# Supplementary material for: In silico dysbiosis-associated neuroprotective metabolite insufficiency in Alzheimer’s disease
Source: Open Med (Wars). 2026 Jul 25;21(1):20261484. doi: 10.1515/med-2026-1484 (PMC13398440; doi:10.1515/med-2026-1484)
Supplement: Supplementary file 2 — Supplementary Material [file j_med-2026-1484_suppl_002.xlsx]

## Sheet: OTU_stat
Table S1. Statistics of the oral microbiome datasets of eight-month-old wild type male mice (WT) and age-correlated transgenic male littermates expressing amyloid precursor protein/presenilin-1 (APP/PS1).
Group	Sample ID	Tag number	Clean Read count	Effeciency (%)	OTU number
WT	SRR13371337	76023	75570	0.994041	724
	SRR13371338	81919	81645	0.996655	612
	SRR13371339	80903	79645	0.984451	662
	SRR13371340	85667	80923	0.944623	649
	SRR13371341	89645	81919	0.913816	772
	SRR13371342	75903	58530	0.771116	599
	SRR13371343	76572	75127	0.981129	643
	SRR13371344	76937	73940	0.961046	661
	SRR13371345	91600	85667	0.935229	1410
	SRR13371346	84450	77679	0.919822	556
	SRR13371347	85661	80903	0.944455	600
	SRR13371348	83940	75363	0.89782	744
	SRR13371349	72112	51600	0.715554	607
	SRR13371351	85570	80117	0.936274	598
APP/PS1	SRR13371352	68225	57717	0.84598	691
	SRR13371353	75127	74415	0.990523	594
	SRR13371354	85363	78204	0.916135	633
	SRR13371355	84415	75661	0.896298	858
	SRR13371356	88530	75903	0.85737	1321
	SRR13371357	80923	76937	0.950743	1820
	SRR13371358	87717	76572	0.872944	1305
	SRR13371359	77233	68225	0.883366	1211
	SRR13371360	80339	79813	0.993453	1294
	SRR13371361	77679	76023	0.978681	1313
	SRR13371362	81645	77233	0.945961	1278
	SRR13371363	79813	74450	0.932805	1179
	SRR13371364	85117	80339	0.943866	1368
	SRR13371365	78204	72112	0.922101	1395

## Sheet: Sheet1
	76023
	81919
	80903
	85667
	89645
	75903
	76572
	76937
	91600
	84450
	85661
	83940
	72112
	85570
	68225
	75127
	85363
	84415
	88530
	80923
	87717
	77233
	80339
	77679
	81645
	79813					81329.7
	85117
	78204
	81329.7
