# Supplementary material for: In silico dysbiosis-associated neuroprotective metabolite insufficiency in Alzheimer’s disease
Source: Open Med (Wars). 2026 Jul 25;21(1):20261484. doi: 10.1515/med-2026-1484 (PMC13398440; doi:10.1515/med-2026-1484)
Supplement: Supplementary file 3 — Supplementary Material [file j_med-2026-1484_suppl_003.xlsx]

## Sheet: Healthy-Patients.Alpha.test.res
Table S2. Microbial alpha diversity endices of oral and gut microbiome profiles from eight-month-old wild-type male mice and their age-matched transgenic counterparts harboring the amyloid precursor protein/presenilin-1 (APP/PS1) genes.
Oral microbiome
Alpha diversity index	WT		APP/PS1
	Mean	SD	Mean	SD	p-vaule
sobs	702.643	212.72	1161.43	345.132	0.00296
chao	1030.63	224.949	1504.25	373.368	0.00296
ace	1220.98	220.736	1577.5	356.561	0.0106
Gut microbiome
Alpha diversity index	WT		APP/PS1
	Mean	SD	Mean	SD	p-vaule
sobs	1487.71	211.36	1345.57	249.743	0.05081
chao	2015.6	296.09	1825.81	314.771	0.04974
ace	2190.6	337.044	2008.29	392.917	0.11392
