# Supplementary material for: In silico dysbiosis-associated neuroprotective metabolite insufficiency in Alzheimer’s disease
Source: Open Med (Wars). 2026 Jul 25;21(1):20261484. doi: 10.1515/med-2026-1484 (PMC13398440; doi:10.1515/med-2026-1484)
Supplement: Supplementary file 4 — Supplementary Material [file j_med-2026-1484_suppl_004.xlsx]

## Sheet: Healthy-Patients.observed_speci
Table S3. Microbial diversity assessment through rarefaction analysis of oral microbiome profiles from wild-type male mice and their age-matched transgenic counterparts harboring the amyloid precursor protein/presenilin-1 (APP/PS1) genes.
No. observed species	Eight-month-old wild type male mouse (WT)														Transgenic male littermate with amyloid precursor protein/presenilin-1 (APP/PS1)
	SRR13371337	SRR13371338	SRR13371339	SRR13371340	SRR13371341	SRR13371342	SRR13371343	SRR13371344	SRR13371345	SRR13371346	SRR13371347	SRR13371348	SRR13371349	SRR13371351	SRR13371352	SRR13371353	SRR13371354	SRR13371355	SRR13371356	SRR13371357	SRR13371358	SRR13371359	SRR13371360	SRR13371361	SRR13371362	SRR13371363	SRR13371364	SRR13371365
500	43.48	97.44	99.464	107.768	137.008	123.192	150.096	140.264	177.712	135.184	141.376	163.304	131.424	127.824	153.76	137.784	143.28	194.68	171.952	142.352	158.216	119.76	118.864	115.08	108.824	127.104	111.128	138.216
1000	67.744	118.952	127.368	137.608	178.944	151.92	186.784	186.904	266.592	166.816	172.48	226.216	176.144	160.448	207.936	175.128	179.328	254.84	263.368	216.88	234.848	174.76	174.336	167.408	156.312	182.856	165.448	202.984
1500	87.056	133.416	145.872	155.872	203.816	168.376	207.608	212.056	333.152	183.84	189.048	261.072	199.56	178.456	239.816	193.608	198.88	286.488	331.512	278.184	289.04	214.928	216.768	206.272	192.072	222.68	206.84	250.464
2000	103.776	145.224	160.888	170.792	222.312	181.192	222.424	229.936	388.344	195.712	201	284.2	215.056	191.44	261.96	205.864	213.464	309.008	386.672	329.584	332.272	248.192	251.416	239.864	222.128	256.232	241.592	289.512
2500	118.72	156.288	173.232	182.336	237.72	192.152	234.384	243.768	435.224	205.912	209.816	302	227.264	201.952	278.616	216.264	225.72	326.592	433.152	377.016	368.608	276.56	281.44	269.912	249.648	284.648	272.968	322.704
3000	131.56	166.4	184.88	193.08	251.048	202.168	244.96	255.048	476.352	214.184	218.072	316.328	237.52	212.272	291.856	224.52	236.072	340.96	474.168	420.152	400.624	302.16	309.072	296.536	274.024	309.528	300.928	353.032
3500	143.912	175.72	195.136	202.568	262.912	210.928	254.128	265.008	513.624	222.24	225.896	329.056	246.52	220.664	303.032	232.424	245.384	353.976	510.208	458.944	429.632	325.208	332.776	321.352	296.856	331.616	326.552	379.72
4000	155.4	185.056	204.864	212.032	274.112	219.2	262.208	273.912	547.096	230	233.432	339.536	254.456	228.568	313.008	239.44	254.088	366.312	542.632	495.672	456.536	346.128	354.84	343.96	317.088	352.136	350.504	404.064
4500	167.088	192.952	214.264	220.256	284.416	226.728	270.48	282.192	579.536	236.6	240.512	349.216	261.776	236.016	321.728	246.056	262.032	377.656	571.072	530.704	481.064	365.496	374.8	365.624	337.048	371.64	372.552	426.488
5000	178.072	200.488	222.568	227.696	294.072	234.072	278.04	289.728	608.088	242.92	247.168	358.24	268.632	243.176	330.216	252.336	269.744	388.32	597.56	563.232	503.32	384.056	394.12	385.384	355.048	389.68	394.16	447.096
5500	188.032	207.576	230.272	234.944	302.728	240.568	284.752	296.44	635.44	248.744	253.24	366.152	275.008	250.048	338.336	258.448	276.984	398.352	622.256	593.616	524.496	401.2	411.888	404.016	372.36	406.928	414.272	467.456
6000	197.568	214.624	237.68	242.08	311.392	246.496	291.104	303.28	661.216	254.488	259.048	373.728	281.152	256.048	345.264	264.576	283.912	407.616	643.912	622.384	545.864	417.144	429.536	421.528	388.84	423.416	433.176	486.064
6500	207.048	220.76	244.984	248.504	319.432	252.496	297.496	309.216	685.248	259.992	264.712	381.288	287.232	262.2	352.728	270.288	290.576	416.312	663.96	650.256	565.256	432.736	445.048	438.832	405.008	438.336	452.024	503.728
7000	215.864	227.024	251.696	254.312	326.88	258.368	303.352	315.472	708.456	265.048	270.312	388.232	292.888	268.192	359.24	275.76	297.024	425.072	683.816	676.672	583.688	447.256	460.496	454.904	420.296	452.84	469.64	521.176
7500	224.56	233.248	258.248	260.656	334.264	264.016	309.064	321.408	729.776	269.856	275.632	395.104	298.072	274.056	365.56	281.08	303.32	433.184	702.112	701.344	601.504	461.24	475.544	470.84	435.04	467.072	485.984	537.536
8000	233.128	239.376	264.848	266.88	341.232	269.32	314.728	326.92	749.392	274.712	280.864	401.592	303.272	279.56	371.536	286.192	309.312	440.928	719.064	725.304	617.696	474.968	489.92	486.648	448.96	480.096	501.952	553.424
8500	240.6	245.288	270.592	272.232	348.24	274.824	319.928	332.72	768.512	279.448	285.728	407.6	308.44	284.824	377.408	291.192	315.272	448.544	735.112	749.536	634.12	488.04	504	501.152	462.8	492.552	517.304	568.856
9000	248.624	250.776	276.304	277.48	355.008	280.104	325.184	337.84	787.616	284.264	290.624	413.48	313.288	289.848	383.032	295.792	320.784	455.784	751.184	772.176	649.736	500.648	517.544	514.84	476.28	504.552	532.52	582.808
9500	256.272	256.336	282.384	282.976	361.608	284.952	330.144	343.176	804.84	288.8	295.104	419.344	318.24	294.472	387.976	300.872	326.2	462.448	766.528	794.232	664.976	512.832	530.792	528.792	489	516.936	547.352	597.184
10000	264.192	261.616	288.016	288.088	367.704	289.6	335.16	348.224	821.36	292.96	299.72	425.232	322.856	299.16	393.32	305.232	331.504	468.872	780.08	815.648	679.064	524.768	542.704	542.248	501.576	528.224	561.984	610.84
10500	271.328	266.744	293.064	293.272	373.544	294.112	339.76	352.816	838.104	297.328	304.368	430.48	327.528	303.744	398.512	309.328	337.072	475.848	793.608	835.928	692.864	536.744	554.784	555.84	514.224	539.256	575.976	624.352
11000	278.32	271.6	298.592	297.976	379.696	298.544	344.608	357.576	853.864	301.304	309.016	435.744	331.968	307.968	403.392	313.84	341.872	481.904	806.88	856.128	706.616	547.92	566.8	568.448	526.336	549.112	588.688	637.264
11500	285.208	276.592	303.64	302.824	385.512	303.08	349.584	362.304	869.152	305.2	313.84	440.944	336.36	312.792	408.336	318.024	347.112	487.672	819.48	875.768	719.984	558.84	578.608	580.616	537.632	559.832	602.088	649.8
12000	291.952	281.528	308.376	307.28	391	307.104	353.632	366.8	884.136	309.384	317.888	445.704	340.376	316.904	412.936	322.096	351.96	493.872	830.992	894.648	732.688	569.472	589.712	592.336	549.208	570.056	614.608	662.648
12500	298.592	285.952	313.064	311.968	396.52	311.512	357.696	371.136	897.888	313.152	321.776	450.584	344.544	321.32	417.584	326.256	356.728	499.704	842.336	913.296	745.12	579.76	600.464	604.8	559.944	579.688	627.448	674.632
13000	304.928	290.56	318.064	316.344	401.8	315.888	361.848	375.352	911.384	316.84	325.624	455.528	348.336	325.352	422.248	330.848	361.136	505.216	853.056	931.496	757.064	589.944	611.52	616.344	570.872	589.52	639.352	686.4
13500	311.048	295.336	322.6	320.936	407.288	319.88	365.888	379.344	925.008	320.272	329.824	460.16	351.944	329.72	426.6	334.6	365.6	510.784	863.752	949.032	768.952	599.328	622.464	627.752	581.68	599.072	651.136	698.072
14000	317.208	299.832	327.144	325.12	412.704	324.008	369.808	383.288	937.328	323.952	333.68	464.424	356.024	333.664	430.76	338.584	369.752	516.48	873.832	965.768	780.816	608.976	633.224	638.576	592.176	607.736	663.472	708.224
14500	323.096	304.288	331.752	329.096	417.688	327.912	373.632	387.152	949.2	327.424	337.392	469.112	359.848	337.64	434.616	342.2	374.072	521.928	883.64	983.312	792.08	617.832	643.944	649.656	602.448	616.816	675.32	718.944
15000	329.04	308.472	336	333.488	422.648	331.648	377.656	391.072	961.208	330.76	341.4	473.368	363.568	341.272	438.696	345.776	378.232	527.28	893.152	999.184	803.24	626.936	653.888	660.056	612.44	625.208	686.752	729.072
15500	334.736	312.608	340.064	337.48	427.312	335.272	381.36	395.112	972.296	334.008	345.064	477.496	367.296	345.28	442.704	349.72	382.336	532.512	902.48	1014.48	814.216	636.176	663.528	670.024	622.04	634.064	697.632	739.08
16000	340.288	317.072	344.144	341.624	431.912	338.928	385.264	399.032	983.432	337.6	348.592	481.704	371.032	349.048	446.864	353.04	386.448	537.544	911.824	1029.53	824.856	645.032	673.088	680.136	631.84	642.272	708.072	749.144
16500	346.136	320.608	348.424	345.48	436.448	342.728	388.984	402.744	994.048	340.808	352.28	485.552	374.352	352.72	450.64	356.48	390.44	542.488	920.136	1044.06	835.536	653.608	682.44	689.896	641.336	650.568	717.872	758.528
17000	351.584	324.28	352.528	348.976	440.96	346.672	392.728	406.328	1004.85	343.784	355.544	489.632	377.824	356.256	454.512	359.872	394.648	547.224	928.792	1058.33	845.736	662.264	691.128	699.76	650.304	658.528	727.952	768.344
17500	356.584	327.92	356.568	352.76	445.648	350.496	396.208	409.776	1015.27	346.712	359.144	493.448	381.312	359.928	458.216	363.312	398.44	551.968	937.352	1072.9	855.848	670.496	700.376	708.992	659.56	666.192	738.424	778.176
18000	362.04	331.912	360.472	356.44	450.064	353.912	399.312	413.024	1025.55	349.848	362.472	497.352	384.752	363.424	461.872	366.952	402.312	556.744	945.792	1086.58	865.712	678.488	709.408	718.688	669.008	673.968	748.528	787.8
18500	367.2	335.744	364.616	359.88	454.392	357.392	402.792	416.84	1036.22	352.968	365.656	500.944	387.776	366.864	465.528	370.44	406.048	561.504	953.896	1100.8	875.288	686.096	718.2	727.656	677.584	681.68	758.344	797.072
19000	372.648	339.224	368.648	363.456	458.44	360.912	406.224	420.136	1046.1	355.952	368.856	504.6	391.184	370.312	469.08	373.432	409.944	566.056	961.872	1114.29	884.984	693.912	726.648	736.456	686.712	689.16	767.728	805.656
19500	377.6	342.744	372.648	367.2	462.96	364.376	409.304	423.52	1055.58	358.952	372.048	508.224	394.28	373.472	472.392	377.04	413.32	570.68	970.024	1127.28	894.512	701.976	735.256	745.168	695.128	696.376	777.128	814.936
20000	382.84	346.168	376.36	371.12	466.928	367.504	412.504	426.856	1064.79	361.696	375.168	511.68	397.712	376.72	475.584	380.424	416.768	574.944	978.072	1139.95	903.52	709.64	743.416	753.952	703.912	703.6	786.472	823.792
20500	387.744	349.744	380.088	374.368	471.08	370.568	415.632	430.184	1073.8	364.432	378.064	515.256	401.016	379.864	478.928	383.496	419.752	579.176	985.328	1152.14	912.44	716.928	751.52	762.712	712.296	710.728	795.584	832.664
21000	392.472	353.064	383.576	377.936	475.224	373.752	419.064	433.536	1082.4	367.152	381.128	518.768	404.376	383.296	482.104	386.576	423.208	583.816	992.712	1164.86	921.232	724.464	759.328	771.448	720.656	717.352	804.328	841.216
21500	397.28	356.632	387.4	381.192	479.08	376.944	422.432	437.104	1090.87	369.936	383.992	522.096	407.488	386.24	485.448	389.328	426.488	587.88	1000	1176.94	929.624	731.752	767.352	779.752	728.568	724.272	812.936	849.232
22000	402.056	360.128	391.008	384.312	482.976	380.232	425.592	439.992	1099.73	372.8	387.048	525.6	410.376	389.48	488.704	392.432	429.776	592.048	1006.87	1188.61	937.92	739.128	775.616	788.008	736.16	731.696	822.032	857.384
22500	407.16	363.448	394.68	387.28	487	383.488	428.688	443.008	1108.22	375.424	390.016	529.096	413.12	392.624	491.752	395.264	432.664	596.424	1013.44	1199.89	946.432	745.96	783.408	796.096	743.984	738.128	830.544	865.776
23000	411.624	366.944	398.328	390.728	490.616	386.696	431.976	445.952	1116.34	377.936	392.936	532.376	416.304	395.808	494.536	398.192	435.864	600.336	1019.91	1211.34	954.272	753.088	790.664	803.76	751.824	744.48	838.808	873.88
23500	416.192	370.208	401.448	394.04	494.496	389.992	434.952	449.056	1124.4	380.496	395.688	535.592	419.216	398.808	497.624	400.952	438.896	604.424	1026.82	1222.31	961.808	760.224	798.096	811.576	759.408	750.864	847.064	881.544
24000	420.744	373.448	404.84	396.824	498.256	393.024	437.848	451.976	1131.82	383.024	398.512	539.112	422.152	401.648	500.728	403.856	441.808	608.632	1032.69	1233.04	969.824	766.896	805.464	819.592	766.968	757.32	855.208	889.36
24500	425.248	376.752	408.312	399.832	501.944	395.944	440.752	454.888	1138.9	385.408	401.48	542.272	424.816	404.44	503.512	406.728	444.56	612.528	1039.29	1243.52	977.504	773.872	812.704	826.776	774.4	763.936	863.136	897.152
25000	429.76	379.968	411.672	402.784	505.608	398.592	443.672	457.904	1146.02	387.88	404.416	545.2	427.48	407.392	506.56	409.544	447.576	616.36	1045.43	1254.19	985.16	780.704	819.936	834.112	782.048	770.096	870.656	904.76
25500	434.232	382.992	415.376	405.664	509.16	401.504	446.656	460.704	1153.44	390.36	407.264	548.416	430.336	410.184	509.648	412.256	450.68	620.088	1051.48	1264.38	992.456	787.192	826.472	841.368	789.056	775.832	878.448	912.136
26000	438.424	386.064	418.592	408.824	512.776	404.048	449.384	463.512	1160.79	392.728	410	551.416	433.08	412.856	512.632	415.04	453.56	623.696	1057.95	1274.38	1000.01	793.688	833.176	848.832	796.424	782.008	886.288	919.896
26500	442.8	388.816	421.96	411.856	516.36	406.832	452.208	466.384	1168.1	395.192	412.696	554.36	436.056	415.672	515.696	417.736	456.368	627.16	1064.05	1284.11	1007.25	799.848	839.888	855.968	803.776	787.856	894.016	927.256
27000	447.224	391.608	425.464	414.824	519.872	409.712	454.912	469.456	1174.98	397.648	415.544	557.216	438.512	418.488	518.68	420.384	459.288	630.672	1069.88	1293.94	1013.96	806.336	846.992	862.96	810.648	793.36	901.32	934.672
27500	451.288	394.584	428.408	417.528	523.248	412.296	457.696	472.256	1182.02	399.824	418.44	560.152	441.208	421.104	521.536	423.016	462.2	634.376	1075.46	1303.75	1021.01	812.96	853.776	869.88	817.112	798.912	908.608	941.864
28000	455.4	397.536	431.36	420.528	526.736	414.792	460.248	474.944	1188.3	402.072	420.984	562.928	443.76	423.712	523.952	425.76	465.104	637.88	1081.04	1313.24	1027.88	819.312	860.488	877.008	823.84	805	915.552	949.08
28500	459.336	400.36	434.608	423.16	530.232	417.36	462.944	477.792	1194.67	404.744	423.864	565.968	446.488	426.432	526.792	428.312	467.88	641.096	1086.53	1322.3	1034.7	825.472	867.512	883.456	830.4	810.552	922.824	956.304
29000	463.232	403.248	437.96	426.104	533.688	420.2	465.72	480.448	1201.15	406.92	426.472	568.952	449.272	429.096	529.648	430.624	470.224	644.608	1091.68	1331.35	1041.32	831.568	874.368	890.24	837.432	815.936	929.92	963.2
29500	466.96	406.232	440.936	428.968	536.888	422.648	468.104	483.152	1207.57	409.24	428.952	571.728	451.64	431.88	532.488	433.256	472.952	648.296	1097.02	1340.58	1047.64	837.208	880.992	897.096	843.704	820.928	936.896	969.696
30000	471.056	408.976	443.896	431.8	539.912	425.248	470.808	485.504	1213.76	411.568	431.384	574.464	454.128	434.352	535.272	435.608	475.696	651.648	1102.63	1349.09	1053.91	843.256	887.504	903.744	850.112	826.168	944.12	976.512
30500	474.776	411.848	446.88	434.424	543.336	427.848	473.384	487.96	1219.6	413.632	434.04	577.408	456.552	437.176	537.792	438.088	478.192	655.176	1107.88	1357.75	1059.83	848.672	893.44	909.888	856.784	831.648	950.584	983.072
31000	478.592	414.6	449.624	436.976	546.256	430.328	475.976	490.408	1225.52	415.728	436.528	580.112	459.184	439.912	540.6	440.656	480.728	658.552	1113.38	1366.65	1065.95	854.208	899.448	916.064	862.536	836.68	957.04	989.904
31500	482.248	417.328	452.584	439.696	549.544	433.024	478.448	492.8	1231.57	417.992	438.904	582.88	461.592	442.368	543.112	442.856	483.128	661.464	1118.48	1374.55	1072.22	859.936	905.192	922.632	868.92	842.296	963.912	996.248
32000	485.752	420.096	455.648	442.128	552.888	435.536	480.872	495.328	1237.34	420.264	441.392	585.296	463.784	444.776	545.656	445.176	485.472	664.888	1123.09	1382.68	1078.14	865.768	911.264	928.912	875.192	847.224	970.464	1002.54
32500	489.64	422.736	458.64	444.8	556.024	438.024	483.176	497.752	1242.99	422.232	443.688	587.952	466.176	447.312	548.056	447.608	487.744	668.152	1127.95	1390.19	1084.1	871.288	917.48	934.936	881.408	852.144	976.888	1008.75
33000	493.32	425.352	461.528	447.624	559.36	440.384	485.6	500.416	1248.82	424.496	446.152	590.712	468.552	449.968	550.688	449.976	490.032	671.168	1132.97	1398.57	1090.23	877.048	923.096	940.856	887.552	857.112	982.936	1014.98
33500	497.064	427.968	464.392	450.096	562.248	442.808	488.224	502.816	1254.24	426.752	448.608	593.128	470.928	452.448	553.088	452.2	492.424	674.248	1137.4	1406.42	1096.46	882.264	928.576	947.328	893.584	861.768	988.944	1021.62
34000	500.744	430.8	467.536	452.688	565.688	445.2	490.536	505.264	1259.57	428.752	450.72	595.76	473.448	454.736	555.64	454.592	494.872	677.464	1142.45	1413.81	1102.18	887.736	934.656	953.096	899.384	866.728	995.328	1028.11
34500	504.344	433.512	470.36	455.288	568.816	447.664	492.768	507.848	1264.68	430.776	453.016	598.288	475.696	457.088	558.12	456.896	497.04	680.592	1147.52	1421.14	1107.81	892.944	940.496	958.984	905.328	871.536	1001.1	1033.9
35000	507.88	435.76	472.832	457.936	571.832	450.048	495.104	510.192	1270.18	432.64	455.368	600.76	478.248	459.432	560.336	459.136	499.328	683.52	1152.28	1428.9	1113.29	898.064	946.392	965.264	911	876.264	1007.13	1040.11
35500	511.016	438.272	475.608	460.4	574.944	452.368	497.544	512.608	1275.7	434.608	457.92	603.144	480.424	461.424	562.52	461.368	501.592	686.592	1156.93	1435.79	1119.04	903.464	952.096	971.032	916.608	881.104	1013.17	1045.71
36000	514.304	440.608	478.6	462.896	577.84	454.528	499.752	515	1280.7	436.88	460.08	605.584	482.488	463.784	564.888	463.52	503.984	689.8	1161.68	1443.13	1124.54	908.672	957.384	976.808	922.144	885.824	1019.22	1051.82
36500	517.832	443.072	481.224	465.12	580.976	456.864	501.992	517.288	1285.5	439.072	462.016	608.128	484.632	466.112	567.336	465.712	506.256	692.696	1166.14	1450.28	1129.69	914.032	962.696	982.392	927.688	890.424	1024.78	1057.47
37000	521.296	445.376	483.632	467.76	583.888	459.136	504.336	519.4	1290.58	440.896	464.176	610.584	487.232	468.32	569.696	468	508.488	695.672	1170.58	1457.02	1134.75	918.832	967.984	988.008	933.16	894.888	1030.72	1063.01
37500	524.376	447.8	486.432	469.88	586.832	461.224	506.52	521.728	1295.66	442.584	466.232	613.2	489.44	470.6	572.08	470.232	510.688	698.712	1175.19	1464.26	1140.23	923.8	973.512	993.584	938.392	899.624	1036.74	1068.78
38000	527.736	450.32	489.048	472.176	589.6	463.544	508.936	524.072	1300.17	444.44	468.288	615.536	491.528	472.672	574.368	472.232	512.76	701.8	1179.62	1471.26	1145.62	928.904	978.936	998.816	943.648	904.168	1042.46	1074.42
38500	530.984	452.816	491.616	474.536	592.648	465.832	511.264	526.488	1305.14	446.424	470.44	617.824	493.744	474.52	576.568	474.336	514.736	704.808	1184.01	1478.12	1150.62	934.368	984.168	1003.91	948.984	909.08	1048.37	1080.04
39000	534.304	455.216	494.4	476.792	595.504	468.264	513.432	528.696	1309.78	448.504	472.448	620.216	495.904	476.6	578.856	476.384	516.904	707.528	1188.18	1485.14	1155.61	938.952	989.232	1008.9	954.032	913.688	1054.03	1085.9
39500	537.352	457.4	497.008	479.32	598.168	470.608	515.632	530.864	1314.5	450.376	474.632	622.472	497.952	478.48	581.296	478.504	518.904	710.168	1192.3	1491.45	1160.45	943.6	994.68	1014.21	959.432	918.496	1059.54	1091.36
40000	540.768	459.832	499.464	481.528	600.912	472.816	517.984	533.04	1319.33	452.208	476.416	624.888	500	480.576	583.568	480.424	520.904	713.112	1196.66	1497.57	1165.72	948.328	999.88	1019.22	964.4	922.688	1064.84	1096.38
40500	544.28	462.328	502.008	483.928	603.496	474.896	520.376	535.24	1323.86	454.072	478.76	627.304	502.096	482.504	585.832	482.528	522.968	715.888	1200.68	1504.05	1170.45	953.24	1005.04	1024.5	969.656	926.784	1070.2	1101.68
41000	547.208	464.776	504.616	486.104	606.312	477.088	522.352	537.456	1328.39	455.928	480.704	629.6	504.096	484.44	587.904	484.448	524.904	718.712	1204.5	1510.39	1175.18	957.944	1010.26	1030.01	974.752	931.176	1075.48	1106.97
41500	550.376	467	506.896	488.272	608.744	479.288	524.68	539.552	1333.06	457.76	482.736	631.768	506.008	486.392	590.048	486.328	526.912	721.432	1208.21	1516.02	1179.73	962.728	1015.29	1035.13	979.816	935.464	1080.63	1112.16
42000	553.52	469.328	509.408	490.544	611.4	481.56	526.368	541.768	1337.51	459.816	484.664	633.976	508.096	488.448	592.152	488.36	528.912	723.904	1211.88	1522.17	1184.67	967.488	1020.13	1040.28	984.376	939.872	1085.91	1117.13
42500	556.672	471.544	511.944	492.88	614.08	483.624	528.392	544.04	1341.92	461.544	486.664	635.968	510.152	490.368	594.384	490.32	531.032	726.528	1215.68	1528.08	1189.47	972.232	1024.63	1045.27	989.384	944.152	1091.29	1122.07
43000	559.648	473.712	514.64	495.088	616.8	485.632	530.608	546.288	1346.2	463.288	488.72	638.12	512.104	492.248	596.632	492.288	532.944	729.128	1219.32	1533.87	1193.91	976.8	1029.22	1050.3	994.344	948.312	1096.5	1126.92
43500	562.648	475.88	517.248	497.488	619.52	487.664	532.576	548.128	1350.13	465.064	490.704	640.128	514.424	494.184	598.832	494.264	534.744	731.704	1222.84	1539.69	1198.62	981.216	1034.4	1055.06	999.208	952.448	1101.81	1131.98
44000	565.672	477.952	519.76	499.864	622.4	489.688	534.648	550.248	1353.96	467.08	492.664	642.32	516.176	496.288	600.864	496.216	536.84	734.448	1226.62	1544.91	1202.89	985.464	1039.23	1059.7	1004.5	956.816	1106.7	1137.17
44500	568.744	480.208	522.144	502.04	624.864	491.76	536.88	552.256	1358.02	468.928	494.832	644.224	518.208	498.192	602.696	498.216	538.68	737.08	1230.32	1550.28	1207.43	989.592	1043.62	1064.26	1009.44	960.552	1111.59	1141.72
45000	571.656	482.432	524.52	504.272	627.464	493.744	538.76	554.312	1361.92	470.88	496.888	645.976	520.288	500.248	604.896	500.28	540.464	739.296	1233.92	1555.96	1211.65	993.904	1047.86	1068.78	1014.45	964.464	1116.46	1146.63
45500	574.816	484.544	526.976	506.464	630.104	495.88	540.72	556.488	1365.8	472.552	498.88	648.032	521.952	502.296	606.832	502.12	542.328	741.696	1237.48	1561.22	1215.8	998	1052.23	1074.03	1018.84	968.32	1121.43	1151.23
46000	577.92	486.536	529.392	508.536	632.72	497.816	542.664	558.52	1369.54	474.256	500.84	650.024	523.92	504.296	608.832	503.832	544.096	744.216	1240.9	1566.63	1219.95	1002.35	1056.55	1078.53	1023.23	972.36	1126.54	1156.1
46500	580.928	488.64	531.768	510.584	635.224	499.896	544.552	560.384	1373.3	475.784	502.768	652.224	525.768	506.176	610.88	505.68	545.992	746.448	1244.5	1572.1	1223.94	1006.75	1061.14	1083.22	1027.82	976.384	1131	1161.14
47000	583.896	490.768	534.224	512.648	637.664	501.704	546.56	562.408	1376.85	477.496	504.52	654.296	527.736	508.16	612.92	507.312	547.816	748.784	1248.05	1577.46	1228.07	1011.21	1065.59	1087.62	1032.12	980.296	1136.12	1165.56
47500	586.76	492.88	536.624	514.768	640.304	503.536	548.44	564.224	1380.67	479.168	506.48	656.272	529.512	510.208	615.104	509.304	549.36	751.256	1251.59	1582.6	1232.01	1015.54	1070.21	1092	1036.81	984.176	1140.64	1170.17
48000	589.616	494.896	538.84	516.856	642.696	505.616	550.568	566.176	1384.38	480.784	508.368	658.496	531.296	512.2	617.112	511.08	550.912	753.792	1255.06	1587.78	1235.78	1019.49	1074.37	1096.41	1041.14	987.904	1145.28	1174.63
48500	592.576	496.84	540.888	519	645.04	507.312	552.28	567.976	1387.89	482.464	510.16	660.496	533.28	513.816	619.256	513.184	552.68	756.192	1258.49	1592.98	1239.74	1023.67	1078.86	1101.07	1045.7	991.64	1149.72	1179.42
49000	595.336	498.872	543.136	521.232	647.344	509.176	554.12	570.024	1391.46	484.24	511.872	662.544	535.2	515.712	621.384	514.976	554.4	758.416	1261.92	1597.86	1243.6	1027.64	1083.3	1105.5	1050.06	995.216	1154.22	1184
49500	598.056	500.816	545.584	523.28	649.912	511.088	555.88	571.88	1394.98	485.856	513.784	664.528	537.088	517.472	623.4	516.512	556.328	760.784	1265.12	1602.51	1247.7	1031.74	1087.44	1109.71	1054.39	998.808	1158.58	1188.7
50000	600.864	502.824	547.656	525.344	652.2	513.144	557.888	573.728	1398.63	487.592	515.568	666.6	538.856	519.256	625.296	518.264	558.296	763.136	1268.42	1607.42	1251.66	1035.52	1091.48	1114.14	1058.74	1002.81	1162.87	1193.43
50500	603.472	504.984	549.68	527.312	654.568	515.216	559.824	575.528	1402.23	489.024	517.52	668.336	540.64	521	627.136	520.088	560.048	765.488	1271.85	1612.42	1255.32	1039.46	1095.64	1118.28	1063.17	1006.91	1167.29	1197.94
51000	606.2	507.056	551.968	529.376	656.864	517.072	561.568	577.448	1405.63	490.672	519.328	670.112	542.352	522.936	629.216	521.88	561.728	767.92	1275.12	1617.38	1259.2	1043.16	1099.6	1122.59	1067.24	1010.68	1171.66	1202.34
51500	608.92	509.04	554.272	531.384	659.264	518.864	563.312	579.288	1409.3	492.304	521.312	671.904	543.968	524.704	631.248	523.488	563.592	770.16	1278.39	1622.21	1262.83	1046.94	1103.86	1126.96	1071.7	1014.07	1175.63	1206.52
51600	609.568	509.416	554.704	531.784	659.704	519.224	563.664	579.68	1410	492.72	521.68	672.328	544.304	524.976	631.696	523.744	563.896	770.568	1279.11	1623.1	1263.58	1047.78	1104.77	1127.92	1072.59	1014.9	1176.34	1207.38
52000	611.824	510.976	556.568	533.344	661.776	520.672	565.12	581.392	NA	494	522.816	673.888	545.808	526.52	633.232	525.104	565.2	772.2	1281.33	1627.06	1266.62	1050.72	1108.29	1131.05	1076.04	1017.64	1179.95	1210.82
52500	614.6	512.848	558.712	535.4	664.264	522.68	566.944	583.224	NA	495.664	524.952	675.632	547.576	528.328	635.104	526.784	566.936	774.56	1284.39	1631.77	1270.16	1054.44	1112.26	1135.38	1080.1	1021.1	1184.3	1215.08
53000	617.128	514.648	560.664	537.304	666.56	524.552	568.736	584.896	NA	497.048	526.672	677.256	549.344	529.904	636.848	528.408	568.648	776.96	1287.88	1636.3	1273.47	1057.94	1116.44	1139.65	1084.27	1024.68	1188.33	1219.32
53500	619.72	516.496	562.576	539.312	668.888	526.336	570.416	586.8	NA	498.528	528.512	679.16	551.016	531.536	639.008	530.264	570.36	779.288	1291.05	1640.66	1277.13	1061.66	1120.39	1143.88	1088.18	1028.21	1192.14	1223.46
54000	622.296	518.328	564.608	541.52	671.048	528.144	572.048	588.6	NA	499.984	530.704	680.624	552.584	533.288	640.896	531.936	571.888	781.376	1294.53	1645.07	1280.44	1065.42	1123.86	1147.85	1092.21	1031.7	1196.04	1227.58
54500	624.888	520.24	566.8	543.656	673.312	529.8	574.048	590.392	NA	501.576	532.28	682.28	554.392	534.904	642.512	533.528	573.376	783.704	1297.45	1649.66	1284.09	1069.21	1127.94	1151.65	1096.17	1035.17	1200.2	1231.94
55000	627.064	522.112	568.864	545.496	675.712	531.64	575.544	592.184	NA	503.048	534.152	684.032	556.072	536.472	644.632	535.528	574.968	785.848	1300.23	1654.17	1287.65	1072.68	1132.09	1155.67	1100.26	1038.42	1204.17	1236.27
55500	629.888	524	571.008	547.448	677.912	533.248	577.44	593.768	NA	504.68	536.04	685.728	557.88	538.232	646.424	537.272	576.48	788.016	1303.11	1658.47	1290.9	1076.33	1136.14	1159.42	1104.47	1041.73	1208.52	1240.43
56000	632.408	525.848	572.832	549.416	680.184	534.976	579.176	595.584	NA	506.152	537.696	687.416	559.656	540.096	648.336	538.984	578.088	790.024	1306.01	1662.47	1293.92	1079.92	1139.82	1163.55	1108.61	1045.1	1212.56	1244.28
56500	634.92	527.704	574.832	551.208	682.456	536.736	580.944	597.272	NA	507.68	539.328	689.096	561.36	541.624	650.048	540.488	579.648	792.176	1308.93	1666.78	1297.24	1083.58	1143.58	1167.58	1112.73	1048.51	1216.72	1248.18
57000	637.408	529.688	576.888	553	684.616	538.52	582.688	598.728	NA	508.848	541.192	690.928	563.032	543.328	651.888	542	581.096	794.136	1312.2	1670.8	1300.37	1086.94	1147.51	1171.18	1116.55	1051.94	1220.55	1252.26
57500	639.936	531.52	578.816	554.768	687	540.224	584.416	600.432	NA	510.368	542.92	692.504	564.56	545.064	653.72	543.448	582.496	796.248	1315.08	1675.16	1303.63	1090.49	1151.18	1175.18	1120.38	1055.22	1224.71	1256.13
58000	642.512	533.472	580.56	556.528	689.416	541.952	585.912	601.944	NA	511.784	544.688	694.24	566.328	546.544	655.424	545.008	584.024	798.224	1318.03	1679.32	NA	1093.78	1154.7	1179.22	1124.1	1058.26	1228.64	1259.82
58500	645.2	535.296	582.576	558.256	691.576	543.464	587.656	603.68	NA	513.208	546.328	695.888	568.064	548.208	657.32	546.624	585.504	800.304	1320.79	1683.42	NA	1097.12	1158.34	1182.86	1127.81	1061.6	1232.4	1263.79
59000	647.496	536.984	584.56	560.128	693.76	545.096	589.288	605.184	NA	514.656	548.144	697.616	569.552	549.736	659.112	548.296	587.096	802.176	NA	1687.19	NA	1100.47	1162.01	1186.58	1131.54	1064.61	1236.03	1267.62
59500	649.944	538.936	586.624	562.04	695.976	546.968	590.8	606.848	NA	516.048	550	699.096	571.064	551.096	660.92	549.768	588.832	804.224	NA	1691.08	NA	1103.86	1165.71	1190.17	1135.06	1068.16	1239.75	1271.45
60000	652.592	540.688	588.792	563.864	698.096	548.76	592.552	608.352	NA	517.392	551.752	700.68	572.4	552.656	662.728	551.128	590.408	806.232	NA	1695.06	NA	1107.33	1169.26	1194.05	1138.58	1071.1	1243.34	1275.35
60500	654.864	542.424	590.8	565.664	700.224	550.44	594.208	609.976	NA	519.104	553.48	702.36	574.008	554.152	664.496	552.696	592.056	808.208	NA	1698.73	NA	1110.79	1172.65	1197.91	1142.37	1074.19	1246.94	1279.2
61000	657.152	544.392	592.776	567.504	702.328	552.168	595.792	611.624	NA	520.56	554.968	704.008	575.512	555.744	666.096	554.344	593.528	810.016	NA	1702.17	NA	1114.18	1175.94	1201.76	1146.08	1077.5	1250.66	1283.07
61500	659.472	546.12	594.72	569.36	704.168	553.904	597.304	613.392	NA	521.992	556.464	705.424	577.08	557.24	668.04	555.992	595.008	812.072	NA	1706.09	NA	1117.51	1179.5	1205.51	1149.78	1080.54	1254.1	1286.79
62000	661.976	547.864	596.72	571.184	706.44	555.424	598.968	615.192	NA	523.384	558.048	707.24	578.56	558.72	669.92	557.328	596.288	813.984	NA	1709.44	NA	1120.55	1183.16	1209.35	1153.46	1083.36	1257.62	1290.44
62500	664.408	549.56	598.584	572.8	708.12	557.08	600.536	616.816	NA	524.704	559.696	708.872	579.928	560.232	671.576	558.792	597.584	815.816	NA	1713.07	NA	1123.62	1186.43	1213.06	1156.86	1086.38	1261.08	1294.03
63000	666.76	551.4	600.448	574.672	710.088	558.688	602.136	618.488	NA	525.992	561.32	710.592	581.464	561.6	673.144	560.4	598.808	817.656	NA	1716.51	NA	1127.18	1189.92	1216.94	1160.37	1089.04	1264.58	1297.38
63500	669.112	553.16	602.224	576.424	712.336	560.6	603.656	620.104	NA	527.528	562.8	712.192	582.96	563.216	674.88	561.808	600.264	819.496	NA	1719.87	NA	1130.63	1193.54	1220.73	1163.76	1091.99	1268.18	1300.68
64000	671.48	554.76	604.152	578.344	714.208	561.992	605.376	621.528	NA	528.976	564.408	713.728	584.384	564.832	676.552	563.256	601.712	821.408	NA	1723.16	NA	1133.72	1196.8	1223.97	1167.17	1094.94	1271.75	1304.22
64500	673.816	556.736	606.064	579.952	715.952	563.672	606.936	623.208	NA	530.248	566.08	715.328	585.768	566.28	678.152	564.896	603.112	823.448	NA	1726.54	NA	1137.02	1200.3	1227.28	1170.51	1097.92	1275.37	1307.55
65000	676.192	558.616	607.848	581.72	717.784	565.368	608.664	624.944	NA	531.552	567.592	716.944	587.048	567.728	679.784	566.056	604.592	825.416	NA	1729.96	NA	1140.27	1203.34	1230.73	1173.96	1100.46	1278.62	1310.8
65500	678.648	560.264	609.704	583.56	719.88	567.096	610.128	626.408	NA	532.936	569.352	718.568	588.376	569.28	681.68	567.552	606.016	827.28	NA	1733.23	NA	1143.41	1206.57	1234.14	1177.56	1103.46	1282.01	1314.38
66000	680.992	561.936	611.392	585.384	721.768	568.608	611.928	627.976	NA	534.384	570.736	720.28	589.888	570.712	683.552	568.928	607.344	829.032	NA	1736.45	NA	1146.77	1210.1	1237.62	1181.02	1106.31	1285.41	1317.97
66500	683.416	563.512	613.216	586.992	723.688	570.208	613.552	629.504	NA	535.712	572.368	721.768	591.136	572.096	685.152	570.2	608.648	830.752	NA	1740.03	NA	1149.75	1213.43	1241	1184.46	1109.25	1288.26	1321.28
67000	685.648	565.264	614.936	588.84	725.736	571.744	615.08	630.92	NA	537.096	574.184	723.392	592.496	573.552	687	571.808	610.112	832.36	NA	1743.39	NA	1153.06	1216.42	1244.24	1187.9	1112.18	1291.88	1324.38
67500	687.768	567.088	616.592	590.672	727.736	573.296	616.6	632.48	NA	538.336	575.76	724.84	593.952	574.928	688.656	573.248	611.504	833.928	NA	1746.7	NA	1156.22	1219.44	1247.94	1191	1115.01	1295.06	1327.62
68000	690.056	568.984	618.36	592.296	729.504	574.936	618.152	634.08	NA	539.584	577.152	726.352	595.576	576.336	690.256	574.624	612.976	835.824	NA	1749.75	NA	1159.34	1222.74	1251.57	1194.45	1117.58	1298.23	1330.75
68500	692.224	570.624	620.168	594	731.472	576.48	619.536	635.68	NA	540.896	578.656	727.888	597.024	577.856	NA	576.048	614.352	837.416	NA	1752.72	NA	1162.32	1226.06	1254.99	1197.61	1120.13	1301.58	1334.14
69000	694.272	572.472	621.824	595.808	733.592	578.192	621.048	637.16	NA	542.072	580.264	729.704	598.48	579.384	NA	577.408	615.68	839.176	NA	1756.09	NA	1165.22	1229.05	1258.32	1201.01	1122.9	1304.62	1337.57
69500	696.48	574.064	623.624	597.384	735.552	579.744	622.472	638.576	NA	543.184	581.704	731.112	599.872	580.84	NA	578.936	617.144	840.768	NA	1759.04	NA	1168.13	1232.33	1261.74	1204.26	1125.87	1307.66	1341.13
70000	698.672	575.672	625.28	599.04	737.288	581.08	623.848	640.248	NA	544.504	583.216	732.68	601.224	582.448	NA	580.344	618.432	842.6	NA	1761.77	NA	1170.83	1235.46	1264.98	1207.58	1128.88	1310.55	1344.5
70500	700.704	577.256	627.104	600.784	739.216	582.68	625.472	641.696	NA	545.88	584.704	734.072	602.656	583.872	NA	581.584	619.664	844.248	NA	1764.73	NA	1173.76	1238.61	1268.23	1210.9	1131.77	1313.6	1347.56
71000	702.976	578.976	628.688	602.544	741.128	584	626.984	643.096	NA	547.24	586.232	735.688	603.944	585.24	NA	582.888	621.2	846.064	NA	1767.52	NA	1177.02	1241.7	1271.44	1214.46	1134.73	1316.66	1350.78
71500	705.08	580.48	630.408	604.152	742.928	585.496	628.304	644.632	NA	548.568	587.68	737.152	605.248	586.544	NA	584.304	622.472	847.768	NA	1770.47	NA	1179.86	1244.62	1274.93	1217.6	1137.18	1320.05	1353.97
72000	707.104	582.088	632.248	605.856	744.696	586.88	629.976	646.2	NA	549.752	589.192	738.624	606.736	588	NA	585.8	623.752	849.376	NA	1773.38	NA	1182.74	1247.57	1278.31	1220.59	1139.78	1323.12	1357.36
72500	709.136	583.576	633.888	607.696	746.352	588.392	631.584	647.688	NA	551.112	590.728	739.856	NA	589.368	NA	587.136	625.376	851.12	NA	1776.11	NA	1185.63	1250.43	1281.4	1224.04	1142.62	1326.04	1360.7
73000	711.224	585.136	635.448	609.32	747.984	590.016	632.936	649.32	NA	552.312	592.152	741.336	NA	590.88	NA	588.44	626.76	853.096	NA	1778.86	NA	1188.37	1253.65	1284.58	1226.99	1145.21	1329.09	1363.76
73500	713.04	586.752	637.184	611.128	749.88	591.544	634.504	650.824	NA	553.544	593.648	742.688	NA	592.176	NA	589.616	628.136	854.824	NA	1781.64	NA	1191.1	1256.61	1287.82	1230.28	1147.87	1331.89	1366.94
74000	715.488	588.152	638.864	612.8	751.696	593.264	635.856	652.608	NA	554.808	595.104	NA	NA	593.656	NA	591.056	629.416	856.672	NA	1784.51	NA	1193.77	1259.42	1290.66	1233.29	1150.56	1334.82	1369.91
74500	717.92	589.76	640.528	614.52	753.576	594.544	637.352	654.024	NA	NA	596.512	NA	NA	594.992	NA	592.416	630.664	NA	NA	1787.38	NA	1196.37	1262.22	1294.37	1236.43	1152.94	1337.46	1373.23
75000	719.984	591.336	642.344	616.216	755.448	596.2	638.792	655.376	NA	NA	597.976	NA	NA	596.464	NA	593.64	631.992	NA	NA	1790.06	NA	1199.18	1264.91	1297.37	1239.3	1155.44	1340.26	1376.1
75500	722.024	592.864	644.08	618.128	757.304	597.72	640.016	656.832	NA	NA	599.552	NA	NA	597.872	NA	NA	NA	NA	NA	1792.85	NA	1201.91	1267.54	1300.31	1242.3	1158.07	1342.96	1379.33
76000	723.92	594.28	645.672	619.688	759.232	NA	641.584	658.136	NA	NA	NA	NA	NA	NA	NA	NA	NA	NA	NA	1795.67	NA	1204.54	1270.47	1303.06	1245.26	1160.54	1345.66	1382.26
76500	NA	595.856	647.264	621.344	760.928	NA	642.832	659.552	NA	NA	NA	NA	NA	NA	NA	NA	NA	NA	NA	1798.29	NA	1207.17	1273.07	1306.18	1248.08	1162.96	1348.33	1385.3
77000	NA	597.472	648.848	622.864	762.8	NA	NA	NA	NA	NA	NA	NA	NA	NA	NA	NA	NA	NA	NA	1800.82	NA	1209.68	1276.03	1308.83	1251.09	1165.42	1351.24	1387.98
77500	NA	598.912	650.6	624.312	764.432	NA	NA	NA	NA	NA	NA	NA	NA	NA	NA	NA	NA	NA	NA	1803.14	NA	NA	1278.87	1311.9	1254.06	1167.76	1354.26	1390.81
78000	NA	600.376	652.472	625.832	766.288	NA	NA	NA	NA	NA	NA	NA	NA	NA	NA	NA	NA	NA	NA	1805.86	NA	NA	1281.64	NA	1256.93	1170.22	1357.17	1393.81
78500	NA	601.912	654.2	627.344	768.096	NA	NA	NA	NA	NA	NA	NA	NA	NA	NA	NA	NA	NA	NA	1808.42	NA	NA	1284.54	NA	1259.82	1172.76	1359.74	NA
79000	NA	603.496	655.688	628.872	769.832	NA	NA	NA	NA	NA	NA	NA	NA	NA	NA	NA	NA	NA	NA	1810.78	NA	NA	1287.36	NA	1262.62	1175.1	1362.24	NA
79500	NA	604.944	657.32	630.376	771.536	NA	NA	NA	NA	NA	NA	NA	NA	NA	NA	NA	NA	NA	NA	1813.13	NA	NA	1289.86	NA	1265.59	1177.51	1365.02	NA
80000	NA	606.36	658.912	631.912	NA	NA	NA	NA	NA	NA	NA	NA	NA	NA	NA	NA	NA	NA	NA	1815.51	NA	NA	1292.28	NA	1268.78	NA	1367.38	NA
80500	NA	607.56	660.68	633.512	NA	NA	NA	NA	NA	NA	NA	NA	NA	NA	NA	NA	NA	NA	NA	1817.7	NA	NA	NA	NA	1271.57	NA	NA	NA
81000	NA	609.12	NA	635.064	NA	NA	NA	NA	NA	NA	NA	NA	NA	NA	NA	NA	NA	NA	NA	NA	NA	NA	NA	NA	1274.55	NA	NA	NA
81500	NA	610.656	NA	636.624	NA	NA	NA	NA	NA	NA	NA	NA	NA	NA	NA	NA	NA	NA	NA	NA	NA	NA	NA	NA	1277.2	NA	NA	NA
82000	NA	NA	NA	638.16	NA	NA	NA	NA	NA	NA	NA	NA	NA	NA	NA	NA	NA	NA	NA	NA	NA	NA	NA	NA	NA	NA	NA	NA
82500	NA	NA	NA	639.616	NA	NA	NA	NA	NA	NA	NA	NA	NA	NA	NA	NA	NA	NA	NA	NA	NA	NA	NA	NA	NA	NA	NA	NA
83000	NA	NA	NA	641.064	NA	NA	NA	NA	NA	NA	NA	NA	NA	NA	NA	NA	NA	NA	NA	NA	NA	NA	NA	NA	NA	NA	NA	NA
83500	NA	NA	NA	642.376	NA	NA	NA	NA	NA	NA	NA	NA	NA	NA	NA	NA	NA	NA	NA	NA	NA	NA	NA	NA	NA	NA	NA	NA
84000	NA	NA	NA	643.672	NA	NA	NA	NA	NA	NA	NA	NA	NA	NA	NA	NA	NA	NA	NA	NA	NA	NA	NA	NA	NA	NA	NA	NA
84500	NA	NA	NA	645.224	NA	NA	NA	NA	NA	NA	NA	NA	NA	NA	NA	NA	NA	NA	NA	NA	NA	NA	NA	NA	NA	NA	NA	NA
85000	NA	NA	NA	646.912	NA	NA	NA	NA	NA	NA	NA	NA	NA	NA	NA	NA	NA	NA	NA	NA	NA	NA	NA	NA	NA	NA	NA	NA
85500	NA	NA	NA	648.472	NA	NA	NA	NA	NA	NA	NA	NA	NA	NA	NA	NA	NA	NA	NA	NA	NA	NA	NA	NA	NA	NA	NA	NA
