# Supplementary material for: In silico dysbiosis-associated neuroprotective metabolite insufficiency in Alzheimer’s disease
Source: Open Med (Wars). 2026 Jul 25;21(1):20261484. doi: 10.1515/med-2026-1484 (PMC13398440; doi:10.1515/med-2026-1484)
Supplement: Supplementary file 5 — Supplementary Material [file j_med-2026-1484_suppl_005.xlsx]

## Sheet: Sheet1
Table S4. Abundance at the phylum level of oral microbiome profiles from wild-type male mice and their age-matched transgenic counterparts harboring the amyloid precursor protein/presenilin-1 (APP/PS1) genes.
Phylum	Eight-month-old wild type male mouse (WT)														Transgenic male littermate with amyloid precursor protein/presenilin-1 (APP/PS1)														Average
	SRR13371337	SRR13371338	SRR13371339	SRR13371340	SRR13371341	SRR13371342	SRR13371343	SRR13371344	SRR13371345	SRR13371346	SRR13371347	SRR13371348	SRR13371349	SRR13371351	SRR13371352	SRR13371353	SRR13371354	SRR13371355	SRR13371356	SRR13371357	SRR13371358	SRR13371359	SRR13371360	SRR13371361	SRR13371362	SRR13371363	SRR13371364	SRR13371365
Bacteroidota	23.4284	11.3795	15.0625	14.8202	23.8345	22.2284	22.294	22.2975	66.1182	34.1518	22.6761	22.4723	15.15	20.0701	15.037	33.7003	18.1296	27.6262	56.0533	55.9025	23.9739	84.1026	72.4356	86.6	24.217	64.1261	76.0625	56.1992	36.791
Bacillota	34.2844	33.4379	31.801	32.54	37.2453	30.842	46.7534	51.5682	16.2384	33.272	44.0623	38.4596	50.3924	45.526	61.3148	39.7261	30.2801	35.5547	24.4678	19.2034	40.1442	12.1528	23.5502	9.28694	55.5331	25.1713	18.6802	38.3842	34.2812
Pseudomonadota	29.2767	49.9725	47.9426	47.0438	31.5914	42.7111	23.7345	14.6769	13.655	25.1028	24.734	22.0706	28.3836	27.6128	15.3038	15.6322	42.6841	24.784	7.65761	21.5785	20.481	2.02763	2.24051	2.08293	2.38104	2.8028	2.93196	1.86947	21.1774
Actinomycetota	12.0003	4.40435	2.83426	3.52294	6.21885	2.3003	5.91861	3.10904	2.06008	4.64204	4.65894	7.18961	4.46944	5.05756	1.77794	6.49167	5.55976	5.1925	1.87084	1.60152	9.28496	0.674582	0.907405	1.34399	0.371119	0.603912	0.519241	0.420695	3.75023
Campylobacterota	0.046039	0.058594	0.378231	0.691048	0.045201	0.158097	0.408766	0.856545	0.472868	0.327737	0.033042	0.06627	0.201076	0.112478	4.45291	0.946397	0.132691	0.301015	6.88194	0.123574	0.460869	0.706952	0.212848	0.239447	16.8657	6.35987	0.95735	2.33236	1.60107
Unclassified	0.088131	0.159914	0.10012	0.085214	0.130579	0.084318	0.218095	0.436721	1.26938	0.107455	1.05471	0.999459	0.257932	0.340082	0.995236	1.75836	0.297228	1.83296	2.91133	0.564734	4.32282	0.213639	0.303713	0.200826	0.251087	0.186686	0.49927	0.234003	0.710857
Fusobacteriota	0.840535	0.552985	0.552514	0.004669	0.007533	0.339908	0.035261	4.29312	0.01938	0.326394	0.276232	8.04706	0.414633	0.124388	0.005863	0.219628	0.192402	0.004031	0.029045	0.103802	0.918274	0.015537	0.024895	0.02446	0.025721	0.028817	0.056168	0.033246	0.62559
Gemmatimonadota	0.003946	0.015869	0.254626	0.010506	0.306359	0.43213	0.215483	1.0918	0.031008	1.12559	1.1274	0.503111	0.540825	0.768824	0.451447	0.330108	0.789512	2.7602	0.013668	0.101331	0.019059	0.025896	0.034852	0.061793	0.028171	0.033829	0.063657	0.056263	0.399902
Acidobacteriota	0.009208	0.008545	0.598247	1.0249	0.010045	0.491417	0.028731	1.30106	0.00969	0.302216	0.734857	0.028401	0.00416	0.030435	0.348846	0.537756	1.48481	0.989048	0.01196	0.24962	0.247761	0.042728	0.072194	0.091402	0.067365	0.05137	0.094861	0.063935	0.319128
Mycoplasmatota	0.002631	0.002441	0	0.009338	0	0	0.001306	0.085784	0.050388	0.001343	0.285484	0.00541	0.011094	0.006616	0.180286	0.001331	0.007961	0.063159	0.003417	0.402852	0.048513	0.006474	0.169283	0.032184	0.184947	0.090211	0.098606	0.193085	0.0694337
Deferribacterota	0.013154	0.004883	0.002472	0.011673	0.06529	0	0.003918	0.093583	0.056202	0.005373	0.009252	0.004057	0.015254	0.006616	0.123122	0.003993	0.4339	0.010751	0.064924	0.025951	0.012128	0.011653	0.012447	0.014161	0.052667	0.499919	0.012482	0.18797	0.0627784
Spirochaetota	0	0.001221	0.001236	0.231128	0	0	0	0.0013	0.001938	0.633983	0.342316	0.147417	0.153927	0.001323	0	0	0.005308	0	0	0.018536	0.003465	0	0.002489	0.001287	0.003674	0.001253	0.001248	0.001279	0.0555117
Nitrospirota	0.006577	0	0.116189	0.002335	0.001256	0.412368	0.007836	0	0.001938	0.001343	0.003965	0.006762	0.005547	0.006616	0.008794	0.339425	0.002654	0.244574	0.032462	0.053137	0.001733	0	0.004979	0.005149	0.006124	0.007518	0.012482	0.002557	0.0462257
Fibrobacterota	0	0	0.001236	0	0.492184	0	0	0.185866	0.001938	0	0	0	0	0	0	0	0	0.428677	0.001709	0.00865	0.001733	0	0.001245	0	0	0.001253	0	0.003836	0.0402974
Verrucomicrobiota	0	0	0	0	0	0	0	0	0.00969	0	0.001322	0	0	0	0	0.312804	0	0.208291	0	0.003707	0.001733	0.003884	0	0	0	0.005012	0.002496	0	0.019605
Plantae	0	0.001221	0.354746	0	0.036412	0	0	0.0026	0	0	0	0	0	0	0	0	0	0	0	0	0.077967	0	0	0	0	0	0	0	0.0168909
Cyanobacteriota	0	0	0	0.001167	0.015067	0	0.380034	0	0	0	0	0	0	0	0	0	0	0	0	0.001236	0	0	0.001245	0	0	0	0	0.001279	0.0142867
Elusimicrobiota	0	0	0	0	0	0	0	0	0	0	0	0	0	0.31097	0	0	0	0	0	0	0	0	0	0	0	0	0	0	0.0111061
Candidatus Saccharibacteria	0	0	0	0	0	0	0	0	0.003876	0	0	0	0	0	0	0	0	0	0	0.030894	0	0.010358	0.013692	0.005149	0.008574	0.022553	0.001248	0.015344	0.00398886
Planctomycetota	0	0	0	0.001167	0	0	0	0	0	0	0	0	0	0.005293	0	0	0	0	0	0.023479	0	0.001295	0.006224	0.010299	0.003674	0.005012	0.003745	0.001279	0.00219525
Rhodothermota	0	0	0	0	0	0	0	0	0	0	0	0	0	0.019849	0	0	0	0	0	0	0	0	0	0	0	0	0	0	0.000708893
Chloroflexota	0	0	0	0	0	0	0	0	0	0	0	0	0	0	0	0	0	0	0	0	0	0.001295	0.006224	0	0	0.002506	0.002496	0	0.000447179
Chlamydiota	0	0	0	0	0	0	0	0	0	0	0	0	0	0	0	0	0	0	0	0	0	0.00259	0	0	0	0	0	0	9.25e-05
Balneolota	0	0	0	0	0	0	0	0	0	0	0	0	0	0	0	0	0	0	0	0.002471	0	0	0	0	0	0	0	0	8.825e-05
