# Supplementary material for: In silico dysbiosis-associated neuroprotective metabolite insufficiency in Alzheimer’s disease
Source: Open Med (Wars). 2026 Jul 25;21(1):20261484. doi: 10.1515/med-2026-1484 (PMC13398440; doi:10.1515/med-2026-1484)
Supplement: Supplementary file 6 — Supplementary Material [file j_med-2026-1484_suppl_006.xlsx]

## Sheet: Sheet1
Table S5. Abundance at the phylum level of gut microbiome profiles from wild-type male mice and their age-matched transgenic counterparts harboring the amyloid precursor protein/presenilin-1 (APP/PS1) genes.
Phylum	Eight-month-old wild type male mouse (WT)														Transgenic male littermate with amyloid precursor protein/presenilin-1 (APP/PS1)														Average
	SRR13371563	SRR13371564	SRR13371565	SRR13371566	SRR13371567	SRR13371568	SRR13371569	SRR13371570	SRR13371571	SRR13371572	SRR13371573	SRR13371574	SRR13371575	SRR13371577	SRR13371578	SRR13371579	SRR13371580	SRR13371581	SRR13371582	SRR13371583	SRR13371584	SRR13371585	SRR13371586	SRR13371587	SRR13371588	SRR13371589	SRR13371590	SRR13371591
Bacteroidota	65.5392	79.3041	71.9086	56.1913	59.1453	22.5972	72.7976	41.2309	34.2224	81.216	77.4438	55.4384	50.282	74.2575	61.2606	49.2854	71.8096	59.1045	83.5923	78.6998	83.3129	42.1655	80.4919	47.7727	71.4457	55.289	67.8949	81.5629	63.4022
Bacillota	29.3453	15.9399	23.9861	36.4419	32.6171	32.5147	22.2943	48.6654	58.8915	15.9886	17.6009	37.1419	42.6268	21.6926	28.404	42.2588	23.8475	35.076	11.7529	17.0275	14.1677	46.1481	15.7145	40.9016	25.0236	39.5063	24.6105	12.2526	29.0157
Pseudomonadota	3.26948	2.62554	2.61144	5.30995	5.90742	27.1348	3.3705	4.42728	3.1333	2.08932	2.81132	2.21037	3.71251	2.85668	6.39393	4.45305	2.93041	2.77098	3.57537	3.20776	2.13749	5.48738	2.47167	1.85804	2.64032	2.06423	4.25966	3.39442	4.25409
Campylobacterota	0.234846	0.940841	0.306405	0.169041	1.14926	0.795419	0.317072	0.737879	0.69998	0.312404	1.05056	4.44839	0.530724	0.116955	0.295638	2.22592	0.19197	0.833679	0.121786	0.144435	0.177211	2.24542	0.646625	8.73176	0.122627	0.378069	1.69348	0.328323	1.06953
Actinomycetota	0.583836	0.382298	0.380146	0.842624	0.506133	9.02287	0.503963	0.199326	0.387032	0.18058	0.656599	0.321222	0.575484	0.476528	1.57634	0.945173	0.612779	0.296307	0.448683	0.441182	0.151634	0.882193	0.284351	0.303195	0.360218	0.248972	0.952502	2.17661	0.882099
Unclassified	0.478877	0.432839	0.461515	0.637452	0.475689	7.72444	0.286138	0.287228	0.385755	0.057786	0.278719	0.280411	0.673956	0.378236	1.06645	0.371792	0.317832	0.379173	0.307669	0.307252	0.02375	2.64113	0.226934	0.278577	0.199269	0.256876	0.19506	0.154351	0.698756
Deferribacterota	0.25059	0.10497	0.086455	0.056777	0.044398	0.041773	0.262937	4.37775	2.1076	0.110154	0.06164	0.028963	1.32234	0.026128	0.147221	0.033799	0.109334	1.40746	0.010256	0.026261	0.003654	0.163369	0.050582	0.01814	0.122627	2.15249	0.219126	0.053631	0.478587
Acidobacteriota	0.171871	0.049245	0.09154	0.161299	0.07611	0.026108	0.092801	0.028475	0.070253	0.007223	0.03216	0.036862	0.145789	0.070919	0.489539	0.172618	0.058481	0.038922	0.092301	0.064339	0.001827	0.058087	0.036911	0.058307	0.026825	0.023712	0.053198	0.030085	0.0809217
Gemmatimonadota	0.044608	0.042766	0.031785	0.06581	0.024102	0.020886	0.030934	0.014857	0.042152	0.001806	0.02278	0.014481	0.065222	0.053501	0.149615	0.080877	0.035597	0.016322	0.04615	0.039391	0.003654	0.005446	0.013671	0.020731	0.011496	0.011856	0.040532	0.013081	0.0344325
Mycoplasmatota	0.009184	0.145144	0.069927	0.003871	0.020296	0.026108	0.005156	0.004952	0.015328	0.007223	0.0067	0.032912	0.015346	0.017419	0.013166	0.070013	0.033054	0.031389	0.01282	0.006565	0.007308	0.127065	0.035544	0.016844	0.016606	0.009221	0.017733	0.005232	0.0279331
Fusobacteriota	0.03936	0.016847	0.038142	0.055487	0.016491	0.017405	0.0232	0.011142	0.021715	0.005417	0.01742	0.015798	0.031971	0.036082	0.073012	0.05432	0.031783	0.016322	0.024357	0.023635	0.003654	0.043565	0.00957	0.01814	0.015328	0.052693	0.022799	0.020929	0.0270209
Nitrospirota	0.014432	0.002592	0.007628	0.019356	0.003806	0.074842	0.002578	0.001238	0.010219	0.009029	0.0067	0.005266	0.006394	0.004977	0.028726	0.014485	0.006357	0.008789	0.003846	0.003939	0.005481	0	0.001367	0.002591	0.006387	0	0.018999	0.003924	0.00978386
Planctomycetota	0.011808	0.002592	0.010171	0.019356	0.003806	0	0.006445	0.00619	0.005109	0	0.00134	0.005266	0.001279	0.002488	0.061043	0.021728	0.005085	0.0113	0.003846	0.006565	0	0	0.005468	0.001296	0.001277	0	0.017733	0	0.00754254
Candidatus Saccharibacteria	0	0.00648	0	0.005162	0	0	0.001289	0	0.002555	0.003612	0.00536	0.015798	0.005115	0	0	0	0	0.001256	0.002564	0.001313	0.001827	0.001815	0	0.011661	0	0.003952	0	0.001308	0.00253811
Chloroflexota	0	0	0.005086	0.011614	0.002537	0	0.001289	0.004952	0.001277	0	0	0	0.001279	0.004977	0.021545	0.002414	0.001271	0.001256	0	0	0	0	0.004101	0	0	0	0	0	0.00227136
Verrucomicrobiota	0.00656	0.001296	0.003814	0.00129	0.002537	0.001741	0.001289	0	0.001277	0	0.00268	0.001316	0	0.001244	0.007182	0.003621	0.001271	0.001256	0.001282	0	0.001827	0.001815	0	0	0.006387	0	0.001267	0	0.00181971
Spirochaetota	0	0.001296	0	0	0.001269	0	0	0	0	0.001806	0	0	0	0	0.001197	0.002414	0.002543	0.002511	0	0	0	0.025413	0.002734	0	0	0.002635	0	0	0.00156493
Fibrobacterota	0	0.001296	0.001271	0.00129	0.001269	0.001741	0	0.001238	0.001277	0	0.00134	0	0.002558	0	0.002394	0	0	0	0.001282	0	0	0	0	0.001296	0	0	0.002533	0	0.000742321
Latescibacteria	0	0	0	0.002581	0	0	0	0	0	0	0	0.001316	0	0	0.005985	0.003621	0	0	0.001282	0	0	0	0	0	0.001277	0	0	0.001308	0.000620357
Plantae	0	0	0	0	0.002537	0	0	0.001238	0	0.009029	0	0	0	0.002488	0	0	0	0.001256	0	0	0	0	0	0	0	0	0	0	0.000591
Armatimonadota	0	0	0	0.003871	0	0	0	0	0	0	0	0.001316	0	0.001244	0.001197	0	0.001271	0	0.001282	0	0	0	0.004101	0	0	0	0	0.001308	0.000556786
Cyanobacteriota	0	0	0	0	0	0	0.002578	0	0.001277	0	0	0	0	0	0.001197	0	0.003814	0	0	0	0	0.001815	0	0	0	0	0	0	0.000381464
Rhodothermota	0	0	0	0	0	0	0	0	0	0	0	0	0.001279	0	0	0	0	0.001256	0	0	0	0.001815	0	0.005183	0	0	0	0	0.000340464
