# Supplementary material for: In silico dysbiosis-associated neuroprotective metabolite insufficiency in Alzheimer’s disease
Source: Open Med (Wars). 2026 Jul 25;21(1):20261484. doi: 10.1515/med-2026-1484 (PMC13398440; doi:10.1515/med-2026-1484)
Supplement: Supplementary file 7 — Supplementary Material [file j_med-2026-1484_suppl_007.xlsx]

## Sheet: Sheet1
Table S6. Abundance at the genus level of oral microbiome profiles from wild-type male mice and their age-matched transgenic counterparts harboring the amyloid precursor protein/presenilin-1 (APP/PS1) genes. The asterisks denote genera that potentially engage in ectopic colonization patterns between distinct microbial ecosystems within the host. Specifically, a single asterisk (*) indicates gener…
Genus	Eight-month-old wild type male mouse (WT)														Transgenic male littermate with amyloid precursor protein/presenilin-1 (APP/PS1)														Average
	SRR13371337	SRR13371338	SRR13371339	SRR13371340	SRR13371341	SRR13371342	SRR13371343	SRR13371344	SRR13371345	SRR13371346	SRR13371347	SRR13371348	SRR13371349	SRR13371351	SRR13371352	SRR13371353	SRR13371354	SRR13371355	SRR13371356	SRR13371357	SRR13371358	SRR13371359	SRR13371360	SRR13371361	SRR13371362	SRR13371363	SRR13371364	SRR13371365
Duncaniella	0.193363	0.150148	1.97891	0.736573	1.82937	2.63758	2.72946	1.87686	15.1919	1.75823	2.24422	0.398972	1.965	3.24732	0.948333	1.69446	0.818704	2.03588	6.95199	4.65998	4.46835	30.9751	17.9938	45.5078	4.86496	21.2183	20.3764	21.3518	7.88585
*Muribaculum	0.313063	0.205081	0.279347	0.63385	0.670475	0.736466	0.663428	0.812353	25.9147	0.906649	0.733535	0.803354	0.794597	1.18301	0.910224	0.915783	2.23983	2.21998	13.7178	4.22377	1.60958	11.8343	10.6387	11.7548	0.387041	9.26416	8.25917	9.60181	4.36524
Rodentibacter	0.211778	9.63269	3.83422	14.6579	5.71034	22.5604	2.2567	1.35046	10.6531	1.97045	4.69727	4.52259	11.471	8.28636	1.21949	1.45354	5.28907	0.067191	1.18913	0.10751	1.94223	0.100993	0.072194	0.066942	0.041644	0.053876	0.069898	0.107411	4.05701
**Streptococcus	0.123647	1.66994	4.05918	7.7416	1.1727	8.19072	1.79439	4.10856	0.666667	4.08193	11.5608	3.7571	19.1563	8.59203	1.71638	8.81175	7.20911	6.64785	0.454468	0.092681	7.25783	0.072508	0.037342	0.047632	0.067365	0.062646	0.076139	0.122756	3.90543
Ligilactobacillus	0.057877	0.549323	5.42254	5.43617	3.30969	2.56116	6.01395	22.0479	0.976744	1.44124	0.167854	1.45388	7.0238	9.5792	7.42396	2.9723	0.772262	0.741786	0.435674	0.554848	15.3594	0.361245	0.729409	0.314113	2.3051	1.70022	0.179737	0.498696	3.58536
Escherichia	27.7955	1.17555	7.15548	12.9175	3.90106	3.17906	1.86752	3.17793	0.083333	3.13499	0.519422	4.50095	1.20091	1.77054	1.09784	3.29176	3.29605	1.04414	0.199897	2.43441	1.85734	0.284852	0.412004	0.341148	0.384592	0.330773	0.556686	0.363153	3.15266
*Paramuribaculum	0.15127	1.1548	0.440033	0.905833	0.629041	0.80761	0.458392	1.99514	7.3217	1.68032	2.50856	0.826346	0.807078	1.39473	0.577501	1.65719	0.56261	0.888262	7.54143	4.50305	0.923471	4.31681	2.59276	5.7699	0.6614	9.27794	1.04098	2.86047	2.29481
Phocaeicola	0.146008	1.07301	2.54131	2.7245	1.45019	2.84574	2.35987	2.7464	0.556202	1.61585	3.42052	3.40411	1.44775	0.404923	1.40564	15.5377	2.20267	2.80992	1.2421	1.73993	5.45247	1.80104	0.414494	0.29609	0.598934	0.355832	0.747657	0.310726	2.20184
Faecalibacterium	11.507	4.31646	1.76631	1.3249	0.606441	1.32011	1.98114	3.40408	0.131783	1.88314	1.85829	6.28753	2.63895	4.26095	1.49945	4.29939	1.80858	1.90822	0.855971	0.6154	1.12618	0.082866	0.140654	0.155769	0.137179	0.112764	0.197212	0.143215	2.01321
Aquabacterium	0.059193	2.2156	3.69826	3.67586	2.16209	3.83911	3.20091	2.01464	0.30814	4.364	5.20347	2.29646	3.06468	4.5653	1.583	1.56269	4.78086	1.28603	0.227234	0.055608	5.40395	0.042728	0.032363	0.034758	0.031845	0.023806	0.037445	0.046033	1.99343
Bacteroides	0.331479	0.6128	1.84789	2.5926	1.99887	3.22253	2.02032	3.09864	0.899225	3.37273	1.14326	2.79821	1.0872	1.29284	1.26493	2.25352	0.776243	2.05201	1.54622	2.70998	2.24024	1.00475	0.38462	1.6787	5.30222	1.14267	4.06281	3.03821	1.99199
Segatella	20.4136	0.355229	1.2583	0.433072	1.08984	1.01577	1.39607	2.2239	0.069767	3.25185	2.0116	5.54504	2.12863	2.38984	0.567241	3.09476	2.618	1.63677	0.295575	0.292871	0.758875	0.046612	0.146878	0.122298	0.120032	0.087705	0.101102	0.078001	1.91247
Bifidobacterium	11.8451	0.028077	0.854109	0.367703	0.97809	1.17914	1.87275	0.911135	1.13178	3.39825	0.97276	5.02299	2.09396	0.546513	0.775376	4.38191	1.6865	1.49029	0.531351	0.238498	2.78947	0.246009	0.374662	0.55356	0.107784	0.129052	0.112336	0.083116	1.59651
Helicobacter	0.046039	0.057374	0.022249	0.689881	0.045201	0.027667	0.408766	0.853945	0.472868	0.327737	0.033042	0.06627	0.049922	0.112478	4.45291	0.946397	0.132691	0.299671	6.87169	0.112453	0.206178	0.703067	0.212848	0.23816	16.8608	6.35987	0.954854	2.33236	1.56776
Alteromonas	0.039462	24.4559	18.3961	0.035019	0.134346	0.329368	0.386564	0	0.011628	0	0	0.00541	0.001387	0	0	0	0.019904	0.002688	0.049547	0.004943	0.005198	0.001295	0.001245	0	0	0	0.001248	0	1.56719
Brevundimonas	0.030254	1.58571	1.44988	1.20467	1.46776	1.50455	2.38077	1.23738	0.217054	4.1276	3.23813	1.48228	3.56667	2.96546	1.22975	1.07152	3.7817	1.3156	0.198189	0.046958	2.99565	0.031075	0.02365	0.020598	0.015923	0.025059	0.032453	0.025574	1.33114
Alloprevotella	0.297278	0.05127	0.939397	0.038521	0.478373	0.392606	1.04346	0.479613	0.344961	0.017461	0.520744	0.147417	0.439594	0.412862	0.190546	1.03025	0.99651	0.311765	0.734666	0.198955	0.223504	3.49462	2.72844	4.53147	0.048993	4.57945	8.08942	3.06378	1.2795
Clostridiumsensustricto	0.031569	4.29571	6.67095	0.486769	1.05468	1.45844	2.96322	1.04241	0.05814	0.396239	0.014539	2.89289	1.43943	1.64086	0.617076	2.56499	0.972626	0.514681	0.075175	0.282985	0.538836	0.067329	0.063481	0.050207	0.058791	0.075176	0.112336	0.094624	1.09051
Prevotellamassilia	0.013154	1.22804	0.427673	0.443578	0.464561	0.769403	1.41305	0.482213	0.726744	1.61182	0.317204	1.24561	0.122032	1.26638	0.602418	0.207648	0.757666	1.48895	0.042713	9.06788	0.19405	0.038843	0.054768	0.06823	0.189846	0.033829	0.037445	0.042197	0.834212
Kineothrix	0.088131	0.175783	0.032137	0.056031	0.05399	0.342542	0.202424	0.821451	0.525194	0.389523	1.25824	0.13795	0.683659	0.059547	0.335654	0.967695	0.037154	0.051065	0.907227	0.16559	0.358646	0.264136	0.121983	0.072092	0.547492	0.532495	3.12044	10.8012	0.82534
Ruminococcoides	0	0.495612	0	0.002335	0	0.001317	2.55054	1.00602	0.007752	3.18469	2.12923	0.405734	1.69597	1.30872	0.718212	2.68878	1.98904	1.40697	0.035879	0.032129	0.05371	0.012948	0.282553	0.012873	0.007349	0.015035	0.018723	0.021738	0.717281
Paraprevotella	0.059193	0.013428	0.250918	0.262645	0.035156	0.025032	0.01306	0.321042	0.071705	0.260578	0.625157	0.075737	0.366097	0.661638	0.041041	0.022628	0.264055	0.05644	0.023919	0.100095	0.183655	4.25854	10.0375	0.531675	0.03552	0.266874	0.575408	0.190527	0.701044
Alistipes	0.080239	1.45388	0.042026	0.035019	0.316404	1.68768	0.616413	0.49651	0.218992	0.47683	0.282841	0.756018	0.029121	0.363901	1.51118	0.023959	0.339689	0.688033	0.37075	1.15418	0.169794	2.26199	0.81654	0.571583	0.805928	1.08629	1.35801	0.856734	0.673947
Acinetobacter	0.023677	1.20363	0.786127	2.44318	5.36757	1.4176	0.852792	0.101382	0.296512	0.586971	0.87892	0.435488	0.165021	0.289798	0.101136	0.130446	0.447169	0.599342	0.037588	1.18755	0.784864	0.022011	0.028629	0.021885	0.006124	0.006265	0.007489	0.008951	0.651361
Phenylobacterium	0.0171	2.03372	2.19275	1.77781	0.96679	1.16069	0.804472	0.473114	0.176357	0.816655	1.13136	0.543684	1.08026	0.520048	0.331257	0.448574	1.76612	0.688033	0.037588	0.039544	0.952925	0.020717	0.008713	0.009011	0.015923	0.003759	0.012482	0.007672	0.644183
Blautia	0.092077	1.67483	0.729268	0.042023	0.017578	0.32278	2.11957	0.873442	0.168605	0.714574	1.80014	1.78523	0.589361	1.25844	0.469036	2.72605	0.265382	0.858698	0.290449	0.247149	0.090095	0.038843	0.209114	0.065655	0.139629	0.080187	0.069898	0.106133	0.637294
**Fusobacterium	0.840535	0.552985	0.552514	0.001167	0.007533	0.339908	0.035261	4.29312	0.01938	0.326394	0.276232	8.04706	0.414633	0.121741	0.005863	0.219628	0.188421	0.002688	0.029045	0.103802	0.916541	0.014243	0.024895	0.02446	0.025721	0.028817	0.05492	0.033246	0.625027
Parabacteroides	0.027623	0.019531	0.936924	0.009338	0.268692	1.23842	1.10354	0.438021	0.098837	0.730692	0.343638	0.751961	0.544986	0.296414	0.360572	1.35504	0.623648	0.525432	0.457885	0.840305	0.095293	1.54856	0.486688	0.998983	0.257211	0.471101	0.646554	0.168789	0.558738
Pantoea	0.063139	0	0.028429	0.211283	0.001256	0.002635	0.415295	0.05329	0.007752	0.002686	0.006608	0.022992	0.00416	0.087336	0	0.003993	0.011942	2.9873	0.039296	11.4108	0.142073	0.024601	0.037342	0.034758	0.009799	0.005012	0.002496	0.002557	0.557817
Roseburia	1.90469	0.410161	0.028429	0.814783	0.256137	0.519084	0.45578	0.535503	0.176357	0.593687	2.30238	0.659995	0.812625	0.484319	1.67681	0.587006	0.39542	1.41369	0.04613	0.180418	0.077967	0.037549	0.114515	0.052781	0.041644	0.045105	0.061161	0.078001	0.527218
Staphylococcus	0.006577	0.004883	0.325081	0.448247	0.58133	0.079048	2.02163	0.157272	0.025194	2.44728	0.97276	0.507168	0.097071	1.34577	0.071821	0.019966	0.548014	2.73332	0.063215	1.31854	0.055443	0.020717	0.002489	0.01931	0.001225	0.001253	0.007489	0.003836	0.495927
Lactobacillus	0.002631	0.642098	0.510488	0.705056	0.081612	0.019762	0.957269	0.298946	0.292636	0.424446	0.153315	0.048688	0.809851	1.39076	0.24771	0.376695	0.732455	0.049721	0.083718	0.62405	0.131677	0.400088	0.749325	0.570296	0.303754	1.12764	1.20948	0.675157	0.486404
Ralstonia	0.002631	0.491949	0.734213	0.771592	0.174524	0.271399	0.262498	0.029895	0.081395	0.184016	0.124238	0.217744	0.298147	0.144237	0.061561	0.103824	9.07342	0.27817	0.010251	0.018536	0.173259	0.012948	0.016181	0.009011	0.001225	0.001253	0.003745	0.003836	0.484132
Lactococcus	11.5952	0.003662	0.021013	0.003502	0.008789	0	0	0.032494	0.001938	0	0	0	0	0	0	0	0	0	0.010251	0.001236	0	0	0.001245	0.001287	0.015923	0.011276	0.011234	0.011508	0.418948
Romboutsia	0.007892	1.08278	1.05188	0.466924	0.785988	0.003952	2.90315	0.344438	0.011628	0.209537	0.47052	1.0238	1.18427	0.305677	0.34738	0.528439	0.021231	0.513337	0.005126	0.101331	0.022524	0.019422	0.029873	0.023172	0.023271	0.023806	0.038693	0.015344	0.413049
Sphingomonas	0.022362	1.00831	0.856581	0.665367	0.430661	0.818149	0.58507	0.118279	0.091085	0.768301	0.446729	0.173113	0.676725	1.35503	0.404544	0.481851	0.870454	0.846604	0.225525	0.085266	0.266819	0.012948	0.014937	0.01931	0.025721	0.018794	0.021219	0.021738	0.404696
Barnesiella	0.153901	0.979016	0.135965	0.114396	0.366627	0.56783	0.71436	0.037693	0.218992	0.51041	0.046259	0.105491	0.044375	0.042345	0.175889	0.08652	0.116768	1.05489	0.172561	0.060551	0.298006	0.460943	2.90021	0.852225	0.029396	0.514954	0.103598	0.03964	0.389422
Corynebacterium	0.009208	0.007324	1.13346	0.734238	3.73909	0.235827	2.43562	0.198864	0.05814	0.245803	0.843235	0.12713	0.065176	0.348022	0.146574	0.01198	0.013269	0.139757	0.054673	0.050665	0.098758	0.028485	0.011203	0.047632	0.003674	0.001253	0.011234	0.01023	0.38609
Atopostipes	0.003946	0.002441	0.00618	0.269649	4.54266	0.569147	3.27274	0.027295	0.001938	0.361316	1.30715	0.027049	0.079044	0	0.043972	0.001331	0.001327	0.029564	0.001709	0	0.001733	0.066034	0	0.08754	0	0	0	0.001279	0.382323
Mammaliicoccus	0.005262	0.007324	0.038317	0.424901	1.5205	0.220018	1.95764	0.271651	0.021318	1.00873	1.25824	0.085204	0.099845	0.574302	0.029315	0.376695	0.295901	0.915138	0.005126	1.37044	0.024256	0.034959	0.007468	0.06823	0.003674	0	0.001248	0	0.379489
Desulfovibrio	0.010523	0.008545	0.009888	0.47743	0.013811	0.389971	0.00653	1.0918	0.236434	0	0.011895	0.312415	0.002773	0.406246	4.23305	0.276865	0.010615	0.170665	0.252862	0.453518	0.050245	0.145016	0.355991	0.19439	0.464205	0.355832	0.08238	0.314562	0.369231
Flintibacter	0.019731	0.006104	0.017305	0.014008	0.012556	0.428178	0.009142	0.857845	0.170543	0.006716	0.011895	0.093319	0.00832	0.041022	3.31257	0.324783	0.480342	0.18679	0.237485	0.213783	0.083164	0.380666	0.115759	0.055356	1.5053	0.316991	0.329518	0.589484	0.351024
Sporofaciens	0.007892	0.012207	0.56611	0.475095	0.05399	0.337273	0.419213	0.366534	0.341085	0.436535	0.037007	0.339464	0.256545	0.797936	0.916086	0.541749	0.290594	0.440771	0.363916	0.332415	0.157666	0.269315	0.06846	0.06308	0.731214	0.518712	0.164759	0.451384	0.348465
Oscillibacter	0.006577	1.23415	0.593303	0.52529	0.017578	0.003952	0.07444	0.217061	0.222868	0.243116	0.335708	0.516635	0.006934	0.00397	0.989373	0.388675	0.001327	0.275482	0.138391	0.143346	0.025989	0.093224	0.103312	0.061793	1.45875	0.583865	0.167255	1.13038	0.341526
Odoribacter	0.163109	0.007324	0.011124	0.005837	0.012556	0.002635	0.003918	0.253454	0.062016	0.386837	0.264337	0.362456	0.00832	0.005293	0.624405	0.006655	0.014596	0.012094	0.280198	1.77823	0.064106	0.481659	0.095844	0.377193	2.99712	0.427249	0.079883	0.493581	0.331501
Enterobacter	0.080239	0.020752	1.44865	0.01751	0.05399	0.417638	0.351303	0.178068	0.023256	0.955003	0.720318	1.09819	0.083204	0.655022	0.011726	0.363385	0.865146	1.01861	0.049547	0.271863	0.03985	0.025896	0.04481	0.021885	0.042869	0.048864	0.042438	0.028132	0.320649
Limosilactobacillus	0.002631	0.173342	0.00618	0.26498	0.074079	0.897198	0.560257	0.006499	0.040698	0	0.035685	0.262375	0.001387	0.148207	0.004397	0.307479	0.019904	0	0.095677	0.121103	0.031187	0.033664	0.117004	0.054069	0.133505	0.358338	3.93175	0.040919	0.275804
Roseateles	0.006577	0.053712	0.027193	0.145914	0.016322	0.00527	0.745703	0.432822	0.089147	0.38415	0.672738	0.344874	0.775183	0.304354	0.120191	0.328777	1.10797	0.57784	0.035879	0.014829	1.41726	0.009063	0.012447	0.005149	0.007349	0.003759	0.016226	0.01023	0.273962
Klebsiella	0.074977	1.17189	0.500599	0.923343	0.532362	0.283256	0.249438	0.007799	0.034884	0.600403	0.363463	0.029754	0.054083	1.08773	0.008794	0.202324	0.216287	0.597998	0.097386	0.216255	0.114351	0.02719	0.028629	0.032184	0.023271	0.033829	0.053672	0.026853	0.271179
Empedobacter	0.003946	0.001221	0	0.002335	6.47749	0.252954	0.493653	0	0.031008	0.009402	0	0	0.001387	0.037052	0.001466	0	0	0	0.010251	0.002471	0.00693	0.00259	0	0.003862	0	0	0	0.001279	0.262118
Faecalicatena	0.018415	0.537116	0.01236	0.224124	0.123046	0.027667	0.00653	0.397728	0.131783	0.010745	0.077979	0.013524	0.341136	0.154823	0.400147	0.533763	0.007961	0.012094	0.134974	2.19715	0.071036	0.066034	0.627342	0.493055	0.045318	0.244321	0.190971	0.097182	0.257083
Vescimonas	0.014469	0.024414	0.001236	0.010506	0.005022	0.003952	0.005224	0.009098	0.25	0.796508	0.00793	0.24885	0.005547	0.471086	0.233052	0.007986	0.54536	0.013438	0.063215	0.098859	0.455672	0.216229	0.051034	0.023172	2.39819	0.379637	0.118577	0.411744	0.245357
Rikenella	0.006577	0.008545	0.002472	0.005837	0.007533	0	0.003918	0.0026	0.067829	0.001343	0.002643	0.002705	0.002773	0.038375	0.212532	0.001331	0.003981	0.041658	0.297283	0.582035	0.034652	0.034959	0.13692	0.015448	3.23719	1.24416	0.450591	0.015344	0.230758
Acetatifactor	0.007892	1.00709	0	0.949024	0.003767	0.003952	0.005224	0.116979	0.25	0.002686	0.002643	0.075737	0	0.006616	1.11689	0.005324	0.003981	0.110193	0.2204	0.060551	0.154201	0.071213	0.017426	0.034758	0.536469	0.420984	0.04119	0.92962	0.219815
Lachnospira	0.023677	0.992444	0.962881	0.288326	0.398016	0.00527	0.139738	0.007799	0.137597	0.409671	0.005287	0.536922	0.414633	0.006616	0.134848	0.002662	0.002654	0.167977	0.121305	0.359601	0.03985	0.060855	0.102067	0.072092	0.09921	0.349567	0.118577	0.081837	0.215785
Pseudomonas	0.006577	0.661629	1.19897	0.491438	0.26367	0.111985	0.272946	0.239157	0.091085	0.018805	0.301344	0.317825	0.069337	0.179966	0.087944	0.059899	0.19771	0.368205	0.158893	0.037072	0.393298	0.016832	0.02116	0.021885	0.018372	0.015035	0.011234	0.020459	0.201883
Ructibacterium	0	0	0	0	0	0.002635	0.556339	0.49781	0	0.474144	1.37455	0.220449	0.506157	0.006616	0.271162	0.435263	0.684686	0.008063	0	0.006179	0.005198	0.00259	0.004979	0.003862	0.001225	0.002506	0.004993	0.005115	0.181233
Solibaculum	0.013154	0.006104	0.007416	0.410893	0.010045	0.001317	0	0.012998	0.021318	0.3546	0.010573	0.142007	0.309241	0.002647	0.126053	0.001331	0.314478	0.202916	0.063215	0.088973	0.020791	0.229177	2.47202	0.132597	0.015923	0.017541	0.053672	0.021738	0.180812
Weissella	4.68674	0.086671	0.00618	0.036187	0.001256	0.002635	0.005224	0.022096	0.001938	0.037609	0	0	0	0.001323	0	0	0	0.002688	0	0	0.005198	0.001295	0.001245	0.002575	0	0.002506	0.001248	0.002557	0.175256
Solibacillus	0	0.003662	0.00618	0.208949	4.29154	0.043477	0.092723	0	0.001938	0.103425	0.006608	0	0	0	0	0	0	0	0	0	0	0	0	0	0.001225	0	0	0	0.16999
Allobaculum	0.015785	1.11574	0.013597	0.575484	0.060267	0.035572	0.353915	0.207962	0.003876	0.24043	0.471842	0.021639	0.00416	0.005293	0.007329	0.750729	0.006635	0.184103	0.037588	0.05808	0.036384	0.024601	0.110781	0.01931	0.011023	0.006265	0.014978	0.015344	0.157454
Enterocloster	0.005262	0.003662	0.003708	0.003502	0.796032	0.645561	0.00653	0.200164	0.032946	0.335796	0.315883	0.027049	0.370257	0.002647	0	0.270209	0.003981	0.413895	0.015377	0.143346	0.405426	0.022011	0.032363	0.025747	0.039194	0.050117	0.187226	0.030689	0.156735
Anaerotignum	0.014469	0.006104	0.003708	0.003502	0.0113	0.67191	0.001306	0.007799	0.063953	0.008059	0.342316	0.00541	0.219104	0.001323	0.360572	0.003993	0.330401	0.006719	0.041005	0.111217	0.027721	0.050497	0.067215	0.036046	1.09988	0.397178	0.315788	0.159838	0.156012
Haemophilus	0.009208	0.006104	0.003708	1.55252	0.005022	1.11458	0.001306	0.304145	0.017442	0.002686	0.002643	0.31512	0.002773	0.001323	0.024918	0.429939	0	0.002688	0.025628	0.022243	0.450474	0.007769	0.006224	0.005149	0.006124	0.015035	0.004993	0.005115	0.155174
Zhenhengia	0.002631	0	0.133493	4.09609	0.007533	0	0.001306	0.0026	0.001938	0	0	0	0	0.005293	0.001466	0.002662	0	0.001344	0.020502	0.009886	0.003465	0.001295	0.006224	0.002575	0.00245	0.001253	0.001248	0	0.153759
Gaiella	0	0.59571	0.001236	0.370037	0.002511	0	0.34608	0.246955	0.027132	0.002686	0.893459	0.221801	0.104005	0.324203	0.001466	0	0.516168	0.002688	0.263113	0.100095	0.005198	0.023306	0.02116	0.050207	0.03552	0.020047	0.043686	0.035804	0.151938
Enterococcus	0.003946	0.003662	0.192824	0.504278	0.224747	0.092223	0.596824	0.263852	0.025194	0.013432	0.059476	0.261022	0.034668	0.005293	0.008794	0.23427	0.184441	0.927232	0.029045	0.384316	0.123014	0.006474	0.008713	0.009011	0.008574	0.011276	0.019971	0.014066	0.151809
Aerococcus	0.002631	0.006104	0.268222	0.095719	1.44391	0.017127	0.765293	0.087084	0.003876	0.103425	0.326456	0.008115	0	0	0.008794	0.005324	0.083595	0.341329	0.023919	0.252091	0.097025	0.104877	0.002489	0.167355	0	0	0.001248	0.002557	0.150663
Dorea	0.057877	0.021973	0.001236	0.001167	0.16448	0.059286	0.010448	0.075386	0.034884	0.296844	0.001322	0.013524	0.006934	0.398306	2.21913	0.01198	0.002654	0.004031	0.029045	0.438689	0.008663	0.031075	0.009958	0.060505	0.037969	0.112764	0.064905	0.014066	0.149611
Citrobacter	0.036831	0.001221	1.29167	0.004669	0.001256	0.007905	0.794024	0.019496	0.001938	0.286098	0.001322	0.252908	0	0.00397	0.259436	0.003993	0.696628	0.004031	0.032462	0.380609	0.010396	0.001295	0.022405	0.006437	0.012248	0.003759	0.011234	0.001279	0.148197
Collinsella	0.002631	0.555427	0.001236	0.001167	0.001256	0.436083	0	0.831849	0	0.057757	0.573611	0.256965	0.156701	0	0	0.396662	0.216287	0.237855	0.054673	0.021008	0.211376	0.007769	0.007468	0.011586	0.004899	0.012529	0.004993	0.007672	0.145338
Fusicatenibacter	0	0.242923	0.001236	0	0.001256	0.001317	0.002612	0	0.005814	1.02754	0.002643	1.55126	0.226037	0.002647	0	0	0.16321	0.413895	0.029045	0.037072	0.161131	0.007769	0.014937	0.014161	0.011023	0.005012	0.019971	0.008951	0.141123
Gemmiger	0.018415	0.003662	0.002472	0.152918	0.005022	0.002635	0.599436	0.16637	0.003876	0.001343	0.584185	0.427374	0.654537	0.260685	0.002931	0.001331	0.875761	0.001344	0.01196	0.037072	0.013861	0.010358	0.011203	0.014161	0.012248	0.005012	0.019971	0.005115	0.139474
Parasutterella	0.014469	0.003662	0.014833	0.005837	0.006278	0.002635	0.005224	0.610889	0.063953	0.009402	0	0.002705	0.00416	0.009263	0.013192	0.491168	0.429919	0.248606	0.05809	0.106274	0.686106	0.055676	0.041076	0.092689	0.034295	0.061394	0.605365	0.094624	0.134707
Actinobacillus	0.007892	0.806895	0.003708	0.398053	0.008789	0.641608	0.169775	0.171569	0.027132	0.111484	0.314561	0.162294	0.289827	0.005293	0.001466	0.25956	0.007961	0.184103	0.001709	0.071673	0.012128	0.005179	0.016181	0.020598	0.008574	0.0213	0.014978	0.01023	0.13409
Anaerostipes	0.010523	0.462652	0.451158	0.002335	0.143135	0.299066	0.323878	0.256054	0.023256	0.005373	0.126882	0.002705	0.00416	0.227604	0	0.889161	0.310497	0.004031	0.01196	0.037072	0.03985	0.005179	0.011203	0.010299	0.022047	0.007518	0.012482	0.025574	0.133059
Jeotgalicoccus	0	0	0.001236	0.086381	0.337749	0.23451	0.92462	0.11308	0.011628	0.728005	0.282841	0.089262	0.058243	0.002647	0.005863	0.001331	0.306516	0.219042	0	0.018536	0.005198	0.05697	0.002489	0.057931	0	0	0.002496	0.001279	0.126709
Sporosarcina	0.001315	0.003662	0.002472	0.127237	2.00138	0.069826	0.663428	0	0	0.166555	0.403114	0.001352	0	0.001323	0.002931	0	0	0	0.001709	0	0.025989	0.001295	0	0	0	0	0	0	0.124057
Thomasclavelia	0.005262	0.004883	0.004944	0.003502	0.001256	0	0.539362	0.235257	0.032946	0.001343	0.609297	0.584258	0.00416	0.001323	0.307805	0.002662	0.001327	0.14782	0.029045	0.063023	0.272017	0.049202	0.099578	0.061793	0.019597	0.070164	0.127314	0.132986	0.121862
Lacrimispora	0.018415	0.008545	0.426437	0.005837	0.125557	0.009222	0.139738	0.133876	0.102713	0.002686	0.005287	0.013524	0.194142	0.005293	0.281422	0.018635	0.005308	0.39105	0.100803	0.31635	0.145538	0.054381	0.588755	0.070804	0.060016	0.092717	0.023715	0.043476	0.120866
Anaerobutyricum	0.005262	0.069581	0.51914	0.001167	0	0.001317	0.575929	0.782458	0.005814	0.028207	0.375359	0.006762	0.228811	0.268625	0.09967	0	0.003981	0.142444	0.018794	0.046958	0.069304	0.005179	0.013692	0.018023	0.009799	0.006265	0.01373	0.011508	0.118849
Lawsonibacter	0.005262	0.001221	0.264514	0.005837	0.005022	0.123842	0.003918	0.127377	0.087209	0.008059	0.005287	0.189343	0.033282	0.00794	0.350311	0.006655	0.005308	0.495868	0.078592	0.100095	0.031187	0.104877	0.088376	0.289654	0.222916	0.32075	0.019971	0.299217	0.11721
Sphingobacterium	0.003946	0	0.039554	0.243968	2.11062	0.100128	0.352609	0	0.011628	0.154466	0.014539	0	0	0	0.001466	0.155736	0.001327	0.001344	0.001709	0.012357	0.008663	0.001295	0.001245	0.003862	0.001225	0.001253	0	0.001279	0.115151
Ruminococcus	0.018415	0.030518	0.003708	0	0.288781	0.002635	0.223319	0.137775	0.135659	0	0.003965	0.170408	0.002773	0.754268	0.28875	0.275533	0.262728	0.005375	0.027336	0.059316	0.015593	0.031075	0.210359	0.014161	0.009799	0.013782	0.096109	0.019181	0.110761
Dysosmobacter	0.028939	0.009766	0.002472	0.002335	0.005022	0.002635	0	0.011698	0.156977	0.002686	0.009252	0.123073	0.002773	0.00794	1.24441	0.433932	0.005308	0.016126	0.051256	0.076616	0.065838	0.23824	0.117004	0.02446	0.041644	0.127799	0.092365	0.15856	0.109255
Turicibacter	0.003946	0.784922	0	0.003502	0.032645	0.615259	1.12443	0.0013	0.007752	0.002686	0	0.380038	0.001387	0.001323	0.014657	0.001331	0.001327	0.002688	0	0.016065	0.00693	0.00259	0.008713	0.002575	0.003674	0.002506	0.001248	0.005115	0.108165
Holdemanella	1.40221	0.002441	0.002472	0.001167	0.001256	0	0.001306	0.037693	0.003876	0.748153	0.001322	0	0.016641	0.501522	0	0	0.001327	0.169321	0.003417	0.003707	0.04678	0	0.003734	0.001287	0.003674	0	0.001248	0.003836	0.105657
Mediterraneibacter	0.055246	0.001221	0	0.001167	0.006278	0.620529	0.001306	0.207962	0.001938	0	0.002643	1.15769	0.002773	0.572979	0.118725	0.001331	0	0.134382	0.005126	0.021008	0.001733	0.00259	0.003734	0.006437	0.006124	0.006265	0.003745	0	0.105105
Jeotgalibaca	0.002631	0	0.034609	0.022179	1.69753	0.032937	0.897195	0	0	0.162525	0.010573	0	0.001387	0	0	0	0.001327	0	0.001709	0	0	0	0.001245	0	0	0	0	0	0.102352
Eisenbergiella	0.003946	0.001221	0	0.001167	0	0.002635	0.001306	0.031194	0.139535	0.002686	0.002643	0.004057	0.00416	0.010586	0.090876	0.002662	0.002654	0.001344	0.037588	0.012357	0.00693	1.3414	0.007468	0.960363	0.024496	0.096476	0.009985	0.063935	0.102274
Rhodococcus	0.010523	0.003662	0.004944	0.002335	0.006278	0.01054	0.032649	0.024696	0.137597	0.001343	0.00793	0.001352	0	0.001323	0.01026	0.005324	0.002654	0	0.215274	0.014829	2.28702	0.023306	0.008713	0.010299	0.001225	0.003759	0.003745	0.005115	0.101311
Schaalia	0	0	0.001236	0	0	0	0.00653	0.253454	0	0.099396	0.370072	0.025697	0.518638	0.901151	0.002931	0.005324	0.366227	0	0.001709	0.003707	0.010396	0.006474	0.004979	0.005149	0.001225	0	0.002496	0	0.0923854
Adlercreutzia	0.002631	0	0.003708	0.001167	0.037667	0.330685	0.003918	0.015597	0.141473	0.002686	0	0.097376	0.289827	0.001323	0.002931	0.002662	0	0.428677	0.04613	0.336122	0.10049	0.072508	0.131941	0.155769	0.041644	0.164134	0.034949	0.056263	0.0893671
Anaerovibrio	0.006577	0.848399	0	0.810114	0.003767	0.503274	0	0	0.001938	0	0	0.274547	0.001387	0	0	0	0	0	0.015377	0.016065	0	0.003884	0	0.001287	0.001225	0	0.011234	0.001279	0.0892984
Erysipelothrix	0	0.002441	0.14709	0.068871	1.29324	0.027667	0.767905	0	0	0.036266	0.096483	0.001352	0.002773	0	0	0	0.001327	0.001344	0	0	0	0.00259	0	0.001287	0	0	0	0	0.0875227
Leyella	0.630072	0.445562	0.003708	0.001167	0.001256	0	0.053544	0.0013	0.023256	0.318334	0.001322	0.12713	0.385511	0.236866	0	0	0.102172	0.001344	0.006834	0.006179	0.017326	0	0.027384	0.007724	0.013473	0.011276	0.006241	0.014066	0.0872517
Porphyromonas	0	0	0	0	0	0	0.292535	0.245656	0.001938	0.330423	0.644982	0.150122	0.001387	0.115125	0.307805	0.007986	0.314478	0.004031	0	0.009886	0	0	0.002489	0.001287	0	0.001253	0.001248	0.001279	0.0869254
Coprococcus	0.147324	0.010986	0.003708	0.002335	0	0	0	0.215761	0.00969	0.002686	0.508849	0.00541	0	0.627233	0.004397	0.154405	0.333055	0.236511	0.032462	0.018536	0.00693	0.010358	0.004979	0.009011	0.009799	0.015035	0.017474	0.01023	0.085613
Solirubrobacter	0	0	0	0	0.001256	0	0.001306	0.0013	0.001938	0.107455	0	0	0.296761	0.538574	0	0.565709	0.002654	0.74313	0	0.024715	0	0.007769	0.007468	0.003862	0.003674	0	0.008737	0.006394	0.0829536
Paenalcaligenes	0.002631	0.003662	0	0.019844	2.14452	0.00527	0.053544	0	0	0.006716	0	0	0.066563	0	0	0	0.001327	0	0.001709	0.004943	0	0	0	0	0.001225	0	0	0	0.0825696
Butyricimonas	0.003946	0.712899	0.001236	0	0	0	0.38787	0	0.003876	0.001343	0.001322	0	0	0.786026	0	0	0.290594	0	0	0.004943	0.003465	0.00259	0	0.002575	0.001225	0.002506	0.001248	0.002557	0.0789365
Ramlibacter	0.001315	0	0.04079	0.003502	0.003767	0.521719	0.001306	0	0.017442	0	0	0	0.002773	0.001323	0.06889	0	1.08011	0.21501	0.216983	0.004943	0.003465	0	0	0.006437	0.00245	0.002506	0.001248	0.001279	0.0784734
Psychrobacter	0.002631	0.002441	0	0.018677	1.23423	0.00527	0.466228	0	0	0	0.166532	0.002705	0.001387	0	0.001466	0	0	0.001344	0	0	0.145538	0.00259	0	0	0	0.001253	0	0	0.073296
Intestinimonas	0.002631	0	0.003708	0.001167	0.003767	0	0.003918	0.006499	0.046512	0.460712	0.001322	0.002705	0.002773	0.005293	0.678637	0.001331	0.003981	0.002688	0.029045	0.087738	0.031187	0.132068	0.049789	0.056643	0.073489	0.122787	0.062409	0.157281	0.0725029
Gp1	0.001315	0.002441	0.048206	0	0.002511	0.472972	0	0	0.003876	0	0.001322	0.004057	0	0	0.136314	0.001331	0.951395	0.192166	0.001709	0.050665	0.003465	0.010358	0.009958	0.032184	0.018372	0.011276	0.021219	0.016623	0.0712048
Laedolimicola	0.003946	0	0.003708	0.004669	0.005022	0.003952	0.005224	0.005199	0.091085	0	0.005287	0.002705	0.20385	0.006616	0.090876	0.263554	0.006635	0.009407	0.015377	0.355894	0.015593	0.177385	0.100823	0.045057	0.086962	0.30822	0.034949	0.130428	0.0708008
Pedobacter	0.002631	0	0.949285	0.002335	0	0	0	0.0013	0	0.001343	0.001322	0.001352	0.467329	0	0.001466	0.200993	0	0.299671	0	0.013593	0	0.001295	0.008713	0.003862	0.001225	0.003759	0.014978	0.003836	0.0707246
Faecalibaculum	0.001315	0.002441	0.001236	0.433072	0.189591	0.001317	0.001306	0.0013	0.122093	0	0	0.159589	0	0	0.40601	0	0	0.561715	0.003417	0.011122	0.012128	0	0.003734	0.003862	0.001225	0.006265	0.001248	0	0.0687138
Moraxella	0	0.069581	0.15327	0.001167	0	0.002635	0.649062	0.005199	0.001938	0.00403	0.757325	0.109548	0.074884	0	0.02052	0.002662	0.014596	0.021501	0.008543	0.001236	0	0.00259	0	0.001287	0	0	0	0	0.0679134
Longimicrobium	0.001315	0.008545	0.002472	0.001167	0	0	0	0	0	0.001343	0.749395	0	0	0	0	0	0.667436	0.452866	0	0.001236	0	0	0	0.001287	0.001225	0.002506	0.008737	0	0.0678404
Neglecta	0.003946	0	0.001236	0.001167	0.007533	0.001317	0.001306	0.0013	0.046512	0.002686	0.418974	0.002705	0.241291	0.001323	0.392818	0.006655	0.001327	0.185446	0.085426	0.051901	0.010396	0.011653	0.084641	0.007724	0.151877	0.038841	0.044934	0.057542	0.066517
Massilia	0.002631	0.23804	0.011124	0.427236	0.005022	0.300383	0.005224	0.023396	0.005814	0.185359	0.010573	0.001352	0.012481	0.018526	0	0.441918	0.001327	0.030908	0.006834	0.012357	0.067571	0.001295	0.002489	0.005149	0.00245	0	0.006241	0	0.0652036
Turicimonas	0.011839	0.012207	0.004944	0.003502	0.008789	0.002635	0.001306	0.003899	0.013566	0.010745	0.002643	0.004057	0.585201	0.00794	0.01026	0.002662	0.010615	0.009407	0.029045	0.011122	0.036384	0.20846	0.377152	0.361745	0.012248	0.001253	0.019971	0.026853	0.0639446
Hydrogenophaga	0.003946	0.001221	1.04817	0.002335	0.003767	0.001317	0.377423	0	0.001938	0.304903	0.00793	0.001352	0	0	0.002931	0.001331	0	0	0	0.004943	0	0.001295	0	0.002575	0.001225	0	0.009985	0.008951	0.0638406
Mucispirillum	0.013154	0.004883	0.002472	0.011673	0.06529	0	0.003918	0.093583	0.056202	0.005373	0.009252	0.004057	0.015254	0.006616	0.123122	0.003993	0.4339	0.010751	0.064924	0.025951	0.012128	0.009063	0.012447	0.014161	0.052667	0.499919	0.012482	0.182855	0.0625032
Proteus	0.001315	0.001221	0.001236	0.001167	0.003767	0.002635	0.314736	0.0026	0	0	0.001322	0.004057	0.126193	0.002647	0	0.001331	0.002654	0.004031	0.001709	0.41521	0.015593	0.075097	0.138165	0.108137	0.111458	0.082693	0.156022	0.081837	0.0591726
Morganella	0.001315	0	0.001236	0	0	0.277986	0.001306	0	0	0	0.001322	0	0.002773	0.001323	0.090876	0.664209	0	0.434052	0	0.064259	0	0.007769	0.006224	0.012873	0.008574	0.008771	0.019971	0.011508	0.0577267
Dialister	0.147324	0	0.001236	0	0	0.002635	0.275558	0	0.003876	0	0.002643	0	0	0.001323	0.127519	0.001331	0.188421	0.791507	0.001709	0.006179	0.027721	0.00259	0.007468	0.001287	0.004899	0	0.009985	0.001279	0.0573746
Sutterella	0.619549	0.001221	0.002472	0.003502	0.001256	0.002635	0.001306	0	0.003876	0	0.289449	0.129835	0	0.031759	0.001466	0.163723	0	0	0.017085	0.109981	0.058908	0.011653	0.032363	0.020598	0.025721	0.013782	0.036197	0.023017	0.0571912
Lysobacter	0.002631	0.001221	0.380703	0.002335	0	0.001317	0.137126	0	0.007752	0.00403	0	0	0	0	0	0.001331	0.809416	0.206948	0	0.011122	0	0.003884	0.004979	0.001287	0.00245	0.002506	0.004993	0.002557	0.0567353
Xylanibacter	0.001315	0.49317	0.008652	0.508947	0.22977	0.001317	0	0.0013	0.011628	0	0	0	0.002773	0	0	0	0	0.005375	0.006834	0.009886	0.131677	0.018127	0.129451	0.006437	0.003674	0	0.009985	0.005115	0.0566226
Treponema	0	0.001221	0.001236	0.231128	0	0	0	0.0013	0.001938	0.633983	0.342316	0.147417	0.153927	0.001323	0	0	0.005308	0	0	0.018536	0.003465	0	0.002489	0.001287	0.003674	0.001253	0.001248	0.001279	0.0555117
Devosia	0	0.555427	0	0	0.694331	0.003952	0.144962	0.070187	0.005814	0.001343	0.060798	0	0	0	0	0	0	0	0.001709	0.002471	0.003465	0	0.001245	0.003862	0.001225	0	0.001248	0.001279	0.0554756
Agathobaculum	0.003946	0.001221	0.001236	0.001167	0	0.002635	0.001306	0.0013	0	1.23707	0	0.021639	0.191369	0	0.002931	0	0	0.002688	0.008543	0.022243	0.008663	0.006474	0.004979	0.006437	0.003674	0.003759	0	0.002557	0.0548514
Gp3	0.001315	0.002441	0	0.002335	0.001256	0.002635	0	0	0	0.300873	0.021147	0.002705	0.002773	0.029112	0.005863	0.001331	0.260075	0.423302	0.001709	0.090209	0.220039	0.016832	0.018671	0.028322	0.026946	0.016288	0.026212	0.020459	0.0543875
Myroides	0.003946	0.001221	0.509252	0.036187	0.654153	0.023714	0.043097	0	0.003876	0	0.010573	0	0.001387	0	0	0.215635	0	0	0.003417	0.001236	0.003465	0	0.007468	0	0	0.001253	0	0	0.0542814
Monoglobus	0	0	0	0	0	0	0.003918	0.0026	0	0	0.335708	0	0	0.735742	0	0.001331	0	0.331922	0	0.013593	0.001733	0.02978	0.026139	0.012873	0.004899	0.001253	0.006241	0.001279	0.0538932
Caulobacter	0	0.054932	0.119897	0.03035	0.012556	0.200256	0.024813	0.22096	0.003876	0.271323	0.054189	0.056803	0.00832	0.00794	0.07915	0.002662	0.106153	0	0.01196	0.011122	0.159398	0.00259	0.001245	0	0.003674	0.002506	0	0.001279	0.0517126
Rothia	0	0	0	0.079377	0.001256	0.009222	0.216789	0.010398	0	0.001343	0.002643	0	0.022188	0.115125	0	0.359391	0.532091	0.005375	0	0.001236	0.003465	0.001295	0.006224	0	0	0.002506	0.002496	0.001279	0.0490607
Hominimerdicola	0.003946	0.001221	0.001236	0	0.217214	0	0.001306	0.003899	0.015504	0.267293	0	0.78983	0.00416	0.001323	0.001466	0	0.002654	0.001344	0	0.006179	0.003465	0.003884	0.001245	0.001287	0.003674	0.005012	0.003745	0.001279	0.0479345
Pradoshia	0	1.11329	0	0	0.150669	0.001317	0	0	0.001938	0	0	0	0	0	0	0	0	0	0.020502	0	0.00693	0	0	0.001287	0	0	0	0	0.0462835
Flavonifractor	0.003946	0	0.001236	0.002335	0	0	0.003918	0.686276	0.001938	0.001343	0	0.451718	0.001387	0.00397	0.004397	0	0.002654	0.001344	0.044422	0.024715	0.019059	0.005179	0.002489	0.003862	0.004899	0.007518	0.008737	0.002557	0.0460678
Succinivibrio	0.002631	0.002441	0	0.003502	0.177036	0.002635	0.001306	0.0013	0.001938	0	0.068728	0.12172	0	0.316263	0.002931	0	0	0.346704	0	0.024715	0.117816	0.003884	0.009958	0.006437	0.006124	0.011276	0.014978	0.008951	0.0447598
Olsenella	0.002631	0	0	0.002335	0.045201	0.011857	0.374811	0.391229	0.081395	0.002686	0.002643	0	0.002773	0.001323	0.004397	0.005324	0	0.002688	0.015377	0.025951	0.015593	0.040138	0.031118	0.16993	0.006124	0.007518	0.004993	0.003836	0.0447097
Ruthenibacterium	0.003946	0	0.001236	0	0	0	0	0	0.005814	0.45131	0	0	0.199689	0.001323	0.165628	0.247581	0.001327	0	0	0.032129	0.025989	0.009063	0.008713	0.003862	0.014698	0.017541	0.01373	0.044755	0.0445834
Facklamia	0	0	0	0	1.0823	0.007905	0.06791	0.025995	0.003876	0	0.005287	0.001352	0.001387	0	0	0	0	0	0	0.001236	0	0.003884	0	0.005149	0	0	0	0.001279	0.0431273
Arenimonas	0.001315	0.001221	0	0	0.006278	0	0.270334	0	0	0.529214	0	0.001352	0	0.001323	0.001466	0	0.342343	0.001344	0.025628	0.002471	0.001733	0.001295	0	0.001287	0.004899	0.002506	0.004993	0.003836	0.0430299
Acutalibacter	0	0	0	0	0.002511	0	0	0.0013	0.015504	0	0	0	0	0.725155	0.115793	0.001331	0	0	0.128139	0.0173	0.003465	0.005179	0.007468	0.001287	0.001225	0.008771	0.008737	0.153445	0.0427361
Pseudoflavonifractor	0	0	0.001236	0	0.001256	0	0.001306	0.135176	0.00969	0.001343	0.786403	0.001352	0	0	0.002931	0	0	0.002688	0.027336	0.003707	0.001733	0.014243	0.001245	0	0.058791	0.005012	0.017474	0.090788	0.0415611
Ileibacterium	0	0.001221	0	0	0.006278	0.003952	0.00653	0.006499	0.110465	0.36266	0.003965	0	0.011094	0	0.249176	0.27154	0	0.014782	0.042713	0.022243	0.003465	0.00259	0.002489	0.001287	0.008574	0.006265	0.007489	0.007672	0.0411768
Peptococcus	0	0	0.646453	0.001167	0.001256	0	0	0	0.003876	0	0	0	0	0	0	0	0	0.483773	0	0.003707	0.003465	0	0.003734	0	0	0	0.002496	0	0.0410688
Gp2	0.001315	0.001221	0.001236	1.01789	0.001256	0	0	0	0	0	0	0	0	0	0	0	0	0	0.001709	0.030894	0.001733	0.007769	0.019916	0.016736	0.013473	0.008771	0.011234	0.014066	0.0410437
Novosphingobium	0	0.001221	0.058094	0	0	0	0.408766	0.031194	0.00969	0.173271	0.1097	0.008115	0.120646	0.010586	0.060095	0.013311	0.031846	0.026876	0.001709	0.001236	0.048513	0.00259	0	0	0.001225	0	0.001248	0	0.0399976
Luteimonas	0	1.07667	0.001236	0.002335	0.001256	0	0	0	0	0	0	0	0	0	0	0	0	0	0.001709	0	0	0	0	0	0	0	0.001248	0	0.0387306
Anaeroplasma	0.001315	0.002441	0	0	0	0	0.001306	0	0.017442	0.001343	0.261694	0.002705	0.009707	0.006616	0.045438	0.001331	0.003981	0.060472	0.001709	0.312643	0.001733	0.00259	0.141899	0.02446	0.082063	0	0	0.099739	0.0386652
Waltera	0.014469	0.004883	0.001236	0.623344	0.003767	0.001317	0.003918	0.061089	0	0	0	0	0.001387	0.001323	0.067424	0.005324	0	0.253981	0.003417	0.012357	0	0	0.004979	0.001287	0	0.003759	0.002496	0.005115	0.0384597
Schaedlerella	0	0.001221	0	0.001167	0	0	0.003918	0.129976	0.017442	0.001343	0.002643	0.004057	0.001387	0	0.729938	0.001331	0.001327	0.001344	0.005126	0.002471	0.003465	0.011653	0.001245	0.009011	0.042869	0.088958	0.007489	0.005115	0.0383749
Gp10	0	0	0.001236	0	0	0	0	0.518606	0	0	0	0	0	0.001323	0	0.515128	0	0	0	0.019772	0	0.001295	0.006224	0.001287	0	0.003759	0.003745	0.001279	0.0383448
Ihubacter	0	0	0	0	0.001256	0	0.00653	0.0013	0.03876	0	0	0	0	0	0.328325	0	0	0.022845	0.034171	0.023479	0.036384	0.055676	0.29251	0.051494	0.028171	0.028817	0.052423	0.065214	0.0381198
Pseudochrobactrum	0	0	0.035845	0	0.773432	0.002635	0.097947	0	0.001938	0.100739	0.018504	0	0	0	0	0	0	0.001344	0.006834	0.012357	0.00693	0.00259	0	0.001287	0.001225	0.001253	0	0.001279	0.0380764
Acidovorax	0	0.013428	0.054386	0.015175	0.043945	0.003952	0.070522	0.0013	0.00969	0.028207	0.187679	0.059508	0.052696	0.079397	0.013192	0.002662	0.226902	0.08466	0.005126	0	0.08663	0.001295	0.001245	0.001287	0.001225	0.001253	0	0.001279	0.03738
Bradyrhizobium	0	0.032959	0.11248	0.075875	0.133091	0.050064	0.035261	0.11048	0.005814	0	0.173141	0.002705	0.036055	0.001323	0.057164	0.001331	0.013269	0.002688	0	0.059316	0.064106	0.009063	0.011203	0.011586	0.015923	0.005012	0.008737	0.01023	0.0371027
Ilumatobacter	0	0.002441	0.001236	0.840464	0.002511	0.001317	0	0.0026	0	0	0.001322	0	0	0.169379	0	0	0	0	0	0.003707	0	0.00259	0.001245	0.003862	0	0	0.001248	0.003836	0.0370628
Anaeromyxobacter	0	0	0	0	0	0	0	0	0	0	0	0	0.069337	0	0	0	0.755012	0.205604	0	0	0.001733	0	0.001245	0	0	0	0.002496	0	0.0369795
Massiliprevotella	0	0	0	0	0	0	0.001306	0.16767	0	0	0.00793	0.043278	0	0.349345	0.038109	0.228946	0.001327	0.172008	0.001709	0.007414	0	0	0.001245	0	0.001225	0	0.002496	0.003836	0.0367087
Hoylesella	0	0	0	0	0	0	0.266416	0	0	0.449966	0	0.263727	0	0	0	0	0	0	0	0	0.005198	0.001295	0.026139	0.001287	0	0	0	0	0.0362153
Pseudarthrobacter	0	0.03418	0.003708	0.003502	0.031389	0	0.019589	0	0.011628	0.005373	0.079301	0.001352	0	0.768824	0.001466	0	0	0	0	0.007414	0.005198	0.001295	0.007468	0.007724	0	0.002506	0.009985	0.006394	0.0360106
Bilophila	0	0	0.002472	0.001167	0.001256	0	0	0.0013	0.001938	0	0	0	0.350843	0.239513	0.112862	0	0.25344	0	0.001709	0.014829	0	0.003884	0.004979	0	0.001225	0.001253	0.006241	0.006394	0.0359037
Georgfuchsia	0	0	1.00243	0.001167	0	0	0	0	0	0	0	0	0	0	0	0	0	0	0	0	0	0	0	0	0	0	0	0	0.0358429
Azotobacter	0	0	0.024721	0.001167	0	0	0.146268	0	0.005814	0.00403	0	0.473357	0	0	0	0.002662	0.272017	0.009407	0.003417	0.007414	0.001733	0.003884	0.003734	0	0.001225	0.006265	0.004993	0.002557	0.0348095
Kofleria	0	0	0.001236	0	0	0	0.34608	0	0.023256	0	0	0.001352	0	0	0	0.002662	0	0	0.543311	0.001236	0	0.001295	0	0.001287	0	0.005012	0.003745	0	0.0332311
Faecalibacillus	0.026308	0.001221	0	0	0	0	0	0.005199	0.017442	0.198791	0.001322	0.004057	0.155314	0	0.09967	0	0.005308	0.292952	0	0.025951	0.00693	0.00259	0.009958	0.016736	0.013473	0.010023	0.012482	0.012787	0.0328041
Eggerthella	0	0.001221	0	0.001167	0.0339	0.001317	0.001306	0	0.003876	0.001343	0.430869	0	0.001387	0.001323	0.001466	0.07454	0	0.001344	0.041005	0.003707	0.310134	0	0.001245	0	0	0	0	0.001279	0.0325868
Mycobacterium	0.001315	0	0	0.591826	0.001256	0	0	0	0	0	0	0	0.217717	0	0.001466	0	0	0	0.001709	0.016065	0.003465	0.006474	0.003734	0.020598	0.008574	0.003759	0.011234	0.008951	0.0320765
Rhabdothermincola	0	0.002441	0	0	0	0	0	0	0	0.001343	0	0	0	0	0	0	0.660802	0.166633	0.032462	0.003707	0	0.001295	0	0.005149	0	0.001253	0	0.003836	0.03139
Pasteurella	0	0	0	0.005837	0	0	0.297759	0.302845	0.001938	0	0.247155	0.001352	0	0	0.001466	0.002662	0	0	0	0.001236	0	0	0	0.003862	0	0.001253	0.001248	0	0.0310219
Gp7	0	0.001221	0	0.001167	0.001256	0	0	0	0	0	0.712388	0	0.001387	0	0	0	0	0.13035	0.001709	0.003707	0	0	0.001245	0	0	0	0	0.001279	0.030561
Algoriphagus	0	0	0	0	0.001256	0.001317	0.001306	0.374332	0	0	0	0	0	0	0.082081	0.002662	0.379497	0.001344	0	0.001236	0	0	0.001245	0.001287	0	0.001253	0.006241	0	0.0305378
Asticcacaulis	0	0.036622	0.091468	0.080544	0.028878	0.039524	0.009142	0.031194	0.001938	0.132975	0.034364	0.016229	0.027735	0.243483	0	0.001331	0.011942	0	0.018794	0	0.029454	0	0	0	0	0	0	0	0.0298435
Pseudolabrys	0	0	0	0	0.005022	0	0.001306	0	0.001938	0.001343	0.003965	0	0	0	0	0.178365	0.403381	0.016126	0	0.05808	0	0.020717	0.013692	0.014161	0.039194	0.011276	0.034949	0.012787	0.0291536
Negativibacillus	0.003946	0	0	0	0.001256	0	0	0.354836	0	0.001343	0	0.001352	0.35223	0	0.08941	0	0	0	0	0.002471	0	0.00259	0	0.001287	0.00245	0	0	0.001279	0.0290875
Arthrobacter	0	0.395513	0.001236	0	0	0	0	0	0	0	0	0	0	0	0	0.331439	0	0	0.044422	0.00865	0.008663	0.001295	0	0.001287	0.003674	0.002506	0.001248	0.001279	0.0286147
Chryseobacterium	0	0.001221	0.016069	0.738908	0.005022	0	0	0.0013	0	0	0.013217	0	0	0	0	0	0	0	0.001709	0	0.012128	0	0.002489	0	0	0	0.001248	0	0.0283325
Campylobacter	0	0.001221	0.355982	0.001167	0	0.13043	0	0.0026	0	0	0	0	0	0	0	0	0	0.001344	0.010251	0.011122	0.254691	0.001295	0	0	0.001225	0	0.001248	0	0.027592
Megamonas	0.003946	0	0.001236	0	0.001256	0	0.002612	0	0.040698	0	0.49431	0	0	0	0.013192	0	0.074307	0.020157	0.049547	0.011122	0.025989	0	0.001245	0.002575	0.003674	0.002506	0.001248	0.001279	0.0268178
Halopseudomonas	0	0	0.002472	0	0.701865	0.019762	0	0	0.003876	0	0	0.002705	0.009707	0	0	0	0	0	0	0.001236	0	0	0.001245	0	0	0.001253	0	0	0.0265757
Comamonas	0	0	0.05933	0.007004	0.026367	0	0.050932	0	0.001938	0	0.013217	0.06086	0.385511	0.002647	0.016123	0.039932	0.043788	0.009407	0.010251	0.002471	0.005198	0.001295	0	0.002575	0.001225	0.001253	0	0.001279	0.0265215
Aeromicrobium	0	0	0	0.253306	0.010045	0	0	0	0.001938	0	0	0	0	0	0	0.001331	0.447169	0	0.001709	0.00865	0	0.001295	0.003734	0.001287	0.00245	0.001253	0.001248	0	0.0262648
Catenibacterium	0	0	0	0	0.003767	0.382067	0	0	0.001938	0	0	0.009467	0	0	0.055698	0	0.242825	0	0.006834	0.004943	0.001733	0.00259	0	0.002575	0.00245	0.001253	0.001248	0	0.0256924
Nitrospira	0.006577	0	0.116189	0.002335	0.001256	0.412368	0.00653	0	0.001938	0.001343	0.003965	0.006762	0.005547	0.006616	0.008794	0.006655	0.002654	0.004031	0.032462	0.048194	0.001733	0	0.004979	0.005149	0.006124	0.007518	0.012482	0.002557	0.0255271
Acidibacter	0.001315	0	0.001236	0	0.001256	0.001317	0.002612	0	0	0.001343	0.001322	0.001352	0	0	0.001466	0.001331	0.498919	0.13035	0.003417	0.019772	0.001733	0.003884	0.002489	0.006437	0.004899	0.005012	0.004993	0.002557	0.0249647
Roseisolibacter	0	0.001221	0	0	0.005022	0.426861	0.001306	0	0.023256	0	0	0.001352	0.001387	0	0.001466	0	0	0.213667	0	0.004943	0.003465	0	0	0	0.001225	0.002506	0	0.001279	0.0246056
Longibaculum	0.002631	0.001221	0	0	0.072823	0	0.002612	0.0013	0.007752	0	0	0.043278	0	0	0	0.001331	0.001327	0.001344	0	0.001236	0.00693	0.003884	0.475485	0.036046	0.004899	0.002506	0.009985	0.005115	0.0243466
Gp5	0.001315	0.001221	0	0.001167	0.001256	0.001317	0	0.353536	0	0	0	0.021639	0	0	0	0.019966	0	0.241887	0.005126	0.009886	0	0	0.002489	0.005149	0	0.002506	0.002496	0.002557	0.024054
Lysinibacillus	0	0	0	0	0.05399	0	0.616413	0	0	0	0	0	0	0	0	0	0	0	0	0	0	0	0	0	0	0	0	0	0.023943
Sphingobium	0	0	0	0	0.001256	0	0	0	0	0.397582	0.001322	0.032459	0	0.010586	0.004397	0	0	0.200228	0	0	0.001733	0	0	0.002575	0	0	0	0	0.0232906
Edaphocola	0	0	0	0	0	0	0	0	0	0.002686	0.634409	0	0	0	0	0	0	0	0	0	0	0	0	0	0	0	0	0	0.0227534
Fibrobacter	0	0	0	0	0	0	0	0.185866	0	0	0	0	0	0	0	0	0	0.428677	0.001709	0.002471	0.001733	0	0.001245	0	0	0.001253	0	0.003836	0.0223854
Gracilibacter	0.001315	0	0	0	0	0	0	0	0	0	0	0	0.277346	0	0	0	0.346324	0.001344	0	0	0	0	0	0	0	0	0	0	0.0223689
Flavobacterium	0.003946	0.001221	0	0.028015	0.07659	0.028984	0.010448	0	0.001938	0.013432	0.002643	0.002705	0.185822	0.015879	0	0.157067	0	0	0	0.021008	0.025989	0.005179	0.004979	0.002575	0.006124	0.001253	0.012482	0.006394	0.0219526
Agrobacterium	0	0	0.009888	0.010506	0.0226	0.00527	0.044403	0	0	0.345198	0.001322	0.004057	0.005547	0.054254	0.001466	0.025291	0.007961	0.026876	0	0.003707	0.032919	0.001295	0.001245	0	0.001225	0	0.003745	0.001279	0.0217876
Herbaspirillum	0	0.010986	0.00618	0.197275	0	0	0.056156	0.041592	0.00969	0.00403	0.185036	0	0.005547	0.010586	0.046904	0.001331	0.014596	0	0.001709	0	0.012128	0.001295	0	0	0.00245	0	0	0.001279	0.0217418
Cellulosimicrobium	0.001315	0	0	0.049027	0.052734	0	0.083581	0	0.001938	0.380121	0	0.001352	0.001387	0.001323	0	0	0	0	0	0.00865	0	0	0.001245	0.001287	0	0	0.002496	0.001279	0.0209905
Marinobacter	0	0	0.003708	0	0.003767	0	0	0	0.011628	0	0	0.004057	0.005547	0	0	0.009318	0.424612	0.002688	0.001709	0	0.107421	0.001295	0.001245	0.002575	0.00245	0	0	0.002557	0.0208778
Harryflintia	0.001315	0	0.001236	0	0.002511	0	0	0	0.017442	0.001343	0.001322	0	0.001387	0	0	0.331439	0	0.001344	0.001709	0.024715	0.001733	0.028485	0.009958	0.002575	0.026946	0.082693	0.019971	0.021738	0.0207094
Anthropogastromicrobium	0.002631	0.001221	0.001236	0.092218	0	0	0.001306	0	0.003876	0	0	0.404382	0	0.001323	0	0	0	0	0.003417	0.027186	0.003465	0	0.006224	0.002575	0.00245	0.006265	0.007489	0	0.0202594
Bosea	0	0.275882	0.002472	0.144747	0.006278	0.001317	0.001306	0.0013	0.003876	0.068502	0.021147	0	0	0	0	0	0	0.001344	0.003417	0.001236	0.029454	0	0	0	0	0	0	0	0.0200814
Phreatobacter	0.002631	0.001221	0.039554	0.01751	0.001256	0.026349	0.048321	0.003899	0.005814	0.026864	0.191644	0.002705	0.001387	0.009263	0	0.009318	0.110134	0.038971	0.01196	0.001236	0.003465	0.00259	0	0.001287	0	0	0.001248	0	0.019951
Chitinophaga	0	0.03418	0.238557	0.109727	0.046456	0.013175	0	0	0.015504	0	0	0.001352	0	0	0.019055	0	0.006635	0	0	0.003707	0.058908	0	0	0.001287	0.003674	0	0.001248	0	0.0197666
Rhizobium	0	0.073243	0	0.009338	0.007533	0	0	0	0	0.022834	0.118952	0.002705	0.036055	0	0.007329	0.001331	0.01725	0.237855	0	0.002471	0.001733	0	0.001245	0	0.001225	0	0.001248	0	0.0193695
Alcaligenes	0.002631	0	0.003708	0.198443	0.269948	0.003952	0.052238	0	0.005814	0	0.001322	0	0	0	0.001466	0	0	0	0	0	0	0	0	0	0	0	0	0	0.0192686
Nitrosospira	0	0	0.085287	0	0	0	0.001306	0	0	0.09268	0.001322	0	0.170568	0.14953	0.001466	0	0	0	0	0.004943	0.001733	0	0.001245	0	0.003674	0.001253	0	0	0.0183931
Variovorax	0.001315	0.336918	0.004944	0.092218	0.001256	0.001317	0.001306	0	0	0	0.042294	0.00541	0	0	0	0	0.003981	0.002688	0.001709	0.004943	0	0.001295	0	0.002575	0.001225	0.002506	0.002496	0	0.0182284
Hallerella	0	0	0.001236	0	0.492184	0	0	0	0.001938	0	0	0	0	0	0	0	0	0	0	0.006179	0	0	0	0	0	0	0	0	0.017912
Cerasibacillus	0	0	0	0.031517	0	0	0	0	0	0	0.463911	0	0	0	0.001466	0	0	0	0	0	0	0	0	0	0	0	0	0	0.0177462
Butyricicoccus	0.001315	0.010986	0.001236	0	0.002511	0	0.009142	0.003899	0.01938	0.00403	0	0	0.00416	0	0	0.006655	0	0.014782	0.025628	0.009886	0.330925	0.007769	0.013692	0	0.004899	0.003759	0.01373	0.005115	0.017625
Steroidobacter	0	0	0	0	0	0	0	0	0	0	0	0	0	0.479026	0	0	0	0	0	0.004943	0	0	0	0	0.001225	0	0.001248	0	0.0173729
Labilithrix	0	0	0	0	0	0	0.001306	0	0	0.364003	0	0	0	0	0.115793	0	0	0	0	0	0	0	0	0	0	0	0	0	0.0171822
Paenochrobactrum	0	0	0	0.014008	0.396761	0	0.001306	0	0	0.06313	0.001322	0	0	0	0	0.002662	0	0	0	0	0	0	0	0	0	0	0	0	0.0171139
Erythrobacter	0	0	0.001236	0.07821	0.001256	0.00527	0	0	0.001938	0	0	0	0	0.001323	0	0.334101	0	0.010751	0.020502	0.016065	0	0	0	0.001287	0	0	0.003745	0.001279	0.0170344
Zea	0	0.001221	0.354746	0	0.036412	0	0	0.0026	0	0	0	0	0	0	0	0	0	0	0	0	0.077967	0	0	0	0	0	0	0	0.0168909
Adhaeribacter	0	0	0	0	0	0	0	0	0	0	0	0	0.009707	0	0	0.445912	0	0	0.01196	0	0	0	0	0.002575	0	0	0.001248	0.001279	0.0168815
Leucobacter	0.001315	0	0.002472	0.168093	0.12179	0.009222	0.030037	0.005199	0.001938	0.09268	0.00793	0.013524	0.001387	0	0	0	0.002654	0.004031	0	0	0	0	0	0.001287	0	0	0.002496	0	0.0166448
Zoogloea	0.001315	0.001221	0.001236	0	0.455772	0.001317	0	0	0	0	0	0	0	0	0	0	0	0	0	0	0	0	0	0	0	0	0	0	0.0164593
Oceanobacillus	0	0	0	0.133073	0.030134	0	0.002612	0	0	0	0.289449	0	0	0	0	0	0	0	0	0	0	0	0	0	0	0	0	0	0.0162596
Paenibacillus	0	0.001221	0	0	0.0113	0.434765	0	0	0	0	0.001322	0	0	0	0	0	0	0	0	0	0	0	0	0	0	0	0	0	0.0160217
Mesosutterella	0.001315	0.001221	0.001236	0.283656	0.002511	0	0.001306	0.123478	0	0	0	0	0	0	0	0.001331	0	0	0	0.003707	0	0.00259	0.001245	0.002575	0.00245	0.006265	0.006241	0.005115	0.0159372
Aestuariivirga	0.002631	0.001221	0.001236	0.003502	0.001256	0.001317	0.001306	0	0	0	0.001322	0.002705	0.001387	0.410216	0.002931	0.001331	0.003981	0.002688	0.003417	0	0	0	0	0	0	0	0	0	0.0158017
Massilimicrobiota	0	0	0	0	0.421872	0	0	0	0.003876	0	0	0	0	0	0	0	0	0	0.001709	0.002471	0	0.001295	0	0	0	0.002506	0.002496	0	0.0155795
Nannocystis	0	0	0	0	0	0	0	0	0.003876	0	0.425583	0.001352	0	0	0	0	0	0.001344	0	0	0	0	0	0	0	0	0	0	0.0154341
Amedibacillus	0	0	0.001236	0.001167	0	0.001317	0	0	0.017442	0	0.001322	0.001352	0.001387	0	0	0.001331	0.001327	0	0.030753	0	0.008663	0.005179	0	0.001287	0.025721	0.026312	0.148533	0.154724	0.0153233
Haliangium	0	0	0	0	0	0	0	0	0	0	0	0	0	0	0	0	0	0.41927	0	0	0.001733	0	0	0.001287	0	0	0	0	0.0150818
Reyranella	0	0.003662	0	0	0	0	0.001306	0.259953	0	0	0	0.001352	0.065176	0	0.001466	0	0	0	0.001709	0.039544	0	0.005179	0.006224	0.005149	0.008574	0.005012	0.004993	0.011508	0.0150288
Spiroplasma	0.001315	0	0	0	0	0	0	0.075386	0	0	0	0	0.001387	0	0.001466	0	0	0	0.001709	0.007414	0.029454	0.00259	0	0.001287	0.06859	0.068911	0.069898	0.088231	0.0149156
Dactylosporangium	0	0.001221	0.399244	0	0	0.001317	0	0	0	0	0	0	0	0	0	0	0	0	0	0.007414	0	0	0	0	0.001225	0	0	0.003836	0.0147949
Enteractinococcus	0	0	0	0	0.064034	0	0	0.0013	0.125969	0	0.001322	0.00541	0.210783	0	0.001466	0	0	0	0	0	0	0	0	0.001287	0	0	0.001248	0	0.0147435
Micrococcus	0	0	0.05315	0	0	0	0.108395	0.0013	0	0.001343	0	0.001352	0	0.006616	0	0	0.234863	0.001344	0	0	0.001733	0	0	0	0.001225	0	0	0	0.01469
Castellaniella	0	0	0	0	0	0	0	0	0	0	0.403114	0	0.001387	0	0	0	0	0	0	0	0	0	0	0	0	0	0.001248	0.001279	0.0145367
Baekduia	0.001315	0	0	0.001167	0	0	0	0	0	0	0	0	0.001387	0.38772	0	0	0	0	0	0.00865	0	0.001295	0	0.001287	0	0.001253	0.001248	0	0.0144758
Chitinibacter	0	0	0	0	0	0	0	0	0	0	0	0	0	0	0	0	0.001327	0.401801	0	0	0	0	0	0	0	0	0	0	0.0143974
Methyloversatilis	0	0	0	0	0.19838	0.001317	0.011754	0.0013	0	0	0.001322	0.001352	0.163634	0.015879	0.001466	0.002662	0	0.001344	0.001709	0	0	0	0	0	0	0	0	0	0.0143614
Guopingia	0	0.010986	0	0	0	0	0	0	0.005814	0	0	0	0	0	0.373763	0	0	0	0	0.002471	0	0	0.003734	0	0	0	0	0.003836	0.0143073
Beijerinckia	0	0	0	0	0	0	0.382646	0	0	0	0	0	0	0	0	0.001331	0	0	0	0.007414	0	0	0	0.001287	0	0	0.001248	0.002557	0.0141601
Nocardia	0	0	0	0	0	0	0	0	0	0	0	0	0	0	0	0.001331	0.386131	0	0	0.002471	0	0	0	0	0	0	0.003745	0	0.0140599
Acetilactobacillus	0	0	0	0	0	0	0	0.378232	0	0	0	0	0	0	0	0	0	0	0	0	0	0	0	0	0	0	0	0.001279	0.013554
Holdemania	0	0.001221	0	0	0	0	0.001306	0	0.01938	0	0	0	0	0.001323	0	0	0	0	0	0.12481	0.005198	0.001295	0.001245	0.054069	0	0.041347	0.06865	0.040919	0.0128844
Mixta	0.002631	0	0	0	0	0	0.001306	0.0013	0.007752	0	0	0	0	0	0	0	0	0.005375	0	0.325	0.003465	0.00259	0.001245	0.002575	0	0	0.001248	0.002557	0.0127516
Selenomonas	0	0	0	0	0	0	0.355221	0	0	0	0	0	0	0	0	0	0	0	0	0	0	0	0	0	0	0	0	0	0.0126865
Terrisporobacter	0	0.001221	0.001236	0.007004	0.008789	0	0.024813	0.0013	0.001938	0	0.214113	0.029754	0.015254	0.025142	0.001466	0.002662	0	0	0	0.00865	0	0	0.002489	0.001287	0	0.002506	0.001248	0	0.0125311
Fumia	0	0	0.001236	0.001167	0	0	0.001306	0	0.01938	0	0	0.001352	0	0	0	0	0.001327	0.001344	0.015377	0.080323	0	0.009063	0.006224	0.001287	0.155551	0.010023	0.003745	0.034525	0.0122582
Lactiplantibacillus	0.002631	0	0	0	0	0	0	0	0	0	0	0	0	0	0	0	0.325093	0	0	0.004943	0	0	0.002489	0.006437	0	0	0	0	0.0121998
Synechococcus	0	0	0	0	0	0	0.335632	0	0	0	0	0	0	0	0	0	0	0	0	0	0	0	0	0	0	0	0	0	0.0119869
Gp6	0	0	0	0	0	0	0	0.297646	0	0	0	0	0	0	0	0	0	0	0	0.016065	0.008663	0	0.003734	0.002575	0	0.001253	0.003745	0	0.0119172
Duodenibacillus	0	0	0	0	0	0	0	0	0	0	0	0.294834	0.030508	0	0	0	0	0	0	0	0	0	0	0	0.001225	0	0	0.001279	0.0117088
Stenotrophomonas	0.001315	0	0	0	0.056501	0	0	0.0026	0.003876	0.014775	0	0	0.001387	0.162763	0	0	0	0	0	0.004943	0.064106	0.00259	0.003734	0.001287	0.004899	0	0.001248	0.001279	0.0116894
Paracoccus	0	0	0.001236	0.161089	0.100446	0	0	0	0	0.002686	0.019825	0	0.002773	0	0.014657	0	0	0	0	0	0.019059	0.001295	0	0	0	0	0	0.001279	0.0115837
Methylobacterium	0	0.069581	0.002472	0.001167	0.001256	0	0.062686	0.044192	0.001938	0	0	0.056803	0	0	0.001466	0.001331	0	0.002688	0	0.054373	0.001733	0	0	0.001287	0.003674	0.001253	0.011234	0	0.0113976
Chryseolinea	0	0	0.001236	0	0	0	0.001306	0	0	0	0	0	0	0	0.136314	0	0	0.15857	0.001709	0.011122	0	0.001295	0	0.001287	0.00245	0.002506	0.001248	0	0.0113944
Endomicrobium	0	0	0	0	0	0	0	0	0	0	0	0	0	0.31097	0	0	0	0	0	0	0	0	0	0	0	0	0	0	0.0111061
Mesorhizobium	0	0	0.30654	0	0.001256	0	0	0	0	0	0	0	0	0	0	0	0	0	0.001709	0	0	0	0	0	0	0	0	0	0.0110537
Capnocytophaga	0	0	0	0	0	0	0.299065	0	0	0	0	0	0	0	0	0	0	0	0	0	0	0	0	0	0	0	0	0	0.0106809
Planifilum	0	0	0	0	0	0	0	0	0	0	0	0	0	0	0	0.005324	0.278651	0.001344	0	0.002471	0.001733	0	0	0	0	0	0.002496	0.001279	0.0104749
Granulicatella	0	0	0	0	0	0	0	0.0013	0	0	0	0.009467	0	0.265979	0.001466	0	0	0	0	0	0	0.001295	0	0	0	0	0	0	0.00998239
Gp22	0	0	0	0	0	0	0	0.131276	0	0	0	0	0	0	0.090876	0	0	0.001344	0	0.004943	0.010396	0.005179	0.007468	0.001287	0.001225	0.003759	0.012482	0.006394	0.00987961
Ureaplasma	0	0	0	0.007004	0	0	0	0.009098	0.025194	0	0.019825	0	0	0	0.001466	0	0.003981	0.002688	0	0.080323	0.012128	0.001295	0.026139	0.003862	0.03062	0.0213	0.026212	0.005115	0.00986607
Dokdonella	0	0	0	0	0	0	0.001306	0	0	0	0	0.250203	0	0.001323	0	0	0	0	0	0.001236	0	0	0.001245	0	0.001225	0.006265	0.007489	0.003836	0.00979029
Lederbergia	0	0	0.001236	0.035019	0.228514	0	0.001306	0	0	0	0	0.00541	0	0	0	0	0	0	0	0.001236	0	0	0	0	0	0	0	0	0.00974004
Pseudoxanthomonas	0	0	0	0	0	0	0	0.0013	0	0	0	0	0.263479	0	0	0	0	0	0	0	0	0	0.001245	0	0	0	0.004993	0	0.00967918
Curvibacter	0.001315	0	0.007416	0.016342	0	0	0	0.003899	0	0.010745	0	0	0.042989	0.056901	0	0.005324	0.035827	0.051065	0	0.003707	0.027721	0.001295	0	0	0	0	0.003745	0	0.00958182
Gemmatirosa	0	0.001221	0.001236	0	0	0	0	0.241756	0	0	0	0.001352	0	0.001323	0.001466	0	0	0	0.001709	0	0	0	0	0	0	0	0.009985	0	0.00928743
Pseudonocardia	0.002631	0	0.177991	0	0	0.002635	0	0	0	0	0	0.001352	0	0	0	0	0	0	0.001709	0.013593	0	0.006474	0.004979	0.010299	0.006124	0.008771	0.016226	0.002557	0.00911932
Blastococcus	0	0	0	0	0	0	0	0	0	0	0	0	0	0	0	0	0.002654	0.220386	0.018794	0.007414	0	0.001295	0	0.001287	0	0	0.002496	0	0.00908307
Actinoplanes	0.002631	0.001221	0.001236	0.001167	0	0.002635	0	0	0.001938	0	0.002643	0	0	0	0.131916	0	0.001327	0.002688	0.006834	0.012357	0.03985	0.005179	0.004979	0.005149	0.004899	0.002506	0.012482	0.008951	0.009021
Sporobacter	0	0	0	0	0.001256	0	0	0	0	0	0	0.223154	0	0	0	0	0	0	0.001709	0.001236	0	0.001295	0.016181	0.006437	0	0	0	0.001279	0.00901954
Luteibacter	0	0	0	0	0	0	0	0	0	0	0	0	0.241291	0	0.001466	0	0.001327	0	0	0.002471	0.001733	0	0	0.001287	0	0	0	0	0.00891339
Roseomonas	0	0	0	0	0	0	0	0	0	0	0	0	0	0	0	0	0	0.248606	0	0	0	0	0	0	0	0	0	0	0.00887879
Dysgonomonas	0	0	0	0	0.193358	0	0.001306	0	0.005814	0.010745	0.001322	0	0	0.001323	0	0	0	0	0.001709	0.014829	0	0	0.004979	0.003862	0.001225	0.003759	0.002496	0	0.00881168
Kutzneria	0	0.001221	0	0	0	0.001317	0	0	0	0	0	0	0	0	0	0	0	0.239199	0	0	0	0	0	0	0	0	0	0	0.00863346
Thioalkalivibrio	0	0	0	0	0	0	0	0	0	0	0	0	0	0	0	0	0.238844	0	0	0	0	0	0	0	0	0	0	0	0.00853014
Aquipluma	0	0	0	0	0	0	0	0	0	0	0.001322	0	0	0	0.230121	0	0	0	0	0	0	0	0	0	0	0	0	0	0.00826582
Burkholderia	0	0.002441	0	0	0	0	0	0	0	0	0	0	0.226037	0.001323	0	0	0	0	0	0	0	0	0	0	0.001225	0	0	0	0.00825093
Arenicella	0	0	0	0	0	0	0	0	0	0	0	0	0.228811	0.001323	0	0	0	0	0	0	0	0	0	0	0	0	0	0	0.00821907
Priestia	0.002631	0.001221	0	0.002335	0	0	0	0	0	0	0.200896	0	0	0.018526	0	0	0	0.001344	0	0.002471	0	0	0	0	0	0	0	0	0.00819371
Ensifer	0	0	0	0	0	0	0	0	0	0	0	0	0.219104	0	0	0	0	0	0	0.003707	0	0.001295	0.001245	0	0	0	0	0.003836	0.00818525
Bacillus	0	0	0	0	0.002511	0	0	0.018197	0.015504	0.120887	0	0.00541	0.001387	0	0	0.002662	0	0	0.001709	0.0173	0	0.00259	0.007468	0.002575	0.011023	0.006265	0.004993	0.006394	0.00810268
Sodaliphilus	0	0	0	0.001167	0.001256	0.167319	0.001306	0	0	0	0	0	0.033282	0	0	0	0	0	0	0.006179	0	0.001295	0	0.001287	0.001225	0	0	0.002557	0.00774546
Lutibacter	0	0	0	0	0	0	0	0	0	0	0	0	0	0	0	0.214304	0	0	0	0	0	0	0	0	0	0	0	0	0.00765371
Niabella	0	0	0	0	0	0	0	0	0	0	0	0	0	0	0	0.214304	0	0	0	0	0	0	0	0	0	0	0	0	0.00765371
Methyloceanibacter	0	0	0	0	0	0	0	0	0	0	0	0.20422	0	0	0	0.001331	0	0	0	0	0	0.001295	0.001245	0	0	0	0	0.002557	0.00752314
Arachidicoccus	0	0	0	0	0.207169	0	0	0	0	0	0	0	0	0	0	0	0	0	0	0	0	0	0	0	0.001225	0	0	0	0.00744264
Brachybacterium	0	0	0	0	0.113001	0.001317	0.005224	0	0.003876	0	0.013217	0	0.001387	0.002647	0	0.001331	0.065019	0	0	0	0	0	0	0	0	0	0	0	0.00739354
Marseilla	0	0	0	0	0.002511	0	0	0	0.023256	0	0	0	0	0	0	0	0	0	0.042713	0.003707	0	0.005179	0.001245	0.015448	0	0.016288	0.092365	0.002557	0.00733104
Caproiciproducens	0	0	0.001236	0	0	0.001317	0	0	0.003876	0	0	0	0	0.001323	0	0	0	0.001344	0.01196	0.027186	0.001733	0.023306	0	0.002575	0.014698	0.065152	0.014978	0.031968	0.00723757
Methylophilus	0.001315	0	0	0	0	0	0	0	0	0	0	0	0	0	0	0	0.001327	0.185446	0	0.004943	0	0	0.001245	0.001287	0	0.001253	0	0	0.00702914
Kocuria	0	0	0	0	0	0.001317	0.001306	0	0	0	0	0.097376	0	0	0	0.001331	0	0.068535	0	0	0.025989	0	0	0	0	0	0	0	0.00699479
Rubrobacter	0	0	0	0	0	0	0	0	0	0	0	0.18258	0.001387	0	0.001466	0	0	0	0	0.001236	0	0	0	0	0	0	0.003745	0	0.0068005
Aquirufa	0	0	0	0.001167	0	0	0	0.029895	0	0	0.158602	0	0	0	0	0	0	0	0	0	0	0	0	0	0	0	0	0	0.00677371
Ohtaekwangia	0	0	0.044498	0	0	0	0	0	0	0	0.001322	0	0	0	0	0	0	0	0	0	0.136875	0	0	0.003862	0	0	0.002496	0	0.00675189
Rhodanobacter	0	0	0	0	0	0	0	0	0.005814	0	0	0	0	0	0	0	0	0	0	0.006179	0.166329	0.007769	0	0	0	0	0	0	0.00664611
Metalysinibacillus	0	0	0	0	0.128068	0	0.039179	0	0	0.010745	0	0	0	0	0.001466	0	0	0	0	0	0.003465	0	0	0	0.001225	0	0	0.001279	0.00662239
Marmoricola	0	0	0	0	0	0	0	0	0	0	0	0	0	0	0.005863	0	0	0.165289	0.001709	0.002471	0	0	0.001245	0.001287	0	0	0	0	0.00635229
Nocardioides	0	0	0.001236	0	0	0	0	0	0	0	0	0	0	0	0	0.134439	0	0	0.003417	0.004943	0	0.001295	0.007468	0.007724	0.003674	0.002506	0.001248	0.005115	0.00618089
Anaerotruncus	0	0	0	0	0	0	0	0	0.015504	0	0	0	0.001387	0.001323	0.002931	0	0.001327	0	0.056381	0.003707	0.00693	0.007769	0.001245	0.003862	0.011023	0.047611	0.002496	0.008951	0.00615882
Sideroxydans	0	0	0	0	0	0	0	0	0	0	0	0	0	0	0.164163	0.001331	0.001327	0.001344	0.003417	0	0	0	0	0	0	0	0	0	0.00612793
Methylorubrum	0.001315	0.001221	0.017305	0.005837	0	0	0.049626	0	0	0.014775	0	0.002705	0.016641	0	0.013192	0	0.002654	0.029564	0	0	0.015593	0	0	0	0	0	0	0	0.00608671
Aestuariispira	0.002631	0	0.001236	0	0	0	0	0	0.001938	0	0	0	0	0	0	0	0	0	0.001709	0.001236	0.003465	0.147605	0.001245	0	0	0	0	0.002557	0.00584364
Serratia	0.001315	0	0	0	0	0	0	0	0	0	0	0.13254	0	0	0	0	0	0	0	0.025951	0.001733	0	0	0	0	0.001253	0	0	0.005814
Chryseotalea	0	0	0	0	0	0	0	0	0	0	0.158602	0	0	0	0	0	0	0.001344	0	0	0	0	0	0	0	0	0	0	0.00571236
Sulfurovum	0	0	0	0	0	0	0	0	0	0	0	0	0.151154	0	0	0	0	0	0	0	0	0	0	0	0	0	0	0	0.00539836
Tannerella	0	0	0	0	0	0	0	0	0	0.150437	0	0	0	0	0	0	0	0	0	0	0	0	0	0	0	0	0	0	0.00537275
Boseongicola	0	0	0	0	0	0	0	0	0	0	0	0.148769	0	0	0	0	0	0	0	0	0	0	0	0	0	0	0	0	0.00531318
Pseudomethylobacillus	0	0	0	0	0	0	0	0	0	0	0	0	0.145607	0	0	0	0	0	0	0.001236	0	0	0	0.001287	0	0	0	0	0.00529036
Actinomarinicola	0	0.001221	0	0	0	0	0	0	0	0.001343	0	0.114958	0	0	0	0	0	0	0	0.00865	0.001733	0	0.007468	0.002575	0	0.002506	0.001248	0.002557	0.00515211
Jatrophihabitans	0	0	0	0	0	0	0	0.079286	0	0	0	0	0	0	0	0.014642	0	0	0.010251	0.013593	0	0.001295	0.002489	0.005149	0.00245	0.008771	0.002496	0.003836	0.00515207
Rhodopseudomonas	0	0	0	0	0.001256	0	0	0	0	0	0	0	0.001387	0	0.001466	0.001331	0	0.138413	0	0	0	0	0	0	0	0	0	0	0.00513761
Pontibacter	0	0	0	0	0	0	0	0.142974	0	0	0	0	0	0	0	0	0	0	0	0	0	0	0	0	0	0	0	0	0.00510621
Metamycoplasma	0	0	0	0	0	0	0	0	0	0	0	0	0	0	0.131916	0	0	0	0	0	0	0	0	0	0	0	0	0	0.00471129
Usitatibacter	0	0	0	0	0	0	0	0	0	0	0	0	0.001387	0	0	0	0.118095	0	0	0.001236	0	0.001295	0	0.002575	0.00245	0.001253	0	0.002557	0.00467314
Abyssicoccus	0	0	0.004944	0	0	0	0	0	0	0	0	0	0	0	0	0	0.123403	0	0	0	0	0	0	0	0	0	0	0	0.00458382
Gemmatimonas	0	0.002441	0	0	0.003767	0.002635	0.001306	0	0.005814	0	0	0	0	0	0	0	0	0	0	0.018536	0	0.012948	0.007468	0.018023	0.012248	0.003759	0.011234	0.028132	0.00458254
Actinocatenispora	0	0	0	0	0.128068	0	0	0	0	0	0	0	0	0	0	0	0	0	0	0	0	0	0	0	0	0	0	0	0.00457386
Sediminibacterium	0	0.013428	0.035845	0.024514	0.002511	0	0.005224	0.009098	0.001938	0.006716	0.026434	0.001352	0	0	0	0	0	0	0	0	0	0	0	0	0	0	0	0	0.00453786
Bacteriovorax	0	0	0	0	0	0	0	0	0	0	0	0.125778	0	0	0	0	0	0	0	0	0	0	0	0	0	0	0	0	0.00449207
Sphingopyxis	0.001315	0	0.001236	0	0	0	0	0	0	0	0	0	0	0	0.08941	0	0.007961	0.006719	0	0.004943	0.003465	0.001295	0.001245	0	0.001225	0.001253	0	0.005115	0.00447079
Actinoallomurus	0	0	0	0	0	0	0.001306	0	0.001938	0	0	0	0.00416	0	0	0	0	0	0	0.042015	0	0.007769	0.009958	0.014161	0.009799	0.008771	0.01373	0.008951	0.00437707
Mobilicoccus	0	0	0.001236	0	0.081612	0	0	0.0013	0.005814	0	0	0	0	0.030435	0	0	0	0	0	0	0	0	0	0	0	0	0	0	0.00429989
Phascolarctobacterium	0	0	0	0	0	0	0	0	0.01938	0	0.001322	0.083852	0	0	0	0	0	0	0	0	0.012128	0	0	0	0.001225	0	0	0	0.00421096
Azospira	0.001315	0	0	0	0	0	0.06138	0	0	0.001343	0	0.013524	0	0	0	0	0.0345	0	0	0	0.001733	0	0.001245	0	0	0	0.001248	0.001279	0.00419882
Aquicella	0	0	0	0	0	0	0	0	0	0	0	0.116311	0	0	0	0	0	0	0	0	0	0	0	0	0	0	0	0	0.00415396
Amycolatopsis	0	0	0.001236	0	0	0	0.001306	0.11178	0	0	0	0	0	0	0	0	0	0	0	0	0	0	0	0	0	0	0	0	0.00408293
Orrella	0	0	0	0	0	0	0.026119	0	0	0	0.08591	0	0.001387	0	0	0	0	0	0	0	0	0	0	0	0	0	0	0	0.00405057
Rhodomicrobium	0	0	0	0	0	0	0	0	0	0	0	0	0	0	0	0	0	0.099442	0	0.007414	0	0.001295	0	0.001287	0	0.001253	0.001248	0	0.00399782
Saccharibacteria	0	0	0	0	0	0	0	0	0.003876	0	0	0	0	0	0	0	0	0	0	0.030894	0	0.010358	0.013692	0.005149	0.008574	0.022553	0.001248	0.015344	0.00398886
Methylotenera	0	0	0	0	0	0	0	0	0	0	0	0	0	0.105862	0	0	0	0	0.001709	0.002471	0	0	0	0.001287	0	0	0	0	0.00397604
Rubellimicrobium	0	0	0	0	0.010045	0.001317	0	0	0.003876	0	0	0	0	0	0.08941	0	0	0.001344	0	0	0	0	0.001245	0	0	0	0	0	0.00382989
Patulibacter	0	0	0.065511	0	0.001256	0	0	0	0	0	0	0.028401	0	0	0	0	0	0	0	0.001236	0	0	0	0	0	0	0.001248	0	0.00348757
Gallintestinimicrobium	0	0	0	0	0	0	0.001306	0	0	0	0.009252	0.085204	0	0	0	0	0	0	0	0	0	0	0	0	0	0.001253	0	0	0.00346482
Paenisporosarcina	0	0	0	0	0.075334	0.013175	0.002612	0	0	0	0.003965	0	0	0	0	0	0	0	0	0	0	0	0	0	0	0	0	0	0.00339593
Aquiluna	0.002631	0	0	0	0	0	0.001306	0	0	0.064473	0.013217	0	0.005547	0	0	0	0.005308	0	0.001709	0	0	0	0	0	0	0	0	0	0.00336396
Alkaliphilus	0	0	0	0	0.081612	0	0.011754	0	0	0	0	0	0	0	0	0	0	0	0	0	0	0	0	0	0	0	0	0	0.0033345
Vallitalea	0	0	0	0	0	0	0.090111	0	0	0	0	0	0	0	0	0	0	0	0	0	0	0	0	0	0	0	0	0	0.00321825
Tissierella	0	0	0	0	0.089146	0	0	0	0	0	0	0	0	0	0	0	0	0	0	0	0	0	0	0	0	0	0	0	0.00318379
Anaerobiospirillum	0	0	0.001236	0	0	0	0	0	0	0	0	0	0	0	0	0	0	0.02822	0	0.019772	0	0.003884	0.007468	0.006437	0.004899	0.001253	0.011234	0.002557	0.00310571
Limnohabitans	0	0.001221	0	0.002335	0	0	0.027425	0.011698	0	0.001343	0	0.004057	0.020801	0	0	0	0.005308	0	0	0.003707	0	0	0	0	0	0	0.001248	0.001279	0.00287221
Breznakia	0	0	0	0	0	0	0	0	0	0	0	0	0	0	0	0	0	0	0.001709	0.002471	0	0.006474	0.057257	0	0.008574	0	0.001248	0.001279	0.00282186
Nesterenkonia	0	0	0	0.037354	0	0.01054	0	0	0	0	0	0.018934	0	0	0	0.010649	0	0.001344	0	0	0	0	0	0	0	0	0	0	0.00281504
Christensenella	0.005262	0	0.001236	0.009338	0	0	0.001306	0	0.005814	0	0	0	0	0	0	0	0.006635	0.002688	0.001709	0.001236	0.001733	0.010358	0.011203	0.003862	0	0.010023	0	0.003836	0.00272282
Quisquiliibacterium	0	0	0	0	0	0	0.071828	0	0	0	0	0	0	0	0	0	0	0	0	0	0	0	0	0	0	0	0	0	0.00256529
Halomonas	0	0	0	0.009338	0	0	0	0.0026	0.001938	0	0.001322	0	0	0	0	0	0	0	0	0.011122	0.036384	0.00259	0.001245	0.002575	0	0	0	0	0.00246836
Tabrizicola	0	0	0.023485	0	0	0.002635	0.002612	0	0	0	0.00793	0.001352	0.001387	0	0	0	0	0	0.001709	0.002471	0.019059	0	0.001245	0.001287	0.001225	0	0	0.001279	0.002417
Vagococcus	0.001315	0	0.001236	0	0.001256	0	0.018283	0	0.013566	0.001343	0	0	0.006934	0	0	0	0	0	0	0.001236	0.003465	0.003884	0.003734	0.005149	0	0	0	0	0.00219289
Dietzia	0	0	0.007416	0	0.046456	0	0	0	0.001938	0	0	0	0	0	0	0	0	0	0	0	0	0	0	0	0	0	0	0	0.00199321
Methylophaga	0	0	0	0	0	0	0	0	0.040698	0	0	0	0	0	0	0	0	0	0.001709	0.001236	0	0.001295	0.002489	0	0.00245	0	0.001248	0.002557	0.00191721
Actinomadura	0	0	0	0	0	0	0	0	0	0	0	0	0	0	0	0	0.042461	0	0	0	0.001733	0.001295	0	0.001287	0	0.003759	0.001248	0.001279	0.00189507
Fournierella	0	0	0	0	0.001256	0	0	0	0	0	0	0	0	0	0	0	0	0	0.005126	0.012357	0.001733	0.003884	0.004979	0.001287	0.007349	0.003759	0.002496	0.007672	0.0018535
Vibrio	0	0.002441	0	0	0	0.046111	0	0	0	0	0	0	0.001387	0	0	0	0	0	0	0	0	0	0	0	0	0	0	0	0.00178354
Exiguobacterium	0	0	0.028429	0	0	0	0	0	0.001938	0.006716	0.003965	0	0	0	0	0	0	0	0	0	0	0.005179	0	0	0	0	0	0	0.00165096
Arboricoccus	0.002631	0	0	0	0	0	0	0	0.001938	0	0	0	0	0	0	0	0	0	0	0.014829	0	0.009063	0.001245	0.003862	0	0	0.007489	0.003836	0.00160332
Cyanobium	0	0	0	0	0	0	0.044403	0	0	0	0	0	0	0	0	0	0	0	0	0	0	0	0	0	0	0	0	0	0.00158582
Fundicoccus	0	0	0	0	0.038923	0	0.005224	0	0	0	0	0	0	0	0	0	0	0	0	0	0	0	0	0	0	0	0	0	0.00157668
Shewanella	0	0	0	0	0.043945	0	0	0	0	0	0	0	0	0	0	0	0	0	0	0	0	0	0	0	0	0	0	0	0.00156946
Megasphaera	0	0	0.001236	0	0	0	0	0	0.003876	0	0	0	0	0	0	0	0.031846	0	0.001709	0	0.003465	0	0	0	0	0	0	0	0.00150471
Pelagibacterium	0	0	0	0	0	0	0.041791	0	0	0	0	0	0	0	0	0	0	0	0	0	0	0	0	0	0	0	0	0	0.00149254
Paludihabitans	0	0	0	0	0	0	0	0	0.00969	0	0	0	0	0	0	0	0	0	0.001709	0	0	0	0	0	0	0.002506	0.003745	0.021738	0.00140671
Ferruginibacter	0	0.001221	0.001236	0	0.001256	0	0	0	0	0.001343	0.002643	0.004057	0	0	0.001466	0	0.001327	0	0	0.003707	0.003465	0	0	0.003862	0.004899	0.001253	0.004993	0	0.00131171
Sellimonas	0	0	0.002472	0	0	0	0	0.0013	0	0	0	0	0	0	0	0	0	0	0	0.011122	0	0.001295	0.001245	0.003862	0	0.005012	0.006241	0.002557	0.00125379
Maritimimonas	0	0	0	0	0	0	0	0	0	0	0	0	0	0	0	0	0	0	0	0	0.034652	0	0	0	0	0	0	0	0.00123757
Millionella	0	0	0	0	0	0	0	0	0	0	0	0	0	0	0	0.002662	0	0	0	0.007414	0	0.001295	0	0.002575	0.00245	0.001253	0.007489	0.006394	0.00112614
Veillonella	0	0	0	0	0	0	0	0	0.025194	0	0	0	0	0	0	0	0	0	0	0	0.001733	0	0	0.001287	0	0	0.001248	0	0.00105221
Hyphomicrobium	0	0	0	0	0	0	0	0	0	0	0	0	0	0	0	0	0	0	0	0.011122	0.001733	0.001295	0.001245	0.003862	0.001225	0.005012	0.001248	0.002557	0.00104639
Polynucleobacter	0	0	0	0	0	0	0	0	0	0.006716	0	0	0	0.011909	0	0	0	0	0	0	0.010396	0	0	0	0	0	0	0	0.00103646
Terrimonas	0.001315	0.001221	0	0	0	0	0.002612	0	0	0	0.001322	0	0	0	0	0	0.002654	0.005375	0.003417	0.007414	0	0.001295	0	0	0	0	0.001248	0	0.000995464
Falsiporphyromonas	0	0.001221	0	0	0	0	0	0	0	0	0	0	0	0	0	0	0	0	0.001709	0	0.020791	0	0.001245	0	0.001225	0.001253	0	0	0.000980143
Piscinibacter	0	0	0	0	0	0	0	0	0	0	0	0	0	0	0	0	0.001327	0	0	0.012357	0	0	0	0.002575	0	0.005012	0.003745	0.001279	0.000939107
Desulfobulbus	0	0	0	0	0	0	0	0	0.001938	0	0	0	0	0	0	0	0	0	0	0	0.022524	0	0.001245	0	0	0	0	0	0.000918107
Caecibacterium	0	0	0	0	0	0	0.001306	0.0013	0	0	0	0	0	0	0	0	0	0	0.015377	0.001236	0	0	0	0.001287	0	0	0.004993	0	0.000910679
Cloacibacterium	0	0	0	0	0	0	0	0	0	0.006716	0	0	0	0	0.013192	0	0	0	0	0	0.005198	0	0	0	0	0	0	0	0.000896643
Akkermansia	0	0	0	0	0	0	0	0	0.00969	0	0	0	0	0	0	0.007986	0	0.001344	0	0	0.001733	0.001295	0	0	0	0.002506	0	0	0.000876929
Hyphomonas	0	0	0	0	0	0	0	0	0	0	0	0.024344	0	0	0	0	0	0	0	0	0	0	0	0	0	0	0	0	0.000869429
Pseudochelatococcus	0	0	0	0	0.023856	0	0	0	0	0	0	0	0	0	0	0	0	0	0	0	0	0	0	0	0	0	0	0	0.000852
Brevibacterium	0	0	0	0	0	0	0	0	0	0	0	0	0	0	0	0	0	0	0	0	0.022524	0	0	0	0	0	0	0	0.000804429
Elstera	0	0	0.01236	0	0	0	0	0	0	0	0	0	0.00832	0	0	0	0	0	0	0	0.001733	0	0	0	0	0	0	0	0.000800464
Prevotella	0	0	0	0	0	0	0	0	0	0	0	0	0	0	0	0	0	0	0.020502	0	0	0	0	0	0	0.001253	0	0	0.000776964
Nakamurella	0	0	0	0	0	0	0	0	0	0	0	0	0	0	0.001466	0	0	0	0	0.011122	0	0	0	0	0.001225	0	0.004993	0.001279	0.000717321
Rhizomicrobium	0	0	0	0	0	0	0	0	0	0	0	0	0	0	0	0	0	0	0	0.001236	0	0	0.002489	0.001287	0.00245	0	0.011234	0.001279	0.000713393
Rubrivirga	0	0	0	0	0	0	0	0	0	0	0	0	0	0.019849	0	0	0	0	0	0	0	0	0	0	0	0	0	0	0.000708893
Aurantisolimonas	0	0	0	0	0.002511	0	0	0.0013	0.007752	0	0	0	0	0	0	0	0	0	0	0	0.001733	0	0.001245	0	0	0.003759	0.001248	0	0.000698143
Peptoniphilus	0	0	0	0	0	0	0	0	0	0	0.018504	0	0	0	0	0	0	0	0	0	0	0	0	0	0	0	0	0	0.000660857
Raoultibacter	0	0	0	0	0	0	0	0	0	0	0	0	0	0	0	0	0	0	0	0.00865	0.003465	0.001295	0.003734	0.001287	0	0	0	0	0.00065825
Minicystis	0	0	0	0	0	0	0	0	0	0	0	0	0	0	0	0	0	0	0	0.004943	0	0	0	0.002575	0	0	0.007489	0.001279	0.000581643
Miltoncostaea	0	0	0	0.001167	0	0	0	0	0	0	0	0	0	0	0	0	0	0	0	0.00865	0	0	0.002489	0.001287	0.001225	0.001253	0	0	0.000573964
Modestobacter	0	0	0	0	0	0	0	0	0.001938	0	0	0	0	0	0	0	0	0	0.005126	0.003707	0	0	0	0.005149	0	0	0	0	0.000568571
Qipengyuania	0	0	0	0	0	0	0	0	0	0.009402	0	0	0	0	0	0	0	0	0	0	0	0	0	0.001287	0	0	0.004993	0	0.000560071
Conexibacter	0	0	0	0	0	0	0	0	0	0	0	0	0	0	0	0	0	0	0	0.003707	0	0.001295	0	0.002575	0	0.002506	0.001248	0.003836	0.000541679
Providencia	0.005262	0	0	0	0	0	0	0.005199	0	0	0	0	0	0	0	0	0	0	0	0	0	0	0	0	0.001225	0	0.002496	0	0.0005065
Streptomyces	0.001315	0	0	0	0	0	0	0	0	0	0	0	0	0	0.001466	0	0	0	0	0.009886	0	0	0	0	0.001225	0	0	0	0.000496143
Amphibacillus	0	0	0	0	0.013811	0	0	0	0	0	0	0	0	0	0	0	0	0	0	0	0	0	0	0	0	0	0	0	0.00049325
Peptostreptococcus	0	0	0	0	0	0	0	0	0	0	0	0	0	0	0	0	0	0.002688	0	0.011122	0	0	0	0	0	0	0	0	0.000493214
Thermophilibacter	0	0	0	0	0	0	0	0	0	0	0	0	0	0	0	0	0	0	0	0.001236	0	0	0.001245	0.001287	0.00245	0	0.006241	0.001279	0.000490643
Gp4	0	0	0	0.001167	0	0	0	0	0	0	0	0	0	0	0	0	0	0	0	0.003707	0	0.001295	0.001245	0.001287	0	0.002506	0.002496	0	0.000489393
Simulacricoccus	0	0	0	0	0	0	0	0	0	0	0	0	0	0	0	0	0	0	0	0.006179	0	0	0.001245	0.001287	0.00245	0.002506	0	0	0.000488107
Tepidisphaera	0	0	0	0	0	0	0	0	0	0	0	0	0	0	0	0	0	0	0	0.00865	0	0	0.001245	0	0.00245	0	0.001248	0	0.000485464
Oryzihumus	0	0	0	0	0	0	0.002612	0	0	0.002686	0	0.002705	0.001387	0.001323	0	0	0	0	0	0	0	0	0	0	0	0	0.002496	0	0.00047175
Occallatibacter	0	0	0	0	0	0.013175	0	0	0	0	0	0	0	0	0	0	0	0	0	0	0	0	0	0	0	0	0	0	0.000470536
Rheinheimera	0	0	0	0	0	0	0	0	0	0.006716	0	0	0	0	0	0	0	0	0	0	0	0	0.001245	0	0	0	0	0.005115	0.000467
Povalibacter	0	0	0	0	0	0	0	0	0	0	0	0	0	0	0	0	0	0	0	0	0	0.005179	0	0.001287	0	0	0.002496	0.003836	0.000457071
Coprobacillus	0	0.001221	0	0	0	0	0	0	0	0	0	0	0	0	0	0	0	0	0	0.006179	0	0	0	0.001287	0.001225	0	0	0.002557	0.000445321
Gp16	0	0	0	0	0	0	0	0	0.001938	0	0	0	0	0	0	0	0	0	0	0.003707	0.001733	0	0	0	0.00245	0.001253	0.001248	0	0.000440321
Thermoclostridium	0	0.001221	0.001236	0.002335	0	0.003952	0	0	0	0	0	0	0	0	0	0	0	0	0.001709	0	0	0	0	0.001287	0	0	0	0	0.000419286
Fluviicola	0	0	0	0	0	0	0	0.011698	0	0	0	0	0	0	0	0	0	0	0	0	0	0	0	0	0	0	0	0	0.000417786
Allisonella	0	0.002441	0	0	0	0	0	0	0.001938	0	0	0	0	0	0	0	0	0	0	0	0.003465	0	0.001245	0	0.001225	0	0	0.001279	0.000414036
Paraeggerthella	0	0	0	0	0	0	0	0	0	0	0	0	0	0	0	0	0	0	0	0.004943	0	0	0.001245	0	0	0.001253	0.002496	0.001279	0.000400571
Filimonas	0	0	0	0	0	0.01054	0	0	0	0	0	0	0	0	0	0	0	0	0	0	0	0	0	0	0	0	0	0	0.000376429
Rickettsiella	0	0	0	0	0	0	0	0	0	0	0	0	0	0	0	0	0	0	0	0.006179	0	0	0	0	0.00245	0	0	0.001279	0.000353857
Virgisporangium	0	0	0	0	0	0	0	0	0	0	0	0	0	0	0	0	0	0	0	0	0	0.005179	0	0	0.001225	0.001253	0.001248	0	0.000318036
Arcobacter	0	0	0	0	0	0	0	0	0	0	0	0	0	0	0	0	0	0	0	0	0	0.00259	0	0.001287	0.003674	0	0.001248	0	0.00031425
Pseudoramibacter	0	0	0	0	0	0	0	0	0	0	0	0	0	0	0	0	0	0	0	0.003707	0	0	0.001245	0	0.001225	0	0	0.002557	0.000311929
Haloactinopolyspora	0	0	0	0	0	0	0	0	0	0	0	0	0	0	0	0	0	0	0	0.006179	0	0	0	0	0.001225	0	0.001248	0	0.000309
Segetibacter	0	0	0	0.001167	0	0	0	0	0	0.001343	0	0	0	0	0.001466	0	0	0	0.003417	0.001236	0	0	0	0	0	0	0	0	0.000308179
Legionella	0	0	0	0.008171	0	0	0	0	0	0	0	0	0	0	0	0	0	0	0	0	0	0	0	0	0	0	0	0	0.000291821
Skermanella	0	0	0	0	0.001256	0	0	0	0	0	0	0	0.001387	0	0	0	0	0	0	0.001236	0	0.00259	0	0	0.001225	0	0	0	0.000274786
Elizabethkingia	0	0	0	0	0.003767	0	0	0	0	0.001343	0	0	0	0	0	0	0	0	0	0	0	0	0	0	0	0	0.002496	0	0.000271643
Flavitalea	0	0	0.001236	0	0	0	0	0	0	0	0	0	0	0	0	0	0	0	0	0	0	0.001295	0.001245	0	0	0.002506	0.001248	0	0.000268929
Roseiarcus	0	0	0	0	0	0	0	0	0	0	0	0	0	0	0	0	0	0	0	0.001236	0	0	0	0	0.003674	0.001253	0.001248	0	0.000264679
Shouchella	0	0	0	0	0	0	0	0	0	0.006716	0	0	0	0	0	0	0	0	0	0	0	0	0	0	0	0	0	0	0.000239857
Pseudohongiella	0	0	0	0	0	0.001317	0	0	0	0	0	0.002705	0	0	0	0	0	0	0	0.002471	0	0	0	0	0	0	0	0	0.000231893
Microvirga	0	0	0	0	0	0	0	0	0	0.001343	0	0	0.001387	0	0	0	0	0	0	0.001236	0	0	0	0	0.00245	0	0	0	0.000229143
Aquisphaera	0	0	0	0	0	0	0	0	0	0	0	0	0	0	0	0	0	0	0	0.001236	0	0	0.003734	0.001287	0	0	0	0	0.000223464
Micromonospora	0	0	0	0	0	0	0	0	0	0	0	0	0	0	0	0	0	0	0	0.006179	0	0	0	0	0	0	0	0	0.000220679
Hypericibacter	0	0	0	0	0	0	0	0	0	0	0	0	0	0	0	0	0	0	0	0.004943	0	0	0	0	0.001225	0	0	0	0.000220286
Parafilimonas	0	0	0	0.001167	0	0	0	0	0	0	0	0	0	0	0	0	0	0	0	0.004943	0	0	0	0	0	0	0	0	0.000218214
Polyangium	0	0	0	0	0	0	0	0.0013	0	0	0	0	0	0	0	0	0	0	0.003417	0	0	0	0.001245	0	0	0	0	0	0.000212929
Aciditerrimonas	0	0	0	0.002335	0	0	0	0	0	0	0.001322	0	0	0	0	0	0	0	0.001709	0	0	0	0	0	0	0	0	0	0.000191643
Haloechinothrix	0	0	0	0.003502	0	0	0	0	0	0	0	0	0	0	0	0	0	0	0	0	0.001733	0	0	0	0	0	0	0	0.000186964
Silanimonas	0	0	0	0	0	0	0	0.005199	0	0	0	0	0	0	0	0	0	0	0	0	0	0	0	0	0	0	0	0	0.000185679
Nitrosomonas	0	0	0	0	0	0	0	0	0	0	0	0	0	0	0	0	0	0	0	0	0	0.00259	0	0.001287	0	0	0	0.001279	0.000184143
Angustibacter	0	0	0	0	0	0	0	0	0	0	0	0	0	0	0	0	0	0	0	0	0	0.00259	0	0.001287	0	0.001253	0	0	0.000183214
Mailhella	0	0	0	0	0	0	0	0	0	0	0	0	0	0	0	0	0	0.001344	0	0.003707	0	0	0	0	0	0	0	0	0.000180393
Aggregicoccus	0	0	0	0	0	0	0.001306	0	0	0	0	0	0	0	0	0	0	0	0	0.002471	0	0	0	0	0	0	0.001248	0	0.000179464
Labrys	0	0	0	0	0	0	0	0	0	0	0	0	0	0	0	0	0	0	0	0.003707	0	0	0	0.001287	0	0	0	0	0.000178357
Gp15	0	0	0	0	0	0	0	0	0	0	0	0	0	0	0	0	0	0	0	0.001236	0	0	0	0	0	0	0.003745	0	0.000177893
Thermodesulfovibrio	0	0	0	0	0	0	0	0	0	0	0	0	0	0	0	0	0	0	0	0.004943	0	0	0	0	0	0	0	0	0.000176536
Microlunatus	0	0	0	0	0	0	0	0	0	0	0	0	0	0	0	0	0	0	0	0	0	0	0	0	0.004899	0	0	0	0.000174964
Symbiobacterium	0	0	0	0	0	0	0	0	0	0	0	0	0	0	0	0	0	0	0.001709	0	0	0	0	0	0.001225	0	0	0.001279	0.000150464
Casimicrobium	0	0	0	0	0	0	0	0	0	0	0	0	0	0	0.002931	0	0	0	0	0.001236	0	0	0	0	0	0	0	0	0.000148821
Aminipila	0	0	0	0	0	0	0	0	0	0	0	0	0	0	0	0	0.001327	0	0	0	0	0	0	0.002575	0	0	0	0	0.000139357
Granulicella	0	0	0	0	0.002511	0.001317	0	0	0	0	0	0	0	0	0	0	0	0	0	0	0	0	0	0	0	0	0	0	0.000136714
Butyrivibrio	0	0	0	0	0	0	0	0	0	0	0	0	0	0	0	0	0	0	0	0	0	0	0	0	0	0.003759	0	0	0.00013425
Pirellulimonas	0	0	0	0	0	0	0	0	0	0	0	0	0	0	0	0	0	0	0	0	0	0	0	0	0	0.003759	0	0	0.00013425
Teredinibacter	0	0	0	0	0	0	0	0	0	0	0	0	0	0	0	0	0	0	0	0	0	0	0	0	0	0.003759	0	0	0.00013425
Agromyces	0	0	0	0	0	0	0	0	0	0	0	0	0	0	0	0	0	0	0	0.003707	0	0	0	0	0	0	0	0	0.000132393
Gp13	0	0	0	0	0	0	0	0	0	0	0	0	0	0	0	0	0	0	0	0.003707	0	0	0	0	0	0	0	0	0.000132393
Methylococcus	0	0	0	0	0	0	0	0	0	0	0	0	0	0	0	0	0	0	0	0.003707	0	0	0	0	0	0	0	0	0.000132393
Thauera	0	0	0	0	0	0	0	0	0	0	0	0	0	0	0	0	0	0	0	0.003707	0	0	0	0	0	0	0	0	0.000132393
Tumebacillus	0	0	0	0	0	0	0	0	0	0	0	0	0	0	0	0	0	0	0	0.003707	0	0	0	0	0	0	0	0	0.000132393
Murimonas	0	0	0	0	0	0	0	0	0	0	0	0	0	0	0	0	0	0.002688	0	0	0	0	0	0	0	0	0	0	9.6e-05
Terriglobus	0.002631	0	0	0	0	0	0	0	0	0	0	0	0	0	0	0	0	0	0	0	0	0	0	0	0	0	0	0	9.39643e-05
Beduinibacterium	0	0	0	0	0	0	0	0	0	0	0	0	0	0	0	0	0	0	0	0	0	0.00259	0	0	0	0	0	0	9.25e-05
Cupidesulfovibrio	0	0	0	0	0	0	0	0	0	0	0	0	0	0	0	0	0	0	0	0	0	0.00259	0	0	0	0	0	0	9.25e-05
Gp25	0	0	0	0	0	0	0	0	0	0	0	0	0	0	0	0	0	0	0	0	0	0	0	0.002575	0	0	0	0	9.19643e-05
Macellibacteroides	0	0	0	0	0	0	0	0	0	0	0	0	0	0	0	0	0	0	0	0	0	0	0	0	0	0	0	0.002557	9.13214e-05
Oharaeibacter	0	0	0	0	0	0	0	0	0	0	0	0	0	0	0	0	0	0	0	0	0	0	0	0	0	0	0	0.002557	9.13214e-05
Paraflavitalea	0	0	0	0	0	0	0	0	0	0	0	0	0	0	0	0	0	0	0	0	0	0	0	0	0	0	0	0.002557	9.13214e-05
Starkeya	0	0	0	0	0	0	0	0	0	0	0	0	0	0	0	0	0	0	0	0	0	0	0	0	0	0	0	0.002557	9.13214e-05
Gp17	0	0	0	0	0	0	0	0	0	0	0	0	0	0	0	0	0	0	0	0	0	0	0	0	0	0	0.002496	0	8.91429e-05
Litorilinea	0	0	0	0	0	0	0	0	0	0	0	0	0	0	0	0	0	0	0	0	0	0	0.002489	0	0	0	0	0	8.88929e-05
Mucilaginibacter	0	0	0	0	0	0	0	0	0	0	0	0	0	0	0	0	0	0	0	0	0	0	0.002489	0	0	0	0	0	8.88929e-05
Aequorivita	0	0	0	0	0	0	0	0	0	0	0	0	0	0	0	0	0	0	0	0.002471	0	0	0	0	0	0	0	0	8.825e-05
Fodinibius	0	0	0	0	0	0	0	0	0	0	0	0	0	0	0	0	0	0	0	0.002471	0	0	0	0	0	0	0	0	8.825e-05
