# Supplementary material for: In silico dysbiosis-associated neuroprotective metabolite insufficiency in Alzheimer’s disease
Source: Open Med (Wars). 2026 Jul 25;21(1):20261484. doi: 10.1515/med-2026-1484 (PMC13398440; doi:10.1515/med-2026-1484)
Supplement: Supplementary file 8 — Supplementary Material [file j_med-2026-1484_suppl_008.xlsx]

## Sheet: Sheet1
Table S7. Abundance at the genus level of gut microbiome profiles from wild-type male mice and their age-matched transgenic counterparts harboring the amyloid precursor protein/presenilin-1 (APP/PS1) genes. The asterisks denote genera that potentially engage in ectopic colonization patterns between distinct microbial ecosystems within the host. Specifically, a single asterisk (*) indicates genera…
Genus	Eight-month-old wild type male mouse (WT)														Transgenic male littermate with amyloid precursor protein/presenilin-1 (APP/PS1)														Average
	SRR13371563	SRR13371564	SRR13371565	SRR13371566	SRR13371567	SRR13371568	SRR13371569	SRR13371570	SRR13371571	SRR13371572	SRR13371573	SRR13371574	SRR13371575	SRR13371577	SRR13371578	SRR13371579	SRR13371580	SRR13371581	SRR13371582	SRR13371583	SRR13371584	SRR13371585	SRR13371586	SRR13371587	SRR13371588	SRR13371589	SRR13371590	SRR13371591
Duncaniella	15.1614	17.5222	19.9227	16.326	9.49349	1.56995	20.357	8.57104	8.74464	18.7208	27.013	19.4392	9.29471	27.8613	3.6099	15.5235	21.1371	15.5448	23.2328	20.5544	13.7128	8.15393	18.5813	16.4205	14.5875	8.92481	14.7992	21.8996	15.5957
*Muribaculum	34.3676	32.3255	24.6116	39.4947	36.7764	40.6579	18.9818	12.5266	9.48932	17.7673	19.3455	10.7938	11.5161	9.77069	2.53746	5.3765	5.63846	5.79306	5.88762	5.7617	0.222153	6.945	4.50403	5.91619	5.13604	5.55696	3.68334	1.74332	13.6831
*Paramuribaculum	7.97035	7.87274	5.59793	11.8685	11.9954	11.0809	14.7316	12.8166	2.49464	6.1921	8.72874	5.14481	8.13351	10.1576	6.5208	4.03056	6.87533	5.70015	6.72769	4.86745	5.79133	2.53767	5.57779	4.71248	6.84158	4.52234	8.81571	5.41871	7.27589
Barnesiella	0.598268	4.12104	5.19236	1.66847	1.97887	0.409023	8.64085	4.52508	2.63131	9.63396	3.33793	1.46261	4.12686	2.45356	0.854599	3.97866	0.962394	0.793501	7.82504	9.55764	9.77218	4.34017	0.351338	3.90785	5.82224	13.7699	3.34136	3.14458	4.2572
Alloprevotella	0.972186	0.281216	0.465329	0.105812	0.422412	0.073102	2.32132	0.472936	0.293787	0.240172	0.814719	2.42233	0.049875	3.98144	10.2576	0.609594	1.00816	2.45709	8.24808	4.61141	0.246634	0.088945	0.049215	0.984737	2.58156	0.378069	1.32236	1.65208	1.69329
Alistipes	1.64786	0.614268	0.56704	2.52658	4.02496	0.306332	2.59071	1.58347	1.42934	0.689817	1.22208	1.34413	1.28653	1.2218	3.53569	0.548031	2.61512	2.29764	2.39341	1.56121	1.43961	0.671628	0.555032	1.84768	1.1458	1.86664	0.963901	0.737747	1.54407
Phocaeicola	1.07977	0.299359	0.34709	2.45303	7.27741	3.84482	0.345428	0.870351	0.610566	0.552576	0.26666	0.248815	0.521772	0.557401	4.68593	2.5265	0.494546	0.758346	0.608928	1.06488	0.692402	1.54475	2.83394	0.255254	0.342335	1.13552	2.30526	0.260304	1.38514
Bacteroides	2.58069	0.584462	0.485671	1.29168	0.648206	3.06158	1.18708	0.739118	0.722972	0.462286	0.849558	0.800421	0.754524	1.00034	3.36334	1.8155	0.593709	0.499705	1.27811	1.59009	0.590094	0.831367	2.6904	0.583068	0.567151	1.00379	5.10576	0.538921	1.29356
Paraprevotella	0.516925	0.102378	0.129682	3.86988	6.8106	0.019146	0.60192	0.033427	0.05748	4.3249	0.23852	0.271195	0.213569	0.048524	0.027529	0.659086	0.376313	0.231019	0.529446	0.705104	8.35815	4.78853	1.68423	0.198243	0.361495	0.309569	0.258391	0.336172	1.28791
Lacrimispora	0.158751	0.075164	0.235207	2.27754	1.97633	0.219306	0.252626	0.377606	0.162222	0.265453	0.601659	1.17694	0.097193	0.220223	0.283669	1.39422	1.63874	2.41189	0.106402	0.262608	0.122403	14.7232	0.058784	0.353728	0.219707	0.479503	0.154528	0.071943	1.08491
Helicobacter	0.234846	0.938249	0.303862	0.157427	1.14419	0.696209	0.311916	0.735403	0.692316	0.310598	1.04922	4.44708	0.52433	0.113222	0.282472	2.2223	0.184342	0.832423	0.119222	0.143122	0.175384	2.24179	0.646625	8.72917	0.122627	0.3728	1.69094	0.324399	1.06237
Kineothrix	0.307006	0.092011	0.172909	0.175493	0.197887	0.130539	0.863569	0.746546	2.5304	2.24642	0.787919	1.08741	0.175203	0.526296	0.700196	0.194346	3.58133	2.11684	0.038459	0.036765	4.5472	0.373934	0.721814	0.441836	0.203101	1.76652	0.041799	0.171356	0.891968
Odoribacter	0.526109	0.689432	0.750121	0.601321	1.02495	0.513454	0.320938	0.782449	0.67571	0.086679	0.353759	0.342285	1.18422	1.16208	3.83372	0.252287	2.39136	1.80798	0.38715	0.437243	0.073077	0.228717	1.00616	0.786494	0.706384	1.46881	0.111463	0.334864	0.815687
Parasutterella	0.65862	0.742565	0.43863	0.396149	0.352644	0.139242	1.3366	0.071807	0.066421	0.821641	0.668659	0.314639	0.322271	0.297364	0.22502	0.908959	0.255537	0.148154	0.062816	0.065652	1.06692	0.063532	1.4614	0.137345	1.36806	0.604647	0.667511	2.17923	0.565787
Intestinimonas	0.695356	0.542992	0.54797	0.949726	0.781399	1.00254	0.478185	0.311989	0.586297	0.063203	0.561459	0.40416	0.599783	0.510122	0.865371	0.558895	0.509802	0.39424	0.617901	0.501582	0.080384	0.353966	0.32673	0.364093	0.408758	0.33855	0.364788	0.400267	0.504304
Rodentibacter	0.068224	0.033694	0.047041	0.058068	0.054546	10.4988	0.038667	0.059427	0.05748	0.252813	0.05628	0.040811	0.038366	0.052256	0.067027	0.047078	0.052124	0.061521	0.053842	0.027574	0.19548	1.85152	0.065619	0.051828	0.045985	0.067183	0.045598	0.035318	0.500864
Vescimonas	0.212543	0.316206	0.367432	0.814236	1.4702	0.093988	0.797835	2.0205	1.5328	0.261842	0.301499	0.555556	0.630475	0.353352	0.932398	0.147268	0.502174	0.590104	0.114094	0.169382	0.051154	0.058087	0.244706	0.159372	0.206934	0.986669	0.065864	0.060171	0.500601
Parabacteroides	0.953818	0.392665	0.62171	0.62842	0.853703	0.069621	1.39718	0.446937	0.159667	0.099319	0.349739	0.248815	0.161136	0.423028	0.854599	1.19746	0.266979	0.18582	0.64995	0.776008	0.07125	0.25413	1.03351	0.531239	0.197992	0.237117	0.591514	0.321783	0.499111
Mucispirillum	0.25059	0.10497	0.086455	0.056777	0.044398	0.041773	0.262937	4.37775	2.1076	0.110154	0.06164	0.028963	1.32234	0.026128	0.147221	0.033799	0.109334	1.40746	0.010256	0.026261	0.003654	0.163369	0.050582	0.01814	0.122627	2.15249	0.219126	0.053631	0.478587
**Fusobacterium	0.380478	0.373226	0.588654	0.423248	0.383088	0.328959	0.21267	0.383796	0.412579	0.18058	0.17956	0.637177	0.395166	0.121931	0.635563	1.68514	0.640749	0.851256	0.525601	0.588243	0.067596	0.065348	0.155846	0.143823	0.452188	1.42665	0.500317	0.138655	0.459932
Flintibacter	0.489373	0.134776	0.170366	1.04392	0.594929	0.281965	0.524586	0.625217	0.765124	0.357549	0.21976	0.433123	0.418185	0.265014	0.707378	1.01036	0.324188	0.438183	0.147425	0.275739	0.246634	0.319477	0.13534	0.694498	0.353831	0.396512	1.21596	0.08764	0.452752
Prevotellamassilia	0.035424	0.023327	0.03687	0.043873	0.024102	0.248895	0.048979	0.024761	0.024269	0.081261	0.03082	0.032912	0.622802	0.036082	0.071815	5.01678	0.047039	0.036411	0.035895	0.049896	0.043846	0.098021	4.09985	0.037575	0.035766	0.042154	0.044332	0.035318	0.393181
Roseburia	0.254526	0.164582	0.073741	0.43099	0.104017	0.271522	0.280982	0.191898	1.02698	0.079455	0.19564	5.17246	0.459109	0.16299	0.15919	0.219695	0.07628	0.11551	0.047432	0.063026	0.010962	0.25413	0.072455	0.209904	0.130291	0.098799	0.208993	0.036626	0.377578
Ligilactobacillus	0.217791	0.241042	0.118239	0.158718	0.069768	2.86142	0.125024	0.08295	0.186491	0.23656	0.285419	0.159294	0.094635	0.202804	0.245368	0.096569	0.261893	0.18582	0.135887	0.144435	0.135192	2.67018	0.164049	0.151598	0.304013	0.271367	0.163395	0.537613	0.375269
Faecalibacterium	0.255838	0.154215	0.174181	0.255497	0.177591	5.37299	0.146936	0.091616	0.181382	0.046951	0.14338	0.117167	0.202059	0.153036	0.343515	0.216074	0.115691	0.123043	0.165372	0.185139	0.049327	0.791432	0.090227	0.119205	0.098357	0.202866	0.186194	0.113801	0.366896
Turicimonas	0.01968	0.348604	0.181809	0.854238	0.934888	0.353326	0.015467	0.108949	0.05748	0.009029	0.615059	0.297525	0.266002	0.279945	0.120889	0.004828	1.01198	0.721936	1.61526	1.3695	0.003654	0.099837	0.017772	0.123092	0.012774	0.010539	0.013933	0.018313	0.338797
Oscillibacter	0.439517	0.094602	0.114425	0.890369	0.572095	0.027848	0.225559	0.38132	0.743409	0.148076	0.15812	0.419958	0.478291	0.080873	0.460813	0.642186	0.198327	0.359084	0.125631	0.256043	0.074904	0.099837	0.149011	0.723004	0.155839	0.621773	0.610513	0.061479	0.332604
Acetatifactor	0.169247	0.252705	0.062298	0.125168	0.173785	0.292408	0.305471	0.424652	0.854537	0.205862	0.07772	0.117167	0.538398	0.121931	0.762436	0.07122	0.133489	0.425628	0.030767	0.035452	0.045673	0.039935	0.292554	0.251367	0.367882	0.16203	0.234326	0.077176	0.237546
**Streptococcus	0.03936	0.040174	0.058484	0.055487	0.064694	3.33832	0.067023	0.047046	0.075363	0.142659	0.0469	0.023697	0.054991	0.057233	0.069421	0.082084	0.044496	0.060266	0.041022	0.040704	0.14798	1.58649	0.041012	0.050533	0.038321	0.069818	0.067131	0.056247	0.232392
Desulfovibrio	0.093151	0.115337	0.179266	0.251626	0.312052	0.375953	0.256493	0.180756	0.181382	0.128212	0.11256	0.157978	0.382377	0.457865	0.153205	0.731513	0.036868	0.205909	0.094864	0.152313	0.078557	0.074424	0.083391	0.287647	0.186496	0.457108	0.635845	0.141271	0.232301
Dysosmobacter	0.266334	0.054429	0.064841	0.547125	0.551799	0.038292	0.217826	0.43208	0.398529	0.241978	0.06298	0.148763	0.268559	0.053501	0.67147	0.449048	0.108063	0.27873	0.066662	0.123426	0.058461	0.049011	0.031443	0.163259	0.137956	0.198915	0.450918	0.078484	0.221889
Lawsonibacter	0.456573	0.072572	0.411931	0.735522	0.404653	0.111393	0.076046	0.52741	0.351267	0.325045	0.10854	0.157978	0.161136	0.037326	0.306411	0.184689	0.072466	0.175776	0.124349	0.203522	0.129711	0.047195	0.072455	0.104952	0.149452	0.31879	0.124129	0.036626	0.213854
Anaerostipes	0.036736	0.024623	0.04577	0.474863	0.142072	0.069621	0.49623	0.692072	0.037043	0.162522	0.11658	0.109268	0.432253	0.292387	0.033514	0.022935	0.139846	0.29003	0.175628	0.328261	0.042019	0.199673	0.006835	0.158076	0.025547	0.509801	0.012666	0.011773	0.181737
Muricoprocola	0.014432	0.005184	0.001271	0.010323	0.013954	0.008703	0.174003	0.008666	0.223534	0.025281	0.01608	0.019747	0.025577	0.017419	0.014363	0.003621	1.29167	1.29572	0.003846	0.003939	0.010962	0.00363	0.541361	0.006479	0.127737	0.600696	0	0.009156	0.159905
Rikenella	0.02624	0.313614	0.545427	0.236141	0.010148	0.468201	0.37765	0.007428	0.010219	0.010835	0.11524	0.064508	0.190549	0.470307	0.213051	0.00845	0.012713	0.005022	0.011538	0.007878	0.016442	0.143402	0.131239	0.005183	0.033212	0.011856	0.894237	0.051014	0.156848
Bifidobacterium	0.122015	0.046653	0.050856	0.09936	0.057083	2.48199	0.064445	0.048284	0.074085	0.019864	0.08844	0.039494	0.061385	0.057233	0.132858	0.17986	0.050853	0.025111	0.091019	0.063026	0.012788	0.157923	0.036911	0.03628	0.049817	0.050058	0.084864	0.04055	0.154396
Allobaculum	0.040672	0.027214	0.021614	0.837463	1.71375	0.040032	0.015467	0.028475	0.021715	0.023475	0.486419	0.125066	0.006394	0.009954	0.007182	0.006036	0.010171	0.012555	0.257672	0.253417	0.012788	0.052641	0.013671	0.012957	0.020438	0.018442	0.0076	0.017005	0.146439
Ruminococcus	0.116767	0.07646	0.044499	0.135491	0.611419	0.174052	0.702455	0.025999	0.108573	0.032504	0.26934	0.034229	0.175203	0.04728	0.171159	0.032592	0.108063	0.149409	0.04615	0.350582	0.012788	0.188782	0.02324	0.034984	0.017883	0.022394	0.135529	0.018313	0.138076
Lactobacillus	0.107583	0.115337	0.114425	0.267111	0.035518	0.469941	0.137913	0.021047	0.024269	0.171551	0.1608	0.131648	0.054991	0.119443	0.163978	0.159339	0.134761	0.116765	0.055124	0.066965	0.160769	0.136141	0.076556	0.120501	0.07281	0.075087	0.160861	0.103337	0.126235
Schaedlerella	0.091839	0.066092	0.069927	0.202591	0.35645	0.10095	0.038667	0.188184	0.094523	0.139047	0.07504	0.197472	0.12277	0.033593	0.086178	0.165375	0.075008	0.21972	0.085891	0.280991	0.042019	0.081685	0.027341	0.102361	0.066423	0.057962	0.28879	0.018313	0.120543
Olsenella	0.011808	0.015551	0.011443	0.073552	0.055814	0.121837	0.100535	0.002476	0.008941	0.010835	0.21038	0.059242	0.002558	0.029861	0.009575	0.053113	0.007628	0.003767	0.017947	0.034139	0.003654	0.029043	0.00957	0.020731	0.031934	0.064548	0.058265	1.90454	0.105832
Segatella	0.141695	0.073868	0.069927	0.120006	0.057083	0.807603	0.08249	0.061903	0.079195	0.043339	0.06834	0.069774	0.07801	0.057233	0.119692	0.146061	0.059752	0.064033	0.056406	0.076156	0.067596	0.12525	0.060151	0.053124	0.065146	0.050058	0.077264	0.043166	0.102654
Faecalicatena	0.027552	0.011663	0.003814	0.028389	0.031713	0.151425	0.162403	0.051998	0.048539	0.42617	0.0268	0.308057	0.0665	0.02364	0.040695	0.682021	0.045768	0.043944	0.011538	0.01313	0.155288	0.099837	0.00957	0.142528	0.057482	0.01449	0.165928	0.003924	0.101957
Neglecta	0.040672	0.011663	0.08264	0.667131	0.1611	0.031329	0.067023	0.091616	0.089413	0.043339	0.05628	0.100053	0.085683	0.090827	0.082587	0.051906	0.171629	0.100443	0.061534	0.076156	0.067596	0.098021	0.024607	0.053124	0.144343	0.07377	0.078531	0.013081	0.0970035
Aquabacterium	0.035424	0.020735	0.015257	0.024517	0.022833	1.43071	0.018045	0.025999	0.029379	0.050563	0.0335	0.014481	0.031971	0.009954	0.034711	0.033799	0.01907	0.023855	0.01282	0.015757	0.063942	0.573607	0.027341	0.028506	0.02427	0.01449	0.018999	0.018313	0.0954589
Blautia	0.085279	0.067388	0.057213	0.094198	0.040592	0.969471	0.065734	0.028475	0.048539	0.028893	0.04422	0.063191	0.118933	0.042303	0.073012	0.098984	0.04831	0.062777	0.053842	0.042017	0.038365	0.217825	0.035544	0.038871	0.056204	0.044789	0.056998	0.026161	0.094576
Klebsiella	0.090527	0.045357	0.052127	0.10065	0.065962	0.825008	0.048979	0.045808	0.042152	0.048757	0.06164	0.032912	0.075452	0.074652	0.082587	0.161754	0.063566	0.040177	0.047432	0.065652	0.012788	0.119804	0.050582	0.064785	0.056204	0.043471	0.072198	0.048398	0.0906922
Solibaculum	0.023616	0.046653	0.050856	0.141943	0.898101	0.027848	0.025778	0.018571	0.058757	0.16794	0.0335	0.065824	0.228915	0.011198	0.023938	0.032592	0.016527	0.0113	0.05897	0.049896	0.327018	0.010891	0.008202	0.084221	0.007664	0.057962	0.024066	0.010464	0.0901147
Lachnospira	0.132511	0.094602	0.076283	0.129039	0.065962	0.181014	0.100535	0.047046	0.103464	0.009029	0.06566	0.042127	0.088241	0.052256	0.125676	0.160547	0.110605	0.055244	0.069225	0.056461	0.010962	0.038119	0.04648	0.058307	0.04343	0.043471	0.087397	0.060171	0.0769237
Rhodococcus	0.002624	0.002592	0.006357	0.007742	0.005074	1.72834	0.003867	0.001238	0.002555	0.009029	0.00134	0.001316	0.001279	0.001244	0.009575	0.007243	0.003814	0.003767	0.010256	0.002626	0.001827	0.319477	0.002734	0.005183	0.001277	0.003952	0.002533	0.002616	0.0768384
Brevundimonas	0.024928	0.014255	0.025428	0.021937	0.015222	1.30713	0.018045	0.014857	0.010219	0.032504	0.01876	0.019747	0.014067	0.021151	0.021545	0.030178	0.015256	0.018833	0.019229	0.022322	0.029231	0.337629	0.016405	0.01814	0.016606	0.007904	0.022799	0.014389	0.07674
Adlercreutzia	0.07216	0.054429	0.061027	0.150976	0.13573	0.043513	0.090224	0.016095	0.017883	0.043339	0.1206	0.046077	0.097193	0.06221	0.344712	0.056735	0.049582	0.036411	0.056406	0.07747	0.045673	0.021783	0.068354	0.044054	0.108576	0.027664	0.083597	0.098105	0.0760921
Clostridiumsensustricto	0.086591	0.072572	0.068655	0.082585	0.055814	0.311554	0.039956	0.061903	0.080472	0.057786	0.07906	0.050026	0.074174	0.052256	0.106526	0.106226	0.041954	0.045199	0.082045	0.04333	0.087692	0.12888	0.025974	0.046645	0.051095	0.05401	0.070931	0.045782	0.0753462
Proteus	0.085279	0.077755	0.076283	0.150976	0.07611	0.012184	0.08249	0.03838	0.081749	0.003612	0.0871	0.047393	0.075452	0.063454	0.148418	0.168996	0.095349	0.066544	0.087173	0.084035	0.003654	0.038119	0.051949	0.050533	0.094525	0.046106	0.107663	0.077176	0.0742306
Thomasclavelia	0.017056	0.015551	0.020342	0.076133	0.370403	0.053956	0.012889	0.011142	0.017883	0.014446	0.03216	0.011848	0.020462	0.043547	0.356681	0.090534	0.011442	0.021344	0.030767	0.021009	0.009135	0.018152	0.006835	0.00907	0.017883	0.003952	0.535782	0.024853	0.0669735
Brotonthovivens	0.00656	0.248817	0.030513	0.051616	0.003806	0.001741	0.092801	0.021047	0.737022	0.003612	0.00268	0	0.203338	0.001244	0.007182	0.001207	0.002543	0.005022	0.001282	0	0.001827	0	0.008202	0.14771	0.226094	0.001317	0.035465	0.003924	0.065949
Amedibacillus	0.034112	0.226787	0.106797	0.00129	0	0.003481	0.0116	0.001238	0.025547	0.001806	0.00268	0.005266	0.012789	0.013686	0.614018	0.07122	0.034326	0.091654	0	0.005252	0.009135	0.005446	0.300756	0.003887	0.044708	0.071135	0.0076	0.00654	0.0611699
Longibaculum	0.002624	0.002592	0.002543	0.00129	0	0	0.016756	0.008666	0.034488	0.001806	0.02278	0.007899	0.034529	0.011198	0.414133	0.696507	0.03814	0.016322	0.003846	0	0	0.001815	0.188656	0	0	0.005269	0.012666	0.054939	0.0564094
Ihubacter	0.103647	0.051837	0.085183	0.069681	0.216914	0.017405	0.036089	0.016095	0.026824	0.023475	0.06298	0.025013	0.028135	0.029861	0.144827	0.095362	0.013985	0.046455	0.026921	0.040704	0.034711	0.039935	0.043746	0.015548	0.065146	0.006587	0.162128	0.04709	0.0562959
Butyricicoccus	0.036736	0.022031	0.069927	0.011614	0.006343	0.003481	0.051556	0.225326	0.425353	0.001806	0.03618	0.14613	0.103587	0.001244	0.026332	0.001207	0.049582	0.222231	0	0.002626	0	0.001815	0.028709	0.002591	0.040876	0.009221	0.001267	0.010464	0.054937
Pseudomonas	0.041984	0.038878	0.039413	0.046454	0.027907	0.475163	0.025778	0.025999	0.054925	0.014446	0.02412	0.031596	0.043481	0.046035	0.075406	0.032592	0.031783	0.051477	0.048714	0.034139	0.009135	0.12525	0.019139	0.028506	0.02427	0.023712	0.017733	0.023545	0.0529136
Anaerotruncus	0.027552	0.071276	0.047041	0.038712	0.024102	0.022627	0.033512	0.097806	0.112405	0.010835	0.03216	0.043444	0.149626	0.026128	0.052664	0.012071	0.045768	0.145643	0.011538	0.011817	0.005481	0.019967	0.069721	0.082925	0.02427	0.079039	0.031666	0.010464	0.0478664
Acinetobacter	0.01312	0.011663	0.012714	0.009033	0.00888	0.160128	0.007733	0.008666	0.011496	0.005417	0.00938	0.101369	0.112539	0.114466	0.149615	0.014485	0.123319	0.11551	0.099992	0.003939	0.018269	0.023598	0.004101	0.00907	0.008942	0.001317	0.069664	0.00654	0.0441059
Gaiella	0.055104	0.040174	0.031785	0.096779	0.032981	0.118356	0.041245	0.013619	0.034488	0.001806	0.0134	0.019747	0.0665	0.055989	0.215445	0.112262	0.021613	0.0226	0.043586	0.027574	0.003654	0.049011	0.00957	0.01814	0.016606	0.009221	0.0114	0.009156	0.0425647
Agathobacter	0.0328	0.027214	0.041956	0.043873	0.022833	0.407282	0.028356	0.013619	0.014051	0.019864	0.03752	0.028963	0.040923	0.028617	0.064634	0.044663	0.027969	0.023855	0.034613	0.023635	0.021923	0.023598	0.013671	0.012957	0.019161	0.017125	0.029132	0.022237	0.0416801
Flavonifractor	0.111519	0.009071	0.027971	0.049035	0.019028	0.304591	0.012889	0.068093	0.090691	0.009029	0.01742	0.017114	0.031971	0.011198	0.040695	0.086912	0.015256	0.026366	0.011538	0.014443	0.003654	0	0.013671	0.011661	0.010219	0.01449	0.088664	0.013081	0.0403668
Sphingomonas	0.018368	0.031102	0.029242	0.034841	0.024102	0.348105	0.028356	0.013619	0.01916	0.019864	0.01876	0.02633	0.046039	0.016175	0.038301	0.043456	0.016527	0.018833	0.024357	0.022322	0.009135	0.123434	0.012304	0.016844	0.010219	0.017125	0.035465	0.018313	0.0385964
Dorea	0.005248	0.014255	0.007628	0.16517	0.270191	0.020886	0.009022	0.009904	0.034488	0.003612	0.01072	0.057925	0.014067	0.003733	0.059846	0.107433	0.011442	0.017578	0.039741	0.021009	0.001827	0.005446	0.017772	0.00907	0.011496	0.007904	0.075997	0.022237	0.0369874
Limosilactobacillus	0.010496	0.015551	0.017799	0.092908	0.012685	0.107912	0.039956	0.00619	0.010219	0.012641	0.00938	0.006582	0.008952	0.075896	0.064634	0.108641	0.036868	0.0226	0.035895	0.026261	0.034711	0.021783	0.017772	0.00907	0.042153	0.01449	0.051932	0.028777	0.0336698
Corynebacterium	0.00656	0.003888	0.005086	0.009033	0.003806	0.207122	0.002578	0.003714	0.008941	0.014446	0.00804	0.003949	0.003837	0.004977	0.003591	0.021728	0.006357	0.010044	0.010256	0.002626	0.005481	0.032674	0.008202	0.006479	0.002555	0.002635	0.504117	0.002616	0.0323335
Enterocloster	0.035424	0.042766	0.035599	0.025808	0.020296	0.012184	0.028356	0.008666	0.01916	0.041533	0.01876	0.039494	0.015346	0.032349	0.032317	0.039835	0.030512	0.041433	0.021793	0.035452	0.014615	0.007261	0.021873	0.104952	0.030657	0.018442	0.022799	0.032702	0.0296566
Waltera	0.044608	0.036286	0.020342	0.030969	0.02537	0.154907	0.012889	0.024761	0.020437	0.016252	0.02144	0.009215	0.034529	0.026128	0.051467	0.027764	0.021613	0.023855	0.021793	0.023635	0.005481	0.063532	0.013671	0.014253	0.014051	0.035567	0.013933	0.013081	0.029351
Eisenbergiella	0.014432	0.027214	0.030513	0	0.002537	0.001741	0.007733	0.009904	0.003832	0	0.00268	0	0.222521	0.012442	0.055058	0.001207	0.039411	0.264919	0.003846	0	0.005481	0.012706	0	0.003887	0.030657	0.031616	0.002533	0	0.0281025
Sutterella	0.062976	0.019439	0.016528	0.023227	0.00888	0.163609	0.015467	0.00619	0.022992	0.003612	0.01608	0.017114	0.017904	0.018663	0.027529	0.05432	0.011442	0.016322	0.021793	0.028887	0	0.036304	0.005468	0.014253	0.016606	0.01976	0.012666	0.014389	0.0247293
Gp3	0.061664	0.016847	0.034328	0.061939	0.013954	0.003481	0.021911	0.007428	0.020437	0.001806	0.0067	0.009215	0.042202	0.019907	0.124479	0.063977	0.015256	0.0113	0.029485	0.018383	0	0.014522	0.013671	0.016844	0.015328	0.007904	0.015199	0.001308	0.0239098
Pseudoflavonifractor	0.014432	0.012959	0.017799	0.016775	0.011417	0.304591	0.006445	0.00619	0.029379	0.001806	0.00536	0.014481	0.019183	0.004977	0.039498	0.009657	0.016527	0.015066	0.01282	0.015757	0.001827	0.027228	0.00957	0.010366	0.008942	0.010539	0.006333	0.007848	0.0234919
Harryflintia	0.017056	0.003888	0.010171	0.036131	0.007611	0.001741	0.0232	0.045808	0.030656	0.025281	0.01474	0.051343	0.025577	0.016175	0.023938	0.020521	0.006357	0.032644	0	0.006565	0.016442	0.018152	0.110733	0.00907	0.039598	0.010539	0.031666	0.00654	0.0229337
Turicibacter	0.011808	0.014255	0.005086	0.019356	0.006343	0.005222	0.390539	0.001238	0.006387	0.005417	0.01206	0.002633	0.007673	0.008709	0.016757	0.003621	0.005085	0.006278	0.008974	0	0.025577	0.00363	0.006835	0.005183	0.008942	0.011856	0.005066	0.015697	0.022151
Phenylobacterium	0.010496	0.007776	0.0089	0.019356	0.016491	0.226268	0.009022	0.012381	0.017883	0.018058	0.00402	0.006582	0.002558	0.008709	0.009575	0.013278	0.013985	0.002511	0.00641	0.002626	0.003654	0.150663	0.006835	0.005183	0.006387	0.010539	0.006333	0.010464	0.0220337
Terrisporobacter	0.03936	0.032398	0.021614	0.038712	0.032981	0.013924	0.012889	0.007428	0.020437	0.025281	0.01876	0.02238	0.020462	0.017419	0.050271	0.044663	0.025427	0.023855	0.021793	0.014443	0.009135	0.005446	0.016405	0.014253	0.012774	0.023712	0.016466	0.011773	0.021945
Fumia	0.020992	0.002592	0.003814	0.036131	0.045666	0	0.0116	0.011142	0.053648	0.010835	0.02546	0.027646	0.03325	0.008709	0.063437	0.043456	0.008899	0.047711	0.010256	0.019696	0.005481	0	0.006835	0.041463	0.021715	0.017125	0.026599	0.003924	0.0217172
Mediterraneibacter	0.02624	0.010367	0.011443	0.028389	0.003806	0.121837	0.007733	0.013619	0.024269	0.001806	0.00938	0.013165	0.026856	0.013686	0.043089	0.022935	0.015256	0.013811	0.008974	0.007878	0.003654	0.063532	0.010937	0.010366	0.011496	0.046106	0.016466	0.003924	0.0211079
Rhabdothermincola	0	0	0	0.00129	0.005074	0.576113	0	0	0	0	0	0	0	0.001244	0	0.003621	0	0	0	0	0	0	0	0	0	0	0	0	0.0209765
Fusicatenibacter	0.017056	0.010367	0.011443	0.012904	0.006343	0.135761	0.005156	0.00619	0.011496	0.001806	0.0134	0.013165	0.010231	0.008709	0.013166	0.024142	0.005085	0.002511	0.007692	0.01707	0.007308	0.192412	0.006835	0.00907	0.006387	0.011856	0.008866	0.009156	0.0209137
Atopostipes	0.001312	0.001296	0.001271	0	0.001269	0.012184	0	0	0	0.007223	0.00134	0	0.001279	0	0	0	0.002543	0.001256	0.001282	0	0.009135	0.00363	0.001367	0	0	0.001317	0.468651	0.002616	0.0185347
Hyphomicrobium	0.035424	0.024623	0.020342	0.029679	0.015222	0.005222	0.007733	0.009904	0.017883	0	0.0067	0.018431	0.020462	0.013686	0.094556	0.05432	0.010171	0.016322	0.021793	0.022322	0.001827	0.001815	0.016405	0.006479	0.008942	0.009221	0.013933	0.002616	0.0180726
Bradyrhizobium	0.020992	0.012959	0.007628	0.027098	0.00888	0.006962	0.016756	0.017333	0.011496	0	0.01608	0.009215	0.029414	0.012442	0.146024	0.024142	0.015256	0.010044	0.015383	0.021009	0	0.00363	0.008202	0.014253	0.012774	0.003952	0.021533	0.003924	0.0177636
Paenalcaligenes	0	0	0	0	0	0.003481	0	0	0	0	0	0	0	0	0	0.002414	0	0	0	0	0	0	0	0	0	0	0.490184	0	0.0177171
Ramlibacter	0.001312	0	0.001271	0	0.001269	0.473422	0.001289	0	0	0	0.00268	0.002633	0.001279	0	0	0	0	0.001256	0	0.001313	0	0	0	0	0	0.003952	0	0	0.0175599
Collinsella	0.003936	0.010367	0.002543	0.014194	0.005074	0.315035	0.007733	0.002476	0.002555	0.001806	0.00536	0.005266	0.005115	0.006221	0.002394	0.015693	0.010171	0.010044	0.003846	0.010504	0	0.001815	0.004101	0.007774	0.008942	0.003952	0.0114	0.00654	0.0173163
Roseateles	0.003936	0.011663	0.006357	0.009033	0.005074	0.194939	0.003867	0.007428	0.001277	0.005417	0.00536	0.003949	0.008952	0.006221	0.007182	0.007243	0.002543	0.005022	0.007692	0.005252	0.007308	0.137956	0.002734	0.001296	0.001277	0.007904	0.005066	0.002616	0.0169487
Pseudolabrys	0.02624	0.012959	0.019071	0.030969	0.020296	0.003481	0.016756	0.008666	0.022992	0.001806	0.01072	0.010532	0.019183	0.009954	0.067027	0.049492	0.011442	0.020089	0.033331	0.019696	0	0	0.00957	0.010366	0.005109	0.007904	0.012666	0.009156	0.0167669
Holdemania	0	0.005184	0.03687	0.018065	0.011417	0.010443	0.025778	0	0.001277	0.001806	0.03216	0.028963	0.002558	0.043547	0.008378	0.028971	0.008899	0.010044	0.017947	0.055148	0.005481	0.001815	0	0.059602	0.034489	0.007904	0	0	0.0163124
Arthrobacter	0	0.002592	0.003814	0.00129	0	0.360288	0.001289	0	0	0	0.00268	0	0.005115	0.003733	0.007182	0.001207	0.001271	0.001256	0	0.001313	0.005481	0.04175	0.001367	0.003887	0.003832	0	0.001267	0.003924	0.0162335
Haemophilus	0.020992	0.002592	0.002543	0.009033	0.003806	0.285446	0.002578	0.003714	0.005109	0.007223	0.01206	0.001316	0.007673	0	0.011969	0.006036	0.005085	0	0.008974	0.011817	0.003654	0	0.001367	0.006479	0.002555	0.005269	0.005066	0.001308	0.015488
Dubosiella	0	0.001296	0.001271	0.002581	0	0	0.424051	0	0.001277	0	0	0	0	0	0	0	0	0	0	0	0	0	0	0	0	0	0	0	0.0153741
Enterobacter	0.00656	0.010367	0.005086	0.014194	0.005074	0.055697	0.002578	0.007428	0.010219	0.007223	0	0.015798	0.025577	0.029861	0.043089	0.027764	0.034326	0.021344	0.034613	0.005252	0.005481	0.001815	0.004101	0.006479	0.001277	0.003952	0.006333	0.007848	0.014262
Enterococcus	0.010496	0.014255	0.002543	0.006452	0.00888	0.201901	0.005156	0.00619	0.003832	0.007223	0.01876	0.003949	0.005115	0.007465	0.01556	0.006036	0.008899	0	0.011538	0.005252	0.003654	0.009076	0.004101	0.010366	0.001277	0.009221	0.0076	0	0.0140999
Gp2	0.0328	0.005184	0.021614	0.018065	0.020296	0.003481	0.010311	0.004952	0.012773	0	0.01072	0.007899	0.012789	0.003733	0.083784	0.018107	0.010171	0.007533	0.015383	0.011817	0	0.032674	0.012304	0.006479	0.005109	0.005269	0.008866	0.009156	0.0139739
Gemmiger	0.011808	0.012959	0.011443	0.016775	0.007611	0.081805	0.0116	0.003714	0.008941	0.009029	0.00938	0.011848	0.014067	0.004977	0.013166	0.022935	0.010171	0.010044	0.010256	0.01313	0.005481	0.027228	0.006835	0.011661	0.005109	0.01976	0.012666	0.00654	0.0139621
Ruthenibacterium	0.002624	0.009071	0.047041	0.006452	0.006343	0.005222	0.010311	0.00619	0.006387	0.025281	0.00804	0.011848	0.006394	0.007465	0.009575	0.003621	0.007628	0.012555	0.002564	0.002626	0.021923	0.00363	0.004101	0.082925	0.062591	0.005269	0.0076	0.005232	0.0139468
Ileibacterium	0.020992	0.009071	0.010171	0.018065	0.00888	0.137501	0.014178	0.007428	0.008941	0	0.00804	0.006582	0.005115	0.017419	0.017954	0.013278	0.003814	0.007533	0.017947	0.01707	0.001827	0.00363	0.005468	0.007774	0.002555	0.002635	0.008866	0.00654	0.0139026
Anaeroplasma	0.001312	0.010367	0.0089	0	0.015222	0.003481	0.001289	0.002476	0.012773	0.005417	0.00134	0.027646	0.010231	0.009954	0.008378	0	0.029241	0.026366	0.007692	0.003939	0.007308	0.094391	0.035544	0.016844	0.010219	0.007904	0.0038	0.003924	0.0130699
Methylobacterium	0.014432	0.011663	0.024156	0.028389	0.012685	0.001741	0.016756	0.007428	0.025547	0	0.01072	0.019747	0.019183	0.019907	0.039498	0	0.013985	0.008789	0.023075	0.011817	0	0	0.00957	0.01814	0.006387	0.013173	0.001267	0.007848	0.013068
Eggerthella	0.001312	0.001296	0	0.00129	0	0.339402	0	0	0.002555	0	0	0	0.001279	0	0.002394	0.002414	0	0	0.001282	0.002626	0	0	0.001367	0.001296	0	0	0	0	0.012804
Kitasatospora	0.003936	0.001296	0.006357	0.00129	0.015222	0	0	0	0	0	0	0.005266	0.003837	0.001244	0.002394	0	0.298762	0.002511	0.001282	0.001313	0	0	0.002734	0	0.001277	0.001317	0.002533	0	0.0125918
Gemmatimonas	0.01968	0.016847	0.011443	0.016775	0.00888	0	0.018045	0.00619	0.008941	0	0.00536	0.006582	0.024298	0.024884	0.053861	0.022935	0.011442	0.007533	0.01282	0.023635	0	0.001815	0.010937	0.006479	0.003832	0.003952	0.016466	0.00654	0.0125061
Gp1	0.030176	0.002592	0.006357	0.015485	0.016491	0.001741	0.021911	0.011142	0.005109	0.005417	0.00134	0.005266	0.015346	0.004977	0.083784	0.024142	0.006357	0.003767	0.021793	0.009191	0	0.001815	0.005468	0.007774	0.001277	0.001317	0.016466	0.007848	0.011941
Psychrobacter	0	0	0	0	0	0.005222	0	0	0.003832	0	0	0	0	0	0	0	0.001271	0	0	0	0	0	0	0	0	0	0.321723	0	0.0118589
Mammaliicoccus	0.003936	0.001296	0	0.003871	0.001269	0.03307	0	0.001238	0	0.005417	0.00134	0	0.001279	0	0	0.006036	0.001271	0	0.002564	0	0.003654	0.012706	0.001367	0	0.001277	0	0.238125	0	0.0114184
Paludihabitans	0.002624	0.007776	0.003814	0.045164	0.019028	0	0.005156	0.018571	0.002555	0.010835	0	0.014481	0.03325	0.012442	0.037104	0.002414	0.006357	0.013811	0.002564	0	0.005481	0	0.005468	0.003887	0.002555	0.047423	0.013933	0.002616	0.0114039
Ureaplasma	0.003936	0.132184	0.059755	0.00129	0.002537	0.005222	0.001289	0.001238	0.001277	0.001806	0.00268	0.002633	0.001279	0.003733	0.003591	0.066391	0	0.001256	0.003846	0.002626	0	0.00363	0	0	0	0	0.0114	0.001308	0.0112467
Faecalibaculum	0.00656	0.003888	0.003814	0.011614	0.003806	0.019146	0.033512	0.002476	0.005109	0.068621	0.02278	0.002633	0.005115	0.001244	0.01556	0.004828	0.005085	0.007533	0.003846	0.002626	0.049327	0.007261	0.004101	0.001296	0.001277	0.001317	0.001267	0.005232	0.0107455
Staphylococcus	0	0	0.005086	0	0.001269	0.217565	0.002578	0.004952	0	0.001806	0.00268	0	0.002558	0.001244	0.002394	0.007243	0.002543	0	0.001282	0.002626	0.001827	0.009076	0.004101	0	0.001277	0.001317	0.018999	0	0.0104437
Actinoallomurus	0.02624	0.018143	0.007628	0.034841	0.010148	0	0.0116	0.004952	0.016605	0	0.01072	0.005266	0.015346	0.018663	0.033514	0.012071	0.001271	0.008789	0.011538	0.011817	0	0	0.004101	0.003887	0.007664	0.001317	0.002533	0.001308	0.00999864
Facklamia	0	0	0	0	0	0	0	0	0	0	0	0	0	0	0	0.001207	0	0	0	0	0	0	0	0	0	0	0.268524	0	0.00963325
Ralstonia	0.005248	0	0	0.002581	0.002537	0.127058	0.002578	0.002476	0.005109	0.007223	0.00268	0	0.005115	0.004977	0.010772	0.014485	0	0.005022	0.005128	0	0.001827	0.027228	0.010937	0.005183	0.006387	0.003952	0.005066	0.003924	0.00955332
Nitrospira	0.014432	0.002592	0.007628	0.019356	0.003806	0.074842	0.002578	0.001238	0.010219	0.007223	0.00402	0.005266	0.006394	0.004977	0.028726	0.012071	0.006357	0.008789	0.003846	0.003939	0.005481	0	0.001367	0.001296	0.006387	0	0.018999	0.003924	0.00949118
Zhenhengia	0.00656	0.002592	0.001271	0.003871	0	0.179274	0.001289	0.002476	0.005109	0	0	0.003949	0.001279	0.003733	0.002394	0.006036	0.007628	0.003767	0.001282	0.006565	0	0.00363	0.002734	0.001296	0.001277	0.006587	0.002533	0.003924	0.00932343
Anaerobutyricum	0.005248	0.003888	0.007628	0.018065	0.006343	0.019146	0.003867	0.021047	0.005109	0	0.00536	0.003949	0.008952	0.008709	0.021545	0.022935	0.007628	0.010044	0.011538	0.006565	0.010962	0	0.004101	0.002591	0.015328	0.007904	0.008866	0.011773	0.00925325
Morganella	0.015744	0.009071	0.010171	0.015485	0.016491	0	0.005156	0.004952	0.01916	0.001806	0.0067	0.007899	0.012789	0.004977	0.023938	0.015693	0.015256	0.003767	0.014101	0.005252	0	0	0.001367	0.010366	0.005109	0.009221	0.015199	0.003924	0.00905693
Mediterranea	0	0	0.001271	0	0.001269	0.182755	0.001289	0	0	0.001806	0.00134	0	0.002558	0	0	0.001207	0.002543	0	0	0.001313	0	0.034489	0	0	0	0.005269	0.002533	0	0.00855864
Faecalibacillus	0.007872	0.002592	0.007628	0.010323	0.006343	0.087026	0.002578	0.002476	0.007664	0.003612	0.00134	0.005266	0.010231	0.007465	0.023938	0.014485	0.001271	0.003767	0.00641	0.002626	0	0.009076	0.002734	0.001296	0.001277	0	0.006333	0.003924	0.00855546
Bacillus	0.014432	0.018143	0.005086	0.007742	0.003806	0.012184	0.001289	0.007428	0.010219	0	0.0134	0.003949	0.016625	0.008709	0.009575	0.015693	0.005085	0.006278	0.002564	0.006565	0.001827	0.036304	0.002734	0.007774	0.005109	0.006587	0.006333	0.003924	0.00854871
Pantoea	0.002624	0.003888	0	0.002581	0.002537	0.090507	0.009022	0.001238	0.002555	0.001806	0.00268	0	0.005115	0.003733	0.004788	0.038628	0.001271	0	0.003846	0	0	0.038119	0.001367	0.001296	0.005109	0.003952	0.008866	0.001308	0.00845843
Mycobacterium	0.011808	0.005184	0.0089	0.009033	0.010148	0.005222	0.009022	0.007428	0.006387	0	0.0134	0.006582	0.016625	0.007465	0.03112	0.019314	0.005085	0.010044	0.001282	0.014443	0	0	0.002734	0.007774	0.005109	0.001317	0.012666	0.005232	0.008333
Actinobacillus	0.010496	0.005184	0.005086	0.010323	0.010148	0.017405	0.009022	0.004952	0.003832	0.003612	0.00804	0.007899	0.008952	0.009954	0.010772	0.00845	0.010171	0.006278	0.005128	0.014443	0.001827	0.019967	0.006835	0.003887	0.010219	0.002635	0.008866	0.007848	0.00829396
Aerococcus	0.002624	0.002592	0	0	0	0.191458	0	0	0	0	0.00268	0	0.001279	0	0.001197	0.002414	0.001271	0	0	0	0.001827	0.00363	0	0	0	0.001317	0.017733	0	0.00821507
Megamonas	0.00656	0.007776	0.003814	0.002581	0	0.118356	0.003867	0.004952	0.002555	0.001806	0.00268	0.002633	0.010231	0.006221	0.003591	0.004828	0.006357	0.002511	0.002564	0.007878	0	0.00363	0.001367	0.007774	0	0	0.006333	0.003924	0.00802818
Arenimonas	0.001312	0.001296	0.001271	0.005162	0.001269	0.120096	0.005156	0	0.001277	0.003612	0.00134	0.002633	0.001279	0	0.004788	0	0.001271	0	0.001282	0	0.009135	0.047195	0.001367	0	0.002555	0	0.002533	0	0.00770818
Reyranella	0.01968	0.005184	0.0089	0.018065	0.002537	0.001741	0.007733	0.002476	0.014051	0.001806	0.00268	0.005266	0.006394	0.016175	0.028726	0.015693	0.008899	0.007533	0.017947	0.002626	0.001827	0	0.001367	0.003887	0.005109	0.002635	0.005066	0.001308	0.00768968
Succinivibrio	0.001312	0.009071	0.0089	0.015485	0.00888	0.003481	0.007733	0.008666	0.006387	0.007223	0.00268	0.006582	0.007673	0.019907	0.016757	0.009657	0.007628	0.002511	0.003846	0.006565	0.001827	0.00363	0.004101	0.00907	0.005109	0.002635	0.015199	0.001308	0.00727939
Undibacter	0	0.001296	0.001271	0.00129	0	0.161869	0	0.002476	0.001277	0	0	0	0	0	0.004788	0.002414	0	0	0	0.001313	0.001827	0.001815	0	0	0	0	0	0.003924	0.00662714
Flavobacterium	0.003936	0	0	0.011614	0.002537	0.005222	0.003867	0	0.005109	0.037922	0.00268	0.002633	0.002558	0.007465	0.010772	0.013278	0.007628	0.001256	0.002564	0.002626	0.012788	0.032674	0.002734	0	0.003832	0.006587	0.001267	0.001308	0.00660204
Usitatibacter	0.007872	0.002592	0.006357	0.002581	0	0.078324	0.001289	0	0.003832	0.007223	0.00134	0	0.006394	0	0.019151	0.021728	0.001271	0.002511	0.002564	0.002626	0	0.00363	0	0.002591	0.005109	0	0.0038	0	0.00652804
Chitinophaga	0.001312	0.007776	0.006357	0.005162	0	0.06614	0.003867	0.002476	0.006387	0.003612	0.00268	0.003949	0.006394	0	0.009575	0.001207	0.001271	0.002511	0.002564	0.002626	0.001827	0.021783	0.002734	0.006479	0	0.007904	0.0038	0.001308	0.00648932
Solirubrobacter	0.00656	0.003888	0.002543	0.011614	0.005074	0.006962	0.002578	0	0.002555	0.003612	0.00402	0.002633	0.002558	0.012442	0.037104	0.018107	0.011442	0.007533	0.005128	0.005252	0.001827	0	0.002734	0.010366	0.003832	0.006587	0.001267	0.002616	0.00645836
Coprococcus	0.00656	0	0.001271	0.009033	0.001269	0.005222	0.001289	0.004952	0.006387	0.001806	0.0134	0.005266	0.003837	0.009954	0.004788	0.015693	0.005085	0.013811	0.003846	0.003939	0.001827	0.001815	0.001367	0.011661	0.006387	0.026346	0.008866	0.002616	0.00636761
Agathobaculum	0.002624	0.002592	0.001271	0	0.006343	0.109653	0.002578	0	0.003832	0	0.00268	0	0.003837	0.002488	0.008378	0.003621	0	0	0.002564	0.005252	0	0.00363	0	0.005183	0.001277	0.003952	0.002533	0.002616	0.006318
Pradoshia	0.001312	0	0.001271	0	0.001269	0.102691	0	0	0	0.001806	0	0	0	0.001244	0	0	0	0.001256	0	0.001313	0	0.061717	0	0	0	0	0.001267	0.001308	0.00630193
Anaerobiospirillum	0.015744	0.003888	0.005086	0.011614	0.007611	0	0.001289	0.002476	0.007664	0	0	0.007899	0.01151	0.004977	0.010772	0.013278	0.001271	0	0.010256	0.005252	0.003654	0	0	0.007774	0.008942	0.01976	0.0076	0.005232	0.00619818
Caecibacterium	0.001312	0	0.001271	0.00129	0	0.142723	0.001289	0.002476	0.001277	0	0	0	0.001279	0	0.002394	0	0.001271	0	0	0	0	0	0	0.001296	0	0.001317	0.001267	0	0.00573079
Dialister	0.00656	0	0.003814	0.012904	0.003806	0.008703	0.001289	0.004952	0.001277	0	0.00134	0.005266	0.003837	0.006221	0.005985	0.024142	0.006357	0.002511	0.007692	0.01707	0	0	0.002734	0.002591	0.001277	0.01976	0.006333	0.001308	0.00563318
Jeotgalicoccus	0	0	0	0	0	0.013924	0.001289	0	0.001277	0.001806	0	0	0	0.001244	0	0.003621	0.001271	0.001256	0	0	0	0	0	0	0	0.002635	0.127929	0	0.00558043
Christensenella	0.015744	0.001296	0.006357	0.019356	0.001269	0	0.007733	0	0.003832	0.003612	0	0.003949	0.003837	0.004977	0.010772	0.009657	0.012713	0.002511	0.008974	0.005252	0.005481	0.00363	0.004101	0.003887	0.005109	0.002635	0.008866	0	0.00555536
Nocardioides	0.001312	0.005184	0.002543	0.007742	0	0.006962	0.005156	0.001238	0.005109	0	0.00268	0.001316	0.003837	0.006221	0.032317	0.022935	0.003814	0.005022	0.00641	0.006565	0.001827	0.001815	0.005468	0.002591	0.006387	0.003952	0.002533	0.003924	0.00553071
Campylobacter	0	0.002592	0	0.006452	0.003806	0.09921	0	0.001238	0.007664	0.001806	0.00134	0	0.003837	0	0.008378	0.002414	0.001271	0	0.001282	0	0.001827	0.00363	0	0.001296	0	0.002635	0.001267	0	0.00542661
Apibacter	0.003936	0.005184	0	0.014194	0.001269	0	0.009022	0.001238	0.008941	0	0.01072	0	0.008952	0.004977	0.008378	0.012071	0.001271	0.003767	0.003846	0.007878	0	0	0	0	0.002555	0.025029	0.006333	0.005232	0.00517118
Adhaeribacter	0	0	0	0	0	0.130539	0	0	0.002555	0	0	0	0	0	0	0.003621	0	0	0	0	0	0	0	0	0.001277	0	0.002533	0	0.00501875
Alteromonas	0.001312	0.001296	0	0.007742	0.001269	0.097469	0.005156	0.001238	0.002555	0.003612	0	0.002633	0.002558	0.002488	0.002394	0	0	0.001256	0.002564	0	0	0	0	0	0	0	0.002533	0	0.00493125
Anaerovibrio	0.003936	0.001296	0.001271	0.00129	0.002537	0.06788	0.002578	0.00619	0.003832	0.003612	0.00268	0.005266	0.001279	0	0.004788	0.004828	0.003814	0.002511	0.001282	0.007878	0	0.001815	0	0	0.002555	0.003952	0	0	0.00489536
Leyella	0.005248	0.003888	0.003814	0.006452	0.003806	0	0.006445	0.002476	0.015328	0.005417	0.00536	0.009215	0.001279	0.003733	0.010772	0.021728	0.002543	0.002511	0.001282	0.001313	0.001827	0.001815	0.001367	0.002591	0.005109	0.002635	0.0076	0.001308	0.00488793
Rhodoplanes	0.007872	0.003888	0.006357	0.003871	0.00888	0	0.003867	0.004952	0.006387	0	0.00536	0.003949	0.014067	0.011198	0.014363	0.009657	0.001271	0.006278	0.00641	0.010504	0	0	0	0.003887	0	0	0.0038	0	0.00488636
Micropepsis	0.009184	0.005184	0.001271	0.007742	0.006343	0	0.006445	0.001238	0.003832	0	0	0.002633	0.006394	0.003733	0.020348	0.012071	0.001271	0.002511	0.003846	0.009191	0	0	0.004101	0.006479	0.005109	0.001317	0.005066	0.007848	0.00475561
Jatrophihabitans	0.010496	0.007776	0	0.005162	0.006343	0.03481	0.003867	0.001238	0.003832	0	0.00134	0.001316	0.001279	0.004977	0.025135	0.006036	0.001271	0.003767	0.001282	0	0	0	0.001367	0.002591	0	0.001317	0.005066	0	0.00465243
Peptococcus	0	0	0.005086	0.00129	0	0.001741	0	0	0	0	0.00134	0	0.002558	0	0.003591	0	0.002543	0.001256	0.001282	0.001313	0.001827	0.007261	0	0.079038	0.001277	0	0.005066	0	0.00415961
Polaromonas	0	0	0	0	0	0.005222	0	0	0	0.05598	0	0	0	0	0	0.003621	0	0	0	0	0.0475	0	0	0.001296	0	0	0.001267	0	0.00410307
Comamonas	0	0	0	0	0.001269	0.06614	0	0.001238	0	0	0	0.003949	0.002558	0.001244	0.002394	0.001207	0.003814	0.002511	0.005128	0.002626	0.003654	0.00363	0.001367	0	0.001277	0.001317	0.002533	0	0.003852
Gp5	0.001312	0	0.001271	0.009033	0.003806	0	0.001289	0	0.007664	0	0.00134	0.005266	0.010231	0.008709	0.023938	0.004828	0.003814	0.002511	0.007692	0.005252	0	0.007261	0	0.001296	0	0	0	0	0.00380404
Longicatena	0	0.001296	0.001271	0.005162	0.006343	0.003481	0.006445	0	0.006387	0.005417	0.00268	0.001316	0.015346	0.003733	0.003591	0.012071	0.001271	0.002511	0.011538	0.005252	0.003654	0	0	0	0.002555	0	0.0038	0	0.00375429
Stenotrophomonas	0	0	0.001271	0	0	0	0	0.001238	0.002555	0	0	0.009215	0.007673	0.013686	0.016757	0.001207	0.011442	0.007533	0.010256	0	0	0.00363	0	0.002591	0.002555	0	0.0114	0	0.00367889
Gp22	0.00656	0.005184	0.003814	0.012904	0.005074	0	0.0116	0	0.001277	0	0.00268	0	0.005115	0.006221	0.010772	0.018107	0	0	0	0.001313	0	0	0.002734	0.001296	0.001277	0.003952	0.002533	0	0.00365761
Arboricoccus	0.00656	0.009071	0.005086	0.006452	0.002537	0	0.002578	0	0.006387	0	0.00134	0	0.010231	0.002488	0.01556	0.004828	0.002543	0.005022	0	0.007878	0	0	0.001367	0.001296	0.002555	0	0.0076	0	0.00362068
Lysobacter	0.003936	0.010367	0.001271	0.012904	0.002537	0	0.001289	0	0	0.005417	0.00134	0.003949	0.003837	0.002488	0.007182	0.004828	0.006357	0.005022	0.005128	0.001313	0	0	0	0.007774	0.002555	0.005269	0.002533	0.003924	0.003615
Prevotella	0	0.001296	0	0	0	0.097469	0	0	0	0	0	0	0	0	0.002394	0	0	0	0	0	0	0	0	0	0	0	0	0	0.00361282
Anthropogastromicrobium	0.003936	0.00648	0.002543	0.003871	0.005074	0	0.006445	0	0.005109	0	0.00402	0.003949	0.001279	0.003733	0.008378	0.002414	0.001271	0.003767	0.007692	0.002626	0	0	0.002734	0.003887	0.002555	0.006587	0.008866	0.003924	0.00361214
Acidibacter	0.010496	0.002592	0.005086	0.002581	0.001269	0.003481	0.006445	0.001238	0.001277	0	0.00268	0	0.006394	0.002488	0.016757	0.014485	0.001271	0.002511	0.00641	0.005252	0	0	0.001367	0	0	0.002635	0.001267	0.002616	0.00359279
Gp6	0.001312	0.005184	0	0.006452	0	0.008703	0	0.001238	0.001277	0	0	0	0.003837	0.008709	0.029923	0.012071	0.003814	0.005022	0.001282	0	0	0	0	0.005183	0.002555	0	0.002533	0.001308	0.00358582
Xylanibacter	0.002624	0.002592	0.001271	0.010323	0.003806	0.001741	0.002578	0.003714	0	0	0	0.001316	0.001279	0.003733	0.007182	0.00845	0.001271	0	0.003846	0.001313	0	0	0	0.005183	0.003832	0.022394	0.010133	0.001308	0.00356746
Pseudonocardia	0.005248	0.001296	0.002543	0.007742	0	0	0.002578	0.001238	0.008941	0	0	0	0.021741	0.002488	0.013166	0.006036	0.002543	0.005022	0.002564	0.001313	0	0	0.004101	0.003887	0.003832	0	0.002533	0	0.003529
Aminipila	0	0	0.003814	0.010323	0	0.003481	0.006445	0	0.003832	0.012641	0.00134	0.003949	0.005115	0.001244	0.005985	0.002414	0.005085	0.008789	0	0.001313	0.001827	0	0.002734	0.002591	0.003832	0.007904	0.0038	0	0.00351636
Caulobacter	0.002624	0.002592	0	0	0	0.041773	0	0.001238	0	0.003612	0	0	0.003837	0	0.004788	0.001207	0.002543	0.002511	0	0	0.001827	0.018152	0.002734	0	0	0.001317	0	0.001308	0.00328796
Conexibacter	0.001312	0.002592	0	0.002581	0.005074	0	0.001289	0.001238	0.003832	0	0.01206	0.001316	0.001279	0	0.03112	0.010864	0.001271	0.001256	0.001282	0.005252	0	0	0	0.001296	0	0	0	0	0.00303264
Pedobacter	0.003936	0.001296	0.006357	0.003871	0	0.001741	0.001289	0	0.003832	0	0.00804	0.001316	0.002558	0.002488	0.005985	0.004828	0.005085	0.002511	0.005128	0	0	0	0.001367	0.006479	0.002555	0.006587	0.005066	0.001308	0.00298654
Monoglobus	0	0.001296	0	0.006452	0	0.001741	0	0.003714	0.001277	0	0.00536	0.009215	0.014067	0.002488	0.003591	0.003621	0.001271	0.001256	0.002564	0.002626	0	0.001815	0.008202	0.003887	0.002555	0	0.006333	0	0.00297611
Spodiobacter	0.001312	0.002592	0.001271	0	0.001269	0.060918	0.001289	0.001238	0	0	0	0.001316	0.002558	0	0	0	0.001271	0	0	0.001313	0.003654	0	0	0.001296	0.001277	0	0	0	0.00294907
Terrimonas	0.00656	0.00648	0.002543	0.005162	0.003806	0.003481	0.001289	0	0	0.016252	0.00134	0.001316	0.008952	0.002488	0.001197	0.003621	0.001271	0	0.001282	0.005252	0	0	0	0	0.001277	0.001317	0.0038	0.002616	0.00290364
Simulacricoccus	0.003936	0.001296	0.002543	0.00129	0.003806	0	0.009022	0	0	0	0.00268	0.001316	0.003837	0.004977	0.007182	0.012071	0.006357	0.005022	0	0.003939	0	0	0	0.003887	0	0	0.0076	0	0.00288432
Blastococcus	0	0	0.001271	0.00129	0.001269	0.048735	0	0.001238	0	0	0.00268	0.002633	0.001279	0.002488	0.003591	0	0	0.001256	0	0.001313	0	0	0.002734	0	0	0	0.006333	0.002616	0.00288307
Methylophilus	0	0	0	0	0	0.010443	0.001289	0.002476	0	0.036116	0	0	0	0.001244	0	0.002414	0	0	0	0	0.018269	0.00363	0	0	0.001277	0	0	0	0.00275564
Massilia	0.003936	0.003888	0	0.007742	0.007611	0.012184	0.002578	0	0.001277	0	0	0.002633	0	0.004977	0.004788	0.002414	0.002543	0.001256	0.002564	0	0.001827	0.001815	0.001367	0.003887	0.001277	0.003952	0.001267	0.001308	0.00275325
Actinomarinicola	0.001312	0	0.005086	0	0.00888	0.001741	0.001289	0.004952	0	0.001806	0	0	0	0	0.008378	0.006036	0.001271	0.001256	0.003846	0.001313	0	0.027228	0	0	0	0	0	0	0.00265693
Mesorhizobium	0.001312	0.001296	0.0089	0.009033	0	0.001741	0.002578	0	0.003832	0.001806	0	0.001316	0.001279	0.002488	0.019151	0.002414	0.001271	0	0.003846	0.003939	0	0	0.002734	0.001296	0	0.001317	0	0.001308	0.00260204
Alcaligenes	0.002624	0	0.001271	0	0	0	0	0	0	0	0	0	0	0	0	0	0	0	0	0	0	0	0	0	0	0	0.068398	0	0.00258189
Saccharibacteria	0	0.00648	0	0.005162	0	0	0.001289	0	0.002555	0.003612	0.00536	0.015798	0.005115	0	0	0	0	0.001256	0.002564	0.001313	0.001827	0.001815	0	0.011661	0	0.003952	0	0.001308	0.00253811
Azotobacter	0.005248	0.005184	0.002543	0.002581	0.005074	0	0.002578	0	0.002555	0	0.00134	0.007899	0	0.002488	0.002394	0.003621	0	0.001256	0.002564	0.001313	0	0	0.001367	0.006479	0.005109	0.001317	0.006333	0	0.00247296
Dysgonomonas	0.00656	0.005184	0.002543	0.010323	0.001269	0.003481	0	0.001238	0.001277	0	0.00268	0	0.006394	0.001244	0.002394	0.007243	0	0.002511	0.001282	0.001313	0	0	0.005468	0.002591	0.002555	0	0.001267	0	0.00245775
Gp16	0.001312	0	0.006357	0.006452	0	0	0.001289	0	0.003832	0	0.00536	0.002633	0.005115	0	0.010772	0.010864	0	0	0.001282	0.002626	0	0	0	0.005183	0	0.002635	0	0.002616	0.00244029
Millionella	0.00656	0.003888	0	0.003871	0.002537	0	0.001289	0.002476	0.005109	0	0.00268	0.001316	0.001279	0.003733	0.005985	0.002414	0	0.002511	0	0.001313	0	0	0	0	0	0.018442	0.001267	0.001308	0.00242779
Acutalibacter	0.003936	0.001296	0.003814	0.00129	0.00888	0.001741	0.002578	0.002476	0	0.001806	0.00402	0.007899	0.003837	0.001244	0.003591	0	0.001271	0	0	0	0	0	0.001367	0.001296	0.005109	0.006587	0.001267	0.002616	0.00242575
Actinoplanes	0.003936	0.003888	0.001271	0.00129	0	0.001741	0.001289	0	0.006387	0	0.00536	0.001316	0.005115	0	0.007182	0.00845	0.001271	0.006278	0.001282	0.005252	0	0	0	0.001296	0	0	0.002533	0	0.00232632
Asticcacaulis	0	0	0.001271	0.00129	0	0.055697	0	0	0	0	0	0	0.001279	0.001244	0	0	0.001271	0	0	0	0.001827	0	0	0	0	0	0	0	0.00228139
Ructibacterium	0	0.003888	0	0.002581	0	0.020886	0.009022	0	0	0.005417	0	0.006582	0	0	0.001197	0	0	0.002511	0.001282	0.001313	0	0	0.005468	0	0.001277	0	0.001267	0	0.00223896
Citrobacter	0	0	0	0.002581	0	0.029589	0	0.001238	0.002555	0	0	0	0.001279	0	0.011969	0.002414	0	0	0	0	0	0	0	0	0.002555	0.001317	0.0038	0.002616	0.00221118
Rhizomicrobium	0.007872	0.001296	0	0.005162	0.003806	0	0.002578	0	0.002555	0	0	0	0	0.004977	0.010772	0.00845	0	0.001256	0.002564	0.002626	0	0	0.001367	0.001296	0	0.001317	0.0038	0	0.00220336
Gp4	0.001312	0.001296	0.001271	0.007742	0.002537	0	0.007733	0	0.005109	0	0	0.002633	0.005115	0	0.020348	0.001207	0	0.001256	0	0	0	0	0	0.001296	0	0	0.002533	0	0.00219243
Spiroplasma	0	0	0.001271	0.00129	0	0.013924	0	0.001238	0	0	0.00134	0	0.002558	0.001244	0	0	0	0	0	0	0	0.029043	0	0	0.006387	0.001317	0.001267	0	0.00217425
Ferruginibacter	0.001312	0.001296	0	0.002581	0.001269	0.001741	0.002578	0.003714	0.010219	0.001806	0	0	0.003837	0.002488	0.008378	0.001207	0.005085	0	0.001282	0.002626	0.003654	0	0.001367	0	0.001277	0	0.001267	0	0.00210657
Glutamicibacter	0.001312	0	0.001271	0.003871	0.003806	0.005222	0.005156	0	0.005109	0	0.00134	0	0.002558	0.003733	0.002394	0.003621	0.003814	0.003767	0.001282	0	0	0	0.002734	0.001296	0	0	0.006333	0	0.00209354
Gp7	0	0.001296	0	0.002581	0.001269	0	0.001289	0	0.002555	0	0.00134	0	0.003837	0.001244	0.020348	0.006036	0.001271	0	0.002564	0	0	0	0.001367	0.003887	0	0	0	0.00654	0.00205086
Hypericibacter	0.005248	0	0	0.009033	0	0	0.002578	0.001238	0.001277	0	0	0.003949	0.002558	0.002488	0.001197	0.003621	0.003814	0	0.003846	0.001313	0	0	0.004101	0.002591	0.001277	0	0.005066	0	0.00197125
Phreatobacter	0	0	0	0	0	0.046994	0	0	0	0	0	0	0	0	0.001197	0.001207	0	0	0	0	0	0.001815	0.001367	0	0	0.001317	0	0	0.00192489
Ilumatobacter	0.007872	0	0.003814	0.00129	0.001269	0.001741	0	0	0	0	0	0.003949	0.005115	0	0.009575	0.007243	0.001271	0.002511	0	0.001313	0.001827	0	0	0.002591	0	0	0.001267	0	0.00188029
Ferruginivarius	0	0	0.001271	0	0.005074	0	0	0	0.005109	0.001806	0.00402	0	0.001279	0	0.019151	0.004828	0.001271	0.001256	0.002564	0.001313	0	0	0.001367	0	0.001277	0	0	0	0.00184236
Nakamurella	0	0	0.001271	0	0.005074	0	0.006445	0	0.002555	0	0	0	0.007673	0	0.011969	0.004828	0	0	0.007692	0	0	0	0	0	0.002555	0	0.001267	0	0.00183318
Mailhella	0.001312	0	0.001271	0.002581	0	0.001741	0.001289	0	0	0	0	0.002633	0.001279	0	0	0	0	0	0	0	0	0.036304	0	0	0	0.002635	0	0	0.00182304
Roseiarcus	0.002624	0.002592	0.006357	0.00129	0.002537	0	0.001289	0.004952	0	0	0.00402	0.001316	0.006394	0.002488	0	0.003621	0	0	0.001282	0.005252	0	0	0.001367	0.001296	0	0.001317	0	0	0.0017855
Fournierella	0.002624	0.001296	0	0.002581	0.001269	0.001741	0.001289	0	0	0	0.00402	0.001316	0.003837	0.002488	0.003591	0.002414	0	0.001256	0.001282	0.002626	0.003654	0.001815	0	0.002591	0	0.002635	0.005066	0	0.00176396
Sporosarcina	0	0	0.001271	0	0	0	0	0	0	0	0	0	0	0.001244	0	0	0	0.001256	0	0.001313	0.001827	0	0	0	0	0	0.041799	0	0.00173964
Actinomadura	0	0.005184	0.003814	0.010323	0.002537	0	0.002578	0	0.002555	0	0.00268	0.001316	0.008952	0.001244	0	0.002414	0.001271	0.002511	0	0	0	0	0	0	0	0	0.001267	0	0.00173736
Myroides	0.003936	0	0	0	0	0.026108	0	0	0	0	0	0.001316	0	0	0	0	0.001271	0	0	0	0	0.001815	0.001367	0	0	0	0.012666	0	0.00173139
Guopingia	0	0.001296	0.002543	0.00129	0.001269	0.001741	0.002578	0.00619	0.001277	0	0.00134	0.002633	0	0	0.001197	0.001207	0.002543	0	0	0	0.001827	0.001815	0	0.007774	0.001277	0.005269	0.002533	0	0.00169996
Anaerofilum	0.001312	0	0	0.002581	0.001269	0	0	0	0.002555	0	0.00134	0.001316	0.002558	0	0.005985	0.004828	0.002543	0	0.001282	0.001313	0	0.001815	0	0	0.005109	0.007904	0.002533	0.001308	0.00169825
Aquirufa	0	0	0	0	0	0	0	0	0	0.014446	0	0	0	0	0	0	0	0	0	0	0.032885	0	0	0	0	0	0	0	0.00169039
Sellimonas	0.001312	0.001296	0	0.006452	0	0.003481	0.007733	0	0.002555	0	0.00268	0	0.006394	0.001244	0.002394	0	0.002543	0.002511	0	0.001313	0	0	0	0.001296	0	0	0	0.003924	0.00168314
Olivibacter	0.002624	0.002592	0.001271	0.007742	0	0	0	0.003714	0.003832	0	0.00268	0	0	0.001244	0.003591	0.001207	0	0	0.001282	0.002626	0	0.001815	0.004101	0	0	0.001317	0.005066	0	0.001668
Marmoricola	0.005248	0.001296	0.002543	0.002581	0.003806	0.001741	0.002578	0.001238	0.003832	0.003612	0	0	0	0.001244	0.004788	0	0	0	0.003846	0	0	0	0	0.005183	0	0	0	0.002616	0.00164829
Mesosutterella	0.002624	0	0.007628	0.007742	0	0.001741	0.001289	0.003714	0	0	0	0.001316	0.002558	0.001244	0.003591	0.004828	0	0.002511	0	0.003939	0	0	0	0	0	0	0.001267	0	0.00164257
Chryseolinea	0.001312	0	0.001271	0.006452	0	0.001741	0.001289	0	0.006387	0.001806	0	0	0	0.001244	0.007182	0.006036	0	0.001256	0.002564	0	0.001827	0	0.001367	0.003887	0	0	0	0	0.00162932
Butyricimonas	0.001312	0	0.001271	0.010323	0.001269	0	0	0.001238	0.001277	0	0.00134	0	0.001279	0.001244	0.001197	0.002414	0.005085	0	0	0.003939	0.001827	0.00363	0	0	0.001277	0.005269	0	0	0.00161396
Bilophila	0	0.001296	0.001271	0.005162	0	0.001741	0	0	0	0.003612	0.00268	0	0.003837	0.001244	0.004788	0.002414	0.001271	0	0.005128	0	0.001827	0	0	0.001296	0	0.001317	0	0.005232	0.00157557
Roseisolibacter	0	0	0	0.002581	0	0	0.001289	0.001238	0.003832	0	0.00402	0.001316	0.002558	0	0.010772	0.001207	0	0.003767	0.001282	0.001313	0	0	0	0.002591	0.001277	0	0.005066	0	0.00157532
Rhodoferax	0.005248	0	0.005086	0.00129	0	0.001741	0.001289	0.001238	0.003832	0.003612	0	0	0	0	0.008378	0.002414	0	0	0.002564	0	0.005481	0.001815	0	0	0	0	0	0	0.001571
Exiguobacterium	0	0	0	0	0	0	0	0	0	0	0	0.007899	0.006394	0.006221	0.002394	0	0.007628	0.008789	0.001282	0	0	0	0	0	0	0	0.002533	0	0.00154071
Limnohabitans	0	0.002592	0.005086	0.00129	0.003806	0	0.001289	0.002476	0.002555	0.001806	0.00134	0	0.003837	0.001244	0.003591	0	0	0	0	0	0	0.010891	0	0	0	0	0	0	0.00149296
Massiliprevotella	0	0.00648	0.001271	0.007742	0	0.003481	0	0	0.001277	0	0.00402	0.002633	0.001279	0	0.004788	0.003621	0.001271	0.002511	0	0	0	0	0.001367	0	0	0	0	0	0.00149075
Veillonella	0	0	0	0	0	0.001741	0	0.002476	0	0	0.00134	0	0	0	0	0	0	0	0	0	0	0.034489	0	0	0	0	0	0	0.00143021
Sphingobacterium	0.007872	0	0.002543	0.00129	0.002537	0	0.001289	0.001238	0.005109	0	0.00268	0	0.002558	0.001244	0	0.001207	0	0.002511	0	0.001313	0	0	0	0	0	0.001317	0.005066	0	0.0014205
Erysipelothrix	0.001312	0	0	0.00129	0	0.003481	0	0	0.001277	0	0	0	0	0	0	0.001207	0	0	0	0	0	0	0	0	0	0.001317	0.027866	0	0.00134821
Methylophaga	0.001312	0.001296	0	0.002581	0.001269	0	0	0	0.001277	0	0.00134	0.002633	0.002558	0.003733	0.004788	0	0	0	0.002564	0	0	0	0.002734	0.002591	0	0	0.002533	0.002616	0.00127946
Anaerofustis	0	0	0.001271	0.002581	0.001269	0	0.003867	0	0	0.001806	0.00134	0	0.002558	0	0.007182	0	0.001271	0.003767	0.001282	0.002626	0	0.001815	0	0.001296	0	0	0	0.001308	0.00125854
Gp10	0.001312	0	0.005086	0.003871	0	0	0	0	0	0	0	0	0.006394	0.001244	0.014363	0	0.001271	0	0	0	0	0	0	0	0	0.001317	0	0	0.00124493
Delftia	0.002624	0.001296	0.001271	0	0	0.001741	0.001289	0	0	0.001806	0	0.001316	0.001279	0.003733	0.002394	0	0.001271	0.005022	0.001282	0	0.003654	0	0.001367	0	0	0.001317	0.001267	0	0.00121175
Hydrogenophaga	0	0	0	0.002581	0.001269	0	0	0	0.003832	0.001806	0	0.001316	0.003837	0.001244	0.005985	0	0.001271	0	0.002564	0.002626	0	0	0.001367	0.001296	0	0.001317	0.001267	0	0.00119921
Longimicrobium	0	0.002592	0	0.002581	0	0.005222	0.001289	0	0	0	0.00536	0	0.002558	0	0.002394	0	0.002543	0	0.001282	0	0.003654	0	0	0	0	0	0.0038	0	0.00118839
Hallella	0.001312	0	0.006357	0.003871	0	0.001741	0.003867	0.002476	0	0.001806	0.00134	0	0.001279	0	0	0	0.001271	0.001256	0	0.001313	0	0	0.001367	0	0.001277	0.002635	0	0	0.00118457
Gp11	0.003936	0	0.001271	0	0.003806	0	0.005156	0.001238	0	0	0	0	0	0.001244	0.009575	0	0.002543	0.001256	0	0	0	0	0	0.001296	0	0.001317	0	0	0.00116564
Weissella	0.001312	0	0	0.00129	0	0.015665	0	0.003714	0.001277	0.001806	0	0	0	0	0	0.001207	0	0	0.001282	0.001313	0	0.001815	0	0	0	0	0	0.001308	0.00114246
Algoriphagus	0.001312	0.002592	0	0	0	0.003481	0.001289	0.001238	0	0	0.00134	0.001316	0	0.003733	0.003591	0	0	0.001256	0	0	0.005481	0	0	0	0.002555	0	0	0	0.00104229
Lederbergia	0	0	0	0	0	0	0	0	0	0	0	0	0	0	0	0	0	0	0	0	0	0	0	0.001296	0	0	0.027866	0	0.0010415
Bosea	0	0	0	0	0.002537	0.022627	0	0	0	0	0	0	0	0	0	0	0.001271	0	0	0	0	0	0	0	0	0	0	0.002616	0.00103754
Miltoncostaea	0	0	0	0	0	0	0	0	0.003832	0	0.00402	0.002633	0	0	0.010772	0	0.001271	0	0.005128	0	0	0	0	0	0.001277	0	0	0	0.00103332
Gp15	0.003936	0.002592	0	0	0.001269	0.003481	0.002578	0	0	0	0	0	0.002558	0	0.005985	0.002414	0	0	0.001282	0.001313	0	0	0	0	0	0	0.001267	0	0.00102411
Aeromicrobium	0.001312	0	0.002543	0	0	0.005222	0.005156	0	0.005109	0	0	0.001316	0	0	0.002394	0	0	0	0	0.001313	0	0	0.002734	0	0	0	0.001267	0	0.00101307
Ethanoligenens	0	0	0	0	0.007611	0	0	0	0.002555	0.001806	0.00134	0	0.002558	0.003733	0.002394	0	0	0	0	0.002626	0	0	0.001367	0	0	0	0.001267	0	0.000973464
Patulibacter	0	0.001296	0	0.003871	0	0	0	0	0.001277	0	0.00268	0.001316	0.005115	0	0	0	0.001271	0.003767	0.001282	0.003939	0	0	0	0	0	0	0.001267	0	0.000967179
Moraxella	0	0	0	0.00129	0	0.022627	0	0	0	0	0	0	0	0	0	0	0	0	0	0	0	0.001815	0	0.001296	0	0	0	0	0.000965286
Thermophilibacter	0.001312	0	0	0.00129	0	0	0	0	0	0	0	0	0.007673	0	0	0.003621	0.001271	0.001256	0.001282	0	0	0	0	0	0	0.009221	0	0	0.000961643
Novosphingobium	0	0	0.001271	0	0.001269	0.017405	0	0	0.001277	0.001806	0	0	0	0.001244	0	0	0	0	0	0	0	0	0	0.001296	0	0	0	0.001308	0.000959857
Catenibacterium	0	0.002592	0	0	0	0.010443	0.001289	0.002476	0	0.001806	0	0	0	0	0	0.001207	0	0	0.001282	0.001313	0	0.001815	0	0	0.002555	0	0	0	0.000956357
Aestuariivirga	0	0	0	0	0.006343	0.006962	0	0	0	0.003612	0	0	0	0	0.001197	0.001207	0	0	0	0	0.003654	0	0	0	0	0	0.002533	0	0.000911
Hominimerdicola	0.001312	0.001296	0.002543	0	0	0	0	0.00619	0	0	0	0	0	0.002488	0	0	0	0.001256	0.001282	0	0	0	0	0.001296	0.002555	0	0.0038	0.001308	0.0009045
Devosia	0.001312	0	0.003814	0.003871	0	0	0.001289	0	0	0	0	0	0	0	0.001197	0.004828	0	0	0.001282	0	0	0	0	0.003887	0.003832	0	0	0	0.000904
Clostridioides	0	0.003888	0.001271	0	0	0	0	0.001238	0.001277	0	0	0	0.001279	0.003733	0.002394	0.001207	0	0	0.002564	0	0	0	0	0	0.003832	0	0.002533	0	0.000900571
Pedomicrobium	0	0	0	0	0.003806	0.005222	0	0	0.005109	0	0	0	0	0	0.005985	0	0.003814	0	0	0	0	0	0	0	0.001277	0	0	0	0.000900464
Microvirga	0.001312	0	0.002543	0	0	0.001741	0.001289	0	0.002555	0	0	0.002633	0	0	0	0	0	0	0	0.002626	0	0	0	0.001296	0.003832	0	0.005066	0	0.000889036
Sporobacter	0	0	0	0.006452	0.003806	0	0	0	0	0	0.00938	0	0	0	0	0	0	0	0.001282	0.002626	0	0	0	0	0.001277	0	0	0	0.000886536
Hoylesella	0.002624	0	0.001271	0	0	0	0	0	0.002555	0.005417	0	0	0.001279	0	0	0.003621	0	0	0.001282	0	0	0	0	0.001296	0.002555	0.001317	0.001267	0	0.000874429
Tepidisphaera	0.001312	0	0	0.00129	0	0	0.003867	0	0	0	0	0	0	0.001244	0.005985	0.003621	0	0.001256	0	0	0	0	0	0	0	0	0.005066	0	0.000844321
Tumebacillus	0	0	0	0.002581	0	0	0	0	0	0	0.00402	0	0	0	0.007182	0.007243	0	0	0	0.001313	0	0	0	0	0	0	0.001267	0	0.000843071
Sphingobium	0	0.003888	0	0.005162	0	0	0.002578	0	0.001277	0	0	0	0.001279	0	0	0.002414	0.001271	0	0	0	0	0.001815	0	0.001296	0	0	0.001267	0.001308	0.00084125
Marinobacter	0.002624	0	0	0.002581	0	0	0	0.001238	0	0	0	0.006582	0.002558	0	0.001197	0.003621	0	0	0	0	0	0	0.001367	0	0	0	0.001267	0	0.000822679
Arcobacter	0	0	0.001271	0.002581	0	0	0.005156	0.001238	0	0	0	0.001316	0	0.003733	0	0	0.002543	0.001256	0	0	0	0	0	0	0	0	0	0.003924	0.000822071
Planococcus	0.002624	0	0	0.00129	0	0	0.002578	0	0.001277	0	0.00134	0	0.001279	0	0.001197	0.004828	0	0.001256	0	0.002626	0	0	0	0	0	0.001317	0	0.001308	0.000818571
Acidothermus	0.001312	0.001296	0	0.002581	0	0	0	0.001238	0.001277	0	0	0	0	0	0	0.007243	0.002543	0.001256	0	0.001313	0	0	0.002734	0	0	0	0	0	0.000814036
Pasteurella	0.001312	0	0.001271	0.00129	0	0	0.002578	0.001238	0	0.005417	0	0	0	0.004977	0	0.002414	0	0	0	0	0	0	0.001367	0	0	0	0	0	0.000780857
Gp17	0.001312	0.002592	0	0	0	0	0	0	0.002555	0	0	0	0	0.001244	0.005985	0	0.002543	0.003767	0	0	0	0	0	0.001296	0	0	0	0	0.0007605
Noviherbaspirillum	0	0	0	0	0.001269	0	0	0	0	0.001806	0	0	0	0	0	0	0	0	0	0	0	0.018152	0	0	0	0	0	0	0.000758107
Massilimicrobiota	0	0.001296	0.001271	0	0.001269	0	0	0	0.001277	0	0	0	0	0.002488	0.008378	0	0.001271	0	0.001282	0	0	0	0.001367	0.001296	0	0	0	0	0.000756964
Sodaliphilus	0	0	0	0.00129	0	0	0.001289	0.002476	0.001277	0	0	0	0	0.002488	0.008378	0	0.002543	0	0	0	0	0	0.001367	0	0	0	0	0	0.000753857
Achromobacter	0	0	0	0	0	0	0.002578	0	0	0	0	0	0	0	0.005985	0	0	0	0	0	0	0.010891	0.001367	0	0	0	0	0	0.000743607
Fibrobacter	0	0.001296	0.001271	0.00129	0.001269	0.001741	0	0.001238	0.001277	0	0.00134	0	0.002558	0	0.002394	0	0	0	0.001282	0	0	0	0	0.001296	0	0	0.002533	0	0.000742321
Chryseobacterium	0	0.002592	0	0	0	0.010443	0	0	0.001277	0	0	0	0.001279	0.001244	0.001197	0	0	0	0	0	0	0	0	0.001296	0.001277	0	0	0	0.000735893
Gp13	0.002624	0	0	0.002581	0	0	0	0	0.001277	0	0	0	0.003837	0	0.008378	0	0	0	0	0	0	0.001815	0	0	0	0	0	0	0.000732571
Ohtaekwangia	0	0	0	0	0	0	0.001289	0	0.005109	0	0	0	0.001279	0	0.001197	0	0.001271	0	0	0.001313	0	0	0	0.002591	0.005109	0	0	0.001308	0.000730929
Schaalia	0	0	0	0.002581	0	0.005222	0.001289	0	0	0	0	0.002633	0	0	0	0.002414	0.001271	0	0	0	0.001827	0	0	0.001296	0	0	0.001267	0	0.000707143
Sediminibacterium	0	0	0.001271	0	0	0.003481	0.001289	0	0.001277	0.001806	0.00134	0.001316	0	0	0.002394	0.001207	0	0.001256	0	0	0.001827	0	0	0	0	0	0.001267	0	0.000704679
Singulisphaera	0	0	0.003814	0	0	0	0	0.004952	0.001277	0	0	0	0	0	0.009575	0	0	0	0	0	0	0	0	0	0	0	0	0	0.000700643
Nitriliruptor	0	0	0	0	0	0	0	0	0	0	0	0	0	0	0	0	0	0	0	0	0	0.018152	0	0	0	0	0.001267	0	0.000693536
Negativibacillus	0.002624	0.003888	0	0.005162	0	0	0.001289	0	0	0	0	0	0	0	0.001197	0	0.001271	0.001256	0	0	0	0	0	0	0	0	0	0.002616	0.000689393
Coprobacillus	0	0	0.005086	0	0.006343	0	0.002578	0	0	0	0	0	0	0	0	0.001207	0.002543	0	0	0	0	0	0	0	0.001277	0	0	0	0.000679786
Paraconexibacter	0.001312	0	0	0.00129	0.001269	0	0	0	0.002555	0	0	0.001316	0.003837	0	0.003591	0.001207	0	0.001256	0	0	0	0	0	0.001296	0	0	0	0	0.000676036
Bdellovibrio	0	0.002592	0	0	0	0.012184	0.002578	0	0	0	0.00134	0	0	0	0	0	0	0	0	0	0	0	0	0	0	0	0	0	0.000667643
Haliangium	0.003936	0	0	0.002581	0	0	0.001289	0	0	0	0.00134	0.001316	0	0	0.004788	0	0.001271	0	0	0	0.001827	0	0	0	0	0	0	0	0.000655286
Empedobacter	0	0.001296	0	0	0.001269	0	0	0	0.005109	0	0	0	0	0	0	0	0	0.003767	0	0.002626	0	0	0	0	0	0.001317	0.001267	0.001308	0.000641393
Lactococcus	0	0	0	0	0	0.006962	0	0	0	0	0	0	0	0	0	0	0	0	0	0	0	0.010891	0	0	0	0	0	0	0.000637607
Latescibacteria	0	0	0	0.002581	0	0	0	0	0	0	0	0.001316	0	0	0.005985	0.003621	0	0	0.001282	0	0	0	0	0	0.001277	0	0	0.001308	0.000620357
Akkermansia	0	0	0	0.00129	0	0.001741	0	0	0	0	0.00268	0	0	0	0.001197	0.001207	0	0	0	0	0.001827	0.001815	0	0	0.005109	0	0	0	0.000602357
Zea	0	0	0	0	0.002537	0	0	0.001238	0	0.009029	0	0	0	0.002488	0	0	0	0.001256	0	0	0	0	0	0	0	0	0	0	0.000591
Paraeggerthella	0.002624	0	0	0.00129	0	0	0.002578	0	0	0	0	0	0.001279	0	0.002394	0.002414	0	0	0	0.001313	0	0	0	0	0.002555	0	0	0	0.000587393
Phocea	0	0	0	0.002581	0	0	0	0	0.003832	0.001806	0	0	0	0.001244	0.001197	0	0	0	0	0	0.001827	0	0	0	0.002555	0.001317	0	0	0.00058425
Asanoa	0	0	0.001271	0.00129	0	0	0	0	0	0	0.00134	0	0.002558	0	0	0	0.001271	0	0	0	0	0	0.005468	0.001296	0.001277	0	0	0	0.00056325
Treponema	0	0.001296	0	0	0.001269	0	0	0	0	0	0	0	0	0	0.001197	0.002414	0.002543	0.002511	0	0	0	0.001815	0.001367	0	0	0.001317	0	0	0.00056175
Angustibacter	0	0	0	0	0	0.001741	0	0	0	0	0	0	0.005115	0.006221	0	0.001207	0	0	0	0	0	0	0.001367	0	0	0	0	0	0.000558964
Rickettsiella	0	0	0.001271	0	0.002537	0	0	0.001238	0	0	0	0	0.001279	0.001244	0	0.001207	0	0	0.001282	0.001313	0	0	0	0	0	0	0.002533	0.001308	0.000543286
Longivirga	0.003936	0	0	0	0	0	0	0	0.001277	0	0.00134	0	0	0	0.001197	0	0	0	0	0	0	0.001815	0	0	0	0	0	0.005232	0.000528464
Halomonas	0	0	0	0.002581	0	0	0	0	0	0.001806	0	0	0	0	0	0.003621	0	0	0.001282	0.001313	0	0	0.004101	0	0	0	0	0	0.000525143
Oribacterium	0.002624	0	0	0.002581	0	0	0.003867	0	0	0	0	0.003949	0	0	0	0	0	0	0	0.001313	0	0	0	0	0	0	0	0	0.000511929
Raoultibacter	0	0	0	0.002581	0.001269	0	0	0	0	0	0	0	0	0.001244	0	0	0	0.001256	0	0.002626	0	0	0	0	0	0	0	0.005232	0.000507429
Actinocorallia	0	0	0	0	0	0	0	0	0.007664	0	0	0.001316	0.001279	0	0	0	0	0	0	0.002626	0	0	0	0	0	0	0.001267	0	0.000505429
Novisyntrophococcus	0	0	0.001271	0	0	0	0	0	0	0	0.00268	0	0	0.001244	0	0.001207	0	0.002511	0	0	0	0	0	0.001296	0.001277	0	0.001267	0.001308	0.000502179
Huintestinicola	0	0	0	0	0	0	0	0	0	0	0	0	0.001279	0.003733	0.002394	0	0.001271	0.002511	0.002564	0	0	0	0	0	0	0	0	0	0.000491143
Allisonella	0	0	0.001271	0	0	0	0	0	0	0.001806	0	0.001316	0	0	0	0.001207	0	0	0.005128	0	0	0	0	0.001296	0	0	0	0.001308	0.000476143
Paraburkholderia	0	0	0.001271	0.002581	0.001269	0.001741	0.001289	0	0	0	0	0	0	0	0	0.001207	0.002543	0	0	0	0	0	0	0.001296	0	0	0	0	0.000471321
Hydrogeniiclostridium	0	0	0	0.003871	0	0	0	0	0	0	0	0.001316	0.001279	0	0	0	0	0	0	0	0	0	0	0	0	0.006587	0	0	0.000466179
Fimbriimonas	0	0	0	0.00129	0	0	0	0	0	0	0	0.001316	0	0.001244	0.001197	0	0.001271	0	0.001282	0	0	0	0.004101	0	0	0	0	0.001308	0.000464607
Sphingopyxis	0	0.001296	0	0.00129	0	0	0	0.001238	0	0	0	0.002633	0.001279	0	0	0	0	0.001256	0.001282	0	0	0	0.001367	0	0	0	0.001267	0	0.000461
Rubrobacter	0.002624	0	0	0.002581	0	0	0	0	0	0	0	0	0.001279	0	0	0	0	0.001256	0.001282	0.001313	0	0	0	0	0.001277	0	0.001267	0	0.000459964
Jeotgalibaca	0	0	0	0	0	0	0	0	0	0	0	0	0	0	0	0	0	0	0	0	0	0	0	0	0	0	0.012666	0	0.000452357
Duodenibacillus	0	0	0	0	0.002537	0	0	0	0.001277	0	0	0	0	0.001244	0.001197	0.002414	0	0	0	0	0	0	0	0	0.001277	0.001317	0	0.001308	0.000448964
Rhodomicrobium	0	0.001296	0	0	0	0	0	0	0	0	0	0	0	0	0	0.004828	0.002543	0	0.003846	0	0	0	0	0	0	0	0	0	0.000446893
Methylotenera	0	0	0	0	0.001269	0	0	0	0	0.001806	0	0	0	0	0	0	0	0	0.003846	0	0.005481	0	0	0	0	0	0	0	0.000442929
Zavarzinella	0	0	0	0	0	0	0	0	0.003832	0	0	0	0	0	0.007182	0	0.001271	0	0	0	0	0	0	0	0	0	0	0	0.00043875
Acidisoma	0	0.001296	0	0	0	0	0.005156	0	0	0	0	0.003949	0	0	0	0	0	0	0	0	0	0	0	0.001296	0	0	0	0	0.00041775
Lacibacter	0	0.001296	0.001271	0.00129	0	0	0.003867	0	0	0	0.00134	0	0	0	0	0.001207	0	0	0	0.001313	0	0	0	0	0	0	0	0	0.000413714
Polaribacter	0	0	0	0	0	0	0.003867	0	0	0	0.00134	0	0	0	0.002394	0	0	0.001256	0	0	0	0	0	0	0	0.002635	0	0	0.000410429
Mucibacter	0	0	0	0.00129	0.001269	0.003481	0	0.001238	0	0	0.00268	0	0	0	0	0	0.001271	0	0	0	0	0	0	0	0	0	0	0	0.000401036
Cellulomonas	0	0	0.001271	0	0	0	0	0.001238	0	0	0	0	0	0	0	0.004828	0.002543	0	0	0	0	0	0	0	0	0	0.001267	0	0.000398107
Trebonia	0	0	0	0.002581	0.001269	0	0	0	0	0	0	0	0	0.001244	0	0.006036	0	0	0	0	0	0	0	0	0	0	0	0	0.0003975
Curvibacter	0.001312	0.001296	0	0	0	0	0	0	0	0	0	0	0	0	0	0	0.001271	0	0.001282	0	0.001827	0	0	0	0	0	0	0.003924	0.000389714
Aquicella	0.005248	0	0	0	0	0	0	0	0	0	0	0	0	0.002488	0	0	0	0	0	0	0	0	0	0	0.001277	0	0	0.001308	0.000368607
Paludibaculum	0	0	0	0	0	0	0	0	0	0	0	0	0	0.003733	0	0	0	0	0.001282	0.005252	0	0	0	0	0	0	0	0	0.000366679
Anaeromyxobacter	0	0	0.006357	0	0	0	0.001289	0.001238	0	0	0	0	0	0	0	0	0	0	0	0	0	0	0	0	0	0	0	0.001308	0.000364
Aeromonas	0.001312	0.001296	0	0	0	0	0	0.002476	0	0	0	0	0	0	0	0	0.005085	0	0	0	0	0	0	0	0	0	0	0	0.000363179
Rhodanobacter	0.002624	0	0.001271	0.00129	0	0	0	0	0.001277	0	0	0	0	0	0.001197	0.001207	0	0	0.001282	0	0	0	0	0	0	0	0	0	0.000362429
Legionella	0	0	0	0	0	0	0	0	0	0	0	0.002633	0	0	0	0.004828	0	0	0	0.002626	0	0	0	0	0	0	0	0	0.00036025
Parafilimonas	0	0	0.002543	0.00129	0.001269	0	0	0	0	0	0	0	0	0.001244	0.003591	0	0	0	0	0	0	0	0	0	0	0	0	0	0.000354893
Tsuneonella	0	0	0	0.00129	0	0	0	0	0	0.001806	0	0	0	0	0	0	0	0.003767	0	0	0	0	0	0	0	0	0.001267	0.001308	0.000337071
Paenochrobactrum	0	0	0	0	0	0.001741	0.001289	0	0	0	0	0	0	0	0	0	0	0	0	0	0	0	0	0	0	0	0.006333	0	0.000334393
Dyella	0	0	0	0	0	0	0	0	0	0	0.00402	0	0.002558	0	0	0	0	0	0	0	0	0	0.001367	0	0	0	0.001267	0	0.000329
Povalibacter	0	0.001296	0	0	0	0	0	0	0.002555	0	0.00134	0	0	0	0	0	0	0	0.001282	0.001313	0	0	0	0.001296	0	0	0	0	0.000324357
Edaphobacter	0.001312	0	0.001271	0	0	0	0	0	0	0	0	0.002633	0.001279	0	0	0	0	0	0.002564	0	0	0	0	0	0	0	0	0	0.000323536
Planifilum	0	0	0	0.00129	0	0	0	0	0	0	0	0	0.003837	0	0	0	0	0	0.001282	0	0	0	0	0	0	0.001317	0.001267	0	0.000321179
Frisingicoccus	0.003936	0.001296	0	0	0	0	0	0	0	0	0	0	0	0	0	0.001207	0	0	0	0	0	0	0	0	0	0	0.002533	0	0.000320429
Solibacillus	0.001312	0	0	0	0	0	0	0	0.001277	0	0	0	0	0	0	0	0	0	0	0	0	0	0	0	0	0	0.006333	0	0.000318643
Aquisphaera	0.002624	0	0	0.002581	0	0	0	0	0	0	0	0	0	0	0.002394	0	0	0	0	0	0	0	0	0	0.001277	0	0	0	0.000317
Baekduia	0.003936	0	0	0	0	0	0	0	0	0	0	0	0	0.001244	0.003591	0	0	0	0	0	0	0	0	0	0	0	0	0	0.00031325
Agromyces	0	0	0.001271	0	0	0	0	0.001238	0	0	0	0	0	0	0.002394	0	0.001271	0.001256	0.001282	0	0	0	0	0	0	0	0	0	0.000311143
Dongia	0	0	0	0	0	0	0	0	0	0	0	0	0	0	0.005985	0	0.001271	0	0	0	0	0	0	0	0	0	0	0.001308	0.000305857
Pseudobdellovibrio	0	0	0	0	0	0	0	0	0	0.005417	0	0	0	0	0	0	0	0	0	0	0.001827	0	0	0	0	0	0.001267	0	0.000303964
Paraclostridium	0	0	0	0	0.001269	0	0	0	0	0	0	0.001316	0	0	0.001197	0	0	0	0.001282	0	0	0.001815	0	0	0	0.001317	0	0	0.000292714
Selenomonas	0	0	0	0.00129	0	0.001741	0	0	0.003832	0	0	0	0	0	0	0.001207	0	0	0	0	0	0	0	0	0	0	0	0	0.000288214
Terricaulis	0.002624	0	0.002543	0	0	0	0.001289	0	0	0	0	0.001316	0	0	0	0	0	0	0	0	0	0	0	0	0	0	0	0	0.000277571
Micromonospora	0	0	0	0	0	0	0	0	0.003832	0	0	0	0	0	0	0	0.002543	0	0	0	0	0	0.001367	0	0	0	0	0	0.0002765
Erythrobacter	0	0	0.001271	0	0	0	0.001289	0.002476	0	0	0.00134	0	0	0	0	0	0	0	0	0	0	0	0	0	0	0.001317	0	0	0.00027475
Halobacteriovorax	0	0	0	0	0	0	0	0	0	0	0	0	0.001279	0	0.002394	0	0	0	0.002564	0	0	0	0	0	0.001277	0	0	0	0.000268357
Peptostreptococcus	0	0	0	0	0	0	0.001289	0	0	0	0	0.001316	0	0	0.003591	0	0	0	0	0	0	0	0	0.001296	0	0	0	0	0.000267571
Gemella	0	0.001296	0.001271	0	0	0	0	0	0.001277	0.001806	0	0	0	0	0	0	0	0	0	0.001313	0	0	0	0	0	0	0	0	0.000248679
Halopseudomonas	0	0	0	0	0	0	0	0	0	0	0	0	0	0	0	0	0.001271	0	0	0.001313	0	0	0.002734	0	0	0	0	0.001308	0.000236643
Tahibacter	0	0	0	0.002581	0	0	0	0	0	0	0	0	0	0	0	0	0	0	0	0	0	0	0	0	0	0	0	0.003924	0.000232321
Subdoligranulum	0	0	0	0	0	0	0	0	0	0	0	0	0.001279	0	0	0	0	0.001256	0.001282	0	0	0	0.001367	0	0	0	0	0.001308	0.000231857
Actinocrispum	0	0	0	0.00129	0	0	0.001289	0	0.002555	0	0	0.001316	0	0	0	0	0	0	0	0	0	0	0	0	0	0	0	0	0.000230357
Rubellimicrobium	0.001312	0	0.002543	0	0	0	0	0	0	0	0	0	0	0	0	0	0	0	0	0	0	0	0	0.002591	0	0	0	0	0.000230214
Pyxidicoccus	0	0.001296	0	0	0	0	0	0	0	0	0	0.001316	0	0	0.001197	0	0	0	0	0.002626	0	0	0	0	0	0	0	0	0.000229821
Frankia	0	0	0	0	0.003806	0	0	0	0	0	0	0	0	0	0	0	0	0	0	0	0	0	0	0.001296	0	0	0	0.001308	0.000228929
Rhodobacter	0	0	0	0	0	0	0.001289	0	0.003832	0	0	0	0	0	0.001197	0	0	0	0	0	0	0	0	0	0	0	0	0	0.000225643
Kribbella	0	0	0	0.00129	0	0	0	0	0	0	0	0	0	0.003733	0.001197	0	0	0	0	0	0	0	0	0	0	0	0	0	0.000222143
Luteibacter	0	0	0	0	0	0	0	0	0	0	0	0	0.001279	0	0	0.003621	0	0	0	0	0	0	0	0	0	0	0	0.001308	0.000221714
Tepidiforma	0	0	0	0	0	0	0	0	0	0	0	0	0	0	0.004788	0	0	0	0	0	0	0	0.001367	0	0	0	0	0	0.000219821
Aetherobacter	0	0	0	0	0	0	0.001289	0	0	0	0	0	0	0	0.004788	0	0	0	0	0	0	0	0	0	0	0	0	0	0.000217036
Flavitalea	0	0	0	0	0	0	0	0	0.002555	0	0.00134	0	0	0	0	0	0	0	0	0	0	0	0.001367	0	0	0	0	0	0.000187929
Promicromonospora	0.005248	0	0	0	0	0	0	0	0	0	0	0	0	0	0	0	0	0	0	0	0	0	0	0	0	0	0	0	0.000187429
Labrys	0.002624	0	0	0	0	0	0	0	0	0	0	0	0	0	0	0	0	0	0	0	0	0	0	0.002591	0	0	0	0	0.00018625
Sanguibacter	0.001312	0	0	0	0	0	0	0	0	0	0	0	0	0.002488	0	0	0	0	0	0	0	0	0	0	0	0.001317	0	0	0.00018275
Desulfovirga	0	0	0	0.00129	0	0	0	0	0	0	0	0	0.001279	0	0	0	0.002543	0	0	0	0	0	0	0	0	0	0	0	0.000182571
Luteitalea	0	0	0	0.003871	0	0	0	0.001238	0	0	0	0	0	0	0	0	0	0	0	0	0	0	0	0	0	0	0	0	0.000182464
Kofleria	0	0	0	0.00129	0.003806	0	0	0	0	0	0	0	0	0	0	0	0	0	0	0	0	0	0	0	0	0	0	0	0.000182
Pacificibacter	0	0	0	0	0	0	0	0	0	0	0	0	0.002558	0	0.001197	0	0	0	0	0	0	0	0	0	0	0.001317	0	0	0.000181143
Sandaracinus	0	0	0	0	0	0	0	0	0	0	0	0	0	0	0	0	0	0.002511	0.001282	0	0	0	0	0	0.001277	0	0	0	0.000181071
Nitrosospira	0	0	0	0	0	0	0.002578	0.001238	0	0	0	0	0	0	0.001197	0	0	0	0	0	0	0	0	0	0	0	0	0	0.000179036
Gemmatirosa	0	0	0	0	0	0	0.001289	0	0	0	0	0	0.001279	0	0.002394	0	0	0	0	0	0	0	0	0	0	0	0	0	0.000177214
Casimicrobium	0	0	0	0	0	0	0	0	0	0.003612	0	0.001316	0	0	0	0	0	0	0	0	0	0	0	0	0	0	0	0	0.000176
Minicystis	0	0	0.001271	0	0	0	0	0	0	0	0	0	0	0	0	0.003621	0	0	0	0	0	0	0	0	0	0	0	0	0.000174714
Anatilimnocola	0	0	0	0	0	0	0	0	0	0	0	0	0	0	0.003591	0	0	0	0.001282	0	0	0	0	0	0	0	0	0	0.000174036
Catenulispora	0	0	0	0	0	0.003481	0	0	0	0	0	0.001316	0	0	0	0	0	0	0	0	0	0	0	0	0	0	0	0	0.000171321
Blastochloris	0	0	0	0.00129	0	0	0	0	0	0	0	0	0.001279	0	0	0	0	0	0	0	0	0.001815	0	0	0	0	0	0	0.000156571
Parapedobacter	0	0	0	0	0.001269	0	0	0	0	0.001806	0	0	0	0	0	0	0	0	0	0	0	0	0	0.001296	0	0	0	0	0.000156107
Dissulfurispira	0	0	0	0	0	0	0	0	0	0	0.00268	0	0	0	0	0	0	0	0	0	0	0	0	0.001296	0	0	0	0	0.000142
Gallibacter	0	0	0	0	0	0	0.001289	0	0	0	0	0	0	0	0	0	0	0	0	0	0	0	0	0	0	0.002635	0	0	0.000140143
Byssovorax	0	0	0	0	0	0	0	0	0	0	0	0	0.001279	0	0	0	0	0	0	0.002626	0	0	0	0	0	0	0	0	0.000139464
Paenibacillus	0	0	0	0	0	0	0	0	0	0	0	0	0	0	0	0	0	0	0.001282	0	0	0	0	0	0	0	0	0.002616	0.000139214
Opitutus	0.001312	0.001296	0	0	0	0	0	0	0	0	0	0	0	0	0	0	0	0	0.001282	0	0	0	0	0	0	0	0	0	0.000138929
Coprobacter	0	0	0	0	0	0	0	0	0	0	0	0	0	0	0	0	0	0	0	0	0	0	0	0.003887	0	0	0	0	0.000138821
Parvibaculum	0	0	0	0	0	0	0	0	0	0	0	0	0	0	0	0	0	0	0	0	0	0	0	0.003887	0	0	0	0	0.000138821
Aquiluna	0	0	0	0	0	0	0.002578	0	0	0	0	0	0	0	0	0	0	0	0	0	0	0	0	0	0	0	0	0.001308	0.000138786
Pseudenhygromyxa	0	0	0	0.003871	0	0	0	0	0	0	0	0	0	0	0	0	0	0	0	0	0	0	0	0	0	0	0	0	0.00013825
Sulfuricaulis	0	0	0	0.003871	0	0	0	0	0	0	0	0	0	0	0	0	0	0	0	0	0	0	0	0	0	0	0	0	0.00013825
Holophaga	0	0	0	0.00129	0	0	0	0	0	0	0	0	0.002558	0	0	0	0	0	0	0	0	0	0	0	0	0	0	0	0.000137429
Capnocytophaga	0	0	0	0	0	0	0	0	0.003832	0	0	0	0	0	0	0	0	0	0	0	0	0	0	0	0	0	0	0	0.000136857
Roseomonas	0	0	0	0	0	0	0	0	0.001277	0	0	0.001316	0	0	0.001197	0	0	0	0	0	0	0	0	0	0	0	0	0	0.000135357
Parasegetibacter	0	0	0	0	0.002537	0	0	0	0	0	0	0	0	0.001244	0	0	0	0	0	0	0	0	0	0	0	0	0	0	0.000135036
Vitreimonas	0	0	0	0	0.001269	0	0	0	0	0	0	0	0	0	0.002394	0	0	0	0	0	0	0	0	0	0	0	0	0	0.000130821
Stenotrophobium	0	0	0	0	0	0	0	0	0	0	0	0	0	0	0.003591	0	0	0	0	0	0	0	0	0	0	0	0	0	0.00012825
Sulfurifustis	0	0	0	0	0	0.003481	0	0	0	0	0	0	0	0	0	0	0	0	0	0	0	0	0	0	0	0	0	0	0.000124321
Flaviaestuariibacter	0	0	0	0	0	0	0	0	0	0	0	0	0	0	0	0	0	0	0	0	0	0	0.002734	0	0	0	0	0	9.76429e-05
Dehalogenimonas	0	0	0	0.002581	0	0	0	0	0	0	0	0	0	0	0	0	0	0	0	0	0	0	0	0	0	0	0	0	9.21786e-05
Streptosporangium	0	0	0	0	0	0	0	0	0.002555	0	0	0	0	0	0	0	0	0	0	0	0	0	0	0	0	0	0	0	9.125e-05
Agriterribacter	0	0	0.002543	0	0	0	0	0	0	0	0	0	0	0	0	0	0	0	0	0	0	0	0	0	0	0	0	0	9.08214e-05
Flindersiella	0	0	0	0	0	0	0	0	0	0	0	0	0	0	0	0	0.002543	0	0	0	0	0	0	0	0	0	0	0	9.08214e-05
Prochlorococcus	0	0	0	0	0	0	0	0	0	0	0	0	0	0	0	0	0.002543	0	0	0	0	0	0	0	0	0	0	0	9.08214e-05
Shuttleworthia	0	0	0.002543	0	0	0	0	0	0	0	0	0	0	0	0	0	0	0	0	0	0	0	0	0	0	0	0	0	9.08214e-05
Solimonas	0	0	0.002543	0	0	0	0	0	0	0	0	0	0	0	0	0	0	0	0	0	0	0	0	0	0	0	0	0	9.08214e-05
Desulfuromonas	0	0	0	0	0	0	0	0	0	0	0	0	0	0	0	0	0	0	0	0	0	0	0	0	0	0	0.002533	0	9.04643e-05
Geomonas	0	0	0	0	0	0	0	0	0	0	0	0	0	0	0	0	0	0	0	0	0	0	0	0	0	0	0.002533	0	9.04643e-05
Iamia	0	0	0	0	0	0	0	0	0	0	0	0	0	0	0	0	0	0	0	0	0	0	0	0	0	0	0.002533	0	9.04643e-05
Limnobacter	0	0	0	0	0	0	0	0	0	0	0	0	0	0.002488	0	0	0	0	0	0	0	0	0	0	0	0	0	0	8.88571e-05
Rhizocola	0	0	0	0	0	0	0	0	0	0	0	0	0	0.002488	0	0	0	0	0	0	0	0	0	0	0	0	0	0	8.88571e-05
Butyribacter	0	0	0	0	0	0	0	0	0	0	0	0	0	0	0	0.002414	0	0	0	0	0	0	0	0	0	0	0	0	8.62143e-05
Yoonia	0	0	0	0	0	0	0	0	0	0	0	0	0	0	0	0.002414	0	0	0	0	0	0	0	0	0	0	0	0	8.62143e-05
Teredinibacter	0	0	0	0	0	0	0	0	0	0	0	0	0	0	0.002394	0	0	0	0	0	0	0	0	0	0	0	0	0	8.55e-05
