# Supplementary material for: In silico dysbiosis-associated neuroprotective metabolite insufficiency in Alzheimer’s disease
Source: Open Med (Wars). 2026 Jul 25;21(1):20261484. doi: 10.1515/med-2026-1484 (PMC13398440; doi:10.1515/med-2026-1484)
Supplement: Supplementary file 9 — Supplementary Material [file j_med-2026-1484_suppl_009.xlsx]

## Sheet: Sheet1
Table S8. Abundance at the species level of oral microbiome profiles from wild-type male mice and their age-matched transgenic counterparts harboring the amyloid precursor protein/presenilin-1 (APP/PS1) genes. The asterisks denote species that potentially engage in ectopic colonization patterns between distinct microbial ecosystems within the host. Specifically, a single asterisk (*) indicates sp…
Species	Eight-month-old wild type male mouse (WT)														Transgenic male littermate with amyloid precursor protein/presenilin-1 (APP/PS1)														Average
	SRR13371337	SRR13371338	SRR13371339	SRR13371340	SRR13371341	SRR13371342	SRR13371343	SRR13371344	SRR13371345	SRR13371346	SRR13371347	SRR13371348	SRR13371349	SRR13371351	SRR13371352	SRR13371353	SRR13371354	SRR13371355	SRR13371356	SRR13371357	SRR13371358	SRR13371359	SRR13371360	SRR13371361	SRR13371362	SRR13371363	SRR13371364	SRR13371365
Streptococcus_danieliae	0.110493	1.65041	3.98378	7.73227	1.16266	8.16305	1.39215	3.83301	0.629845	3.33647	10.966	3.17284	18.6779	8.07993	1.61231	7.0494	6.7009	6.44628	0.410046	0.048194	6.55786	0.05956	0.026139	0.034758	0.055117	0.036335	0.049927	0.099739	3.64562
Rodentibacter_pneumotropicus	0.13417	8.80382	2.58087	9.59062	3.70394	21.2047	1.4026	1.24907	9.51744	0.793821	3.95184	3.9762	9.28694	0.735742	0.8941	0.827931	4.684	0.030908	0.984111	0.067966	0.682641	0.051791	0.043565	0.051494	0.031845	0.040094	0.049927	0.089509	3.0522
Duncaniella_muris	0.060508	0.047608	0.119897	0.082879	0.694331	1.18572	0.060074	0.447119	9.20349	1.2411	0.050224	0.062213	0.507544	1.23462	0.200806	0.572364	0.192402	0.35208	3.97745	3.33898	0.833377	6.35221	3.34209	8.92133	3.41233	10.9844	6.21841	13.7781	2.76692
Muribaculum_intestinale	0.182839	0.098878	0.181699	0.103891	0.204658	0.669275	0.634697	0.691475	10.2597	0.110141	0.122917	0.328645	0.115099	0.089983	0.117259	0.33277	1.26455	0.354767	8.03349	2.73099	1.244	8.58571	9.44249	9.65254	0.221691	5.53168	1.95339	6.20301	2.48079
Paramuribaculum_intestinale	0.15127	1.1548	0.440033	0.905833	0.629041	0.80761	0.458392	1.99514	7.3217	1.68032	2.50856	0.826346	0.807078	1.39473	0.577501	1.65719	0.56261	0.888262	7.54143	4.50305	0.923471	4.31681	2.59276	5.7699	0.6614	9.27794	1.04098	2.86047	2.29481
Aquabacterium_parvum	0.059193	2.2156	3.69826	3.67586	2.16209	3.83911	3.20091	2.01464	0.30814	4.364	5.20347	2.29646	3.06468	4.5653	1.45694	1.56269	4.78086	1.28603	0.227234	0.055608	5.40395	0.042728	0.032363	0.034758	0.031845	0.023806	0.037445	0.046033	1.98893
Faecalibacterium_prausnitzii	11.2729	4.31036	1.45606	1.32256	0.531107	1.31615	1.97722	3.34559	0.124031	1.8818	1.42478	6.20368	2.63479	4.16303	1.39685	4.28341	1.80858	1.90822	0.837178	0.549905	1.06901	0.073803	0.135675	0.141608	0.124931	0.101487	0.18473	0.126592	1.95379
Segatella_copri	20.4096	0.351567	1.08278	0.051362	0.831188	1.01182	1.39346	2.2239	0.046512	3.2505	1.3653	5.00135	2.12447	2.31706	0.567241	2.74602	2.23983	1.11805	0.133265	0.253327	0.751945	0.041433	0.123228	0.111999	0.104109	0.083946	0.084876	0.06905	1.78176
Alteromonas_mediterranea	0.039462	24.4559	18.3961	0.035019	0.134346	0.329368	0.386564	0	0.011628	0	0	0.00541	0.001387	0	0	0	0.001327	0.002688	0.049547	0.004943	0.005198	0.001295	0.001245	0	0	0	0.001248	0	1.56652
Phocaeicola_vulgatus	0.035516	0.549323	1.66496	1.59104	1.19782	1.2292	1.50838	1.87426	0.344961	0.625923	2.52574	2.52231	0.707233	0.010586	0.727006	14.6232	0.74307	0.943358	0.955066	0.832891	4.62775	1.01641	0.31865	0.132597	0.209443	0.144087	0.238401	0.181576	1.50289
Helicobacter_ganmani	0.018415	0.043946	0.014833	0.004669	0.010045	0.013175	0.406154	0.642084	0.344961	0.02552	0.026434	0.021639	0.041602	0.042345	4.0557	0.519121	0.029192	0.036283	6.62395	0.044487	0.18019	0.68494	0.09211	0.203401	16.8375	6.31852	0.914912	2.27098	1.44526
Alloprevotella_rava	0.297278	0.05127	0.939397	0.038521	0.478373	0.392606	1.04346	0.479613	0.344961	0.017461	0.520744	0.147417	0.439594	0.412862	0.190546	1.03025	0.99651	0.311765	0.734666	0.198955	0.223504	3.49462	2.72844	4.53147	0.048993	4.57945	8.08942	3.06378	1.2795
Muribaculum_gordoncarteri	0.0342	0.013428	0.021013	0.026848	0.361605	0.01054	0.009142	0.067588	12.5562	0.576226	0.006608	0.231269	0.468715	0.551806	0.074753	0.335432	0.622321	0.201572	4.4097	1.3	0.107421	1.00475	0.425696	0.724778	0.107784	1.96334	0.308299	2.73643	1.04491
Rodentibacter_heylii	0.077608	0.828868	1.25335	5.06729	2.0064	1.35568	0.854098	0.101382	1.13566	1.17663	0.74543	0.546389	2.1841	7.55061	0.325394	0.625607	0.605071	0.036283	0.205023	0.039544	1.25959	0.049202	0.028629	0.015448	0.009799	0.013782	0.019971	0.017902	1.00481
Prevotellamassilia_timonensis	0.013154	1.22804	0.427673	0.443578	0.464561	0.769403	1.41305	0.482213	0.726744	1.61182	0.317204	1.24561	0.122032	1.26638	0.602418	0.207648	0.757666	1.48895	0.042713	9.06788	0.19405	0.038843	0.054768	0.06823	0.189846	0.033829	0.037445	0.042197	0.834212
Kineothrix_alysoides	0.088131	0.175783	0.032137	0.056031	0.05399	0.342542	0.202424	0.821451	0.525194	0.389523	1.25824	0.13795	0.683659	0.059547	0.335654	0.967695	0.037154	0.051065	0.907227	0.16559	0.358646	0.264136	0.121983	0.072092	0.547492	0.532495	3.12044	10.8012	0.82534
Ruminococcoides_bili	0	0.495612	0	0.002335	0	0.001317	2.55054	1.00602	0.007752	3.18469	2.12923	0.405734	1.69597	1.30872	0.718212	2.68878	1.98904	1.40697	0.035879	0.032129	0.05371	0.012948	0.282553	0.012873	0.007349	0.015035	0.018723	0.021738	0.717281
Paraprevotella_clara	0.059193	0.013428	0.250918	0.262645	0.035156	0.025032	0.01306	0.321042	0.071705	0.260578	0.625157	0.075737	0.366097	0.661638	0.041041	0.022628	0.264055	0.05644	0.023919	0.100095	0.183655	4.25854	10.0375	0.531675	0.03552	0.266874	0.575408	0.190527	0.701044
Duncaniella_dubosii	0.052616	0.032959	0.045734	0.564978	0.041434	0.300383	0.334326	0.509508	1.90116	0.428475	0.342316	0.021639	0.64899	0.889242	0.209601	0.266216	0.195056	0.27817	0.924312	0.111217	0.649722	1.44886	0.957194	3.0832	0.146978	0.264368	1.62263	2.05744	0.654597
Bacteroides_acidifaciens	0.211778	0.041504	0.038317	0.456418	0.025111	0.032937	0.72742	0.49781	0.158915	1.06112	0.331743	0.504463	0.109552	0.019849	0.039575	0.25956	0.05573	0.91917	0.33658	1.74116	0.207911	0.257662	0.18173	0.399078	4.26603	0.439778	3.47117	1.36566	0.64849
Bifidobacterium_catenulatum	11.6688	0.007324	0.286763	0.023346	0.248603	0.129112	1.13619	0.006499	0.013566	0.056414	0.002643	0.584258	0.013867	0.00397	0.197875	0.195669	0.007961	0.619499	0.141808	0.042015	0.680909	0.018127	0.018671	0.016736	0.015923	0.022553	0.016226	0.014066	0.578194
Fusobacterium_nucleatum	0.83922	0.551765	0.552514	0.001167	0.007533	0.339908	0.032649	4.29182	0.01938	0.00403	0.003965	7.88477	0.413246	0.00397	0.001466	0.002662	0.002654	0.001344	0.003417	0.101331	0.916541	0.010358	0.02116	0.01931	0.017147	0.028817	0.048679	0.024295	0.576612
Bifidobacterium_longum	0.032885	0.009766	0.01236	0.110895	0.28627	0.994691	0.408766	0.370433	0.031008	3.22767	0.00793	3.59616	1.7875	0.220987	0.026383	1.35903	0.713878	0.550964	0.023919	0.108745	1.38434	0.018127	0.022405	0.042483	0.060016	0.061394	0.057416	0.033246	0.555702
Lactococcus_formosensis	11.582	0.003662	0.021013	0.003502	0.008789	0	0	0.025995	0	0	0	0	0	0	0	0	0	0	0.010251	0.001236	0	0	0	0.001287	0.001225	0.002506	0.001248	0	0.416526
Romboutsia_timonensis	0.007892	1.08278	1.05188	0.466924	0.785988	0.003952	2.90315	0.344438	0.011628	0.209537	0.47052	1.0238	1.18427	0.305677	0.34738	0.528439	0.021231	0.513337	0.005126	0.101331	0.022524	0.019422	0.029873	0.023172	0.023271	0.023806	0.038693	0.015344	0.413049
Streptococcus_mutans	0.003946	0.002441	0.00618	0.269649	4.54266	0.569147	3.27274	0.027295	0.001938	0.361316	1.30715	0.027049	0.079044	0	0.043972	0.001331	0.001327	0.029564	0.001709	0	0.001733	0.066034	0	0.08754	0	0	0	0.001279	0.382323
Mammaliicoccus_sciuri	0.005262	0.007324	0.038317	0.424901	1.5205	0.220018	1.95764	0.271651	0.021318	1.00873	1.25824	0.085204	0.099845	0.574302	0.029315	0.376695	0.295901	0.915138	0.005126	1.37044	0.024256	0.034959	0.007468	0.06823	0.003674	0	0.001248	0	0.379489
Barnesiella_intestinihominis	0.153901	0.979016	0.135965	0.114396	0.366627	0.56783	0.71436	0.037693	0.218992	0.51041	0.046259	0.105491	0.044375	0.042345	0.175889	0.08652	0.116768	0.689377	0.172561	0.045722	0.296273	0.458353	2.89772	0.852225	0.024496	0.513701	0.098606	0.038361	0.375151
Sporofaciens_musculi	0.007892	0.012207	0.56611	0.475095	0.05399	0.337273	0.419213	0.366534	0.341085	0.436535	0.037007	0.339464	0.256545	0.797936	0.916086	0.541749	0.290594	0.440771	0.363916	0.332415	0.157666	0.269315	0.06846	0.06308	0.731214	0.518712	0.164759	0.451384	0.348465
Bacteroides_uniformis	0.060508	0.428472	0.014833	1.32256	0.720698	0.018445	0.117536	1.53242	0.050388	0.874412	0.331743	0.286719	0.134513	0.922324	0.177354	1.27384	0.241498	0.575153	0.049547	0.148289	0.048513	0.060855	0.038586	0.028322	0.023271	0.026312	0.048679	0.023017	0.342101
Oscillibacter_valericigenes	0.006577	1.23415	0.593303	0.52529	0.017578	0.003952	0.07444	0.217061	0.222868	0.243116	0.335708	0.516635	0.006934	0.00397	0.989373	0.388675	0.001327	0.275482	0.138391	0.14211	0.025989	0.093224	0.102067	0.061793	1.4563	0.582612	0.166007	1.12526	0.341078
Roseburia_intestinalis	0.952343	0.386968	0.018541	0.003502	0.015067	0.499322	0.031343	0.142974	0.137597	0.321021	1.55166	0.472004	0.395219	0.47638	1.66215	0.240925	0.003981	0.82779	0.022211	0.101331	0.022524	0.023306	0.041076	0.027034	0.020822	0.018794	0.042438	0.037083	0.303407
Parabacteroides_distasonis	0.010523	0.004883	0.002472	0.004669	0.005022	0.740419	1.07611	0.16377	0.021318	0.729349	0.331743	0.39221	0.252385	0	0.080616	0.725438	0.613033	0.206948	0.138391	0.353422	0.032919	0.989214	0.06846	0.193102	0.052667	0.221768	0.380693	0.037083	0.279594
Roseateles_saccharophilus	0.006577	0.053712	0.027193	0.145914	0.016322	0.00527	0.745703	0.432822	0.089147	0.38415	0.672738	0.344874	0.775183	0.304354	0.120191	0.328777	1.10797	0.57784	0.035879	0.014829	1.41726	0.009063	0.012447	0.005149	0.007349	0.003759	0.016226	0.01023	0.273962
Limosilactobacillus_reuteri	0.001315	0.168459	0.004944	0.263812	0.074079	0.89588	0.560257	0.0026	0.031008	0	0.033042	0.262375	0	0.14556	0.002931	0.307479	0.002654	0	0.017085	0.113688	0.029454	0.03237	0.115759	0.051494	0.12983	0.35082	3.90928	0.038361	0.269448
Lactobacillus_taiwanensis	0.001315	0.572517	0.002472	0.361866	0.080357	0.017127	0.513242	0.015597	0.226744	0.304903	0.14935	0.044631	0.037442	0.714569	0.244778	0.003993	0	0.048377	0.035879	0.483175	0.081432	0.314632	0.675886	0.293516	0.284157	0.963502	0.425628	0.630403	0.268839
Klebsiella_pneumoniae	0.064454	1.17189	0.496891	0.918673	0.531107	0.274034	0.246827	0.006499	0.034884	0.592344	0.36082	0.028401	0.054083	1.08509	0.008794	0.198331	0.212306	0.59531	0.078592	0.148289	0.109153	0.025896	0.027384	0.032184	0.023271	0.033829	0.049927	0.024295	0.265484
Empedobacter_brevis	0.003946	0.001221	0	0.002335	6.47749	0.251637	0.493653	0	0	0.009402	0	0	0.001387	0.037052	0.001466	0	0	0	0.010251	0	0.003465	0	0	0	0	0	0	0.001279	0.260521
Flintibacter_butyricus	0.014469	0.004883	0.007416	0.005837	0.008789	0.425543	0.009142	0.348337	0.139535	0.00403	0.011895	0.075737	0.00832	0.038375	2.64126	0.154405	0.480342	0.061815	0.182812	0.18289	0.065838	0.247304	0.08962	0.02446	0.982301	0.239309	0.254628	0.419416	0.254597
Acinetobacter_lwoffii	0.010523	0.046387	0.326317	1.01673	3.10252	0.744371	0.509325	0.076686	0.044574	0.1182	0.162567	0.221801	0.015254	0.101892	0.002931	0.003993	0.010615	0.001344	0.018794	0.009886	0.072769	0.005179	0.003734	0.002575	0.001225	0	0	0.001279	0.236838
Rikenella_microfusus	0.006577	0.008545	0.002472	0.005837	0.007533	0	0.003918	0.0026	0.067829	0.001343	0.002643	0.002705	0.002773	0.038375	0.212532	0.001331	0.003981	0.041658	0.297283	0.582035	0.034652	0.034959	0.13692	0.015448	3.23719	1.24416	0.450591	0.015344	0.230758
Acinetobacter_johnsonii	0.006577	0.793467	0.217544	0.190272	0.586352	0.33332	0.287311	0.012998	0.01938	0.308932	0.69785	0.192048	0.146994	0.179966	0.071821	0.018635	0.071653	0.384331	0.017085	1.14183	0.604675	0.009063	0.022405	0.010299	0.004899	0.003759	0.002496	0.002557	0.226376
Phocaeicola_sartorii	0.014469	0.012207	0.865234	0.004669	0.006278	0.553338	0.007836	0.028595	0.044574	0.001343	0.005287	0.239383	0.002773	0.272595	0.155368	0.479189	0.306516	0.943358	0.078592	0.54002	0.247761	0.708246	0.014937	0.072092	0.268234	0.063899	0.365715	0.028132	0.226094
Bacteroides_rodentium	0.011839	0.010986	0.631621	0.009338	0.023856	0.013175	0	0.522505	0.073643	0.009402	0.006608	0.45307	0.006934	0.001323	0.886772	0.006655	0.005308	0.009407	0.160601	0.11616	0.034652	0.458353	0.012447	1.12128	0.243738	0.018794	0.103598	1.32474	0.224172
Acetatifactor_muris	0.007892	1.00709	0	0.949024	0.003767	0.003952	0.005224	0.116979	0.25	0.002686	0.002643	0.075737	0	0.006616	1.11689	0.005324	0.003981	0.110193	0.2204	0.060551	0.154201	0.071213	0.017426	0.034758	0.536469	0.420984	0.04119	0.92962	0.219815
Roseburia_inulinivorans	0.952343	0.021973	0.009888	0.811281	0.24107	0.018445	0.424437	0.392529	0.013566	0.271323	0.750717	0.18799	0.417406	0.00794	0.014657	0.34475	0.391439	0.585903	0.022211	0.076616	0.051978	0.012948	0.019916	0.02446	0.015923	0.026312	0.018723	0.025574	0.219726
Corynebacterium_glutamicum	0.006577	0.002441	0.107536	0.449415	3.39507	0.151509	1.45353	0.007799	0.017442	0.112827	0.33703	0.021639	0.001387	0	0.002931	0.002662	0	0.004031	0.008543	0.013593	0.020791	0.010358	0.009958	0.009011	0.00245	0.001253	0.002496	0	0.219724
Alistipes_shahii	0.0171	0.52735	0.011124	0.014008	0.032645	1.05002	0.00653	0.38603	0.054264	0.00403	0.001322	0.008115	0.00416	0.005293	0.473433	0.007986	0.009288	0.006719	0.121305	0.337358	0.024256	0.554167	0.267616	0.203401	0.581787	0.117775	0.688992	0.430924	0.212393
Bifidobacterium_breve	0.001315	0	0.396771	0.002335	0	0.001317	0.005224	0.493911	0.007752	0.002686	0.442764	0.557209	0.262092	0.00397	0.004397	1.96068	0.764301	0	0.056381	0.0173	0.670513	0.003884	0.006224	0.003862	0.003674	0.013782	0.002496	0.005115	0.203213
Ructibacterium_gallinarum	0	0	0	0	0	0.002635	0.556339	0.49781	0	0.474144	1.37455	0.220449	0.506157	0.006616	0.271162	0.435263	0.684686	0.008063	0	0.006179	0.005198	0.00259	0.004979	0.003862	0.001225	0.002506	0.004993	0.005115	0.181233
Solibaculum_mannosilyticum	0.013154	0.006104	0.007416	0.410893	0.010045	0.001317	0	0.012998	0.021318	0.3546	0.010573	0.142007	0.309241	0.002647	0.126053	0.001331	0.314478	0.202916	0.063215	0.088973	0.020791	0.229177	2.47202	0.132597	0.015923	0.017541	0.053672	0.021738	0.180812
Odoribacter_splanchnicus	0.161793	0.004883	0.009888	0.005837	0.006278	0.002635	0.002612	0.009098	0.040698	0.009402	0.002643	0.114958	0.005547	0.00397	0.011726	0.005324	0.013269	0.008063	0.073467	1.6386	0.024256	0.21105	0.09211	0.333423	1.26401	0.422237	0.071146	0.488466	0.179907
Solibacillus_isronensis	0	0.003662	0.00618	0.208949	4.29154	0.043477	0.092723	0	0.001938	0.103425	0.006608	0	0	0	0	0	0	0	0	0	0	0	0	0	0.001225	0	0	0	0.16999
Streptococcus_oralis	0	0	0	0	0.001256	0	0.317348	0.123478	0.005814	0.427132	0.58815	0.52475	0.267639	0.509461	0.002931	1.08084	0.505553	0.103474	0.027336	0.012357	0.08663	0.005179	0.004979	0.001287	0.00245	0.006265	0.009985	0.005115	0.164979
Sphingomonas_echinoides	0.006577	0.45899	0.025957	0.326847	0.080357	0.179176	0.549809	0.088384	0.031008	0.667562	0.405757	0.144712	0.375804	0.336112	0.180286	0.113142	0.181787	0.170665	0.027336	0.023479	0.199248	0.006474	0.002489	0.002575	0.003674	0.006265	0.003745	0.001279	0.164268
Bacteroides_fragilis	0.002631	0.001221	0.73174	0.419065	0.35156	1.10141	0.386564	0	0.011628	0.198791	0.001322	0.685691	0.001387	0.271272	0.001466	0	0.057057	0.004031	0.018794	0.05808	0.060641	0.003884	0.018671	0.015448	0.025721	0.016288	0.029956	0.007672	0.160071
Allobaculum_stercoricanis	0.015785	1.11574	0.013597	0.575484	0.060267	0.035572	0.353915	0.207962	0.003876	0.24043	0.471842	0.021639	0.00416	0.005293	0.007329	0.750729	0.006635	0.184103	0.037588	0.05808	0.036384	0.024601	0.110781	0.01931	0.011023	0.006265	0.014978	0.015344	0.157454
Zhenhengia_yiwuensis	0.002631	0	0.133493	4.09609	0.007533	0	0.001306	0.0026	0.001938	0	0	0	0	0.005293	0.001466	0.002662	0	0.001344	0.020502	0.009886	0.003465	0.001295	0.006224	0.002575	0.00245	0.001253	0.001248	0	0.153759
Gaiella_occulta	0	0.59571	0.001236	0.370037	0.002511	0	0.34608	0.246955	0.027132	0.002686	0.893459	0.221801	0.104005	0.324203	0.001466	0	0.516168	0.002688	0.263113	0.100095	0.005198	0.023306	0.02116	0.050207	0.03552	0.020047	0.043686	0.035804	0.151938
Aerococcus_viridans	0.002631	0.006104	0.268222	0.095719	1.44391	0.017127	0.765293	0.087084	0.003876	0.103425	0.326456	0.008115	0	0	0.008794	0.005324	0.083595	0.341329	0.023919	0.252091	0.097025	0.104877	0.002489	0.167355	0	0	0.001248	0.002557	0.150663
Haemophilus_parainfluenzae	0.009208	0.006104	0.003708	1.55252	0.005022	1.11458	0.001306	0.304145	0.017442	0.002686	0.002643	0.164999	0.002773	0.001323	0.024918	0.429939	0	0.002688	0.025628	0.022243	0.447009	0.007769	0.006224	0.005149	0.004899	0.015035	0.004993	0.005115	0.149645
Faecalicatena_fissicatena	0.003946	0.535895	0.008652	0.224124	0.123046	0.023714	0.002612	0.304145	0.036822	0.002686	0.077979	0.006762	0.126193	0.002647	0.192012	0.005324	0.006635	0.004031	0.008543	1.19991	0.043315	0.016832	0.608671	0.36432	0.003674	0.016288	0.109839	0.052427	0.146823
Bacteroides_caccae	0.005262	0.042725	0.244738	0.103891	0.11049	0.137017	0.385258	0.038993	0.486434	0.331766	0	0.151474	0.058243	0.062194	0.070355	0.089182	0.139326	0.173352	0.79959	0.149525	0.128212	0.033664	0.046055	0.032184	0.072264	0.056382	0.059912	0.067771	0.145581
Odoribacter_laneus	0.001315	0.002441	0.001236	0	0.006278	0	0.001306	0.244356	0.013566	0.377435	0.261694	0.247498	0.002773	0.001323	0.612679	0.001331	0.001327	0.004031	0.030753	0.139639	0.03985	0.27061	0.003734	0.04377	1.73311	0.005012	0.008737	0.005115	0.145033
Collinsella_aerofaciens	0.002631	0.555427	0.001236	0.001167	0.001256	0.436083	0	0.831849	0	0	0.57229	0.256965	0.156701	0	0	0.396662	0.216287	0.237855	0.054673	0.018536	0.207911	0.007769	0.007468	0.010299	0.004899	0.012529	0.004993	0.007672	0.14297
Fusicatenibacter_saccharivorans	0	0.242923	0.001236	0	0.001256	0.001317	0.002612	0	0.005814	1.02754	0.002643	1.55126	0.226037	0.002647	0	0	0.16321	0.413895	0.029045	0.037072	0.161131	0.007769	0.014937	0.014161	0.011023	0.005012	0.019971	0.008951	0.141123
Parabacteroides_merdae	0.014469	0.013428	0.124841	0.004669	0.259903	0.014492	0.024813	0.148173	0.062016	0	0.005287	0.350284	0.137286	0.223634	0.060095	0.387344	0.010615	0.193509	0.295575	0.469582	0.022524	0.196807	0.120738	0.347584	0.204544	0.087705	0.113584	0.051148	0.14088
Gemmiger_formicilis	0.018415	0.003662	0.002472	0.152918	0.005022	0.002635	0.599436	0.16637	0.003876	0.001343	0.584185	0.427374	0.654537	0.260685	0.002931	0.001331	0.875761	0.001344	0.01196	0.037072	0.013861	0.010358	0.011203	0.014161	0.012248	0.005012	0.019971	0.005115	0.139474
Bifidobacterium_animalis	0.001315	0	0.002472	0.002335	0.430661	0.003952	0.002612	0.014297	0.829457	0.089993	0.500919	0.262375	0.015254	0.001323	0.016123	0.162392	0.002654	0.291608	0.005126	0.027186	0.001733	0.192923	0.31616	0.477607	0.006124	0.005012	0.003745	0.006394	0.131134
Lactobacillus_ultunensis	0	0.054932	0.003708	0.26498	0	0.001317	0.442721	0.271651	0.001938	0.001343	0.001322	0.002705	0.771023	0.639143	0	0.368709	0.732455	0	0.027336	0.024715	0.003465	0.010358	0.003734	0.001287	0.012248	0.006265	0.002496	0.006394	0.13058
Jeotgalicoccus_aerolatus	0	0	0.001236	0.086381	0.337749	0.23451	0.92462	0.11308	0.011628	0.728005	0.282841	0.089262	0.058243	0.002647	0.005863	0.001331	0.306516	0.219042	0	0.018536	0.005198	0.05697	0.002489	0.057931	0	0	0.002496	0.001279	0.126709
Bacteroides_ovatus	0	0	0	0.001167	0.251114	0.123842	0.19067	0.311944	0.005814	0.357287	0.467876	0.178523	0.686432	0.005293	0.001466	0.33277	0	0.224417	0.017085	0.042015	0.131677	0.003884	0.008713	0.009011	0.012248	0.012529	0.026212	0.014066	0.122002
Parasutterella_excrementihominis	0.014469	0.003662	0.01236	0.005837	0.006278	0.002635	0.005224	0.610889	0.060078	0.009402	0	0.002705	0.00416	0.009263	0.013192	0.010649	0.429919	0.248606	0.05809	0.101331	0.686106	0.054381	0.037342	0.092689	0.03307	0.060141	0.605365	0.093346	0.116828
Desulfovibrio_porci	0.003946	0.002441	0.004944	0.001167	0.006278	0.003952	0.003918	0.016897	0.164729	0	0.00793	0.309711	0	0.406246	0.004397	0.017304	0.005308	0.008063	0.170853	0.36578	0.036384	0.112646	0.333586	0.162206	0.450732	0.339544	0.046182	0.191806	0.113462
Alistipes_putredinis	0.028939	0.904552	0.001236	0	0.006278	0.609989	0.263804	0.033794	0	0.459369	0.27491	0.420611	0.013867	0.001323	0.002931	0.001331	0	0	0	0.043251	0.003465	0.009063	0.014937	0.005149	0.004899	0.011276	0.007489	0.002557	0.111608
Turicibacter_bilis	0.003946	0.784922	0	0.003502	0.032645	0.615259	1.12443	0.0013	0.007752	0.002686	0	0.380038	0.001387	0.001323	0.014657	0.001331	0.001327	0.002688	0	0.016065	0.00693	0.00259	0.008713	0.002575	0.003674	0.002506	0.001248	0.005115	0.108165
Acinetobacter_radioresistens	0.001315	0.209964	0.004944	0.61634	1.24804	0.295114	0.056156	0.0013	0.023256	0.124916	0.010573	0.018934	0.001387	0.005293	0.002931	0.035939	0.062365	0.099442	0	0.025951	0.090095	0.007769	0.001245	0.003862	0	0.001253	0.004993	0.003836	0.105615
Holdemanella_biformis	1.40221	0.002441	0.002472	0.001167	0.001256	0	0.001306	0.037693	0.003876	0.748153	0.001322	0	0.016641	0.501522	0	0	0.001327	0.169321	0.003417	0.001236	0.04678	0	0.003734	0.001287	0.00245	0	0.001248	0.003836	0.105525
Phocaeicola_plebeius	0.055246	0.001221	0	0.002335	0.030134	0.23451	0.206342	0.174168	0.034884	0.39221	0.224686	0.00541	0.001387	0.002647	0.085013	0.001331	0.758993	0.200228	0.064924	0.140875	0.025989	0.031075	0.031118	0.041195	0.048993	0.073923	0.058664	0.020459	0.105284
Mediterraneibacter_faecis	0.055246	0.001221	0	0.001167	0.006278	0.620529	0.001306	0.207962	0.001938	0	0.002643	1.15769	0.002773	0.572979	0.118725	0.001331	0	0.134382	0.005126	0.009886	0.001733	0.00259	0.003734	0.006437	0.003674	0.006265	0.002496	0	0.104576
Duncaniella_freteri	0.002631	0.007324	0.002472	0.002335	0.46205	0.042159	0.573317	0.0013	0.112403	0.001343	0.240547	0.025697	0.001387	0.005293	0.080616	0.002662	0.003981	0.431365	0.075175	0.00865	0.025989	0.042728	0.026139	0.04377	0.602609	0.060141	0.008737	0.002557	0.103406
Jeotgalibaca_arthritidis	0.002631	0	0.034609	0.022179	1.69753	0.032937	0.897195	0	0	0.162525	0.010573	0	0.001387	0	0	0	0.001327	0	0.001709	0	0	0	0.001245	0	0	0	0	0	0.102352
Anaerostipes_hadrus	0.007892	0.462652	0.01236	0.001167	0.14188	0.297748	0	0.253454	0.017442	0.00403	0.126882	0.001352	0.001387	0.227604	0	0.889161	0.310497	0.002688	0.008543	0.014829	0.032919	0.001295	0.003734	0.005149	0.007349	0.006265	0.002496	0.016623	0.10205
Rhodococcus_erythropolis	0.010523	0.003662	0.004944	0.002335	0.006278	0.01054	0.032649	0.023396	0.137597	0.001343	0.00793	0.001352	0	0.001323	0	0.005324	0.002654	0	0.215274	0.014829	2.28702	0.023306	0.008713	0.010299	0.001225	0.003759	0.003745	0.005115	0.100898
Anaerotignum_lactatifermentans	0.013154	0.004883	0.002472	0.002335	0.002511	0.001317	0	0.0026	0.013566	0.00403	0.334386	0.001352	0.001387	0	0.354709	0.002662	0.003981	0	0.013668	0.08403	0.019059	0.02978	0.048544	0.033471	1.08151	0.378384	0.06865	0.145773	0.0945791
Schaalia_odontolytica	0	0	0.001236	0	0	0	0.00653	0.253454	0	0.099396	0.370072	0.025697	0.518638	0.901151	0.002931	0.005324	0.366227	0	0.001709	0.003707	0.010396	0.006474	0.004979	0.005149	0.001225	0	0.002496	0	0.0923854
Bacteroides_caecimuris	0.011839	0.009766	0.014833	0.22996	0.007533	0.337273	0.003918	0.0013	0.023256	0.002686	0.001322	0.006762	0.005547	0.005293	0.082081	0.001331	0.27069	0.002688	0.049547	0.312643	0.008663	0.09193	0.02116	0.023172	0.591586	0.110258	0.158518	0.124035	0.0896282
Anaerovibrio_slackiae	0.006577	0.848399	0	0.810114	0.003767	0.503274	0	0	0.001938	0	0	0.274547	0.001387	0	0	0	0	0	0.015377	0.016065	0	0.003884	0	0.001287	0.001225	0	0.008737	0.001279	0.0892092
Enterococcus_faecalis	0.003946	0.002441	0.158214	0.172762	0.031389	0.085636	0.235073	0.236557	0.023256	0	0.026434	0.016229	0.002773	0.005293	0.002931	0.027953	0.184441	0.75388	0.029045	0.375666	0.072769	0.001295	0.008713	0.007724	0.00245	0.005012	0.006241	0.005115	0.0886871
Erysipelothrix_inopinata	0	0.002441	0.14709	0.068871	1.29324	0.027667	0.767905	0	0	0.036266	0.096483	0.001352	0.002773	0	0	0	0.001327	0.001344	0	0	0	0.00259	0	0.001287	0	0	0	0	0.0875227
Leyella_stercorea	0.630072	0.445562	0.003708	0.001167	0.001256	0	0.053544	0.0013	0.023256	0.318334	0.001322	0.12713	0.385511	0.236866	0	0	0.102172	0.001344	0.006834	0.006179	0.017326	0	0.027384	0.007724	0.013473	0.011276	0.006241	0.014066	0.0872517
Enterocloster_bolteae	0.005262	0.002441	0.002472	0.002335	0.001256	0.002635	0.00653	0.200164	0.025194	0.331766	0.005287	0.027049	0.370257	0.001323	0	0.267547	0.002654	0.407176	0.015377	0.121103	0.284145	0.018127	0.026139	0.02446	0.036744	0.041347	0.177241	0.019181	0.0866147
Porphyromonas_pasteri	0	0	0	0	0	0	0.292535	0.245656	0.001938	0.330423	0.644982	0.150122	0.001387	0.115125	0.307805	0.007986	0.314478	0.004031	0	0.001236	0	0	0.002489	0.001287	0	0.001253	0	0	0.0865262
Lactobacillus_intestinalis	0.001315	0.003662	0.504308	0.07821	0.001256	0.001317	0.001306	0.010398	0.063953	0.1182	0.002643	0.001352	0.001387	0.037052	0.002931	0.003993	0	0.001344	0.003417	0.113688	0.04678	0.075097	0.069705	0.275493	0.004899	0.157869	0.780109	0.038361	0.0857159
Sporosarcina_pasteurii	0.001315	0.001221	0	0.082879	1.63224	0.036889	0.359139	0	0	0.0591	0.146707	0.001352	0	0.001323	0.002931	0	0	0	0.001709	0	0.025989	0	0	0	0	0	0	0	0.0840285
Paenalcaligenes_hominis	0.002631	0.003662	0	0.019844	2.14452	0.00527	0.053544	0	0	0.006716	0	0	0.066563	0	0	0	0.001327	0	0.001709	0.004943	0	0	0	0	0.001225	0	0	0	0.0825696
Lachnospira_eligens	0.007892	0.001221	0.957937	0.284824	0.233536	0.001317	0.138432	0.0026	0.00969	0.409671	0.001322	0.102786	0	0	0.001466	0.001331	0.001327	0.002688	0.035879	0.023479	0.012128	0.001295	0.004979	0.010299	0.006124	0.010023	0.016226	0.007672	0.081648
Thomasclavelia_cocleata	0.003946	0.004883	0.002472	0.001167	0.001256	0	0.538056	0.0013	0.011628	0.001343	0.607975	0.001352	0.002773	0.001323	0.307805	0.002662	0.001327	0.14782	0.025628	0.056844	0.060641	0.044023	0.04481	0.047632	0.013473	0.066405	0.124817	0.125313	0.0803098
Phocaeicola_massiliensis	0.002631	0.001221	0	0.002335	0	0.001317	0.232461	0.365234	0.046512	0.302216	0.564359	0.171761	0.267639	0.00397	0	0	0.046442	0.063159	0.042713	0.037072	0.051978	0.003884	0.006224	0.003862	0.004899	0.005012	0.012482	0.005115	0.0801606
Blautia_luti	0.001315	0	0.126077	0	0	0	0.047015	0.0013	0.011628	0.001343	0.294736	0.196105	0.00416	0.811168	0.002931	0.360723	0.001327	0.192166	0	0.030894	0	0.005179	0.034852	0.011586	0.008574	0.003759	0.009985	0.008951	0.0773491
Sphingobacterium_yamdrokense	0.001315	0	0.002472	0.080544	1.67996	0.100128	0.270334	0	0.001938	0.001343	0.011895	0	0	0	0.001466	0	0	0	0	0.002471	0.001733	0.001295	0	0.001287	0	0	0	0	0.0770777
Anaerobutyricum_soehngenii	0.003946	0	0.517904	0.001167	0	0	0.575929	0.231358	0	0.006716	0.372715	0.00541	0.062403	0.023819	0.013192	0	0.002654	0.142444	0.003417	0.023479	0.050245	0.00259	0.003734	0.007724	0.00245	0.003759	0.007489	0.003836	0.0738707
Acinetobacter_bereziniae	0.005262	0.15381	0.237321	0.619842	0.429405	0.043477	0	0.010398	0	0.034923	0.00793	0.002705	0.001387	0.002647	0.023452	0.071878	0.302536	0.02822	0.001709	0	0.00693	0	0	0	0	0	0	0	0.0708511
Laedolimicola_ammoniilytica	0.003946	0	0.003708	0.004669	0.005022	0.003952	0.005224	0.005199	0.091085	0	0.005287	0.002705	0.20385	0.006616	0.090876	0.263554	0.006635	0.009407	0.015377	0.355894	0.015593	0.177385	0.100823	0.045057	0.086962	0.30822	0.034949	0.130428	0.0708008
Enterocloster_aldenensis	0	0.001221	0.001236	0.001167	0.794777	0.642926	0	0	0.007752	0.00403	0.310596	0	0	0.001323	0	0.002662	0.001327	0.006719	0	0.022243	0.121281	0.003884	0.006224	0.001287	0.00245	0.008771	0.009985	0.011508	0.0701203
Psychrobacter_pulmonis	0.002631	0.002441	0	0.01751	1.21665	0.00527	0.466228	0	0	0	0.166532	0.002705	0.001387	0	0.001466	0	0	0.001344	0	0	0.03985	0.00259	0	0	0	0.001253	0	0	0.068852
Faecalibaculum_rodentium	0.001315	0.002441	0.001236	0.433072	0.189591	0.001317	0.001306	0.0013	0.122093	0	0	0.159589	0	0	0.40601	0	0	0.561715	0.003417	0.011122	0.012128	0	0.003734	0.003862	0.001225	0.006265	0.001248	0	0.0687138
Moraxella_osloensis	0	0.069581	0.15327	0.001167	0	0.002635	0.649062	0.005199	0.001938	0.00403	0.757325	0.109548	0.074884	0	0.02052	0.002662	0.014596	0.021501	0.008543	0.001236	0	0.00259	0	0.001287	0	0	0	0	0.0679134
Longimicrobium_terrae	0.001315	0.008545	0.002472	0.001167	0	0	0	0	0	0.001343	0.749395	0	0	0	0	0	0.667436	0.452866	0	0.001236	0	0	0	0.001287	0.001225	0.002506	0.008737	0	0.0678404
Neglecta_timonensis	0.003946	0	0.001236	0.001167	0.007533	0.001317	0.001306	0.0013	0.046512	0.002686	0.418974	0.002705	0.241291	0.001323	0.392818	0.006655	0.001327	0.185446	0.085426	0.051901	0.010396	0.011653	0.084641	0.007724	0.151877	0.038841	0.044934	0.057542	0.066517
Turicimonas_muris	0.011839	0.012207	0.004944	0.003502	0.008789	0.002635	0.001306	0.003899	0.013566	0.010745	0.002643	0.004057	0.585201	0.00794	0.01026	0.002662	0.010615	0.009407	0.029045	0.011122	0.036384	0.20846	0.377152	0.361745	0.012248	0.001253	0.019971	0.026853	0.0639446
Hydrogenophaga_flava	0.003946	0.001221	1.04817	0.002335	0.002511	0.001317	0.377423	0	0.001938	0.304903	0	0	0	0	0.002931	0.001331	0	0	0	0.004943	0	0.001295	0	0.001287	0.001225	0	0.009985	0.008951	0.0634182
Corynebacterium_casei	0.001315	0	0.004944	0.10856	0.311382	0.061921	0.844956	0.036393	0.003876	0.016118	0.189001	0.013524	0.048536	0.011909	0.02052	0.002662	0	0.006719	0.001709	0.022243	0.010396	0.018127	0.001245	0.034758	0	0	0.001248	0.002557	0.0633792
Mucispirillum_schaedleri	0.013154	0.004883	0.002472	0.011673	0.06529	0	0.003918	0.093583	0.056202	0.005373	0.009252	0.004057	0.015254	0.006616	0.123122	0.003993	0.4339	0.010751	0.064924	0.025951	0.012128	0.009063	0.012447	0.014161	0.052667	0.499919	0.012482	0.182855	0.0625032
Pseudomonas_indica	0	0.15381	0.024721	0.014008	0.006278	0.023714	0.261192	0.135176	0.013566	0	0.292092	0.210982	0.048536	0.00794	0.074753	0.001331	0.005308	0.157226	0.005126	0.028422	0.221772	0.010358	0.014937	0.003862	0.009799	0.008771	0.004993	0.005115	0.0622781
Coprococcus_ammoniilyticus	0.146008	0.007324	0.002472	0.002335	0	0	0	0.214461	0.003876	0.001343	0.508849	0	0	0.313617	0.002931	0.153074	0	0.233824	0.030753	0.007414	0.00693	0.005179	0.004979	0.006437	0.006124	0.002506	0.009985	0.006394	0.0598863
Anaerotignum_aminivorans	0.001315	0.001221	0.001236	0.001167	0.008789	0.670593	0.001306	0.005199	0.050388	0.00403	0.00793	0.004057	0.217717	0.001323	0.005863	0.001331	0.32642	0.005375	0.025628	0.024715	0.00693	0.011653	0.014937	0.002575	0.009799	0.002506	0.244642	0.01023	0.0596027
Proteus_mirabilis	0.001315	0.001221	0.001236	0.001167	0.003767	0.002635	0.314736	0.0026	0	0	0.001322	0.004057	0.126193	0.002647	0	0.001331	0.002654	0.004031	0.001709	0.41521	0.015593	0.075097	0.138165	0.108137	0.111458	0.082693	0.156022	0.081837	0.0591726
Morganella_morganii	0.001315	0	0.001236	0	0	0.277986	0.001306	0	0	0	0.001322	0	0.002773	0.001323	0.090876	0.664209	0	0.434052	0	0.064259	0	0.007769	0.006224	0.012873	0.008574	0.008771	0.019971	0.011508	0.0577267
Adlercreutzia_muris	0.002631	0	0.003708	0.001167	0.035156	0.330685	0.002612	0.015597	0.122093	0.002686	0	0.097376	0	0	0.001466	0.002662	0	0.002688	0.042713	0.261977	0.098758	0.063444	0.126962	0.121011	0.034295	0.152857	0.026212	0.044755	0.0569111
Monoglobus_pectinilyticus	0	0	0	0	0	0	0.003918	0.0026	0	0	0.335708	0	0	0.735742	0	0.001331	0	0.331922	0	0.013593	0.001733	0.02978	0.026139	0.012873	0.004899	0.001253	0.006241	0.001279	0.0538932
Alistipes_finegoldii	0.007892	0.003662	0.003708	0.001167	0.003767	0.002635	0.001306	0.045492	0.025194	0.006716	0.001322	0.012172	0.001387	0.002647	0.580432	0.002662	0.061038	0.129006	0.010251	0.048194	0.043315	0.15149	0.229029	0.027034	0.009799	0.062646	0.018723	0.007672	0.0535842
Dialister_hominis	0.147324	0	0.001236	0	0	0.002635	0.275558	0	0.003876	0	0.002643	0	0	0.001323	0.001466	0.001331	0.188421	0.791507	0.001709	0.006179	0.027721	0.00259	0.007468	0.001287	0.004899	0	0.009985	0.001279	0.0528728
Ruminococcus_callidus	0.013154	0	0	0	0	0	0.007836	0.120878	0.054264	0	0.001322	0.167704	0.002773	0.752944	0	0.001331	0.261401	0	0.001709	0.023479	0.001733	0.005179	0.009958	0.009011	0.006124	0.008771	0.009985	0.006394	0.0523554
Helicobacter_typhlonius	0.015785	0.012207	0.00618	0.684044	0.012556	0.011857	0	0.003899	0.102713	0.002686	0.003965	0	0.001387	0.002647	0.004397	0.186351	0.010615	0.259356	0.023919	0.029658	0.008663	0.001295	0.004979	0.010299	0.007349	0.003759	0.009985	0.042197	0.052241
Caulobacter_flavus	0	0.054932	0.119897	0.03035	0.012556	0.200256	0.024813	0.22096	0.003876	0.271323	0.054189	0.056803	0.00832	0.00794	0.07915	0.002662	0.106153	0	0.01196	0.011122	0.159398	0.00259	0.001245	0	0.003674	0.002506	0	0.001279	0.0517126
Bacteroides_eggerthii	0.011839	0.076905	0.05315	0.001167	0.441961	0.052699	0	0.0026	0.046512	0.002686	0.001322	0.32053	0.001387	0	0	0	0.001327	0.1196	0.005126	0.086502	0.050245	0.010358	0.018671	0.012873	0.031845	0.027564	0.034949	0.028132	0.0514268
Alistipes_inops	0	0.001221	0.002472	0	0.001256	0.001317	0	0.0013	0.003876	0	0	0	0	0.344052	0.386955	0.001331	0.257421	0	0.008543	0.021008	0.005198	0.192923	0.019916	0.04377	0.022047	0.033829	0.032453	0.057542	0.0513725
Intestinimonas_butyriciproducens	0.002631	0	0.003708	0.001167	0.003767	0	0.003918	0.006499	0.040698	0	0.001322	0.002705	0.002773	0.00397	0.678637	0.001331	0.002654	0.002688	0.025628	0.079088	0.027721	0.117825	0.048544	0.037333	0.037969	0.091464	0.059912	0.1381	0.0507876
Parabacteroides_goldsteinii	0.001315	0	0	0	0.003767	0.480877	0	0.126077	0.003876	0	0.002643	0.008115	0.155314	0.06881	0.218395	0.005324	0	0.120943	0.001709	0.002471	0.013861	0.063444	0.114515	0	0	0	0.003745	0.006394	0.050057
Parabacteroides_hominis	0	0.001221	0.001236	0	0	0	0.002612	0	0.007752	0.001343	0.003965	0.001352	0	0.00397	0.001466	0.001331	0	0.004031	0.006834	0.007414	0.025989	0.299095	0.182975	0.458296	0	0.156616	0.148533	0.070329	0.0495129
Phocaeicola_coprocola	0.005262	0.001221	0	0.288326	0.204658	0.441353	0.002612	0.0013	0.011628	0	0	0.13254	0	0	0.096739	0	0	0	0	0.019772	0.10049	0.001295	0.006224	0.006437	0.006124	0.002506	0.01373	0.006394	0.0481647
Hominimerdicola_aceti	0.003946	0.001221	0.001236	0	0.217214	0	0.001306	0.003899	0.015504	0.267293	0	0.78983	0.00416	0.001323	0.001466	0	0.002654	0.001344	0	0.006179	0.003465	0.003884	0.001245	0.001287	0.003674	0.005012	0.003745	0.001279	0.0479345
Pradoshia_eiseniae	0	1.11329	0	0	0.150669	0.001317	0	0	0.001938	0	0	0	0	0	0	0	0	0	0.020502	0	0.00693	0	0	0.001287	0	0	0	0	0.0462835
Flavonifractor_plautii	0.003946	0	0.001236	0.002335	0	0	0.003918	0.686276	0.001938	0.001343	0	0.451718	0.001387	0.00397	0.004397	0	0.002654	0.001344	0.044422	0.024715	0.019059	0.005179	0.002489	0.003862	0.004899	0.007518	0.008737	0.002557	0.0460678
Alistipes_dispar	0.003946	0.002441	0.003708	0.004669	0.002511	0.003952	0.001306	0.012998	0.04845	0.002686	0	0	0	0.001323	0.002931	0	0.002654	0.002688	0.061507	0.464639	0.048513	0.014243	0.027384	0.037333	0.131055	0.305715	0.014978	0.057542	0.0449704
Succinivibrio_dextrinosolvens	0.002631	0.002441	0	0.003502	0.177036	0.002635	0.001306	0.0013	0.001938	0	0.068728	0.12172	0	0.316263	0.002931	0	0	0.346704	0	0.024715	0.117816	0.003884	0.009958	0.006437	0.006124	0.011276	0.014978	0.008951	0.0447598
Ruthenibacterium_lactatiformans	0.003946	0	0.001236	0	0	0	0	0	0.005814	0.45131	0	0	0.199689	0.001323	0.165628	0.247581	0.001327	0	0	0.032129	0.025989	0.009063	0.008713	0.003862	0.014698	0.017541	0.01373	0.044755	0.0445834
Treponema_porcinum	0	0	0	0.22996	0	0	0	0.0013	0	0.633983	0.342316	0	0	0.001323	0	0	0.001327	0	0	0.013593	0	0	0.001245	0.001287	0	0.001253	0	0	0.0438424
Facklamia_tabacinasalis	0	0	0	0	1.0823	0.007905	0.06791	0.025995	0.003876	0	0.005287	0.001352	0.001387	0	0	0	0	0	0	0.001236	0	0.003884	0	0.005149	0	0	0	0.001279	0.0431273
Acutalibacter_muris	0	0	0	0	0.002511	0	0	0.0013	0.015504	0	0	0	0	0.725155	0.115793	0.001331	0	0	0.128139	0.0173	0.003465	0.005179	0.007468	0.001287	0.001225	0.008771	0.008737	0.153445	0.0427361
Ileibacterium_valens	0	0.001221	0	0	0.006278	0.003952	0.00653	0.006499	0.110465	0.36266	0.003965	0	0.011094	0	0.249176	0.27154	0	0.014782	0.042713	0.022243	0.003465	0.00259	0.002489	0.001287	0.008574	0.006265	0.007489	0.007672	0.0411768
Peptococcus_simiae	0	0	0.646453	0.001167	0.001256	0	0	0	0.003876	0	0	0	0	0	0	0	0	0.483773	0	0.003707	0.003465	0	0.003734	0	0	0	0.002496	0	0.0410688
Butyricimonas_virosa	0.003946	0	0	0	0	0	0.001306	0	0.001938	0	0.001322	0	0	0.786026	0	0	0.290594	0	0	0.001236	0.003465	0.00259	0	0	0	0.002506	0.001248	0.001279	0.0391949
Thomasclavelia_ramosa	0.001315	0	0.002472	0.002335	0	0	0.001306	0.233958	0.01938	0	0.001322	0.582905	0.001387	0	0	0	0	0	0.003417	0.003707	0.209644	0.005179	0.003734	0.006437	0.003674	0.003759	0	0.005115	0.0389659
Anaeroplasma_bactoclasticum	0.001315	0.002441	0	0	0	0	0.001306	0	0.017442	0.001343	0.261694	0.002705	0.009707	0.006616	0.045438	0.001331	0.003981	0.060472	0.001709	0.310171	0.001733	0.00259	0.141899	0.02446	0.082063	0	0	0.097182	0.0384856
Waltera_intestinalis	0.014469	0.004883	0.001236	0.623344	0.003767	0.001317	0.003918	0.061089	0	0	0	0	0.001387	0.001323	0.067424	0.005324	0	0.253981	0.003417	0.012357	0	0	0.004979	0.001287	0	0.003759	0.002496	0.005115	0.0384597
Schaedlerella_arabinosiphila	0	0.001221	0	0.001167	0	0	0.003918	0.129976	0.017442	0.001343	0.002643	0.004057	0.001387	0	0.729938	0.001331	0.001327	0.001344	0.005126	0.002471	0.003465	0.011653	0.001245	0.009011	0.042869	0.088958	0.007489	0.005115	0.0383749
Dorea_formicigenerans	0.005262	0.006104	0.001236	0.001167	0.163224	0.002635	0	0	0.01938	0.001343	0.001322	0.008115	0.00416	0.101892	0.005863	0.010649	0.001327	0.001344	0.025628	0.42386	0.005198	0.025896	0.007468	0.056643	0.03062	0.110258	0.042438	0.008951	0.0382851
Ihubacter_massiliensis	0	0	0	0	0.001256	0	0.00653	0.0013	0.03876	0	0	0	0	0	0.328325	0	0	0.022845	0.034171	0.023479	0.036384	0.055676	0.29251	0.051494	0.028171	0.028817	0.052423	0.065214	0.0381198
Pseudochrobactrum_asaccharolyticum	0	0	0.035845	0	0.773432	0.002635	0.097947	0	0.001938	0.100739	0.018504	0	0	0	0	0	0	0.001344	0.006834	0.012357	0.00693	0.00259	0	0.001287	0.001225	0.001253	0	0.001279	0.0380764
Bacteroides_stercoris	0	0	0	0.003502	0	0	0.001306	0	0.005814	0.008059	0	0.001352	0.077657	0.001323	0	0	0.001327	0	0	0	0.951193	0	0.001245	0	0.00245	0	0	0	0.0376867
Anaeromyxobacter_dehalogenans	0	0	0	0	0	0	0	0	0	0	0	0	0.069337	0	0	0	0.755012	0.205604	0	0	0.001733	0	0.001245	0	0	0	0.002496	0	0.0369795
Massiliprevotella_massiliensis	0	0	0	0	0	0	0.001306	0.16767	0	0	0.00793	0.043278	0	0.349345	0.038109	0.228946	0.001327	0.172008	0.001709	0.007414	0	0	0.001245	0	0.001225	0	0.002496	0.003836	0.0367087
Pseudarthrobacter_phenanthrenivorans	0	0.03418	0.003708	0.003502	0.031389	0	0.019589	0	0.011628	0.005373	0.079301	0.001352	0	0.768824	0.001466	0	0	0	0	0.007414	0.005198	0.001295	0.007468	0.007724	0	0.002506	0.009985	0.006394	0.0360106
Bilophila_wadsworthia	0	0	0.002472	0.001167	0.001256	0	0	0.0013	0.001938	0	0	0	0.350843	0.239513	0.112862	0	0.25344	0	0.001709	0.014829	0	0.003884	0.004979	0	0.001225	0.001253	0.006241	0.006394	0.0359037
Georgfuchsia_toluolica	0	0	1.00243	0.001167	0	0	0	0	0	0	0	0	0	0	0	0	0	0	0	0	0	0	0	0	0	0	0	0	0.0358429
Novosphingobium_huizhouense	0	0.001221	0.058094	0	0	0	0.397012	0.023396	0.00969	0.173271	0.104413	0.008115	0.099845	0.009263	0.060095	0.013311	0.01725	0.002688	0.001709	0.001236	0.003465	0.00259	0	0	0.001225	0	0.001248	0	0.0353263
Segatella_hominis	0	0	0	0	0	0	0	0	0.001938	0	0.644982	0	0	0	0	0	0	0.159914	0.158893	0.004943	0	0	0.001245	0	0	0.001253	0.004993	0.001279	0.03498
Azotobacter_chroococcum	0	0	0.024721	0.001167	0	0	0.146268	0	0.005814	0.00403	0	0.473357	0	0	0	0.002662	0.272017	0.009407	0.003417	0.007414	0.001733	0.003884	0.003734	0	0.001225	0.006265	0.004993	0.002557	0.0348095
Pedobacter_rhizosphaerae	0	0	0.949285	0.002335	0	0	0	0	0	0	0	0	0	0	0	0	0	0	0	0	0	0	0	0	0	0	0	0	0.0339864
Agathobaculum_butyriciproducens	0.002631	0.001221	0.001236	0.001167	0	0.001317	0.001306	0	0	0.906649	0	0	0.001387	0	0.001466	0	0	0	0	0.016065	0.003465	0.003884	0.001245	0.003862	0.001225	0.001253	0	0.001279	0.0339521
Kofleria_flava	0	0	0.001236	0	0	0	0.34608	0	0.023256	0	0	0.001352	0	0	0	0.002662	0	0	0.543311	0.001236	0	0.001295	0	0.001287	0	0.005012	0.003745	0	0.0332311
Faecalibacillus_intestinalis	0.026308	0.001221	0	0	0	0	0	0.005199	0.017442	0.198791	0.001322	0.004057	0.155314	0	0.09967	0	0.005308	0.292952	0	0.025951	0.00693	0.00259	0.009958	0.016736	0.013473	0.010023	0.012482	0.012787	0.0328041
Sutterella_massiliensis	0.001315	0.001221	0	0.001167	0	0.001317	0.001306	0	0.003876	0	0.288127	0.129835	0	0	0	0.163723	0	0	0.017085	0.091445	0.057176	0.010358	0.031118	0.020598	0.025721	0.013782	0.036197	0.023017	0.0327994
Eggerthella_lenta	0	0.001221	0	0.001167	0.0339	0.001317	0.001306	0	0.003876	0.001343	0.430869	0	0.001387	0.001323	0.001466	0.07454	0	0.001344	0.041005	0.003707	0.310134	0	0.001245	0	0	0	0	0.001279	0.0325868
Adlercreutzia_caecicola	0	0	0	0	0.002511	0	0.001306	0	0.01938	0	0	0	0.289827	0.001323	0.001466	0	0	0.425989	0.003417	0.074145	0.001733	0.009063	0.004979	0.034758	0.007349	0.011276	0.008737	0.011508	0.032456
Rothia_mucilaginosa	0	0	0	0	0	0	0	0	0	0	0	0	0.00416	0	0	0.359391	0.532091	0.001344	0	0	0	0	0.004979	0	0	0.001253	0	0	0.0322578
Acidovorax_wautersii	0	0.013428	0.054386	0.002335	0.041434	0	0.069216	0.0013	0.005814	0.02552	0.158602	0.027049	0.052696	0.079397	0.013192	0.002662	0.226902	0.083317	0.001709	0	0.013861	0	0	0	0.001225	0	0	0	0.0312159
Anaerostipes_caccae	0.002631	0	0.438797	0.001167	0.001256	0.001317	0.323878	0.0026	0.005814	0.001343	0	0.001352	0.002773	0	0	0	0	0.001344	0.003417	0.022243	0.00693	0.003884	0.007468	0.005149	0.014698	0.001253	0.009985	0.008951	0.0310089
Ilumatobacter_fluminis	0	0.002441	0.001236	0.840464	0.002511	0.001317	0	0.0026	0	0	0.001322	0	0	0	0	0	0	0	0	0.003707	0	0	0.001245	0.003862	0	0	0.001248	0.003836	0.030921
Pasteurella_aerogenes	0	0	0	0	0	0	0.297759	0.302845	0.001938	0	0.247155	0	0	0	0.001466	0.002662	0	0	0	0.001236	0	0	0	0.003862	0	0.001253	0.001248	0	0.0307651
Blautia_hominis	0	0.002441	0	0	0	0	0.001306	0.0013	0.00969	0	0	0	0	0	0.259436	0.441918	0	0.077941	0.005126	0.0173	0	0	0.003734	0.006437	0.003674	0.007518	0.001248	0.005115	0.0301494
Asticcacaulis_excentricus	0	0.036622	0.091468	0.080544	0.028878	0.039524	0.009142	0.031194	0.001938	0.132975	0.034364	0.016229	0.027735	0.243483	0	0.001331	0.011942	0	0.018794	0	0.029454	0	0	0	0	0	0	0	0.0298435
Pseudolabrys_taiwanensis	0	0	0	0	0.005022	0	0.001306	0	0.001938	0.001343	0.003965	0	0	0	0	0.178365	0.403381	0.016126	0	0.05808	0	0.020717	0.013692	0.014161	0.039194	0.011276	0.034949	0.012787	0.0291536
Negativibacillus_massiliensis	0.003946	0	0	0	0.001256	0	0	0.354836	0	0.001343	0	0.001352	0.35223	0	0.08941	0	0	0	0	0.002471	0	0.00259	0	0.001287	0.00245	0	0	0.001279	0.0290875
Ramlibacter_monticola	0.001315	0	0.003708	0.003502	0	0	0	0	0.001938	0	0	0	0	0	0.065958	0	0.688667	0.002688	0.001709	0.001236	0.003465	0	0	0.002575	0.00245	0.002506	0.001248	0	0.027963
Myroides_ceti	0.002631	0	0.033373	0.001167	0.651642	0.023714	0.043097	0	0	0	0.005287	0	0.001387	0	0	0	0	0	0.003417	0.001236	0.001733	0	0.001245	0	0	0	0	0	0.0274975
Campylobacter_hyointestinalis	0	0.001221	0.355982	0.001167	0	0.13043	0	0.0026	0	0	0	0	0	0	0	0	0	0.001344	0.010251	0.002471	0.254691	0.001295	0	0	0	0	0	0	0.0271947
Megamonas_funiformis	0.003946	0	0.001236	0	0.001256	0	0.002612	0	0.040698	0	0.49431	0	0	0	0.013192	0	0.074307	0.020157	0.049547	0.011122	0.025989	0	0.001245	0.002575	0.003674	0.002506	0.001248	0.001279	0.0268178
Ramlibacter_tataouinensis	0	0	0	0	0.003767	0.521719	0	0	0	0	0	0	0.001387	0.001323	0.001466	0	0	0.212323	0	0.003707	0	0	0	0.003862	0	0	0	0.001279	0.0268155
Halopseudomonas_xiamenensis	0	0	0.002472	0	0.701865	0.019762	0	0	0.003876	0	0	0.002705	0.009707	0	0	0	0	0	0	0.001236	0	0	0.001245	0	0	0.001253	0	0	0.0265757
Comamonas_testosteroni	0	0	0.05933	0.007004	0.026367	0	0.050932	0	0.001938	0	0.013217	0.06086	0.385511	0.002647	0.016123	0.039932	0.043788	0.009407	0.010251	0.002471	0.005198	0.001295	0	0.002575	0.001225	0.001253	0	0.001279	0.0265215
Xylanibacter_ruminicola	0.001315	0.491949	0	0	0.226003	0	0	0.0013	0.005814	0	0	0	0	0	0	0	0	0.002688	0	0	0	0	0.001245	0	0	0	0	0.002557	0.026174
Phenylobacterium_muchangponense	0	0	0	0	0.001256	0	0	0.205363	0	0.001343	0	0	0.245452	0.001323	0	0.001331	0	0.252637	0	0.00865	0.001733	0	0.001245	0	0	0	0.002496	0.001279	0.025861
Coprococcus_comes	0.001315	0.003662	0.001236	0	0	0	0	0.0013	0.005814	0.001343	0	0.00541	0	0.313617	0.001466	0.001331	0.333055	0.002688	0.001709	0.011122	0	0.005179	0	0.002575	0.003674	0.012529	0.007489	0.003836	0.0257268
Catenibacterium_mitsuokai	0	0	0	0	0.003767	0.382067	0	0	0.001938	0	0	0.009467	0	0	0.055698	0	0.242825	0	0.006834	0.004943	0.001733	0.00259	0	0.002575	0.00245	0.001253	0.001248	0	0.0256924
Xylanibacter_brevis	0	0.001221	0.008652	0.508947	0.003767	0.001317	0	0	0.005814	0	0	0	0.002773	0	0	0	0	0.002688	0.006834	0.009886	0.128212	0.001295	0.003734	0.006437	0.003674	0	0.008737	0.002557	0.0252338
Myroides_anatoliensis	0.001315	0.001221	0.47217	0	0	0	0	0	0	0	0	0	0	0	0	0.215635	0	0	0	0	0.001733	0	0.006224	0	0	0.001253	0	0	0.024984
Acidibacter_ferrireducens	0.001315	0	0.001236	0	0.001256	0.001317	0.002612	0	0	0.001343	0.001322	0.001352	0	0	0.001466	0.001331	0.498919	0.13035	0.003417	0.019772	0.001733	0.003884	0.002489	0.006437	0.004899	0.005012	0.004993	0.002557	0.0249647
Nitrospira_japonica	0.003946	0	0.116189	0.002335	0.001256	0.412368	0.00653	0	0.001938	0.001343	0.003965	0.006762	0.005547	0.006616	0.008794	0.006655	0.002654	0.004031	0.032462	0.039544	0.001733	0	0.003734	0.005149	0.003674	0.007518	0.011234	0.002557	0.0249476
Roseisolibacter_agri	0	0.001221	0	0	0.005022	0.426861	0.001306	0	0.023256	0	0	0.001352	0.001387	0	0.001466	0	0	0.213667	0	0.004943	0.003465	0	0	0	0.001225	0.002506	0	0.001279	0.0246056
Longibaculum_muris	0.002631	0.001221	0	0	0.072823	0	0.002612	0.0013	0.007752	0	0	0.043278	0	0	0	0.001331	0.001327	0.001344	0	0.001236	0.00693	0.003884	0.475485	0.036046	0.004899	0.002506	0.009985	0.005115	0.0243466
Mycobacterium_simiae	0	0	0	0.590659	0.001256	0	0	0	0	0	0	0	0	0	0.001466	0	0	0	0.001709	0.011122	0	0.001295	0.003734	0.020598	0.004899	0.003759	0.003745	0.005115	0.0231913
Solirubrobacter_ginsenosidimutans	0	0	0	0	0	0	0	0.0013	0.001938	0.106111	0	0	0	0	0	0	0.002654	0.502587	0	0.013593	0	0.007769	0.003734	0.002575	0.001225	0	0.003745	0.001279	0.0231611
Edaphocola_aurantiacus	0	0	0	0	0	0	0	0	0	0.002686	0.634409	0	0	0	0	0	0	0	0	0	0	0	0	0	0	0	0	0	0.0227534
Dysosmobacter_acutus	0.019731	0.001221	0	0.001167	0	0	0	0.006499	0.02907	0	0	0	0	0.002647	0.043972	0.318128	0.001327	0	0.01196	0.00865	0.008663	0.047907	0.003734	0.003862	0.020822	0.006265	0.033701	0.057542	0.0223881
Fibrobacter_intestinalis	0	0	0	0	0	0	0	0.185866	0	0	0	0	0	0	0	0	0	0.428677	0.001709	0.002471	0.001733	0	0.001245	0	0	0.001253	0	0.003836	0.0223854
Gracilibacter_thermotolerans	0.001315	0	0	0	0	0	0	0	0	0	0	0	0.277346	0	0	0	0.346324	0.001344	0	0	0	0	0	0	0	0	0	0	0.0223689
Phocaeicola_coprophilus	0	0	0	0	0.001256	0.375479	0	0	0	0	0	0	0	0.111155	0	0	0	0.020157	0	0.045722	0	0.006474	0.002489	0.006437	0.004899	0.005012	0.012482	0.020459	0.0218579
Agrobacterium_radiobacter	0	0	0.009888	0.010506	0.0226	0.00527	0.044403	0	0	0.345198	0.001322	0.004057	0.005547	0.054254	0.001466	0.025291	0.007961	0.026876	0	0.003707	0.032919	0.001295	0.001245	0	0.001225	0	0.003745	0.001279	0.0217876
Herbaspirillum_huttiense	0	0.010986	0.00618	0.197275	0	0	0.056156	0.041592	0.00969	0.00403	0.185036	0	0.005547	0.010586	0.046904	0.001331	0.014596	0	0.001709	0	0.012128	0.001295	0	0	0.00245	0	0	0.001279	0.0217418
Cellulosimicrobium_cellulans	0.001315	0	0	0.049027	0.052734	0	0.083581	0	0.001938	0.380121	0	0.001352	0.001387	0.001323	0	0	0	0	0	0.00865	0	0	0.001245	0.001287	0	0	0.002496	0.001279	0.0209905
Marinobacter_psychrophilus	0	0	0.003708	0	0.003767	0	0	0	0.011628	0	0	0.004057	0.005547	0	0	0.009318	0.424612	0.002688	0.001709	0	0.107421	0.001295	0.001245	0.002575	0.00245	0	0	0.002557	0.0208778
Arenimonas_daechungensis	0.001315	0.001221	0	0	0.006278	0	0.003918	0	0	0.529214	0	0.001352	0	0.001323	0	0	0	0	0.025628	0.001236	0	0	0	0.001287	0.00245	0.002506	0.003745	0.001279	0.0208126
Phocaeicola_barnesiae	0	0	0.002472	0	0	0	0	0	0	0	0.001322	0	0.124806	0.001323	0.156834	0.23427	0	0	0	0.027186	0.003465	0.001295	0.009958	0.003862	0.007349	0.001253	0.002496	0.002557	0.0207303
Harryflintia_acetispora	0.001315	0	0.001236	0	0.002511	0	0	0	0.017442	0.001343	0.001322	0	0.001387	0	0	0.331439	0	0.001344	0.001709	0.024715	0.001733	0.028485	0.009958	0.002575	0.026946	0.082693	0.019971	0.021738	0.0207094
Ruminococcus_bromii	0.002631	0.025635	0	0	0.001256	0	0.215483	0.014297	0.005814	0	0	0.001352	0	0	0.007329	0.272871	0	0	0	0.009886	0.003465	0	0.001245	0	0.00245	0	0.006241	0.007672	0.0206295
Anthropogastromicrobium_aceti	0.002631	0.001221	0.001236	0.092218	0	0	0.001306	0	0.003876	0	0	0.404382	0	0.001323	0	0	0	0	0.003417	0.027186	0.003465	0	0.006224	0.002575	0.00245	0.006265	0.007489	0	0.0202594
Bosea_thiooxidans	0	0.275882	0.002472	0.144747	0.006278	0.001317	0.001306	0.0013	0.003876	0.068502	0.021147	0	0	0	0	0	0	0.001344	0.003417	0.001236	0.029454	0	0	0	0	0	0	0	0.0200814
Phreatobacter_oligotrophus	0.002631	0.001221	0.039554	0.01751	0.001256	0.026349	0.048321	0.003899	0.005814	0.026864	0.191644	0.002705	0.001387	0.009263	0	0.009318	0.110134	0.038971	0.01196	0.001236	0.003465	0.00259	0	0.001287	0	0	0.001248	0	0.019951
Chitinophaga_cymbidii	0	0.03418	0.238557	0.109727	0.046456	0.013175	0	0	0.015504	0	0	0.001352	0	0	0.019055	0	0.006635	0	0	0.003707	0.058908	0	0	0.001287	0.003674	0	0.001248	0	0.0197666
Rhizobium_aggregatum	0	0.073243	0	0.009338	0.007533	0	0	0	0	0.022834	0.118952	0.002705	0.036055	0	0.007329	0.001331	0.01725	0.237855	0	0.002471	0.001733	0	0.001245	0	0.001225	0	0.001248	0	0.0193695
Ruminococcus_champanellensis	0.002631	0.004883	0.003708	0	0.001256	0.002635	0	0.0026	0.071705	0	0.002643	0.001352	0	0.001323	0.281422	0.001331	0.001327	0.005375	0.025628	0.011122	0.003465	0.023306	0.002489	0.002575	0.001225	0.005012	0.07489	0.003836	0.019205
Blautia_faecis	0	0.512702	0	0	0.002511	0	0	0	0	0	0	0	0	0	0	0	0	0.001344	0.003417	0.006179	0	0	0.002489	0	0	0	0	0.003836	0.0190171
Hoylesella_nanceiensis	0	0	0	0	0	0	0.26511	0	0	0	0	0.263727	0	0	0	0	0	0	0	0	0	0	0	0	0	0	0	0	0.018887
Hallerella_succinigenes	0	0	0.001236	0	0.492184	0	0	0	0.001938	0	0	0	0	0	0	0	0	0	0	0.006179	0	0	0	0	0	0	0	0	0.017912
Parasutterella_secunda	0	0	0.002472	0	0	0	0	0	0.003876	0	0	0	0	0	0	0.48052	0	0	0	0.004943	0	0.001295	0.003734	0	0.001225	0.001253	0	0.001279	0.0178785
Cerasibacillus_terrae	0	0	0	0.031517	0	0	0	0	0	0	0.463911	0	0	0	0.001466	0	0	0	0	0	0	0	0	0	0	0	0	0	0.0177462
Variovorax_boronicumulans	0.001315	0.336918	0.004944	0.092218	0.001256	0.001317	0.001306	0	0	0	0.042294	0.00541	0	0	0	0	0	0.002688	0.001709	0	0	0.001295	0	0	0.001225	0	0	0	0.0176391
Vescimonas_fastidiosa	0.007892	0	0	0	0	0	0	0	0.001938	0.002686	0	0	0	0	0	0.001331	0.234863	0	0	0.014829	0.213109	0.006474	0.002489	0.001287	0.003674	0	0.002496	0	0.0176096
Sphingomonas_paucimobilis	0	0.031739	0.003708	0.009338	0	0.007905	0.024813	0.027295	0.021318	0.030893	0.01586	0	0	0.055578	0.039575	0	0	0.029564	0.152059	0.001236	0.038117	0	0	0	0	0	0	0.002557	0.0175555
Labilithrix_luteola	0	0	0	0	0	0	0.001306	0	0	0.364003	0	0	0	0	0.115793	0	0	0	0	0	0	0	0	0	0	0	0	0	0.0171822
Butyricicoccus_pullicaecorum	0.001315	0.010986	0.001236	0	0.002511	0	0.009142	0.003899	0.017442	0.002686	0	0	0.00416	0	0	0.006655	0	0.014782	0.025628	0.009886	0.32746	0.007769	0.004979	0	0.004899	0.003759	0.009985	0.003836	0.0168934
Zea_mays	0	0.001221	0.354746	0	0.036412	0	0	0.0026	0	0	0	0	0	0	0	0	0	0	0	0	0.077967	0	0	0	0	0	0	0	0.0168909
Adhaeribacter_terrae	0	0	0	0	0	0	0	0	0	0	0	0	0.009707	0	0	0.445912	0	0	0.01196	0	0	0	0	0.002575	0	0	0.001248	0.001279	0.0168815
Rothia_nasimurium	0	0	0	0.079377	0.001256	0.009222	0.216789	0.010398	0	0.001343	0.002643	0	0.018028	0.115125	0	0	0	0.004031	0	0.001236	0.003465	0.001295	0.001245	0	0	0.001253	0.002496	0.001279	0.0168029
Pedobacter_chitinilyticus	0	0	0	0	0	0	0	0	0	0	0	0.001352	0.464555	0	0	0	0	0	0	0	0	0	0.002489	0	0	0	0	0	0.0167284
Leucobacter_chromiireducens	0.001315	0	0.002472	0.168093	0.12179	0.009222	0.030037	0.005199	0.001938	0.09268	0.00793	0.013524	0.001387	0	0	0	0.002654	0.004031	0	0	0	0	0	0.001287	0	0	0.002496	0	0.0166448
Intestinimonas_massiliensis	0	0	0	0	0	0	0	0	0	0.460712	0	0	0	0.001323	0	0	0.001327	0	0	0	0	0	0	0	0	0	0	0	0.0165486
Zoogloea_resiniphila	0.001315	0.001221	0.001236	0	0.455772	0.001317	0	0	0	0	0	0	0	0	0	0	0	0	0	0	0	0	0	0	0	0	0	0	0.0164593
Eisenbergiella_tayi	0.002631	0	0	0.001167	0	0.002635	0.001306	0.006499	0.100775	0.002686	0.002643	0.004057	0.002773	0.010586	0.08941	0.002662	0.002654	0.001344	0.037588	0.00865	0.001733	0	0.001245	0.001287	0.024496	0.090211	0.008737	0.051148	0.0163901
Hoylesella_loescheii	0	0	0	0	0	0	0.001306	0	0	0.449966	0	0	0	0	0	0	0	0	0	0	0	0	0	0	0	0	0	0	0.0161169
Mesosutterella_multiformis	0.001315	0.001221	0.001236	0.283656	0.002511	0	0.001306	0.123478	0	0	0	0	0	0	0	0.001331	0	0	0	0.003707	0	0.00259	0.001245	0.002575	0.00245	0.006265	0.006241	0.005115	0.0159372
Sphingobium_fontiphilum	0	0	0	0	0.001256	0	0	0	0	0.397582	0.001322	0.032459	0	0.010586	0	0	0	0	0	0	0.001733	0	0	0	0	0	0	0	0.0158906
Aestuariivirga_litoralis	0.002631	0.001221	0.001236	0.003502	0.001256	0.001317	0.001306	0	0	0	0.001322	0.002705	0.001387	0.410216	0.002931	0.001331	0.003981	0.002688	0.003417	0	0	0	0	0	0	0	0	0	0.0158017
Massilimicrobiota_timonensis	0	0	0	0	0.421872	0	0	0	0.003876	0	0	0	0	0	0	0	0	0	0.001709	0.002471	0	0.001295	0	0	0	0.002506	0.002496	0	0.0155795
Aeromicrobium_marinum	0	0	0	0.002335	0	0	0	0	0.001938	0	0	0	0	0	0	0.001331	0.425938	0	0	0	0	0	0.002489	0	0	0.001253	0	0	0.0155459
Phocaeicola_caecigallinarum	0	0.003662	0.001236	0.001167	0.001256	0	0.399624	0	0	0	0	0	0	0.001323	0	0	0	0	0	0.009886	0.001733	0.00259	0.001245	0	0.001225	0.006265	0.001248	0.002557	0.0155363
Amedibacillus_dolichus	0	0	0.001236	0.001167	0	0.001317	0	0	0.017442	0	0.001322	0.001352	0.001387	0	0	0.001331	0.001327	0	0.030753	0	0.008663	0.005179	0	0.001287	0.025721	0.026312	0.148533	0.154724	0.0153233
Haliangium_ochraceum	0	0	0	0	0	0	0	0	0	0	0	0	0	0	0	0	0	0.41927	0	0	0.001733	0	0	0.001287	0	0	0	0	0.0150818
Helicobacter_japonicus	0	0	0	0	0	0.001317	0	0.005199	0.001938	0.00403	0.002643	0.004057	0	0.009263	0.002931	0.240925	0.001327	0	0.029045	0.002471	0.001733	0	0.100823	0.005149	0.00245	0.003759	0	0.001279	0.0150121
Sutterella_parvirubra	0.411718	0	0	0	0	0	0	0	0	0	0	0	0	0	0	0	0	0	0	0	0	0	0	0	0	0	0	0	0.0147042
Micrococcus_aloeverae	0	0	0.05315	0	0	0	0.108395	0.0013	0	0.001343	0	0.001352	0	0.006616	0	0	0.234863	0.001344	0	0	0.001733	0	0	0	0.001225	0	0	0	0.01469
Faecalibacterium_longum	0.001315	0.001221	0.302832	0.002335	0	0.001317	0	0	0	0	0	0.001352	0.001387	0	0	0.015973	0	0	0.003417	0.0173	0.038117	0.003884	0	0.005149	0.00245	0	0.004993	0.005115	0.014577
Castellaniella_defragrans	0	0	0	0	0	0	0	0	0	0	0.403114	0	0.001387	0	0	0	0	0	0	0	0	0	0	0	0	0	0.001248	0.001279	0.0145367
Baekduia_soli	0.001315	0	0	0.001167	0	0	0	0	0	0	0	0	0.001387	0.38772	0	0	0	0	0	0.00865	0	0.001295	0	0.001287	0	0.001253	0.001248	0	0.0144758
Bacteroides_hominis	0	0	0	0	0.001256	0.262177	0.094029	0	0	0	0	0.041926	0	0	0	0	0	0	0	0.001236	0	0	0.001245	0	0.001225	0	0	0	0.0143962
Guopingia_tenuis	0	0.010986	0	0	0	0	0	0	0.005814	0	0	0	0	0	0.373763	0	0	0	0	0.002471	0	0	0.003734	0	0	0	0	0.003836	0.0143073
Barnesiella_viscericola	0	0	0	0	0	0	0	0	0	0	0	0	0	0	0	0	0	0.365518	0	0.014829	0.001733	0.00259	0.002489	0	0.004899	0.001253	0.004993	0.001279	0.0142708
Arthrobacter_deserti	0	0.395513	0	0	0	0	0	0	0	0	0	0	0	0	0	0	0	0	0	0	0	0.001295	0	0	0	0	0	0.001279	0.0142174
Alistipes_communis	0	0	0	0.001167	0.001256	0.001317	0	0	0.005814	0	0	0	0	0	0	0	0.001327	0.290264	0.003417	0.007414	0.001733	0.012948	0.027384	0.015448	0.001225	0.001253	0.017474	0.006394	0.014137
Nocardia_salmonicida	0	0	0	0	0	0	0	0	0	0	0	0	0	0	0	0.001331	0.386131	0	0	0.002471	0	0	0	0	0	0	0.003745	0	0.0140599
Blautia_acetigignens	0.003946	0	0.132257	0.001167	0.002511	0.001317	0.020895	0	0.003876	0.002686	0.001322	0	0	0.001323	0.177354	0.002662	0.002654	0.001344	0.001709	0.011122	0.001733	0.00259	0.006224	0.005149	0	0.002506	0.004993	0.001279	0.0140221
Beijerinckia_indica	0	0	0	0	0	0	0.382646	0	0	0	0	0	0	0	0	0.001331	0	0	0	0.001236	0	0	0	0.001287	0	0	0.001248	0.001279	0.0138938
Butyricimonas_synergistica	0	0	0	0	0	0	0.386564	0	0	0.001343	0	0	0	0	0	0	0	0	0	0	0	0	0	0	0	0	0	0	0.0138538
Acetilactobacillus_jinshanensis	0	0	0	0	0	0	0	0.378232	0	0	0	0	0	0	0	0	0	0	0	0	0	0	0	0	0	0	0	0.001279	0.013554
Alistipes_indistinctus	0	0.001221	0	0	0	0	0.338244	0	0	0	0	0	0	0	0	0.001331	0	0.013438	0	0	0	0.007769	0.001245	0	0	0	0.001248	0.001279	0.0130634
Holdemania_massiliensis	0	0.001221	0	0	0	0	0.001306	0	0.01938	0	0	0	0	0.001323	0	0	0	0	0	0.12481	0.005198	0.001295	0.001245	0.054069	0	0.041347	0.06865	0.040919	0.0128844
Pedobacter_nutrimenti	0.002631	0	0	0	0	0	0	0.0013	0	0.001343	0.001322	0	0.002773	0	0.001466	0.001331	0	0.299671	0	0.013593	0	0.001295	0.006224	0.003862	0.001225	0.003759	0.014978	0.003836	0.0128789
Mixta_calida	0.002631	0	0	0	0	0	0.001306	0.0013	0.007752	0	0	0	0	0	0	0	0	0.005375	0	0.325	0.003465	0.00259	0.001245	0.002575	0	0	0.001248	0.002557	0.0127516
Nitrosospira_tenuis	0	0	0.085287	0	0	0	0.001306	0	0	0.09268	0	0	0.170568	0	0.001466	0	0	0	0	0	0	0	0.001245	0	0	0	0	0	0.0125911
Arenimonas_alkanexedens	0	0	0	0	0	0	0	0	0	0	0	0	0	0	0	0	0.342343	0.001344	0	0.001236	0	0.001295	0	0	0	0	0	0	0.0123649
Fumia_xinanensis	0	0	0.001236	0.001167	0	0	0.001306	0	0.01938	0	0	0.001352	0	0	0	0	0.001327	0.001344	0.015377	0.080323	0	0.009063	0.006224	0.001287	0.155551	0.010023	0.003745	0.034525	0.0122582
Sphingobacterium_multivorum	0	0	0.00618	0.007004	0.055245	0	0.009142	0	0.005814	0.081934	0	0	0	0	0	0.155736	0.001327	0.001344	0	0.009886	0.001733	0	0.001245	0.002575	0.001225	0.001253	0	0.001279	0.0122472
Lactiplantibacillus_plantarum	0.002631	0	0	0	0	0	0	0	0	0	0	0	0	0	0	0	0.325093	0	0	0.004943	0	0	0.002489	0.006437	0	0	0	0	0.0121998
Synechococcus_sp	0	0	0	0	0	0	0.335632	0	0	0	0	0	0	0	0	0	0	0	0	0	0	0	0	0	0	0	0	0	0.0119869
Duodenibacillus_massiliensis	0	0	0	0	0	0	0	0	0	0	0	0.294834	0.030508	0	0	0	0	0	0	0	0	0	0	0	0.001225	0	0	0.001279	0.0117088
Bacteroides_caecicola	0	0	0	0	0	0	0	0	0	0	0	0	0	0	0	0	0	0	0	0	0.318797	0.001295	0	0	0	0	0	0	0.0114319
Alcaligenes_faecalis	0.001315	0	0.003708	0.198443	0.05399	0.001317	0.047015	0	0.005814	0	0.001322	0	0	0	0.001466	0	0	0	0	0	0	0	0	0	0	0	0	0	0.0112282
Mesorhizobium_tianshanense	0	0	0.30654	0	0.001256	0	0	0	0	0	0	0	0	0	0	0	0	0	0.001709	0	0	0	0	0	0	0	0	0	0.0110537
Acinetobacter_calcoaceticus	0	0	0	0	0	0.001317	0	0	0.209302	0	0	0	0	0	0	0	0	0.086004	0	0.002471	0	0	0	0	0	0	0	0	0.0106819
Capnocytophaga_granulosa	0	0	0	0	0	0	0.299065	0	0	0	0	0	0	0	0	0	0	0	0	0	0	0	0	0	0	0	0	0	0.0106809
Planifilum_fulgidum	0	0	0	0	0	0	0	0	0	0	0	0	0	0	0	0.005324	0.278651	0.001344	0	0.002471	0.001733	0	0	0	0	0	0.002496	0.001279	0.0104749
Pseudomonas_chlororaphis	0.001315	0	0	0	0	0	0.003918	0.006499	0.021318	0	0.001322	0	0	0	0	0.017304	0.007961	0.01747	0.080301	0.002471	0.110886	0.001295	0.003734	0.002575	0.001225	0.001253	0.001248	0.006394	0.0103032
Desulfovibrio_simplex	0	0	0	0	0	0	0	0	0	0	0	0	0	0	0.001466	0.256898	0	0	0	0.007414	0	0	0.003734	0.005149	0.001225	0.006265	0.003745	0.001279	0.0102562
Ruminococcus_bovis	0	0	0	0	0.28627	0	0	0	0	0	0	0	0	0	0	0	0	0	0	0	0	0	0	0	0	0	0	0	0.0102239
Granulicatella_adiacens	0	0	0	0	0	0	0	0.0013	0	0	0	0.009467	0	0.265979	0.001466	0	0	0	0	0	0	0.001295	0	0	0	0	0	0	0.00998239
Lysobacter_tabacisoli	0	0	0	0	0	0	0	0	0	0	0	0	0	0	0	0	0.277324	0	0	0	0	0	0	0	0	0	0	0	0.00990443
Enteractinococcus_lamae	0	0	0	0	0.064034	0	0	0	0	0	0	0	0.210783	0	0.001466	0	0	0	0	0	0	0	0	0	0	0	0	0	0.00986725
Dokdonella_fugitiva	0	0	0	0	0	0	0.001306	0	0	0	0	0.250203	0	0.001323	0	0	0	0	0	0.001236	0	0	0.001245	0	0.001225	0.006265	0.007489	0.003836	0.00979029
Lawsonibacter_celer	0.001315	0	0.262042	0	0	0	0	0	0	0	0	0	0	0	0	0	0	0	0	0	0	0	0	0	0	0	0	0	0.00940561
Gemmatirosa_kalamazoonesis	0	0.001221	0.001236	0	0	0	0	0.241756	0	0	0	0.001352	0	0.001323	0.001466	0	0	0	0.001709	0	0	0	0	0	0	0	0.009985	0	0.00928743
Curvibacter_lanceolatus	0.001315	0	0.007416	0.016342	0	0	0	0.003899	0	0.010745	0	0	0.042989	0.056901	0	0.005324	0.035827	0.044346	0	0.003707	0.025989	0.001295	0	0	0	0	0.003745	0	0.00928
Sporobacter_termitidis	0	0	0	0	0.001256	0	0	0	0	0	0	0.223154	0	0	0	0	0	0	0.001709	0.001236	0	0.001295	0.016181	0.006437	0	0	0	0.001279	0.00901954
Blastococcus_aggregatus	0	0	0	0	0	0	0	0	0	0	0	0	0	0	0	0	0.002654	0.220386	0.018794	0.002471	0	0	0	0.001287	0	0	0.002496	0	0.00886029
Stenotrophomonas_rhizophila	0	0	0	0	0.056501	0	0	0	0.003876	0	0	0	0	0.162763	0	0	0	0	0	0	0.020791	0.001295	0	0.001287	0	0	0	0	0.00880404
Corynebacterium_striatum	0	0	0	0	0	0	0	0.152072	0	0	0	0.081147	0	0	0.001466	0	0.006635	0	0	0.003707	0	0	0	0	0	0	0.001248	0	0.00879554
Bacteroides_faecis	0	0	0	0	0.001256	0	0	0	0.003876	0	0	0	0	0.001323	0	0	0	0	0.001709	0	0.230435	0	0	0.001287	0.003674	0	0	0	0.00869857
Sutterella_timonensis	0.203886	0	0	0.002335	0.001256	0.001317	0	0	0	0	0.001322	0	0	0.031759	0	0	0	0	0	0.001236	0	0	0	0	0	0	0	0	0.00868254
Parabacteroides_chinchillae	0	0	0	0	0	0	0	0	0	0	0	0	0	0	0	0.235601	0	0	0	0.003707	0	0	0	0	0	0.001253	0	0.001279	0.00863714
Kutzneria_albida	0	0.001221	0	0	0	0.001317	0	0	0	0	0	0	0	0	0	0	0	0.239199	0	0	0	0	0	0	0	0	0	0	0.00863346
Alistipes_ihumii	0.001315	0	0	0	0.226003	0	0	0	0	0	0	0	0	0	0.011726	0	0	0	0	0	0	0	0	0	0	0	0	0	0.00853729
Thioalkalivibrio_nitratireducens	0	0	0	0	0	0	0	0	0	0	0	0	0	0	0	0	0.238844	0	0	0	0	0	0	0	0	0	0	0	0.00853014
Aquipluma_nitroreducens	0	0	0	0	0	0	0	0	0	0	0.001322	0	0	0	0.230121	0	0	0	0	0	0	0	0	0	0	0	0	0	0.00826582
Burkholderia_cepacia	0	0.002441	0	0	0	0	0	0	0	0	0	0	0.226037	0.001323	0	0	0	0	0	0	0	0	0	0	0.001225	0	0	0	0.00825093
Arenicella_xantha	0	0	0	0	0	0	0	0	0	0	0	0	0.228811	0.001323	0	0	0	0	0	0	0	0	0	0	0	0	0	0	0.00821907
Priestia_koreensis	0.002631	0.001221	0	0.002335	0	0	0	0	0	0	0.200896	0	0	0.018526	0	0	0	0.001344	0	0.002471	0	0	0	0	0	0	0	0	0.00819371
Ensifer_meliloti	0	0	0	0	0	0	0	0	0	0	0	0	0.219104	0	0	0	0	0	0	0.003707	0	0.001295	0.001245	0	0	0	0	0.003836	0.00818525
Ruminococcus_flavefaciens	0	0	0	0	0	0	0	0	0.003876	0	0	0	0	0	0	0	0	0	0	0.014829	0.005198	0.001295	0.196667	0.001287	0	0	0.004993	0	0.00814804
Phocaeicola_faecicola	0	0	0.001236	0	0	0	0	0	0	0	0	0	0.116485	0	0.102602	0	0	0	0	0.001236	0	0.001295	0.002489	0.002575	0	0	0	0	0.00813993
Bacillus_pumilus	0	0	0	0	0.002511	0	0	0.018197	0.015504	0.120887	0	0.00541	0.001387	0	0	0.002662	0	0	0.001709	0.0173	0	0.00259	0.007468	0.002575	0.011023	0.006265	0.004993	0.006394	0.00810268
Lysobacter_terricola	0	0	0	0	0	0	0	0	0.005814	0	0	0	0	0	0	0	0.001327	0.206948	0	0.006179	0	0	0.001245	0.001287	0.001225	0.001253	0	0	0.00804564
Alcaligenes_endophyticus	0.001315	0	0	0	0.215958	0.002635	0.005224	0	0	0	0	0	0	0	0	0	0	0	0	0	0	0	0	0	0	0	0	0	0.00804043
Sodaliphilus_pleomorphus	0	0	0	0.001167	0.001256	0.167319	0.001306	0	0	0	0	0	0.033282	0	0	0	0	0	0	0.006179	0	0.001295	0	0.001287	0.001225	0	0	0.002557	0.00774546
Lutibacter_maritimus	0	0	0	0	0	0	0	0	0	0	0	0	0	0	0	0.214304	0	0	0	0	0	0	0	0	0	0	0	0	0.00765371
Niabella_yanshanensis	0	0	0	0	0	0	0	0	0	0	0	0	0	0	0	0.214304	0	0	0	0	0	0	0	0	0	0	0	0	0.00765371
Dysgonomonas_mossii	0	0	0	0	0.193358	0	0.001306	0	0	0.010745	0.001322	0	0	0.001323	0	0	0	0	0.001709	0.001236	0	0	0	0	0	0	0	0	0.00753568
Methyloceanibacter_caenitepidi	0	0	0	0	0	0	0	0	0	0	0	0.20422	0	0	0	0.001331	0	0	0	0	0	0.001295	0.001245	0	0	0	0	0.002557	0.00752314
Arachidicoccus_ginsenosidivorans	0	0	0	0	0.207169	0	0	0	0	0	0	0	0	0	0	0	0	0	0	0	0	0	0	0	0.001225	0	0	0	0.00744264
Sphingobium_cupriresistens	0	0	0	0	0	0	0	0	0	0	0	0	0	0	0.004397	0	0	0.200228	0	0	0	0	0	0.002575	0	0	0	0	0.0074
Marseilla_massiliensis	0	0	0	0	0.002511	0	0	0	0.023256	0	0	0	0	0	0	0	0	0	0.042713	0.003707	0	0.005179	0.001245	0.015448	0	0.016288	0.092365	0.002557	0.00733104
Caproiciproducens_galactitolivorans	0	0	0.001236	0	0	0.001317	0	0	0.003876	0	0	0	0	0.001323	0	0	0	0.001344	0.01196	0.027186	0.001733	0.023306	0	0.002575	0.014698	0.065152	0.014978	0.031968	0.00723757
Helicobacter_hepaticus	0.002631	0	0	0	0	0	0	0	0.003876	0	0	0	0	0	0.065958	0	0.09023	0	0	0.006179	0	0.00259	0.003734	0.006437	0	0.003759	0.006241	0.007672	0.00711811
Kocuria_varians	0	0	0	0	0	0.001317	0.001306	0	0	0	0	0.097376	0	0	0	0.001331	0	0.068535	0	0	0.025989	0	0	0	0	0	0	0	0.00699479
Pseudonocardia_xinjiangensis	0.001315	0	0.175519	0	0	0	0	0	0	0	0	0	0	0	0	0	0	0	0	0.004943	0	0.001295	0.001245	0.003862	0.00245	0	0.001248	0	0.00685275
Aquirufa_antheringensis	0	0	0	0.001167	0	0	0	0.029895	0	0	0.158602	0	0	0	0	0	0	0	0	0	0	0	0	0	0	0	0	0	0.00677371
Ohtaekwangia_kribbensis	0	0	0.044498	0	0	0	0	0	0	0	0.001322	0	0	0	0	0	0	0	0	0	0.136875	0	0	0.003862	0	0	0.002496	0	0.00675189
Metalysinibacillus_saudimassiliensis	0	0	0	0	0.128068	0	0.039179	0	0	0.010745	0	0	0	0	0.001466	0	0	0	0	0	0.003465	0	0	0	0.001225	0	0	0.001279	0.00662239
Rubrobacter_tropicus	0	0	0	0	0	0	0	0	0	0	0	0.18258	0.001387	0	0	0	0	0	0	0	0	0	0	0	0	0	0	0	0.00657025
Marmoricola_aquaticus	0	0	0	0	0	0	0	0	0	0	0	0	0	0	0.005863	0	0	0.165289	0.001709	0.002471	0	0	0.001245	0.001287	0	0	0	0	0.00635229
Sideroxydans_lithotrophicus	0	0	0	0	0	0	0	0	0	0	0	0	0	0	0.164163	0.001331	0.001327	0.001344	0.003417	0	0	0	0	0	0	0	0	0	0.00612793
Actinoplanes_nipponensis	0.002631	0.001221	0.001236	0.001167	0	0.001317	0	0	0	0	0.002643	0	0	0	0.131916	0	0.001327	0.001344	0.005126	0.004943	0.003465	0.00259	0	0	0.001225	0	0.006241	0.002557	0.00610532
Methylorubrum_extorquens	0.001315	0.001221	0.017305	0.005837	0	0	0.049626	0	0	0.014775	0	0.002705	0.016641	0	0.013192	0	0.002654	0.029564	0	0	0.015593	0	0	0	0	0	0	0	0.00608671
Segatella_salivae	0	0	0	0	0	0	0	0	0	0	0	0	0	0	0	0	0	0.167977	0	0	0.001733	0	0	0	0	0	0	0	0.00606107
Methyloversatilis_universalis	0	0	0	0	0	0	0	0	0	0	0.001322	0	0.160861	0	0.001466	0	0	0	0	0	0	0	0	0	0	0	0	0	0.00584461
Aestuariispira_insulae	0.002631	0	0.001236	0	0	0	0	0	0.001938	0	0	0	0	0	0	0	0	0	0.001709	0.001236	0.003465	0.147605	0.001245	0	0	0	0	0.002557	0.00584364
Serratia_marcescens	0.001315	0	0	0	0	0	0	0	0	0	0	0.13254	0	0	0	0	0	0	0	0.025951	0.001733	0	0	0	0	0.001253	0	0	0.005814
Treponema_bryantii	0	0	0	0	0	0	0	0	0.001938	0	0	0	0.153927	0	0	0	0.003981	0	0	0.001236	0	0	0	0	0	0	0	0	0.00575293
Dysosmobacter_welbionis	0.002631	0	0	0	0	0	0	0	0.003876	0	0	0.123073	0	0.002647	0	0	0	0.005375	0.003417	0.007414	0	0	0.003734	0.001287	0.00245	0	0.003745	0.001279	0.00574743
Chryseotalea_sanaruensis	0	0	0	0	0	0	0	0	0	0	0.158602	0	0	0	0	0	0	0.001344	0	0	0	0	0	0	0	0	0	0	0.00571236
Methylobacterium_adhaesivum	0	0	0.001236	0.001167	0.001256	0	0	0.036393	0	0	0	0.051393	0	0	0.001466	0.001331	0	0.002688	0	0.04943	0	0	0	0	0.00245	0.001253	0.008737	0	0.00567143
Limosilactobacillus_mucosae	0.001315	0.004883	0.001236	0.001167	0	0.001317	0	0.003899	0.00969	0	0.002643	0	0.001387	0.002647	0	0	0	0	0.078592	0.007414	0.001733	0.001295	0.001245	0.002575	0.003674	0.007518	0.022467	0.001279	0.005642
Klebsiella_oxytoca	0.010523	0	0.003708	0.004669	0.001256	0.009222	0.002612	0.0013	0	0.008059	0.002643	0.001352	0	0.002647	0	0.003993	0.003981	0.002688	0.018794	0.067966	0.005198	0.001295	0.001245	0	0	0	0.001248	0.002557	0.00560557
Haemophilus_paraphrohaemolyticus	0	0	0	0	0	0	0	0	0	0	0	0.150122	0	0	0	0	0	0	0	0	0.003465	0	0	0	0.001225	0	0	0	0.005529
Alistipes_hominis	0	0	0.001236	0.001167	0	0.003952	0	0	0.021318	0	0	0	0	0	0	0	0	0	0.039296	0.022243	0.003465	0.006474	0.002489	0.033471	0.003674	0.001253	0	0.012787	0.00545804
Helicobacter_bilis	0.005262	0.001221	0.001236	0	0	0	0	0	0.005814	0.001343	0	0	0.006934	0	0	0	0.001327	0.002688	0.025628	0.018536	0.005198	0.005179	0.009958	0.007724	0.012248	0.016288	0.019971	0.005115	0.00541679
Tannerella_serpentiformis	0	0	0	0	0	0	0	0	0	0.150437	0	0	0	0	0	0	0	0	0	0	0	0	0	0	0	0	0	0	0.00537275
Bacteroides_clarus	0	0	0	0	0	0	0	0	0	0	0	0	0	0	0	0.134439	0	0	0.001709	0	0.005198	0	0	0.001287	0.001225	0.001253	0.001248	0.003836	0.00536411
Boseongicola_aestuarii	0	0	0	0	0	0	0	0	0	0	0	0.148769	0	0	0	0	0	0	0	0	0	0	0	0	0	0	0	0	0.00531318
Pseudomethylobacillus_aquaticus	0	0	0	0	0	0	0	0	0	0	0	0	0.145607	0	0	0	0	0	0	0.001236	0	0	0	0.001287	0	0	0	0	0.00529036
Chryseolinea_serpens	0	0	0.001236	0	0	0	0	0	0	0	0	0	0	0	0.136314	0	0	0	0.001709	0.004943	0	0	0	0	0.00245	0	0	0	0.00523757
Xylanibacter_rarus	0	0	0	0	0	0	0	0	0	0	0	0	0	0	0	0	0	0	0	0	0.003465	0.016832	0.124473	0	0	0	0.001248	0	0.00521493
Actinomarinicola_tropica	0	0.001221	0	0	0	0	0	0	0	0.001343	0	0.114958	0	0	0	0	0	0	0	0.00865	0.001733	0	0.007468	0.002575	0	0.002506	0.001248	0.002557	0.00515211
Faecalibacterium_duncaniae	0.003946	0.001221	0	0	0	0	0.001306	0	0	0	0	0.002705	0.001387	0.091306	0	0	0	0	0.001709	0.016065	0.00693	0.001295	0	0.001287	0.00245	0.008771	0.002496	0.001279	0.00514832
Rhodopseudomonas_pseudopalustris	0	0	0	0	0.001256	0	0	0	0	0	0	0	0.001387	0	0.001466	0.001331	0	0.138413	0	0	0	0	0	0	0	0	0	0	0.00513761
Jatrophihabitans_soli	0	0	0	0	0	0	0	0.079286	0	0	0	0	0	0	0	0.014642	0	0	0.010251	0.00865	0	0.001295	0.002489	0.005149	0.00245	0.008771	0.002496	0.003836	0.00497554
Enteractinococcus_viverrae	0	0	0	0	0	0	0	0.0013	0.125969	0	0.001322	0.00541	0	0	0	0	0	0	0	0	0	0	0	0.001287	0	0	0.001248	0	0.00487629
Streptococcus_merionis	0	0	0.067983	0	0.001256	0	0.005224	0.0013	0.003876	0	0.001322	0.001352	0.002773	0	0	0.001331	0	0.024189	0.005126	0	0.017326	0	0	0.001287	0	0	0	0.001279	0.00484371
Metamycoplasma_salivarium	0	0	0	0	0	0	0	0	0	0	0	0	0	0	0.131916	0	0	0	0	0	0	0	0	0	0	0	0	0	0.00471129
Novosphingobium_capsulatum	0	0	0	0	0	0	0.011754	0.007799	0	0	0.005287	0	0.020801	0.001323	0	0	0.014596	0.024189	0	0	0.045047	0	0	0	0	0	0	0	0.00467129
Anaerotruncus_colihominis	0	0	0	0	0	0	0	0	0.00969	0	0	0	0	0.001323	0.002931	0	0.001327	0	0.052964	0.003707	0.003465	0.005179	0	0.003862	0.00245	0.0426	0	0	0.00462493
Abyssicoccus_albus	0	0	0.004944	0	0	0	0	0	0	0	0	0	0	0	0	0	0.123403	0	0	0	0	0	0	0	0	0	0	0	0.00458382
Actinocatenispora_thailandica	0	0	0	0	0.128068	0	0	0	0	0	0	0	0	0	0	0	0	0	0	0	0	0	0	0	0	0	0	0	0.00457386
Sediminibacterium_salmoneum	0	0.013428	0.035845	0.024514	0.002511	0	0.005224	0.009098	0.001938	0.006716	0.026434	0.001352	0	0	0	0	0	0	0	0	0	0	0	0	0	0	0	0	0.00453786
Aquabacterium_terrae	0	0	0	0	0	0	0	0	0	0	0	0	0	0	0.126053	0	0	0	0	0	0	0	0	0	0	0	0	0	0.00450189
Bacteriovorax_stolpii	0	0	0	0	0	0	0	0	0	0	0	0.125778	0	0	0	0	0	0	0	0	0	0	0	0	0	0	0	0	0.00449207
Reyranella_soli	0	0.002441	0	0	0	0	0.001306	0.0013	0	0	0	0.001352	0.065176	0	0.001466	0	0	0	0.001709	0.021008	0	0.003884	0.003734	0.002575	0.006124	0.002506	0.002496	0.007672	0.00445532
Psychrobacter_adeliensis	0	0	0	0.001167	0.017578	0	0	0	0	0	0	0	0	0	0	0	0	0	0	0	0.105688	0	0	0	0	0	0	0	0.00444404
Mobilicoccus_pelagius	0	0	0.001236	0	0.081612	0	0	0.0013	0.005814	0	0	0	0	0.030435	0	0	0	0	0	0	0	0	0	0	0	0	0	0	0.00429989
Sphingopyxis_alaskensis	0.001315	0	0.001236	0	0	0	0	0	0	0	0	0	0	0	0.08941	0	0.007961	0.001344	0	0.004943	0.003465	0.001295	0.001245	0	0.001225	0.001253	0	0.005115	0.00427882
Methylobacterium_aquaticum	0	0.036622	0.001236	0	0	0	0.062686	0.007799	0	0	0	0.002705	0	0	0	0	0	0	0	0.001236	0.001733	0	0	0	0.001225	0	0.002496	0	0.00420493
Azospira_oryzae	0.001315	0	0	0	0	0	0.06138	0	0	0.001343	0	0.013524	0	0	0	0	0.0345	0	0	0	0.001733	0	0.001245	0	0	0	0.001248	0.001279	0.00419882
Ligilactobacillus_salivarius	0	0	0	0	0.002511	0	0	0.0013	0	0	0	0.036516	0.001387	0	0	0.001331	0	0.043002	0.001709	0.011122	0.001733	0	0.001245	0	0.00245	0.006265	0.004993	0.001279	0.00417296
Aquicella_siphonis	0	0	0	0	0	0	0	0	0	0	0	0.116311	0	0	0	0	0	0	0	0	0	0	0	0	0	0	0	0	0.00415396
Amycolatopsis_dendrobii	0	0	0.001236	0	0	0	0.001306	0.11178	0	0	0	0	0	0	0	0	0	0	0	0	0	0	0	0	0	0	0	0	0.00408293
Orrella_amnicola	0	0	0	0	0	0	0.026119	0	0	0	0.08591	0	0.001387	0	0	0	0	0	0	0	0	0	0	0	0	0	0	0	0.00405057
Rhodomicrobium_vannielii	0	0	0	0	0	0	0	0	0	0	0	0	0	0	0	0	0	0.099442	0	0.007414	0	0.001295	0	0.001287	0	0.001253	0.001248	0	0.00399782
Methylotenera_mobilis	0	0	0	0	0	0	0	0	0	0	0	0	0	0.105862	0	0	0	0	0.001709	0.002471	0	0	0	0.001287	0	0	0	0	0.00397604
Rubellimicrobium_rubrum	0	0	0	0	0.010045	0.001317	0	0	0.003876	0	0	0	0	0	0.08941	0	0	0.001344	0	0	0	0	0.001245	0	0	0	0	0	0.00382989
Bacteroides_koreensis	0	0	0	0	0	0	0	0	0	0	0	0.101434	0	0	0	0	0	0	0	0	0	0	0	0	0	0	0	0	0.00362264
Gemmatimonas_phototrophica	0	0.002441	0	0	0.003767	0.002635	0.001306	0	0.003876	0	0	0	0	0	0	0	0	0	0	0.016065	0	0.009063	0.006224	0.014161	0.007349	0.002506	0.008737	0.020459	0.00352104
Patulibacter_americanus	0	0	0.065511	0	0.001256	0	0	0	0	0	0	0.028401	0	0	0	0	0	0	0	0.001236	0	0	0	0	0	0	0.001248	0	0.00348757
Gallintestinimicrobium_propionicum	0	0	0	0	0	0	0.001306	0	0	0	0.009252	0.085204	0	0	0	0	0	0	0	0	0	0	0	0	0	0.001253	0	0	0.00346482
Aquiluna_borgnonia	0.002631	0	0	0	0	0	0.001306	0	0	0.064473	0.013217	0	0.005547	0	0	0	0.005308	0	0.001709	0	0	0	0	0	0	0	0	0	0.00336396
Flintibacter_hominis	0.001315	0	0	0.008171	0	0	0	0	0	0	0	0	0	0	0	0	0	0	0.001709	0.002471	0.001733	0.011653	0	0.001287	0.014698	0	0.003745	0.040919	0.00313218
Phascolarctobacterium_succinatutens	0	0	0	0	0	0	0	0	0	0	0.001322	0.083852	0	0	0	0	0	0	0	0	0	0	0	0	0	0	0	0	0.00304193
Stenotrophomonas_maltophilia	0.001315	0	0	0	0	0	0	0.0026	0	0.014775	0	0	0.001387	0	0	0	0	0	0	0.004943	0.043315	0.001295	0.003734	0	0.004899	0	0.001248	0.001279	0.00288536
Limnohabitans_planktonicus	0	0.001221	0	0.002335	0	0	0.027425	0.011698	0	0.001343	0	0.004057	0.020801	0	0	0	0.005308	0	0	0.003707	0	0	0	0	0	0	0.001248	0.001279	0.00287221
Anaerobiospirillum_succiniciproducens	0	0	0	0	0	0	0	0	0	0	0	0	0	0	0	0	0	0.02822	0	0.014829	0	0.00259	0.006224	0.005149	0.004899	0.001253	0.009985	0.002557	0.00270379
Quisquiliibacterium_transsilvanicum	0	0	0	0	0	0	0.071828	0	0	0	0	0	0	0	0	0	0	0	0	0	0	0	0	0	0	0	0	0	0.00256529
Sphingobacterium_psychroaquaticum	0	0	0	0.001167	0	0	0	0	0	0.069846	0	0	0	0	0	0	0	0	0	0	0	0	0	0	0	0	0	0	0.00253618
Tabrizicola_sediminis	0	0	0.023485	0	0	0.002635	0.002612	0	0	0	0.00793	0.001352	0.001387	0	0	0	0	0	0.001709	0.002471	0.019059	0	0.001245	0.001287	0.001225	0	0	0.001279	0.002417
Nesterenkonia_cremea	0	0	0	0.025681	0	0.01054	0	0	0	0	0	0.018934	0	0	0	0.010649	0	0	0	0	0	0	0	0	0	0	0	0	0.00235014
Vagococcus_fluvialis	0.001315	0	0.001236	0	0.001256	0	0.018283	0	0.013566	0.001343	0	0	0.006934	0	0	0	0	0	0	0.001236	0.003465	0.003884	0.003734	0.005149	0	0	0	0	0.00219289
Alistipes_senegalensis	0.001315	0	0	0	0	0	0	0	0	0	0	0.028401	0	0	0	0	0	0	0	0.016065	0	0	0.002489	0.001287	0	0	0.006241	0.002557	0.00208411
Flavobacterium_akiainvivens	0	0	0	0	0.056501	0	0	0	0	0	0	0	0	0	0	0	0	0	0	0	0	0	0	0	0	0	0	0	0.00201789
Dietzia_lutea	0	0	0.007416	0	0.046456	0	0	0	0.001938	0	0	0	0	0	0	0	0	0	0	0	0	0	0	0	0	0	0	0	0.00199321
Flavobacterium_commune	0	0	0	0	0.001256	0.027667	0	0	0.001938	0	0	0	0	0.015879	0	0	0	0	0	0.001236	0.001733	0.00259	0.001245	0	0	0	0	0	0.00191229
Fournierella_massiliensis	0	0	0	0	0.001256	0	0	0	0	0	0	0	0	0	0	0	0	0	0.005126	0.012357	0.001733	0.003884	0.004979	0.001287	0.007349	0.003759	0.002496	0.007672	0.0018535
Myroides_odoratus	0	0	0.003708	0.035019	0.002511	0	0	0	0.003876	0	0.005287	0	0	0	0	0	0	0	0	0	0	0	0	0	0	0	0	0	0.00180004
Vibrio_parahaemolyticus	0	0.002441	0	0	0	0.046111	0	0	0	0	0	0	0.001387	0	0	0	0	0	0	0	0	0	0	0	0	0	0	0	0.00178354
Actinoplanes_globisporus	0	0	0	0	0	0	0	0	0.001938	0	0	0	0	0	0	0	0	0	0.001709	0	0.036384	0.001295	0.002489	0	0	0	0.002496	0.002557	0.00174529
Exiguobacterium_acetylicum	0	0	0.028429	0	0	0	0	0	0.001938	0.006716	0.003965	0	0	0	0	0	0	0	0	0	0	0.005179	0	0	0	0	0	0	0.00165096
Arboricoccus_pini	0.002631	0	0	0	0	0	0	0	0.001938	0	0	0	0	0	0	0	0	0	0	0.014829	0	0.009063	0.001245	0.003862	0	0	0.007489	0.003836	0.00160332
Empedobacter_stercoris	0	0	0	0	0	0.001317	0	0	0.031008	0	0	0	0	0	0	0	0	0	0	0.002471	0.003465	0.00259	0	0.003862	0	0	0	0	0.00159689
Cyanobium_gracile	0	0	0	0	0	0	0.044403	0	0	0	0	0	0	0	0	0	0	0	0	0	0	0	0	0	0	0	0	0	0.00158582
Shewanella_aestuarii	0	0	0	0	0.043945	0	0	0	0	0	0	0	0	0	0	0	0	0	0	0	0	0	0	0	0	0	0	0	0.00156946
Methylobacterium_hispanicum	0	0.032959	0	0	0	0	0	0	0.001938	0	0	0.002705	0	0	0	0	0	0	0	0.003707	0	0	0	0.001287	0	0	0	0	0.00152129
Megasphaera_elsdenii	0	0	0.001236	0	0	0	0	0	0.003876	0	0	0	0	0	0	0	0.031846	0	0.001709	0	0.003465	0	0	0	0	0	0	0	0.00150471
Pelagibacterium_halotolerans	0	0	0	0	0	0	0.041791	0	0	0	0	0	0	0	0	0	0	0	0	0	0	0	0	0	0	0	0	0	0.00149254
Erythrobacter_sanguineus	0	0	0	0	0	0.003952	0	0	0.001938	0	0	0	0	0	0	0	0	0.010751	0.020502	0	0	0	0	0.001287	0	0	0.002496	0	0.00146164
Paludihabitans_psychrotolerans	0	0	0	0	0	0	0	0	0.00969	0	0	0	0	0	0	0	0	0	0.001709	0	0	0	0	0	0	0.002506	0.003745	0.021738	0.00140671
Dysgonomonas_capnocytophagoides	0	0	0	0	0	0	0	0	0.005814	0	0	0	0	0	0	0	0	0	0	0.013593	0	0	0.004979	0.003862	0.001225	0.003759	0.002496	0	0.001276
Sellimonas_intestinalis	0	0	0.002472	0	0	0	0	0.0013	0	0	0	0	0	0	0	0	0	0	0	0.011122	0	0.001295	0.001245	0.003862	0	0.005012	0.006241	0.002557	0.00125379
Reyranella_graminifolii	0	0	0	0	0	0	0	0	0	0	0	0	0	0	0	0	0	0	0	0.018536	0	0.001295	0.002489	0.002575	0.001225	0.002506	0.002496	0.003836	0.0012485
Maritimimonas_rapanae	0	0	0	0	0	0	0	0	0	0	0	0	0	0	0	0	0	0	0	0	0.034652	0	0	0	0	0	0	0	0.00123757
Desulfovibrio_piger	0.001315	0	0	0	0	0	0	0	0	0	0	0	0	0	0	0	0	0	0.029045	0.002471	0.001733	0	0	0	0	0	0	0	0.00123443
Phascolarctobacterium_faecium	0	0	0	0	0	0	0	0	0.01938	0	0	0	0	0	0	0	0	0	0	0	0.012128	0	0	0	0.001225	0	0	0	0.00116904
Millionella_massiliensis	0	0	0	0	0	0	0	0	0	0	0	0	0	0	0	0.002662	0	0	0	0.007414	0	0.001295	0	0.002575	0.00245	0.001253	0.007489	0.006394	0.00112614
Hyphomicrobium_facile	0	0	0	0	0	0	0	0	0	0	0	0	0	0	0	0	0	0	0	0.011122	0.001733	0.001295	0.001245	0.003862	0.001225	0.005012	0.001248	0.002557	0.00104639
Polynucleobacter_difficilis	0	0	0	0	0	0	0	0	0	0.006716	0	0	0	0.011909	0	0	0	0	0	0	0.010396	0	0	0	0	0	0	0	0.00103646
Christensenella_timonensis	0.005262	0	0.001236	0.009338	0	0	0.001306	0	0	0	0	0	0	0	0	0	0	0	0	0	0.001733	0.001295	0.003734	0	0	0.003759	0	0	0.000987964
Falsiporphyromonas_endometrii	0	0.001221	0	0	0	0	0	0	0	0	0	0	0	0	0	0	0	0	0.001709	0	0.020791	0	0.001245	0	0.001225	0.001253	0	0	0.000980143
Flavobacterium_celericrescens	0	0	0	0.026848	0	0	0	0	0	0	0	0	0	0	0	0	0	0	0	0	0	0	0	0	0	0	0	0	0.000958857
Sphingomonas_laterariae	0	0	0	0	0.001256	0	0	0	0	0	0	0.002705	0	0	0	0	0.003981	0.001344	0	0.011122	0	0	0	0.005149	0	0	0.001248	0	0.000957321
Piscinibacter_aquaticus	0	0	0	0	0	0	0	0	0	0	0	0	0	0	0	0	0.001327	0	0	0.012357	0	0	0	0.002575	0	0.005012	0.003745	0.001279	0.000939107
Flavobacterium_anhuiense	0	0	0	0	0.001256	0	0	0	0	0	0	0	0	0	0	0	0	0	0	0.002471	0.022524	0	0	0	0	0	0	0	0.000937536
Desulfobulbus_propionicus	0	0	0	0	0	0	0	0	0.001938	0	0	0	0	0	0	0	0	0	0	0	0.022524	0	0.001245	0	0	0	0	0	0.000918107
Caecibacterium_sporoformans	0	0	0	0	0	0	0.001306	0.0013	0	0	0	0	0	0	0	0	0	0	0.015377	0.001236	0	0	0	0.001287	0	0	0.004993	0	0.000910679
Ferruginibacter_paludis	0	0	0.001236	0	0	0	0	0	0	0.001343	0.001322	0.002705	0	0	0.001466	0	0	0	0	0.001236	0.003465	0	0	0.002575	0.004899	0.001253	0.003745	0	0.000901607
Cloacibacterium_normanense	0	0	0	0	0	0	0	0	0	0.006716	0	0	0	0	0.013192	0	0	0	0	0	0.005198	0	0	0	0	0	0	0	0.000896643
Akkermansia_muciniphila	0	0	0	0	0	0	0	0	0.00969	0	0	0	0	0	0	0.007986	0	0.001344	0	0	0.001733	0.001295	0	0	0	0.002506	0	0	0.000876929
Hyphomonas_polymorpha	0	0	0	0	0	0	0	0	0	0	0	0.024344	0	0	0	0	0	0	0	0	0	0	0	0	0	0	0	0	0.000869429
Pseudochelatococcus_lubricantis	0	0	0	0	0.023856	0	0	0	0	0	0	0	0	0	0	0	0	0	0	0	0	0	0	0	0	0	0	0	0.000852
Ligilactobacillus_aviarius	0	0	0.002472	0	0.021345	0	0	0	0	0	0	0	0	0	0	0	0	0	0	0	0	0	0	0	0	0	0	0	0.000850607
Solirubrobacter_phytolaccae	0	0	0	0	0.001256	0	0	0	0	0	0	0	0	0	0	0	0	0	0	0.011122	0	0	0.001245	0.001287	0.00245	0	0.002496	0.003836	0.000846143
Sutterella_wadsworthensis	0.002631	0	0	0	0	0	0	0	0	0	0	0	0	0	0.001466	0	0	0	0	0.016065	0.001733	0	0.001245	0	0	0	0	0	0.000826429
Brevibacterium_iodinum	0	0	0	0	0	0	0	0	0	0	0	0	0	0	0	0	0	0	0	0	0.022524	0	0	0	0	0	0	0	0.000804429
Elstera_cyanobacteriorum	0	0	0.01236	0	0	0	0	0	0	0	0	0	0.00832	0	0	0	0	0	0	0	0.001733	0	0	0	0	0	0	0	0.000800464
Prevotella_disiens	0	0	0	0	0	0	0	0	0	0	0	0	0	0	0	0	0	0	0.020502	0	0	0	0	0	0	0.001253	0	0	0.000776964
Nocardioides_cynanchi	0	0	0	0	0	0	0	0	0	0	0	0	0	0	0	0	0	0	0.001709	0.004943	0	0	0.004979	0.003862	0.00245	0.001253	0	0.002557	0.000776893
Bacteroides_reticulotermitis	0	0	0	0	0	0	0	0	0	0	0	0	0	0	0	0	0	0	0.020502	0	0	0	0	0	0	0	0	0	0.000732214
Butyricicoccus_intestinisimiae	0	0	0	0	0	0	0	0	0.001938	0.001343	0	0	0	0	0	0	0	0	0	0	0.003465	0	0.008713	0	0	0	0.003745	0.001279	0.000731536
Nakamurella_flavida	0	0	0	0	0	0	0	0	0	0	0	0	0	0	0.001466	0	0	0	0	0.011122	0	0	0	0	0.001225	0	0.004993	0.001279	0.000717321
Limosilactobacillus_fermentum	0	0	0	0	0	0	0	0	0	0	0	0	0	0	0.001466	0	0.01725	0	0	0	0	0	0	0	0	0	0	0.001279	0.000714107
Rubrivirga_marina	0	0	0	0	0	0	0	0	0	0	0	0	0	0.019849	0	0	0	0	0	0	0	0	0	0	0	0	0	0	0.000708893
Terrimonas_suqianensis	0.001315	0.001221	0	0	0	0	0.002612	0	0	0	0	0	0	0	0	0	0.002654	0.004031	0.001709	0.003707	0	0.001295	0	0	0	0	0.001248	0	0.000706857
Chryseobacterium_faecale	0	0	0	0	0.005022	0	0	0.0013	0	0	0	0	0	0	0	0	0	0	0	0	0.012128	0	0	0	0	0	0.001248	0	0.0007035
Aurantisolimonas_haloimpatiens	0	0	0	0	0.002511	0	0	0.0013	0.007752	0	0	0	0	0	0	0	0	0	0	0	0.001733	0	0.001245	0	0	0.003759	0.001248	0	0.000698143
Peptoniphilus_lacydonensis	0	0	0	0	0	0	0	0	0	0	0.018504	0	0	0	0	0	0	0	0	0	0	0	0	0	0	0	0	0	0.000660857
Raoultibacter_timonensis	0	0	0	0	0	0	0	0	0	0	0	0	0	0	0	0	0	0	0	0.00865	0.003465	0.001295	0.003734	0.001287	0	0	0	0	0.00065825
Flavobacterium_viscosum	0	0	0	0	0.017578	0	0	0	0	0	0	0	0	0	0	0	0	0	0	0	0	0	0	0	0	0	0	0	0.000627786
Lysobacter_dokdonensis	0.001315	0.001221	0	0	0	0.001317	0	0	0.001938	0	0	0	0	0	0	0	0	0	0	0.002471	0	0.001295	0.002489	0	0	0	0.003745	0.001279	0.000609643
Variovorax_soli	0	0	0	0	0	0	0	0	0	0	0	0	0	0	0	0	0.003981	0	0	0.004943	0	0	0	0.002575	0	0.002506	0.002496	0	0.000589321
Minicystis_rosea	0	0	0	0	0	0	0	0	0	0	0	0	0	0	0	0	0	0	0	0.004943	0	0	0	0.002575	0	0	0.007489	0.001279	0.000581643
Nitrospira_moscoviensis	0.002631	0	0	0	0	0	0	0	0	0	0	0	0	0	0	0	0	0	0	0.00865	0	0	0.001245	0	0.00245	0	0.001248	0	0.000579429
Modestobacter_caceresii	0	0	0	0	0	0	0	0	0.001938	0	0	0	0	0	0	0	0	0	0.005126	0.003707	0	0	0	0.005149	0	0	0	0	0.000568571
Phocaeicola_salanitronis	0	0	0	0.001167	0	0	0	0	0	0	0	0	0	0	0	0	0	0	0.01196	0	0.001733	0	0	0	0	0	0	0	0.000530714
Providencia_alcalifaciens	0.005262	0	0	0	0	0	0	0.005199	0	0	0	0	0	0	0	0	0	0	0	0	0	0	0	0	0.001225	0	0.002496	0	0.0005065
Chryseolinea_flava	0	0	0	0	0	0	0.001306	0	0	0	0	0	0	0	0	0	0	0	0	0.006179	0	0.001295	0	0.001287	0	0.002506	0.001248	0	0.000493607
Amphibacillus_indicireducens	0	0	0	0	0.013811	0	0	0	0	0	0	0	0	0	0	0	0	0	0	0	0	0	0	0	0	0	0	0	0.00049325
Peptostreptococcus_russellii	0	0	0	0	0	0	0	0	0	0	0	0	0	0	0	0	0	0.002688	0	0.011122	0	0	0	0	0	0	0	0	0.000493214
Simulacricoccus_ruber	0	0	0	0	0	0	0	0	0	0	0	0	0	0	0	0	0	0	0	0.006179	0	0	0.001245	0.001287	0.00245	0.002506	0	0	0.000488107
Halomonas_hamiltonii	0	0	0	0	0	0	0	0	0	0	0	0	0	0	0	0	0	0	0	0.011122	0	0	0.001245	0.001287	0	0	0	0	0.000487643
Tepidisphaera_mucosa	0	0	0	0	0	0	0	0	0	0	0	0	0	0	0	0	0	0	0	0.00865	0	0	0.001245	0	0.00245	0	0.001248	0	0.000485464
Oryzihumus_soli	0	0	0	0	0	0	0.002612	0	0	0.002686	0	0.002705	0.001387	0.001323	0	0	0	0	0	0	0	0	0	0	0	0	0.002496	0	0.00047175
Occallatibacter_savannae	0	0	0	0	0	0.013175	0	0	0	0	0	0	0	0	0	0	0	0	0	0	0	0	0	0	0	0	0	0	0.000470536
Nesterenkonia_sedimenti	0	0	0	0.011673	0	0	0	0	0	0	0	0	0	0	0	0	0	0.001344	0	0	0	0	0	0	0	0	0	0	0.000464893
Povalibacter_uvarum	0	0	0	0	0	0	0	0	0	0	0	0	0	0	0	0	0	0	0	0	0	0.005179	0	0.001287	0	0	0.002496	0.003836	0.000457071
Usitatibacter_palustris	0	0	0	0	0	0	0	0	0	0	0	0	0.001387	0	0	0	0	0	0	0.001236	0	0.001295	0	0.002575	0.00245	0.001253	0	0.002557	0.000455464
Coprobacillus_cateniformis	0	0.001221	0	0	0	0	0	0	0	0	0	0	0	0	0	0	0	0	0	0.006179	0	0	0	0.001287	0.001225	0	0	0.002557	0.000445321
Bacteroides_gallinaceus	0	0	0	0	0	0	0	0	0	0	0	0	0	0	0	0	0	0	0.01196	0	0	0	0	0	0	0	0	0	0.000427143
Thermoclostridium_caenicola	0	0.001221	0.001236	0.002335	0	0.003952	0	0	0	0	0	0	0	0	0	0	0	0	0.001709	0	0	0	0	0.001287	0	0	0	0	0.000419286
Allisonella_histaminiformans	0	0.002441	0	0	0	0	0	0	0.001938	0	0	0	0	0	0	0	0	0	0	0	0.003465	0	0.001245	0	0.001225	0	0	0.001279	0.000414036
Rhodococcus_fascians	0	0	0	0	0	0	0	0.0013	0	0	0	0	0	0	0.01026	0	0	0	0	0	0	0	0	0	0	0	0	0	0.000412857
Ferruginibacter_yonginensis	0	0.001221	0	0	0.001256	0	0	0	0	0	0.001322	0.001352	0	0	0	0	0.001327	0	0	0.002471	0	0	0	0.001287	0	0	0.001248	0	0.000410143
Paraeggerthella_hongkongensis	0	0	0	0	0	0	0	0	0	0	0	0	0	0	0	0	0	0	0	0.004943	0	0	0.001245	0	0	0.001253	0.002496	0.001279	0.000400571
Porphyromonas_bennonis	0	0	0	0	0	0	0	0	0	0	0	0	0	0	0	0	0	0	0	0.00865	0	0	0	0	0	0	0.001248	0.001279	0.000399179
Filimonas_effusa	0	0	0	0	0	0.01054	0	0	0	0	0	0	0	0	0	0	0	0	0	0	0	0	0	0	0	0	0	0	0.000376429
Streptococcus_thoraltensis	0	0	0	0.001167	0	0	0	0.0026	0	0	0	0	0	0	0	0	0	0	0	0.001236	0.005198	0	0	0	0	0	0	0	0.000364321
Rickettsiella_massiliensis	0	0	0	0	0	0	0	0	0	0	0	0	0	0	0	0	0	0	0	0.006179	0	0	0	0	0.00245	0	0	0.001279	0.000353857
Arcobacter_butzleri	0	0	0	0	0	0	0	0	0	0	0	0	0	0	0	0	0	0	0	0	0	0.00259	0	0.001287	0.003674	0	0.001248	0	0.00031425
Pseudoramibacter_alactolyticus	0	0	0	0	0	0	0	0	0	0	0	0	0	0	0	0	0	0	0	0.003707	0	0	0.001245	0	0.001225	0	0	0.002557	0.000311929
Haloactinopolyspora_alba	0	0	0	0	0	0	0	0	0	0	0	0	0	0	0	0	0	0	0	0.006179	0	0	0	0	0.001225	0	0.001248	0	0.000309
Segetibacter_aerophilus	0	0	0	0.001167	0	0	0	0	0	0.001343	0	0	0	0	0.001466	0	0	0	0.003417	0.001236	0	0	0	0	0	0	0	0	0.000308179
Faecalicatena_orotica	0.003946	0	0	0	0	0	0	0	0	0	0	0	0	0	0	0	0	0	0.001709	0.001236	0	0	0	0	0	0	0	0.001279	0.000291786
Flavobacterium_ponti	0	0	0	0	0	0	0.007836	0	0	0	0	0	0	0	0	0	0	0	0	0	0	0	0	0	0	0	0	0	0.000279857
Skermanella_pratensis	0	0	0	0	0.001256	0	0	0	0	0	0	0	0.001387	0	0	0	0	0	0	0.001236	0	0.00259	0	0	0.001225	0	0	0	0.000274786
Corynebacterium_afermentans	0	0	0	0	0.007533	0	0	0	0	0	0	0	0	0	0	0	0	0	0	0	0	0	0	0	0	0	0	0	0.000269036
Sphingobacterium_daejeonense	0	0	0	0	0.007533	0	0	0	0	0	0	0	0	0	0	0	0	0	0	0	0	0	0	0	0	0	0	0	0.000269036
Flavitalea_antarctica	0	0	0.001236	0	0	0	0	0	0	0	0	0	0	0	0	0	0	0	0	0	0	0.001295	0.001245	0	0	0.002506	0.001248	0	0.000268929
Campylobacter_canadensis	0	0	0	0	0	0	0	0	0	0	0	0	0	0	0	0	0	0	0	0.006179	0	0	0	0	0	0	0.001248	0	0.00026525
Roseiarcus_fermentans	0	0	0	0	0	0	0	0	0	0	0	0	0	0	0	0	0	0	0	0.001236	0	0	0	0	0.003674	0.001253	0.001248	0	0.000264679
Phenylobacterium_zucineum	0	0	0	0	0	0	0	0	0	0	0	0	0	0	0	0	0	0	0	0.001236	0	0	0	0	0.004899	0	0.001248	0	0.000263679
Pasteurella_multocida	0	0	0	0.005837	0	0	0	0	0	0	0	0.001352	0	0	0	0	0	0	0	0	0	0	0	0	0	0	0	0	0.00025675
Faecalicatena_contorta	0.001315	0	0	0	0	0	0.001306	0	0	0	0	0	0	0	0	0.001331	0	0	0	0	0	0	0	0.002575	0	0	0	0	0.000233107
Microvirga_ossetica	0	0	0	0	0	0	0	0	0	0.001343	0	0	0.001387	0	0	0	0	0	0	0.001236	0	0	0	0	0.00245	0	0	0	0.000229143
Rheinheimera_aquimaris	0	0	0	0	0	0	0	0	0	0	0	0	0	0	0	0	0	0	0	0	0	0	0.001245	0	0	0	0	0.005115	0.000227143
Bacteroides_stercorirosoris	0	0	0	0	0	0	0	0	0	0	0	0	0	0	0	0	0	0	0	0	0	0	0	0	0	0.003759	0.001248	0.001279	0.0002245
Aquisphaera_giovannonii	0	0	0	0	0	0	0	0	0	0	0	0	0	0	0	0	0	0	0	0.001236	0	0	0.003734	0.001287	0	0	0	0	0.000223464
Miltoncostaea_oceani	0	0	0	0	0	0	0	0	0	0	0	0	0	0	0	0	0	0	0	0	0	0	0.002489	0.001287	0.001225	0.001253	0	0	0.000223357
Blastococcus_litoris	0	0	0	0	0	0	0	0	0	0	0	0	0	0	0	0	0	0	0	0.004943	0	0.001295	0	0	0	0	0	0	0.000222786
Hypericibacter_adhaerens	0	0	0	0	0	0	0	0	0	0	0	0	0	0	0	0	0	0	0	0.004943	0	0	0	0	0.001225	0	0	0	0.000220286
Parafilimonas_terrae	0	0	0	0.001167	0	0	0	0	0	0	0	0	0	0	0	0	0	0	0	0.004943	0	0	0	0	0	0	0	0	0.000218214
Pseudomonas_rhizoryzae	0	0	0	0	0	0	0	0	0	0	0	0	0	0	0	0	0	0	0	0	0.003465	0.00259	0	0	0	0	0	0	0.00021625
Aciditerrimonas_ferrireducens	0	0	0	0.002335	0	0	0	0	0	0	0.001322	0	0	0	0	0	0	0	0.001709	0	0	0	0	0	0	0	0	0	0.000191643
Haloechinothrix_alba	0	0	0	0.003502	0	0	0	0	0	0	0	0	0	0	0	0	0	0	0	0	0.001733	0	0	0	0	0	0	0	0.000186964
Silanimonas_lenta	0	0	0	0	0	0	0	0.005199	0	0	0	0	0	0	0	0	0	0	0	0	0	0	0	0	0	0	0	0	0.000185679
Nitrosomonas_aestuarii	0	0	0	0	0	0	0	0	0	0	0	0	0	0	0	0	0	0	0	0	0	0.00259	0	0.001287	0	0	0	0.001279	0.000184143
Angustibacter_speluncae	0	0	0	0	0	0	0	0	0	0	0	0	0	0	0	0	0	0	0	0	0	0.00259	0	0.001287	0	0.001253	0	0	0.000183214
Mailhella_massiliensis	0	0	0	0	0	0	0	0	0	0	0	0	0	0	0	0	0	0.001344	0	0.003707	0	0	0	0	0	0	0	0	0.000180393
Anaeroplasma_abactoclasticum	0	0	0	0	0	0	0	0	0	0	0	0	0	0	0	0	0	0	0	0.002471	0	0	0	0	0	0	0	0.002557	0.000179571
Aggregicoccus_edonensis	0	0	0	0	0	0	0.001306	0	0	0	0	0	0	0	0	0	0	0	0	0.002471	0	0	0	0	0	0	0.001248	0	0.000179464
Sutterella_megalosphaeroides	0	0	0.002472	0	0	0	0	0	0	0	0	0	0	0	0	0	0	0	0	0.001236	0	0.001295	0	0	0	0	0	0	0.000178679
Bacteroides_heparinolyticus	0	0	0	0	0	0	0	0	0	0	0	0	0	0	0	0	0	0	0	0.004943	0	0	0	0	0	0	0	0	0.000176536
Symbiobacterium_thermophilum	0	0	0	0	0	0	0	0	0	0	0	0	0	0	0	0	0	0	0.001709	0	0	0	0	0	0.001225	0	0	0.001279	0.000150464
Casimicrobium_huifangae	0	0	0	0	0	0	0	0	0	0	0	0	0	0	0.002931	0	0	0	0	0.001236	0	0	0	0	0	0	0	0	0.000148821
Halomonas_titanicae	0	0	0	0	0	0	0	0	0	0	0.001322	0	0	0	0	0	0	0	0	0	0	0.001295	0	0.001287	0	0	0	0	0.000139429
Aminipila_butyrica	0	0	0	0	0	0	0	0	0	0	0	0	0	0	0	0	0.001327	0	0	0	0	0	0	0.002575	0	0	0	0	0.000139357
Granulicella_mallensis	0	0	0	0	0.002511	0.001317	0	0	0	0	0	0	0	0	0	0	0	0	0	0	0	0	0	0	0	0	0	0	0.000136714
Butyrivibrio_proteoclasticus	0	0	0	0	0	0	0	0	0	0	0	0	0	0	0	0	0	0	0	0	0	0	0	0	0	0.003759	0	0	0.00013425
Pirellulimonas_nuda	0	0	0	0	0	0	0	0	0	0	0	0	0	0	0	0	0	0	0	0	0	0	0	0	0	0.003759	0	0	0.00013425
Teredinibacter_waterburyi	0	0	0	0	0	0	0	0	0	0	0	0	0	0	0	0	0	0	0	0	0	0	0	0	0	0.003759	0	0	0.00013425
Collinsella_intestinalis	0	0	0	0	0	0	0	0	0	0	0	0	0	0	0	0	0	0	0	0.002471	0	0	0	0.001287	0	0	0	0	0.000134214
Methylococcus_capsulatus	0	0	0	0	0	0	0	0	0	0	0	0	0	0	0	0	0	0	0	0.003707	0	0	0	0	0	0	0	0	0.000132393
Segatella_oris	0	0	0	0	0	0	0	0	0	0	0	0	0	0	0	0	0	0	0	0.003707	0	0	0	0	0	0	0	0	0.000132393
Murimonas_intestini	0	0	0	0	0	0	0	0	0	0	0	0	0	0	0	0	0	0.002688	0	0	0	0	0	0	0	0	0	0	9.6e-05
Terriglobus_saanensis	0.002631	0	0	0	0	0	0	0	0	0	0	0	0	0	0	0	0	0	0	0	0	0	0	0	0	0	0	0	9.39643e-05
Beduinibacterium_massiliense	0	0	0	0	0	0	0	0	0	0	0	0	0	0	0	0	0	0	0	0	0	0.00259	0	0	0	0	0	0	9.25e-05
Arenimonas_malthae	0	0	0	0	0	0	0	0	0	0	0	0	0	0	0	0	0	0	0	0	0	0	0	0	0	0	0	0.002557	9.13214e-05
Macellibacteroides_fermentans	0	0	0	0	0	0	0	0	0	0	0	0	0	0	0	0	0	0	0	0	0	0	0	0	0	0	0	0.002557	9.13214e-05
Oharaeibacter_diazotrophicus	0	0	0	0	0	0	0	0	0	0	0	0	0	0	0	0	0	0	0	0	0	0	0	0	0	0	0	0.002557	9.13214e-05
Starkeya_novella	0	0	0	0	0	0	0	0	0	0	0	0	0	0	0	0	0	0	0	0	0	0	0	0	0	0	0	0.002557	9.13214e-05
Anaerovibrio_lipolyticus	0	0	0	0	0	0	0	0	0	0	0	0	0	0	0	0	0	0	0	0	0	0	0	0	0	0	0.002496	0	8.91429e-05
Thomasclavelia_saccharogumia	0	0	0	0	0	0	0	0	0	0	0	0	0	0	0	0	0	0	0	0	0	0	0	0	0	0	0.002496	0	8.91429e-05
Litorilinea_aerophila	0	0	0	0	0	0	0	0	0	0	0	0	0	0	0	0	0	0	0	0	0	0	0.002489	0	0	0	0	0	8.88929e-05
Methylophaga_nitratireducenticrescens	0	0	0	0	0	0	0	0	0	0	0	0	0	0	0	0	0	0	0	0	0	0	0.002489	0	0	0	0	0	8.88929e-05
Aequorivita_iocasae	0	0	0	0	0	0	0	0	0	0	0	0	0	0	0	0	0	0	0	0.002471	0	0	0	0	0	0	0	0	8.825e-05
Blautia_caecimuris	0	0	0	0	0	0	0	0	0	0	0	0	0	0	0	0	0	0	0	0.002471	0	0	0	0	0	0	0	0	8.825e-05
Sphingomonas_ginsengisoli	0	0	0	0	0	0	0	0	0	0	0	0	0	0	0	0	0	0	0	0	0	0	0	0	0.00245	0	0	0	8.75e-05
