# Supplementary material for: In silico dysbiosis-associated neuroprotective metabolite insufficiency in Alzheimer’s disease
Source: Open Med (Wars). 2026 Jul 25;21(1):20261484. doi: 10.1515/med-2026-1484 (PMC13398440; doi:10.1515/med-2026-1484)
Supplement: Supplementary file 10 — Supplementary Material [file j_med-2026-1484_suppl_010.xlsx]

## Sheet: Sheet1
Table S9. Abundance at the species level of gut microbiome profiles from wild-type male mice and their age-matched transgenic counterparts harboring the amyloid precursor protein/presenilin-1 (APP/PS1) genes. The asterisks denote species that potentially engage in ectopic colonization patterns between distinct microbial ecosystems within the host. Specifically, a single asterisk (*) indicates spe…
Species	Eight-month-old wild type male mouse (WT)														Transgenic male littermate with amyloid precursor protein/presenilin-1 (APP/PS1)														Average
	SRR13371563	SRR13371564	SRR13371565	SRR13371566	SRR13371567	SRR13371568	SRR13371569	SRR13371570	SRR13371571	SRR13371572	SRR13371573	SRR13371574	SRR13371575	SRR13371577	SRR13371578	SRR13371579	SRR13371580	SRR13371581	SRR13371582	SRR13371583	SRR13371584	SRR13371585	SRR13371586	SRR13371587	SRR13371588	SRR13371589	SRR13371590	SRR13371591
Muribaculum_intestinale	8.15106	10.9833	3.65756	8.09199	13.572	8.36859	8.99434	11.6667	5.73607	16.8328	2.96846	19.6523	6.93961	12.8778	8.29703	16.4569	13.2377	7.19521	5.5941	0.480384	5.88774	8.17858	6.78009	6.96499	14.2335	6.65877	5.58348	8.56631	9.02169
Duncaniella_muris	4.48308	5.98069	5.00547	3.97182	2.47358	0.469941	13.7991	3.72159	4.02871	2.30601	13.069	10.961	4.88011	5.62254	1.477	7.44671	9.13067	7.96515	9.68772	8.42185	1.93105	5.66165	6.31861	8.9624	9.11402	5.64996	9.67701	7.30683	6.41154
Paramuribaculum_intestinale	6.5208	4.03056	6.87533	5.70015	6.72769	4.86745	5.79133	2.53767	15.5778	4.71248	6.84158	4.52234	8.81571	10.4187	7.97035	7.87274	5.59793	1.86848	1.99536	1.08086	4.73158	2.81657	2.49464	6.1921	8.72874	5.14481	8.13351	10.1576	6.02589
Barnesiella_intestinihominis	0.591708	4.12104	5.19109	1.66331	1.97506	0.409023	8.64085	4.52261	2.62875	9.63216	3.33793	1.45866	4.1128	2.45356	0.851008	3.97624	0.962394	0.792246	7.82119	9.55238	9.77218	4.33835	0.351338	3.90785	5.82096	13.6856	3.34009	3.14196	4.25187
Alloprevotella_rava	0.972186	0.281216	0.465329	0.105812	0.422412	0.073102	2.32132	0.472936	0.293787	0.240172	0.814719	2.42233	0.049875	3.98144	10.2576	0.609594	1.00816	2.45709	8.24808	4.61141	0.246634	0.088945	0.049215	0.984737	2.58156	0.378069	1.32236	1.65208	1.69329
Paraprevotella_clara	0.516925	0.102378	0.129682	3.86988	6.8106	0.019146	0.60192	0.033427	0.05748	4.3249	0.23852	0.271195	0.213569	0.048524	0.027529	0.659086	0.376313	0.231019	0.529446	0.705104	8.35815	4.78853	1.68423	0.198243	0.361495	0.309569	0.258391	0.336172	1.28791
Duncaniella_dubosii	0.808187	1.45921	0.881074	1.10199	0.733195	0.275003	1.39976	0.370178	0.687206	1.33088	1.45926	1.13876	0.430974	1.51419	0.36506	4.89124	0.628035	0.561226	0.928134	1.06094	1.045	0.154293	6.72326	0.342066	1.45237	0.774581	1.70614	0.773064	1.24983
Kineothrix_alysoides	0.307006	0.092011	0.172909	0.175493	0.197887	0.130539	0.863569	0.746546	2.5304	2.24642	0.787919	1.08741	0.175203	0.526296	0.700196	0.194346	3.58133	2.11684	0.038459	0.036765	4.5472	0.373934	0.721814	0.441836	0.203101	1.76652	0.041799	0.171356	0.891968
Phocaeicola_sartorii	0.544477	0.057021	0.062298	1.9472	7.0161	0.020886	0.068312	0.633883	0.272072	0.361161	0.05226	0.069774	0.138116	0.170455	2.90971	0.173825	0.212312	0.526071	0.298695	0.827217	0.358076	0.306771	2.5824	0.050533	0.109854	0.082991	2.0076	0.08764	0.783846
Helicobacter_ganmani	0.040672	0.016847	0.010171	0.021937	0.012685	0.093988	0.018045	0.00619	0.025547	0.204056	0.842858	4.29831	0.05627	0.048524	0.058649	2.18247	0.049582	0.0339	0.069225	0.066965	0.131538	0.631694	0.050582	8.6903	0.054927	0.055327	1.66814	0.044474	0.695853
Parasutterella_excrementihominis	0.655996	0.739973	0.43863	0.389698	0.352644	0.139242	1.33531	0.069331	0.063867	0.821641	0.667319	0.313323	0.322271	0.297364	0.22143	0.905338	0.254265	0.148154	0.05897	0.057774	1.06692	0.063532	1.46003	0.137345	1.36806	0.599378	0.664978	2.17792	0.563954
Alistipes_shahii	1.0719	0.294175	0.133496	1.17555	2.53701	0.062659	0.41374	0.541029	0.509657	0.299763	0.491779	0.393628	0.477013	0.609657	1.91148	0.237802	0.970022	0.420606	0.4333	0.307252	0.507883	0.014522	0.205061	0.348545	0.083029	0.508484	0.419253	0.12819	0.553803
Bacteroides_acidifaciens	0.860666	0.200868	0.122054	0.33034	0.205498	0.16709	0.607076	0.073045	0.260576	0.225725	0.280059	0.254081	0.090799	0.47404	1.77742	0.650636	0.138575	0.079099	0.96531	1.29991	0.436633	0.143402	1.56803	0.352432	0.199269	0.333281	2.38125	0.313935	0.528254
Odoribacter_splanchnicus	0.217791	0.548176	0.724693	0.590998	1.01734	0.048735	0.269382	0.5596	0.430462	0.070426	0.15544	0.109268	0.634312	0.576064	1.85522	0.190725	1.00943	1.10362	0.37433	0.425426	0.067596	0.065348	0.265212	0.146415	0.564596	1.45563	0.110196	0.16874	0.491256
Muribaculum_gordoncarteri	1.46156	0.226787	0.179266	0.105812	0.218183	0.057437	0.172714	0.137424	0.109851	0.700652	0.412719	0.389679	0.563975	0.118199	0.070618	0.078463	1.74045	1.57947	0.16409	0.175948	0.445768	0.395716	1.53932	0.164555	0.154561	1.96412	0.151995	0.183129	0.487945
Mucispirillum_schaedleri	0.25059	0.10497	0.086455	0.056777	0.044398	0.041773	0.262937	4.37775	2.1076	0.110154	0.06164	0.028963	1.32234	0.026128	0.147221	0.033799	0.109334	1.40746	0.010256	0.026261	0.003654	0.163369	0.050582	0.01814	0.122627	2.15249	0.219126	0.053631	0.478587
Sporofaciens_musculi	0.380478	0.373226	0.588654	0.423248	0.383088	0.328959	0.21267	0.383796	0.412579	0.18058	0.17956	0.637177	0.395166	0.121931	0.635563	1.68514	0.640749	0.851256	0.525601	0.588243	0.067596	0.065348	0.155846	0.143823	0.452188	1.42665	0.500317	0.138655	0.459932
Fusobacterium_nucleatum	0.481501	0.629592	0.667824	1.03102	0.588586	0.97469	0.520719	0.619026	0.761292	0.355743	0.21976	0.42654	0.407954	0.262526	0.698999	1.00432	0.322917	0.434417	0.146143	0.274426	0.241153	0.315847	0.133973	0.689316	0.353831	0.396512	1.20963	0.085024	0.509046
Phocaeicola_vulgatus	0.32931	0.159399	0.18308	0.317436	0.150952	2.6543	0.183025	0.181994	0.224811	0.039728	0.14338	0.113217	0.217405	0.273724	1.57275	2.23679	0.21104	0.16322	0.211522	0.147061	0.065769	0.81503	0.198226	0.134753	0.16989	0.160712	0.20646	0.107261	0.413294
Prevotellamassilia_timonensis	0.035424	0.023327	0.03687	0.043873	0.024102	0.248895	0.048979	0.024761	0.024269	0.081261	0.03082	0.032912	0.622802	0.036082	0.071815	5.01678	0.047039	0.036411	0.035895	0.049896	0.043846	0.098021	4.09985	0.037575	0.035766	0.042154	0.044332	0.035318	0.393181
Rodentibacter_pneumotropicus	0.048544	0.024623	0.022885	0.03355	0.036787	9.04898	0.025778	0.028475	0.049816	0.193221	0.04154	0.02633	0.020462	0.034838	0.053861	0.024142	0.035597	0.043944	0.037177	0.015757	0.137019	0.787802	0.042379	0.03628	0.033212	0.046106	0.021533	0.027469	0.392075
Turicimonas_muris	0.01968	0.348604	0.181809	0.854238	0.934888	0.353326	0.015467	0.108949	0.05748	0.009029	0.615059	0.297525	0.266002	0.279945	0.120889	0.004828	1.01198	0.721936	1.61526	1.3695	0.003654	0.099837	0.017772	0.123092	0.012774	0.010539	0.013933	0.018313	0.338797
Oscillibacter_valericigenes	0.432957	0.089419	0.113154	0.878755	0.567021	0.027848	0.225559	0.380082	0.739577	0.148076	0.15812	0.418641	0.471897	0.078385	0.457222	0.637358	0.197056	0.357829	0.125631	0.250791	0.074904	0.094391	0.143543	0.723004	0.149452	0.619138	0.610513	0.057555	0.329567
Faecalibacterium_longum	0.215167	0.132184	0.144939	0.202591	0.150952	5.11366	0.123735	0.076759	0.150726	0.037922	0.11658	0.096103	0.147068	0.126908	0.276488	0.173825	0.095349	0.095421	0.141015	0.153626	0.045673	0.742421	0.080657	0.093291	0.081752	0.125145	0.163395	0.099413	0.32867
Odoribacter_laneus	0.308318	0.141256	0.025428	0.010323	0.007611	0.027848	0.051556	0.22285	0.245248	0.016252	0.19832	0.233017	0.549907	0.586018	1.9785	0.061563	1.38193	0.704358	0.01282	0.011817	0.005481	0.163369	0.740953	0.640079	0.141788	0.013173	0.001267	0.166124	0.308828
Bacteroides_rodentium	0.6127	0.156807	0.047041	0.250336	0.145878	0.019146	0.340272	0.340465	0.171163	0.176969	0.314899	0.243549	0.08952	0.16299	0.906066	0.336786	0.138575	0.112999	0.056406	0.04727	0.076731	0.034489	0.542728	0.04535	0.012774	0.4413	2.44585	0.057555	0.297379
Laedolimicola_ammoniilytica	0.0328	0.045357	0.156381	0.96263	0.734464	0.057437	0.092801	0.077997	0.164776	0.176969	0.12864	0.200105	0.164972	0.680577	0.938383	0.158132	0.108063	0.031389	0.261518	0.22453	0.054808	0.034489	0.107999	0.264324	0.609304	1.35156	0.293857	0.036626	0.291103
Acetatifactor_muris	0.169247	0.252705	0.062298	0.125168	0.173785	0.292408	0.305471	0.424652	0.854537	0.205862	0.07772	0.117167	0.538398	0.121931	0.762436	0.07122	0.133489	0.425628	0.030767	0.035452	0.045673	0.039935	0.292554	0.251367	0.367882	0.16203	0.234326	0.077176	0.237546
Desulfovibrio_porci	0.085279	0.111449	0.175452	0.245174	0.304441	0.228008	0.252626	0.175803	0.173718	0.126406	0.10854	0.157978	0.378541	0.454133	0.142433	0.725477	0.030512	0.199631	0.092301	0.139182	0.078557	0.04538	0.062885	0.282464	0.183941	0.401781	0.523116	0.138655	0.215138
Streptococcus_mutans	0.052664	0.056735	0.027969	0.047711	0.030767	0.027574	0.1425	1.35959	0.034177	0.038871	0.028102	0.05401	0.039265	0.044474	0.027552	0.025918	0.043227	0.036131	0.041861	2.83705	0.050267	0.034665	0.062589	0.128212	0.03618	0.019747	0.042202	0.042303	0.193297
Anaerotignum_aminivorans	0.043296	0.084235	0.300048	0.725199	0.007611	0.012184	0.021911	0.120091	0.521153	0.012641	0.16616	1.10584	0.216126	0.128152	0.15919	0.0169	0.039411	0.040177	0.014101	0.057774	0.010962	0.052641	0.21463	0.586955	0.079197	0.084308	0.168461	0.066711	0.180574
Muricoprocola_aceti	0.014432	0.005184	0.001271	0.010323	0.013954	0.008703	0.174003	0.008666	0.223534	0.025281	0.01608	0.019747	0.025577	0.017419	0.014363	0.003621	1.29167	1.29572	0.003846	0.003939	0.010962	0.00363	0.541361	0.006479	0.127737	0.600696	0	0.009156	0.159905
Rikenella_microfusus	0.02624	0.313614	0.545427	0.236141	0.010148	0.468201	0.37765	0.007428	0.010219	0.010835	0.11524	0.064508	0.190549	0.470307	0.213051	0.00845	0.012713	0.005022	0.011538	0.007878	0.016442	0.143402	0.131239	0.005183	0.033212	0.011856	0.894237	0.051014	0.156848
Bacteroides_caccae	0.146943	0.075164	0.096626	0.13291	0.05962	2.08167	0.046401	0.069331	0.109851	0.001806	0.04556	0.047393	0.195665	0.082117	0.284866	0.059149	0.061024	0.05901	0.049996	0.044643	0.009135	0.085315	0.04648	0.058307	0.039598	0.047423	0.067131	0.027469	0.147521
Allobaculum_stercoricanis	0.040672	0.027214	0.021614	0.837463	1.71375	0.040032	0.015467	0.028475	0.021715	0.023475	0.486419	0.125066	0.006394	0.009954	0.007182	0.006036	0.010171	0.012555	0.257672	0.253417	0.012788	0.052641	0.013671	0.012957	0.020438	0.018442	0.0076	0.017005	0.146439
Bacteroides_caecimuris	0.759643	0.045357	0.064841	0.303241	0.109091	0.013924	0.065734	0.143614	0.029379	0.02167	0.09916	0.140864	0.152184	0.133129	0.017954	0.583038	0.148745	0.130576	0.071789	0.101104	0.031058	0.043565	0.442932	0.023323	0.212043	0.030298	0.077264	0.057555	0.144753
Helicobacter_bilis	0.103647	0.046653	0.013985	0.034841	0.015222	0.083545	0.100535	0.706928	0.643777	0.099319	0.02278	0.028963	0.01151	0.011198	0.026332	0.012071	0.088993	0.72068	0.024357	0.049896	0.036538	0.010891	0.185922	0.007774	0.051095	0.309569	0.0038	0.007848	0.123524
Schaedlerella_arabinosiphila	0.091839	0.066092	0.069927	0.202591	0.35645	0.10095	0.038667	0.188184	0.094523	0.139047	0.07504	0.197472	0.12277	0.033593	0.086178	0.165375	0.075008	0.21972	0.085891	0.280991	0.042019	0.081685	0.027341	0.102361	0.066423	0.057962	0.28879	0.018313	0.120543
Ruminococcus_champanellensis	0.085279	0.067388	0.031785	0.122587	0.592392	0.001741	0.689566	0.017333	0.094523	0.018058	0.26264	0.025013	0.152184	0.026128	0.154402	0.002414	0.099163	0.136854	0.030767	0.329574	0.005481	0.168815	0.017772	0.024618	0.006387	0.007904	0.124129	0.001308	0.117722
Lawsonibacter_asaccharolyticus	0.280766	0.046653	0.322933	0.4968	0.27146	0.095729	0.0116	0.256277	0.176272	0.185998	0.04824	0.082938	0.102308	0.011198	0.076603	0.127954	0.029241	0.050222	0.079481	0.061713	0.043846	0.030859	0.010937	0.025914	0.068978	0.198915	0.054465	0.009156	0.116338
Duncaniella_freteri	0.459197	0.080347	0.026699	0.019356	0.043129	0.012184	0.132758	0.049522	0.052371	0.131824	0.479719	0.380463	0.014067	0.008709	0.022741	0.00845	0.025427	0.017578	0.067943	0.052522	0.160769	0.009076	0.031443	0.059602	0.063868	0.025029	0.638379	0.133422	0.114521
Parabacteroides_merdae	0.183679	0.129592	0.264449	0.015485	0.013954	0.019146	1.13037	0.014857	0.008941	0.02167	0.01072	0.017114	0.019183	0.009954	0.023938	0.175032	0.006357	0.013811	0.014101	0.009191	0.025577	0.179706	0.008202	0.396486	0.016606	0.193645	0.139329	0.010464	0.109699
Helicobacter_japonicus	0.002624	0.739973	0.190709	0.083875	1.10487	0.118356	0.002578	0.002476	0.003832	0.005417	0.00268	0.001316	0.432253	0.032349	0.055058	0.003621	0.003814	0.001256	0.002564	0	0.003654	0.025413	0	0	0	0.002635	0	0.236759	0.109217
Rodentibacter_heylii	0.01968	0.009071	0.024156	0.024517	0.017759	1.44986	0.012889	0.030951	0.007664	0.059592	0.01474	0.014481	0.017904	0.017419	0.013166	0.022935	0.016527	0.017578	0.016665	0.011817	0.058461	1.06371	0.02324	0.015548	0.012774	0.021077	0.024066	0.007848	0.108789
Helicobacter_mastomyrinus	0.030176	0.127001	0.075012	0.011614	0.006343	0.006962	0.186892	0.009904	0.006387	0.001806	0.16884	0.094787	0.003837	0.009954	0.122086	0.00845	0.033054	0.067799	0.017947	0.022322	0.003654	1.50118	0.401919	0.012957	0.011496	0.001317	0.006333	0.026161	0.106293
Anaerotignum_lactatifermentans	0.278142	0.025918	0.04577	0.051616	0.339959	0.015665	0.131469	0.065617	0.074085	0.122795	0.00402	0.009215	0.058827	0.02364	0.258534	0.296951	0.049582	0.101699	0.029485	0.061713	0.027404	0.007261	0.008202	0.047941	0.044708	0.092212	0.423053	0.04709	0.097949
Neglecta_timonensis	0.040672	0.011663	0.08264	0.667131	0.1611	0.031329	0.067023	0.091616	0.089413	0.043339	0.05628	0.100053	0.085683	0.090827	0.082587	0.051906	0.171629	0.100443	0.061534	0.076156	0.067596	0.098021	0.024607	0.053124	0.144343	0.07377	0.078531	0.013081	0.0970035
Aquabacterium_parvum	0.035424	0.020735	0.013985	0.020646	0.020296	1.42723	0.015467	0.025999	0.029379	0.046951	0.0335	0.014481	0.029414	0.008709	0.029923	0.031385	0.01907	0.023855	0.01282	0.010504	0.063942	0.571792	0.027341	0.028506	0.021715	0.013173	0.018999	0.018313	0.0940555
Alistipes_finegoldii	0.035424	0.018143	0.013985	0.036131	0.07611	0.013924	0.064445	0.021047	0.025547	0.027087	0.0134	0.014481	0.017904	0.027372	0.090966	0.042249	0.57464	0.9291	0.055124	0.038078	0.012788	0.010891	0.016405	0.228044	0.028102	0.067183	0.045598	0.037934	0.0922179
Klebsiella_pneumoniae	0.090527	0.045357	0.052127	0.10065	0.065962	0.825008	0.048979	0.045808	0.042152	0.048757	0.06164	0.032912	0.075452	0.074652	0.082587	0.161754	0.063566	0.040177	0.047432	0.065652	0.012788	0.119804	0.050582	0.064785	0.056204	0.043471	0.072198	0.048398	0.0906922
Solibaculum_mannosilyticum	0.023616	0.046653	0.050856	0.141943	0.898101	0.027848	0.025778	0.018571	0.058757	0.16794	0.0335	0.065824	0.228915	0.011198	0.023938	0.032592	0.016527	0.0113	0.05897	0.049896	0.327018	0.010891	0.008202	0.084221	0.007664	0.057962	0.024066	0.010464	0.0901147
Segatella_copri	0.131199	0.060908	0.061027	0.101941	0.046935	0.797159	0.069601	0.055712	0.065144	0.019864	0.05226	0.053976	0.0665	0.04728	0.094556	0.129162	0.043225	0.052733	0.04615	0.048583	0.043846	0.072608	0.050582	0.044054	0.053649	0.028981	0.064598	0.028777	0.0868218
Bacteroides_stercoris	0.114143	0.059613	0.081369	0.147104	0.05962	0.088767	0.074757	0.071807	0.098355	0.012641	0.06298	0.061875	0.144511	0.079629	0.278882	0.097776	0.068652	0.069055	0.083327	0.052522	0.009135	0.208749	0.039645	0.057011	0.04343	0.077722	0.063331	0.04709	0.0840535
Intestinimonas_butyriciproducens	0.116767	0.024623	0.081369	0.216785	0.035518	0.226268	0.073468	0.055712	0.122624	0.037922	0.04958	0.085571	0.090799	0.065943	0.057452	0.199174	0.04831	0.090399	0.034613	0.056461	0.025577	0.018152	0.047848	0.213791	0.060036	0.096164	0.079797	0.024853	0.0834134
Bifidobacterium_longum	0.080031	0.031102	0.030513	0.058068	0.030444	1.13308	0.045112	0.027237	0.045984	0.005417	0.07504	0.025013	0.039644	0.044791	0.09336	0.130369	0.040682	0.012555	0.070507	0.038078	0.005481	0.088945	0.020506	0.025914	0.020438	0.021077	0.064598	0.026161	0.0832195
Rhodococcus_erythropolis	0.002624	0.002592	0.006357	0.007742	0.005074	1.72834	0.003867	0.001238	0.002555	0.009029	0.00134	0.001316	0.001279	0.001244	0.009575	0.007243	0.003814	0.003767	0.010256	0.002626	0.001827	0.319477	0.002734	0.005183	0.001277	0.003952	0.002533	0.002616	0.0768384
Phocaeicola_plebeius	0.115455	0.037582	0.062298	0.085166	0.038055	0.436871	0.042534	0.034665	0.049816	0	0.04288	0.032912	0.065222	0.051012	0.058649	0.07122	0.040682	0.030133	0.048714	0.048583	0	0.117989	0.028709	0.034984	0.026825	0.450522	0.055731	0.028777	0.0762852
Proteus_mirabilis	0.085279	0.077755	0.076283	0.150976	0.07611	0.012184	0.08249	0.03838	0.081749	0.003612	0.0871	0.047393	0.075452	0.063454	0.148418	0.168996	0.095349	0.066544	0.087173	0.084035	0.003654	0.038119	0.051949	0.050533	0.094525	0.046106	0.107663	0.077176	0.0742306
Brotonthovivens_ammoniilytica	0.00656	0.248817	0.030513	0.051616	0.003806	0.001741	0.092801	0.021047	0.737022	0.003612	0.00268	0	0.203338	0.001244	0.007182	0.001207	0.002543	0.005022	0.001282	0	0.001827	0	0.008202	0.14771	0.226094	0.001317	0.035465	0.003924	0.065949
Amedibacillus_dolichus	0.034112	0.226787	0.106797	0.00129	0	0.003481	0.0116	0.001238	0.025547	0.001806	0.00268	0.005266	0.012789	0.013686	0.614018	0.07122	0.034326	0.091654	0	0.005252	0.009135	0.005446	0.300756	0.003887	0.044708	0.071135	0.0076	0.00654	0.0611699
Thomasclavelia_cocleata	0.01312	0.014255	0.017799	0.076133	0.366598	0.010443	0.010311	0.003714	0.012773	0.009029	0.02948	0.009215	0.015346	0.036082	0.348303	0.089327	0.008899	0.017578	0.024357	0.018383	0.005481	0.005446	0.001367	0.005183	0.011496	0.002635	0.526916	0.020929	0.0610928
Faecalicatena_fissicatena	0.002624	0.003888	0	0.003871	0.005074	0.074842	0.005156	0.00619	0	0.337685	0.02144	0.285677	0.002558	0	0.004788	0.525096	0.001271	0.003767	0.007692	0.001313	0.109615	0.085315	0.004101	0.024618	0.030657	0.001317	0.139329	0.001308	0.0603283
Adlercreutzia_caecimuris	0.066912	0.036286	0.050856	0.114845	0.112897	0.03307	0.072179	0.014857	0.015328	0.030699	0.09112	0.030279	0.076731	0.049768	0.314789	0.04587	0.040682	0.031389	0.039741	0.063026	0.025577	0.012706	0.064252	0.031097	0.075365	0.025029	0.045598	0.052322	0.0594025
Longibaculum_muris	0.002624	0.002592	0.002543	0.00129	0	0	0.016756	0.008666	0.034488	0.001806	0.02278	0.007899	0.034529	0.011198	0.414133	0.696507	0.03814	0.016322	0.003846	0	0	0.001815	0.188656	0	0	0.005269	0.012666	0.054939	0.0564094
Ihubacter_massiliensis	0.103647	0.051837	0.085183	0.069681	0.216914	0.017405	0.036089	0.016095	0.026824	0.023475	0.06298	0.025013	0.028135	0.029861	0.144827	0.095362	0.013985	0.046455	0.026921	0.040704	0.034711	0.039935	0.043746	0.015548	0.065146	0.006587	0.162128	0.04709	0.0562959
Butyricicoccus_pullicaecorum	0.035424	0.022031	0.069927	0.011614	0.005074	0.001741	0.051556	0.225326	0.422798	0.001806	0.03618	0.14613	0.103587	0.001244	0.023938	0.001207	0.049582	0.222231	0	0.002626	0	0	0.028709	0.002591	0.040876	0.009221	0.001267	0.010464	0.0545411
Lachnospira_pectinoschiza	0.081343	0.080347	0.059755	0.103231	0.049472	0.020886	0.034801	0.035904	0.039597	0.003612	0.0536	0.032912	0.072895	0.03857	0.075406	0.141233	0.08645	0.030133	0.055124	0.045956	0.007308	0.001815	0.02324	0.046645	0.034489	0.036885	0.070931	0.041858	0.0501571
Parabacteroides_goldsteinii	0.015744	0.007776	0.013985	0.0671	0.173785	0.003481	0.043823	0.024761	0.011496	0.005417	0.0134	0.005266	0.042202	0.049768	0.623594	0.004828	0.013985	0.015066	0.034613	0.076156	0.007308	0	0.041012	0.002591	0.021715	0.011856	0.018999	0.044474	0.0497929
Gaiella_occulta	0.055104	0.040174	0.031785	0.096779	0.032981	0.118356	0.041245	0.013619	0.034488	0.001806	0.0134	0.019747	0.0665	0.055989	0.215445	0.112262	0.021613	0.0226	0.043586	0.027574	0.003654	0.049011	0.00957	0.01814	0.016606	0.009221	0.0114	0.009156	0.0425647
Agathobacter_rectalis	0.0328	0.027214	0.041956	0.043873	0.022833	0.407282	0.028356	0.013619	0.014051	0.019864	0.03752	0.028963	0.040923	0.028617	0.064634	0.044663	0.027969	0.023855	0.034613	0.023635	0.021923	0.023598	0.013671	0.012957	0.019161	0.017125	0.029132	0.022237	0.0416801
Dysosmobacter_acutus	0.01312	0.009071	0.0089	0.060648	0.167443	0.001741	0.042534	0.058188	0.072808	0.054174	0.0134	0.019747	0.039644	0.007465	0.120889	0.042249	0.024155	0.0339	0.007692	0.049896	0.009135	0.005446	0.002734	0.033688	0.020438	0.046106	0.176061	0.00654	0.0409933
Flavonifractor_plautii	0.111519	0.009071	0.027971	0.049035	0.019028	0.304591	0.012889	0.068093	0.090691	0.009029	0.01742	0.017114	0.031971	0.011198	0.040695	0.086912	0.015256	0.026366	0.011538	0.014443	0.003654	0	0.013671	0.011661	0.010219	0.01449	0.088664	0.013081	0.0403668
Dorea_longicatena	0.005248	0.014255	0.007628	0.16517	0.270191	0.020886	0.009022	0.009904	0.034488	0.003612	0.01072	0.057925	0.014067	0.003733	0.059846	0.107433	0.011442	0.017578	0.039741	0.021009	0.001827	0.005446	0.017772	0.00907	0.011496	0.007904	0.075997	0.022237	0.0369874
Anaerotruncus_colihominis	0.018368	0.066092	0.029242	0.006452	0	0.019146	0.014178	0.08295	0.084304	0.001806	0.02546	0.034229	0.13428	0.01493	0.027529	0.001207	0.036868	0.119276	0.001282	0	0	0	0.066987	0.079038	0.021715	0.046106	0	0.001308	0.0333126
Alistipes_hominis	0.028864	0.027214	0.088997	0.010323	0.045666	0.001741	0.054134	0.037142	0.03832	0.007223	0.01608	0.027646	0.063943	0.026128	0.049074	0.007243	0.055938	0.048966	0.032049	0.026261	0.012788	0.012706	0.015038	0.024618	0.016606	0.013173	0.087397	0.011773	0.0316804
Waltera_intestinalis	0.044608	0.036286	0.020342	0.030969	0.02537	0.154907	0.012889	0.024761	0.020437	0.016252	0.02144	0.009215	0.034529	0.026128	0.051467	0.027764	0.021613	0.023855	0.021793	0.023635	0.005481	0.063532	0.013671	0.014253	0.014051	0.035567	0.013933	0.013081	0.029351
Limosilactobacillus_reuteri	0.009184	0.015551	0.017799	0.089037	0.00888	0.013924	0.037378	0.004952	0.006387	0.010835	0.00938	0.006582	0.006394	0.073408	0.06224	0.105019	0.035597	0.018833	0.035895	0.026261	0.034711	0.019967	0.010937	0.00907	0.042153	0.01449	0.051932	0.028777	0.0287705
Eisenbergiella_tayi	0.014432	0.027214	0.030513	0	0.002537	0.001741	0.007733	0.009904	0.003832	0	0.00268	0	0.222521	0.012442	0.055058	0.001207	0.039411	0.264919	0.003846	0	0.005481	0.012706	0	0.003887	0.030657	0.031616	0.002533	0	0.0281025
Bifidobacterium_catenulatum	0.017056	0.003888	0.002543	0.014194	0.006343	0.595259	0.003867	0.002476	0.010219	0.001806	0.00536	0	0.002558	0.006221	0.013166	0.014485	0.001271	0.002511	0.005128	0.01313	0	0.007261	0.005468	0.003887	0.010219	0.007904	0.006333	0.005232	0.0274209
Dysosmobacter_welbionis	0.076096	0.003888	0.024156	0.002581	0.001269	0.003481	0.027067	0.174565	0.028101	0.010835	0.02948	0.011848	0.040923	0.011198	0.095753	0	0.027969	0.016322	0.001282	0.002626	0.001827	0.001815	0.001367	0	0.017883	0.086943	0.021533	0.005232	0.02593
Roseburia_inulinivorans	0.048544	0.024623	0.012714	0.047744	0.010148	0.123577	0.012889	0.011142	0.012773	0.001806	0.01474	0.013165	0.019183	0.022396	0.029923	0.041042	0.017799	0.025111	0.011538	0.024948	0	0.099837	0.015038	0.011661	0.010219	0.013173	0.022799	0.015697	0.0255082
Faecalibacterium_prausnitzii	0.017056	0.010367	0.013985	0.029679	0.012685	0.243673	0.0116	0.003714	0.016605	0.007223	0.01608	0.007899	0.019183	0.016175	0.026332	0.030178	0.012713	0.015066	0.019229	0.021009	0.003654	0.04538	0.002734	0.01814	0.006387	0.060596	0.015199	0.00654	0.0253243
Lactobacillus_intestinalis	0.001312	0.001296	0.002543	0.223237	0.017759	0.045254	0.002578	0.001238	0.003832	0.02167	0.08174	0.040811	0.002558	0.059722	0.068224	0.00845	0.001271	0.001256	0.001282	0.003939	0.016442	0.007261	0.005468	0.03628	0.003832	0.003952	0.031666	0.002616	0.0249103
Acinetobacter_septicus	0	0	0	0	0	0	0	0	0	0	0	0.084255	0.083126	0.093315	0.084981	0	0.097892	0.097932	0.075635	0.001313	0	0	0	0	0	0	0.054465	0	0.0240326
Pseudoflavonifractor_capillosus	0.014432	0.012959	0.017799	0.016775	0.011417	0.304591	0.006445	0.00619	0.029379	0.001806	0.00536	0.014481	0.019183	0.004977	0.039498	0.009657	0.016527	0.015066	0.01282	0.015757	0.001827	0.027228	0.00957	0.010366	0.008942	0.010539	0.006333	0.007848	0.0234919
Bifidobacterium_adolescentis	0.011808	0.00648	0.010171	0.014194	0.00888	0.421207	0.002578	0.013619	0.008941	0.003612	0.00268	0.007899	0.007673	0.001244	0.01556	0.020521	0.005085	0.003767	0.00641	0.005252	0.007308	0.027228	0.004101	0.003887	0.010219	0.010539	0.0114	0.001308	0.0233418
Harryflintia_acetispora	0.017056	0.003888	0.010171	0.036131	0.007611	0.001741	0.0232	0.045808	0.030656	0.025281	0.01474	0.051343	0.025577	0.016175	0.023938	0.020521	0.006357	0.032644	0	0.006565	0.016442	0.018152	0.110733	0.00907	0.039598	0.010539	0.031666	0.00654	0.0229337
Turicibacter_bilis	0.011808	0.014255	0.005086	0.019356	0.006343	0.005222	0.390539	0.001238	0.006387	0.005417	0.01206	0.002633	0.007673	0.008709	0.016757	0.003621	0.005085	0.006278	0.008974	0	0.025577	0.00363	0.006835	0.005183	0.008942	0.011856	0.005066	0.015697	0.022151
Fumia_xinanensis	0.020992	0.002592	0.003814	0.036131	0.045666	0	0.0116	0.011142	0.053648	0.010835	0.02546	0.027646	0.03325	0.008709	0.063437	0.043456	0.008899	0.047711	0.010256	0.019696	0.005481	0	0.006835	0.041463	0.021715	0.017125	0.026599	0.003924	0.0217172
Fusicatenibacter_saccharivorans	0.017056	0.010367	0.011443	0.012904	0.006343	0.135761	0.005156	0.00619	0.011496	0.001806	0.0134	0.013165	0.010231	0.008709	0.013166	0.024142	0.005085	0.002511	0.007692	0.01707	0.007308	0.192412	0.006835	0.00907	0.006387	0.011856	0.008866	0.009156	0.0209137
Pseudomonas_chlororaphis	0.014432	0.023327	0.017799	0.015485	0.015222	0.114875	0.012889	0.014857	0.028101	0	0.00804	0.015798	0.017904	0.016175	0.028726	0.003621	0.013985	0.010044	0.010256	0.011817	0	0.110728	0.012304	0.011661	0.010219	0.007904	0.0038	0.003924	0.0197819
Sutterella_massiliensis	0.060352	0.019439	0.015257	0.020646	0.00888	0.097469	0.014178	0.00619	0.017883	0	0.01608	0.017114	0.016625	0.01493	0.021545	0.049492	0.010171	0.015066	0.019229	0.026261	0	0	0.002734	0.012957	0.012774	0.009221	0.012666	0.013081	0.0189371
Atopostipes_suicloacalis	0.001312	0.001296	0.001271	0	0.001269	0.012184	0	0	0	0.007223	0.00134	0	0.001279	0	0	0	0.002543	0.001256	0.001282	0	0.009135	0.00363	0.001367	0	0	0.001317	0.468651	0.002616	0.0185347
Paenalcaligenes_hominis	0	0	0	0	0	0.003481	0	0	0	0	0	0	0	0	0	0.002414	0	0	0	0	0	0	0	0	0	0	0.490184	0	0.0177171
Alistipes_inops	0.010496	0.010367	0.007628	0.00129	0.005074	0	0.029645	0.001238	0.001277	0.001806	0.06968	0.060558	0.008952	0.008709	0.001197	0.001207	0.029241	0.021344	0.034613	0.028887	0.010962	0.005446	0.006835	0.032393	0.017883	0.030298	0.006333	0.045782	0.0174693
Roseateles_saccharophilus	0.003936	0.011663	0.006357	0.009033	0.005074	0.194939	0.003867	0.007428	0.001277	0.005417	0.00536	0.003949	0.008952	0.006221	0.007182	0.007243	0.002543	0.005022	0.007692	0.005252	0.007308	0.137956	0.002734	0.001296	0.001277	0.007904	0.005066	0.002616	0.0169487
Collinsella_aerofaciens	0.003936	0.009071	0.002543	0.014194	0.005074	0.315035	0.007733	0.002476	0.002555	0.001806	0	0.003949	0.005115	0.004977	0.002394	0.015693	0.010171	0.010044	0.003846	0.010504	0	0	0.004101	0.007774	0.008942	0.003952	0.0114	0.00654	0.0169223
Phocaeicola_barnesiae	0.009184	0.009071	0.005086	0.009033	0.019028	0.003481	0.005156	0.003714	0.010219	0.001806	0.00804	0.003949	0.016625	0.012442	0.026332	0.006036	0.002543	0.007533	0.00641	0.005252	0.001827	0.018152	0.004101	0.011661	0.001277	0.25029	0.010133	0.005232	0.0169147
Pseudolabrys_taiwanensis	0.02624	0.012959	0.019071	0.030969	0.020296	0.003481	0.016756	0.008666	0.022992	0.001806	0.01072	0.010532	0.019183	0.009954	0.067027	0.049492	0.011442	0.020089	0.033331	0.019696	0	0	0.00957	0.010366	0.005109	0.007904	0.012666	0.009156	0.0167669
Holdemania_massiliensis	0	0.005184	0.03687	0.018065	0.011417	0.010443	0.025778	0	0.001277	0.001806	0.03216	0.028963	0.002558	0.043547	0.008378	0.028971	0.008899	0.010044	0.017947	0.055148	0.005481	0.001815	0	0.059602	0.034489	0.007904	0	0	0.0163124
Arthrobacter_sunyaminii	0	0.002592	0.003814	0.00129	0	0.360288	0.001289	0	0	0	0.00268	0	0.005115	0.003733	0.007182	0.001207	0.001271	0.001256	0	0.001313	0.005481	0.04175	0.001367	0.003887	0.003832	0	0.001267	0.003924	0.0162335
Enterocloster_bolteae	0.027552	0.025918	0.025428	0.020646	0.013954	0.006962	0.025778	0.004952	0.015328	0.005417	0.0134	0.011848	0.006394	0.02364	0.028726	0.039835	0.020341	0.008789	0.017947	0.026261	0.007308	0.005446	0.015038	0.010366	0.007664	0.003952	0.018999	0.014389	0.0161528
Streptococcus_peroris	0	0.002592	0	0.00129	0.003806	0.407282	0	0	0	0.003612	0.00134	0	0.001279	0.002488	0.002394	0.003621	0.002543	0	0.001282	0.003939	0	0	0.001367	0	0	0.001317	0.005066	0.002616	0.0159941
Bradyrhizobium_denitrificans	0.01968	0.011663	0.007628	0.024517	0.00888	0.006962	0.016756	0.014857	0.011496	0	0.01608	0.009215	0.023019	0.009954	0.116101	0.021728	0.015256	0.008789	0.01282	0.021009	0	0.00363	0.008202	0.014253	0.012774	0.003952	0.020266	0.003924	0.0158361
Haemophilus_parainfluenzae	0.020992	0.002592	0.002543	0.009033	0.003806	0.285446	0.002578	0.003714	0.005109	0.007223	0.01206	0.001316	0.007673	0	0.011969	0.006036	0.005085	0	0.008974	0.011817	0.003654	0	0.001367	0.006479	0.002555	0.005269	0.005066	0.001308	0.015488
Dubosiella_newyorkensis	0	0.001296	0.001271	0.002581	0	0	0.424051	0	0.001277	0	0	0	0	0	0	0	0	0	0	0	0	0	0	0	0	0	0	0	0.0153741
Fusobacterium_varium	0.01968	0.010367	0.021614	0.03226	0.011417	0.008703	0.014178	0.007428	0.010219	0.001806	0.01072	0.006582	0.014067	0.024884	0.047877	0.019314	0.013985	0.007533	0.014101	0.011817	0	0.014522	0.008202	0.014253	0.015328	0.032933	0.017733	0.011773	0.0151177
Sphingomonas_echinoides	0.007872	0.00648	0.006357	0.010323	0.006343	0.151425	0.012889	0.003714	0.006387	0.010835	0.0067	0.006582	0.019183	0.002488	0.003591	0.013278	0.002543	0.008789	0.007692	0.005252	0.003654	0.067163	0.002734	0.005183	0.006387	0.006587	0.0114	0.003924	0.0144912
Mediterraneibacter_torques	0.022304	0.009071	0.002543	0.006452	0.002537	0.107912	0.006445	0.009904	0.015328	0.001806	0.00402	0.007899	0.016625	0.008709	0.01556	0.012071	0.015256	0.008789	0.003846	0.003939	0.001827	0.058087	0.010937	0.006479	0.011496	0.015808	0.006333	0.003924	0.0141395
Bacteroides_fragilis	0.01968	0.015551	0.017799	0.034841	0.011417	0.026108	0.009022	0.013619	0.008941	0.003612	0.00536	0.018431	0.01151	0.008709	0.019151	0.030178	0.011442	0.007533	0.015383	0.009191	0.003654	0.010891	0.016405	0.007774	0.025547	0.005269	0.018999	0.007848	0.0140666
Ruthenibacterium_lactatiformans	0.002624	0.009071	0.047041	0.006452	0.006343	0.005222	0.010311	0.00619	0.006387	0.025281	0.00804	0.011848	0.006394	0.007465	0.009575	0.003621	0.007628	0.012555	0.002564	0.002626	0.021923	0.00363	0.004101	0.082925	0.062591	0.005269	0.0076	0.005232	0.0139468
Ileibacterium_valens	0.020992	0.009071	0.010171	0.018065	0.00888	0.137501	0.014178	0.007428	0.008941	0	0.00804	0.006582	0.005115	0.017419	0.017954	0.013278	0.003814	0.007533	0.017947	0.01707	0.001827	0.00363	0.005468	0.007774	0.002555	0.002635	0.008866	0.00654	0.0139026
Alistipes_communis	0.04592	0	0	0.019356	0.015222	0	0.002578	0	0.002555	0.007223	0.02546	0.006582	0.002558	0	0.001197	0.00845	0.031783	0.041433	0.069225	0.039391	0.016442	0	0	0	0	0.022394	0.017733	0.002616	0.0135042
Enterocloster_aldenensis	0.007872	0.016847	0.010171	0.005162	0.006343	0.005222	0.002578	0.003714	0.003832	0.036116	0.00536	0.027646	0.008952	0.008709	0.003591	0	0.010171	0.032644	0.003846	0.009191	0.007308	0.001815	0.006835	0.094587	0.022993	0.01449	0.0038	0.018313	0.0135039
Methylobacterium_adhaesivum	0.014432	0.011663	0.024156	0.028389	0.012685	0.001741	0.016756	0.007428	0.025547	0	0.01072	0.019747	0.019183	0.019907	0.039498	0	0.013985	0.008789	0.023075	0.011817	0	0	0.00957	0.01814	0.006387	0.013173	0.001267	0.007848	0.013068
Lachnospira_eligens	0.014432	0.001296	0.003814	0.007742	0.00888	0.156647	0.009022	0.00619	0.005109	0.005417	0.01072	0.003949	0.008952	0.008709	0.019151	0.010864	0.010171	0.005022	0.002564	0.005252	0.001827	0.027228	0.00957	0.002591	0.001277	0.002635	0.0076	0.005232	0.0129237
Eggerthella_lenta	0.001312	0.001296	0	0.00129	0	0.339402	0	0	0.002555	0	0	0	0.001279	0	0.002394	0.002414	0	0	0.001282	0.002626	0	0	0.001367	0.001296	0	0	0	0	0.012804
Faecalicatena_orotica	0.017056	0.002592	0	0.011614	0.016491	0.071361	0.020623	0.00619	0.043429	0.037922	0	0.005266	0.001279	0.018663	0.021545	0.028971	0.008899	0.018833	0.002564	0.003939	0.003654	0.005446	0.001367	0.001296	0.001277	0.001317	0.005066	0.001308	0.0127846
Ruminococcus_bromii	0.009184	0.003888	0.002543	0.00129	0.00888	0.163609	0.006445	0.008666	0.010219	0.003612	0.00536	0.006582	0.01151	0.008709	0.010772	0.015693	0.006357	0.006278	0.005128	0.011817	0.005481	0.012706	0.002734	0.002591	0.006387	0.006587	0.0038	0.009156	0.0127137
Kitasatospora_aureofaciens	0.003936	0.001296	0.006357	0.00129	0.015222	0	0	0	0	0	0	0.005266	0.003837	0.001244	0.002394	0	0.298762	0.002511	0.001282	0.001313	0	0	0.002734	0	0.001277	0.001317	0.002533	0	0.0125918
Anaeroplasma_bactoclasticum	0.001312	0.007776	0.007628	0	0.013954	0.001741	0.001289	0.002476	0.010219	0.005417	0.00134	0.027646	0.008952	0.009954	0.008378	0	0.029241	0.026366	0.003846	0.003939	0.007308	0.094391	0.034177	0.016844	0.010219	0.007904	0.0038	0.003924	0.0125015
Gemmiger_formicilis	0.011808	0.007776	0.0089	0.015485	0.007611	0.081805	0.009022	0.003714	0.008941	0.009029	0.00938	0.010532	0.007673	0.004977	0.009575	0.015693	0.010171	0.006278	0.010256	0.01313	0.005481	0.027228	0.006835	0.010366	0.005109	0.010539	0.012666	0.00654	0.0123757
Corynebacterium_casei	0.001312	0	0.001271	0	0	0.001741	0	0	0	0	0.00134	0	0.002558	0	0	0.002414	0	0.001256	0	0	0	0.005446	0.001367	0.001296	0.001277	0	0.320456	0.001308	0.0122515
Psychrobacter_pulmonis	0	0	0	0	0	0.005222	0	0	0.001277	0	0	0	0	0	0	0	0.001271	0	0	0	0	0	0	0	0	0	0.321723	0	0.0117676
Mammaliicoccus_sciuri	0.003936	0.001296	0	0.003871	0.001269	0.03307	0	0.001238	0	0.005417	0.00134	0	0.001279	0	0	0.006036	0.001271	0	0.002564	0	0.003654	0.012706	0.001367	0	0.001277	0	0.238125	0	0.0114184
Paludihabitans_psychrotolerans	0.002624	0.007776	0.003814	0.045164	0.019028	0	0.005156	0.018571	0.002555	0.010835	0	0.014481	0.03325	0.012442	0.037104	0.002414	0.006357	0.013811	0.002564	0	0.005481	0	0.005468	0.003887	0.002555	0.047423	0.013933	0.002616	0.0114039
Enterococcus_faecalis	0.00656	0.007776	0.001271	0.005162	0.007611	0.19842	0.005156	0.00619	0.002555	0.003612	0.01206	0.002633	0.002558	0.002488	0.009575	0.003621	0.005085	0	0.001282	0.003939	0.003654	0.007261	0.004101	0.006479	0	0.003952	0.0038	0	0.0113143
Anaerostipes_hadrus	0.005248	0.010367	0	0.005162	0.006343	0.046994	0	0.001238	0.005109	0	0.00536	0.005266	0.005115	0	0.009575	0.004828	0.001271	0.002511	0.005128	0	0	0.181521	0.001367	0.001296	0.001277	0	0.001267	0.001308	0.010984
Faecalibaculum_rodentium	0.00656	0.003888	0.003814	0.011614	0.003806	0.019146	0.033512	0.002476	0.005109	0.068621	0.02278	0.002633	0.005115	0.001244	0.01556	0.004828	0.005085	0.007533	0.003846	0.002626	0.049327	0.007261	0.004101	0.001296	0.001277	0.001317	0.001267	0.005232	0.0107455
Staphylococcus_saprophyticus	0	0	0.005086	0	0.001269	0.217565	0.002578	0.004952	0	0.001806	0.00268	0	0.002558	0.001244	0.002394	0.007243	0.002543	0	0.001282	0.002626	0.001827	0.009076	0.004101	0	0.001277	0.001317	0.018999	0	0.0104437
Bacteroides_ovatus	0.009184	0.007776	0.006357	0.014194	0.003806	0.123577	0.012889	0.004952	0.010219	0	0.00268	0.010532	0.007673	0.012442	0.009575	0.009657	0.005085	0.008789	0.00641	0	0	0.001815	0.001367	0.005183	0.002555	0.003952	0.005066	0.002616	0.0102983
Phocaeicola_caecigallinarum	0	0.001296	0.003814	0.003871	0.001269	0.062659	0.009022	0.001238	0.005109	0	0.00134	0	0.005115	0.007465	0.011969	0.012071	0	0.001256	0.007692	0.002626	0	0.058087	0	0.005183	0.001277	0.081674	0.001267	0.001308	0.010236
Phocaeicola_coprophilus	0.007872	0.007776	0.007628	0.025808	0.002537	0.008703	0.009022	0.002476	0.005109	0	0.01072	0.009215	0.006394	0.006221	0.009575	0.004828	0.008899	0.002511	0.011538	0.005252	0	0.076239	0.005468	0.001296	0.010219	0.030298	0.0038	0.00654	0.0102123
Ligilactobacillus_salivarius	0.003936	0.00648	0	0.003871	0.005074	0.13402	0.001289	0.004952	0.007664	0.001806	0.00402	0.001316	0.003837	0.006221	0.003591	0.006036	0.002543	0.002511	0.001282	0.001313	0	0.054456	0.001367	0.005183	0.002555	0.002635	0.0038	0.005232	0.0098925
Fusobacterium_mortiferum	0.017056	0.00648	0.012714	0.018065	0.002537	0.008703	0.006445	0.003714	0.011496	0	0.00536	0.009215	0.015346	0.004977	0.021545	0.025349	0.016527	0.006278	0.007692	0.009191	0.001827	0.029043	0	0.002591	0	0.01976	0.005066	0.007848	0.00981518
Facklamia_tabacinasalis	0	0	0	0	0	0	0	0	0	0	0	0	0	0	0	0.001207	0	0	0	0	0	0	0	0	0	0	0.268524	0	0.00963325
Corynebacterium_glutamicum	0.001312	0.003888	0	0	0	0.046994	0.001289	0	0.002555	0.001806	0.00402	0	0	0.001244	0	0.018107	0	0	0.001282	0.001313	0	0.00363	0	0	0	0.002635	0.176061	0	0.00950486
Pseudomonas_marginalis	0.00656	0.001296	0.0089	0.018065	0.001269	0.080064	0.005156	0.004952	0.008941	0.009029	0.00938	0	0.005115	0.004977	0.010772	0.009657	0.003814	0.008789	0.007692	0.01313	0.009135	0.00363	0	0.005183	0.006387	0.003952	0.005066	0.010464	0.00933482
Zhenhengia_yiwuensis	0.00656	0.002592	0.001271	0.003871	0	0.179274	0.001289	0.002476	0.005109	0	0	0.003949	0.001279	0.003733	0.002394	0.006036	0.007628	0.003767	0.001282	0.006565	0	0.00363	0.002734	0.001296	0.001277	0.006587	0.002533	0.003924	0.00932343
Blautia_faecis	0.010496	0.002592	0.007628	0.011614	0.002537	0.13402	0.003867	0.001238	0.003832	0	0.00536	0.003949	0.01151	0.002488	0.011969	0.004828	0.003814	0.001256	0.01282	0.001313	0.001827	0.007261	0.002734	0.002591	0	0	0.006333	0.001308	0.00925661
Anaerobutyricum_soehngenii	0.005248	0.003888	0.007628	0.018065	0.006343	0.019146	0.003867	0.021047	0.005109	0	0.00536	0.003949	0.008952	0.008709	0.021545	0.022935	0.007628	0.010044	0.011538	0.006565	0.010962	0	0.004101	0.002591	0.015328	0.007904	0.008866	0.011773	0.00925325
Gemmatimonas_phototrophica	0.011808	0.011663	0.007628	0.014194	0.002537	0	0.006445	0.00619	0.003832	0	0.00402	0.002633	0.020462	0.022396	0.049074	0.020521	0.007628	0.005022	0.00641	0.021009	0	0	0.008202	0.001296	0.003832	0.002635	0.012666	0.005232	0.00919054
Morganella_morganii	0.015744	0.009071	0.010171	0.015485	0.016491	0	0.005156	0.004952	0.01916	0.001806	0.0067	0.007899	0.012789	0.004977	0.023938	0.015693	0.015256	0.003767	0.014101	0.005252	0	0	0.001367	0.010366	0.005109	0.009221	0.015199	0.003924	0.00905693
Lactobacillus_ultunensis	0.007872	0.012959	0.003814	0.005162	0.002537	0.146204	0.006445	0.002476	0.005109	0.001806	0.00268	0.002633	0.003837	0.003733	0.010772	0.004828	0.001271	0.001256	0.001282	0	0.001827	0.00363	0	0.003887	0.003832	0.006587	0.0038	0	0.00893711
Sphingomonas_daechungensis	0	0.005184	0.001271	0.009033	0.001269	0.16709	0.003867	0.001238	0.001277	0.001806	0.00268	0.003949	0.003837	0.003733	0.009575	0.001207	0.002543	0	0.003846	0.003939	0.001827	0.00363	0.004101	0.001296	0.001277	0	0.002533	0.002616	0.00873657
Nitrospira_japonica	0.01312	0.002592	0.005086	0.014194	0.003806	0.074842	0.002578	0.001238	0.010219	0.007223	0.00134	0.005266	0.002558	0.004977	0.027529	0.012071	0.006357	0.007533	0.002564	0.002626	0.005481	0	0.001367	0.001296	0.006387	0	0.015199	0.003924	0.00862046
Mediterranea_massiliensis	0	0	0.001271	0	0.001269	0.182755	0.001289	0	0	0.001806	0.00134	0	0.002558	0	0	0.001207	0.002543	0	0	0.001313	0	0.034489	0	0	0	0.005269	0.002533	0	0.00855864
Pantoea_dispersa	0.002624	0.003888	0	0.002581	0.002537	0.090507	0.009022	0.001238	0.002555	0.001806	0.00268	0	0.005115	0.003733	0.004788	0.038628	0.001271	0	0.003846	0	0	0.038119	0.001367	0.001296	0.005109	0.003952	0.008866	0.001308	0.00845843
Alistipes_indistinctus	0.001312	0	0	0.003871	0.021565	0	0	0	0.002555	0.007223	0	0	0.015346	0.033593	0.053861	0.002414	0.008899	0.007533	0.016665	0.001313	0.001827	0	0.005468	0.001296	0.002555	0.017125	0.010133	0.017005	0.00826996
Aerococcus_viridans	0.002624	0.002592	0	0	0	0.191458	0	0	0	0	0.00268	0	0.001279	0	0.001197	0.002414	0.001271	0	0	0	0.001827	0.00363	0	0	0	0.001317	0.017733	0	0.00821507
Faecalibacillus_intestinalis	0.007872	0.002592	0.003814	0.010323	0.006343	0.087026	0.002578	0.002476	0.006387	0	0.00134	0.005266	0.010231	0.007465	0.023938	0.014485	0	0.003767	0.00641	0.002626	0	0.009076	0.002734	0.001296	0.001277	0	0.005066	0.003924	0.008154
Megamonas_funiformis	0.00656	0.007776	0.003814	0.002581	0	0.118356	0.003867	0.004952	0.002555	0.001806	0.00268	0.002633	0.010231	0.006221	0.003591	0.004828	0.006357	0.002511	0.002564	0.007878	0	0.00363	0.001367	0.007774	0	0	0.006333	0.003924	0.00802818
Succinivibrio_dextrinosolvens	0.001312	0.009071	0.0089	0.015485	0.00888	0.003481	0.007733	0.008666	0.006387	0.007223	0.00268	0.006582	0.007673	0.019907	0.016757	0.009657	0.007628	0.002511	0.003846	0.006565	0.001827	0.00363	0.004101	0.00907	0.005109	0.002635	0.015199	0.001308	0.00727939
Helicobacter_hepaticus	0.043296	0.003888	0.002543	0.002581	0.002537	0.003481	0.002578	0.003714	0.005109	0	0.00402	0.006582	0.005115	0.006221	0.008378	0.007243	0.003814	0	0.002564	0.003939	0	0.054456	0.004101	0.005183	0.001277	0.002635	0.008866	0.003924	0.00707304
Pseudomonas_monteilii	0.007872	0.002592	0.003814	0	0	0.043513	0.002578	0.002476	0.005109	0.001806	0.00268	0.006582	0.008952	0.006221	0.011969	0.007243	0.010171	0.021344	0.01282	0.006565	0	0.007261	0.002734	0.001296	0.003832	0.003952	0.001267	0.003924	0.00673475
Undibacter_mobilis	0	0.001296	0.001271	0.00129	0	0.161869	0	0.002476	0.001277	0	0	0	0	0	0.004788	0.002414	0	0	0	0.001313	0.001827	0.001815	0	0	0	0	0	0.003924	0.00662714
Bacillus_subtilis	0.007872	0.016847	0.003814	0.005162	0.002537	0	0.001289	0.00619	0.006387	0	0.01072	0.002633	0.010231	0.007465	0.008378	0.013278	0.005085	0.006278	0.001282	0.006565	0.001827	0.036304	0.001367	0.005183	0.001277	0.006587	0.006333	0.002616	0.00655382
Phocaeicola_coprocola	0.007872	0.002592	0.003814	0.012904	0.010148	0.008703	0.007733	0.004952	0.008941	0.001806	0.00402	0.001316	0.003837	0.008709	0.019151	0.00845	0.002543	0.006278	0.003846	0.003939	0	0.001815	0.002734	0.006479	0.006387	0.021077	0.005066	0.007848	0.00653429
Pradoshia_eiseniae	0.001312	0	0.001271	0	0.001269	0.102691	0	0	0	0.001806	0	0	0	0.001244	0	0	0	0.001256	0	0.001313	0	0.061717	0	0	0	0	0.001267	0.001308	0.00630193
Coprococcus_comes	0.00656	0	0.001271	0.009033	0.001269	0.005222	0.001289	0.004952	0.006387	0.001806	0.0134	0.005266	0.003837	0.009954	0.004788	0.015693	0.005085	0.013811	0.001282	0.003939	0.001827	0.001815	0.001367	0.011661	0.006387	0.026346	0.008866	0.002616	0.00627604
Adlercreutzia_caecicola	0.003936	0.009071	0.001271	0.006452	0.003806	0.010443	0.001289	0.001238	0.001277	0.009029	0.00134	0	0.01151	0.006221	0.010772	0.004828	0.002543	0	0.008974	0.002626	0.020096	0.009076	0.002734	0	0.014051	0	0.025332	0.00654	0.00623054
Ruminococcus_callidus	0.017056	0.002592	0.010171	0.011614	0.00888	0.008703	0.006445	0	0.002555	0	0.00134	0.002633	0.010231	0.012442	0.004788	0.014485	0.002543	0.005022	0.010256	0.006565	0	0.005446	0.001367	0.003887	0.002555	0.005269	0.0076	0.005232	0.00605989
Caecibacterium_sporoformans	0.001312	0	0.001271	0.00129	0	0.142723	0.001289	0.002476	0.001277	0	0	0	0.001279	0	0.002394	0	0.001271	0	0	0	0	0	0	0.001296	0	0.001317	0.001267	0	0.00573079
Jeotgalicoccus_aerolatus	0	0	0	0	0	0.013924	0.001289	0	0.001277	0.001806	0	0	0	0.001244	0	0.003621	0.001271	0.001256	0	0	0	0	0	0	0	0.002635	0.127929	0	0.00558043
Desulfovibrio_piger	0	0	0	0	0	0.146204	0	0	0	0	0	0	0	0	0	0	0	0	0	0.001313	0	0	0	0	0	0	0	0	0.00526846
Lactobacillus_delbrueckii	0	0.001296	0.001271	0	0.002537	0.111393	0.005156	0	0.001277	0	0.00268	0.002633	0.003837	0.001244	0	0	0	0.005022	0	0	0	0.001815	0.002734	0.001296	0.001277	0	0	0.001308	0.005242
Barnesiella_viscericola	0.00656	0	0.001271	0.005162	0.003806	0	0	0.002476	0.002555	0.001806	0	0.003949	0.014067	0	0.003591	0	0	0.001256	0.003846	0.003939	0	0.001815	0	0	0.001277	0.084308	0.001267	0.002616	0.00519882
Acinetobacter_johnsonii	0.001312	0.001296	0	0.00129	0.001269	0.076583	0	0.001238	0	0.001806	0.00402	0.002633	0.001279	0.001244	0.001197	0.010864	0.001271	0.002511	0.00641	0.001313	0.009135	0.010891	0	0.001296	0.001277	0	0.001267	0.003924	0.00519021
Alistipes_onderdonkii	0.00656	0.00648	0.003814	0.007742	0	0.001741	0.009022	0.002476	0.006387	0	0.00536	0.001316	0.003837	0.001244	0.004788	0.012071	0.001271	0.006278	0.005128	0.003939	0	0.001815	0.004101	0.001296	0	0.038202	0.008866	0.001308	0.00518007
Pseudomonas_aeruginosa	0.010496	0.005184	0.007628	0.009033	0.006343	0.008703	0.003867	0.002476	0.011496	0	0.00134	0.006582	0.003837	0.011198	0.013166	0.006036	0	0.005022	0.008974	0.001313	0	0	0.001367	0.002591	0.003832	0.005269	0.0038	0.002616	0.00507746
Adhaeribacter_terrae	0	0	0	0	0	0.130539	0	0	0.002555	0	0	0	0	0	0	0.003621	0	0	0	0	0	0	0	0	0.001277	0	0.002533	0	0.00501875
Segatella_hominis	0.007872	0.002592	0.003814	0.011614	0.002537	0.001741	0.006445	0.002476	0.003832	0.009029	0.00402	0.005266	0	0.001244	0	0.006036	0.003814	0.005022	0.005128	0.002626	0.007308	0.030859	0.002734	0.003887	0	0.001317	0.001267	0.005232	0.00491829
Anaerovibrio_slackiae	0.003936	0.001296	0.001271	0.00129	0.002537	0.06788	0.002578	0.00619	0.003832	0.003612	0.00268	0.005266	0.001279	0	0.004788	0.004828	0.003814	0.002511	0.001282	0.007878	0	0.001815	0	0	0.002555	0.003952	0	0	0.00489536
Leyella_stercorea	0.005248	0.003888	0.003814	0.006452	0.003806	0	0.006445	0.002476	0.015328	0.005417	0.00536	0.009215	0.001279	0.003733	0.010772	0.021728	0.002543	0.002511	0.001282	0.001313	0.001827	0.001815	0.001367	0.002591	0.005109	0.002635	0.0076	0.001308	0.00488793
Mycobacterium_simiae	0.00656	0.003888	0.003814	0.006452	0.002537	0.001741	0.009022	0.004952	0.002555	0	0.00938	0.003949	0.012789	0.004977	0.014363	0.014485	0.001271	0.006278	0	0.007878	0	0	0	0.007774	0	0	0.006333	0.005232	0.00486536
Intestinimonas_massiliensis	0.003936	0.003888	0.013985	0.003871	0.002537	0.001741	0.002578	0.004952	0.007664	0.005417	0.00536	0.007899	0.003837	0.003733	0	0	0.010171	0.001256	0.005128	0.007878	0	0.00363	0.002734	0.005183	0.006387	0	0.020266	0.001308	0.00483354
Thomasclavelia_ramosa	0.003936	0.001296	0.002543	0	0.001269	0.043513	0.001289	0.007428	0.005109	0.003612	0.00134	0.002633	0.002558	0.003733	0.002394	0.001207	0.001271	0.003767	0.00641	0.002626	0.003654	0.010891	0.005468	0.002591	0.006387	0.001317	0.002533	0.003924	0.00481068
Limosilactobacillus_mucosae	0.001312	0	0	0.003871	0.003806	0.093988	0.002578	0.001238	0.003832	0.001806	0	0	0.002558	0	0.002394	0.003621	0.001271	0.003767	0	0	0	0.001815	0.006835	0	0	0	0	0	0.00481043
Micropepsis_pineolensis	0.009184	0.005184	0.001271	0.007742	0.006343	0	0.006445	0.001238	0.003832	0	0	0.002633	0.006394	0.003733	0.020348	0.012071	0.001271	0.002511	0.003846	0.009191	0	0	0.004101	0.006479	0.005109	0.001317	0.005066	0.007848	0.00475561
Acinetobacter_junii	0.003936	0	0.001271	0.003871	0.001269	0.038292	0	0.001238	0.002555	0.001806	0.00134	0.006582	0.006394	0.007465	0.014363	0	0.013985	0.012555	0.002564	0	0.003654	0.00363	0.001367	0	0.001277	0	0.001267	0	0.00466718
Jatrophihabitans_soli	0.010496	0.007776	0	0.005162	0.006343	0.03481	0.003867	0.001238	0.003832	0	0.00134	0.001316	0.001279	0.004977	0.025135	0.006036	0.001271	0.003767	0.001282	0	0	0	0.001367	0.002591	0	0.001317	0.005066	0	0.00465243
Alteromonas_mediterranea	0.001312	0.001296	0	0.007742	0.001269	0.097469	0.002578	0.001238	0.002555	0.003612	0	0.001316	0.001279	0.001244	0.002394	0	0	0	0	0	0	0	0	0	0	0	0.002533	0	0.00456561
Phocaeicola_massiliensis	0.007872	0.003888	0	0.003871	0.00888	0.003481	0.002578	0.001238	0.005109	0.005417	0	0	0.021741	0.001244	0.017954	0.001207	0.006357	0.001256	0.003846	0.002626	0.018269	0.007261	0.001367	0	0	0.001317	0	0	0.00452782
Bacteroides_reticulotermitis	0	0	0	0	0	0.120096	0	0	0	0	0	0	0	0.001244	0.001197	0	0	0	0	0	0	0	0	0	0	0	0	0	0.00437632
Adlercreutzia_muris	0.001312	0.005184	0.002543	0.010323	0.010148	0	0.007733	0	0.001277	0.003612	0.00268	0.002633	0.008952	0.006221	0.019151	0.006036	0.002543	0.002511	0.001282	0.006565	0	0	0.001367	0.003887	0	0	0.012666	0.001308	0.00428336
Peptococcus_simiae	0	0	0.005086	0.00129	0	0.001741	0	0	0	0	0.00134	0	0.002558	0	0.003591	0	0.002543	0.001256	0.001282	0.001313	0.001827	0.007261	0	0.079038	0.001277	0	0.005066	0	0.00415961
Chitinophaga_alhagiae	0.001312	0.007776	0.005086	0.003871	0	0.010443	0.003867	0.002476	0.006387	0.001806	0.00134	0.003949	0.006394	0	0.008378	0.001207	0.001271	0.002511	0.002564	0.002626	0	0.021783	0.002734	0.005183	0	0.007904	0.002533	0.001308	0.00409675
Anaerostipes_caccae	0.00656	0.005184	0.003814	0.005162	0.006343	0	0.006445	0.003714	0.007664	0	0.00268	0.002633	0.007673	0.004977	0.004788	0.015693	0.001271	0.001256	0.002564	0.002626	0.001827	0	0.001367	0.006479	0.002555	0.002635	0.002533	0.003924	0.00401311
Blautia_luti	0.003936	0.001296	0.005086	0.00129	0.003806	0.010443	0.001289	0.002476	0.002555	0.001806	0.0067	0.003949	0.003837	0.002488	0.004788	0.004828	0.010171	0.002511	0.001282	0.002626	0.003654	0.005446	0.005468	0	0.002555	0.003952	0.0038	0.00654	0.00387779
Campylobacter_hyointestinalis	0	0	0	0	0	0.09921	0	0.001238	0.001277	0.001806	0	0	0	0	0.001197	0	0	0	0	0	0	0.00363	0	0	0	0	0	0	0.00386993
Comamonas_testosteroni	0	0	0	0	0.001269	0.06614	0	0.001238	0	0	0	0.003949	0.002558	0.001244	0.002394	0.001207	0.003814	0.002511	0.005128	0.002626	0.003654	0.00363	0.001367	0	0.001277	0.001317	0.002533	0	0.003852
Reyranella_soli	0.011808	0.003888	0.001271	0.010323	0.001269	0.001741	0.003867	0.001238	0.007664	0.001806	0.00268	0.001316	0.005115	0.004977	0.007182	0.004828	0.005085	0.006278	0.011538	0.001313	0.001827	0	0.001367	0.001296	0.002555	0.002635	0.002533	0	0.00383571
Longicatena_caecimuris	0	0.001296	0.001271	0.005162	0.006343	0.003481	0.006445	0	0.006387	0.005417	0.00268	0.001316	0.015346	0.003733	0.003591	0.012071	0.001271	0.002511	0.011538	0.005252	0.003654	0	0	0	0.002555	0	0.0038	0	0.00375429
Stenotrophomonas_maltophilia	0	0	0.001271	0	0	0	0	0.001238	0.002555	0	0	0.009215	0.007673	0.013686	0.016757	0.001207	0.011442	0.007533	0.010256	0	0	0.00363	0	0.002591	0.002555	0	0.0114	0	0.00367889
Vescimonas_fastidiosa	0.003936	0.002592	0	0.005162	0.001269	0.005222	0.002578	0	0.001277	0.001806	0.00402	0.007899	0.003837	0.001244	0.004788	0.006036	0.002543	0	0.005128	0.001313	0	0.027228	0.001367	0.006479	0	0.002635	0.0038	0	0.00364854
Arboricoccus_pini	0.00656	0.009071	0.005086	0.006452	0.002537	0	0.002578	0	0.006387	0	0.00134	0	0.010231	0.002488	0.01556	0.004828	0.002543	0.005022	0	0.007878	0	0	0.001367	0.001296	0.002555	0	0.0076	0	0.00362068
Prevotella_disiens	0	0.001296	0	0	0	0.097469	0	0	0	0	0	0	0	0	0.002394	0	0	0	0	0	0	0	0	0	0	0	0	0	0.00361282
Anthropogastromicrobium_aceti	0.003936	0.00648	0.002543	0.003871	0.005074	0	0.006445	0	0.005109	0	0.00402	0.003949	0.001279	0.003733	0.008378	0.002414	0.001271	0.003767	0.007692	0.002626	0	0	0.002734	0.003887	0.002555	0.006587	0.008866	0.003924	0.00361214
Acidibacter_ferrireducens	0.010496	0.002592	0.005086	0.002581	0.001269	0.003481	0.006445	0.001238	0.001277	0	0.00268	0	0.006394	0.002488	0.016757	0.014485	0.001271	0.002511	0.00641	0.005252	0	0	0.001367	0	0	0.002635	0.001267	0.002616	0.00359279
Faecalibacterium_duncaniae	0.00656	0.002592	0	0.011614	0.002537	0.001741	0.003867	0.003714	0.006387	0	0.00268	0.002633	0.01151	0.002488	0.013166	0.003621	0.001271	0.002511	0	0.005252	0	0.001815	0.002734	0.002591	0	0.002635	0.005066	0	0.00353518
Alistipes_senegalensis	0.002624	0.003888	0.002543	0.002581	0.002537	0	0.005156	0.003714	0.005109	0	0.00536	0.001316	0.005115	0.001244	0	0.012071	0.002543	0.001256	0	0	0	0	0.001367	0.002591	0.001277	0.022394	0.008866	0	0.00334114
Caulobacter_flavus	0.002624	0.002592	0	0	0	0.041773	0	0.001238	0	0.003612	0	0	0.003837	0	0.004788	0.001207	0.002543	0.002511	0	0	0.001827	0.018152	0.002734	0	0	0.001317	0	0.001308	0.00328796
Bifidobacterium_bifidum	0.003936	0.001296	0.002543	0.002581	0.006343	0.006962	0.007733	0	0.003832	0.003612	0.00134	0	0.002558	0.002488	0.004788	0.007243	0.002543	0	0.003846	0	0	0.007261	0.002734	0.002591	0.001277	0.003952	0.001267	0.002616	0.00304793
Conexibacter_stalactiti	0.001312	0.002592	0	0.002581	0.005074	0	0.001289	0.001238	0.003832	0	0.01206	0.001316	0.001279	0	0.03112	0.010864	0.001271	0.001256	0.001282	0.005252	0	0	0	0.001296	0	0	0	0	0.00303264
Pedobacter_nutrimenti	0.003936	0.001296	0.006357	0.003871	0	0.001741	0.001289	0	0.003832	0	0.00804	0.001316	0.002558	0.002488	0.005985	0.004828	0.005085	0.002511	0.005128	0	0	0	0.001367	0.006479	0.002555	0.006587	0.005066	0.001308	0.00298654
Monoglobus_pectinilyticus	0	0.001296	0	0.006452	0	0.001741	0	0.003714	0.001277	0	0.00536	0.009215	0.014067	0.002488	0.003591	0.003621	0.001271	0.001256	0.002564	0.002626	0	0.001815	0.008202	0.003887	0.002555	0	0.006333	0	0.00297611
Spodiobacter_cordis	0.001312	0.002592	0.001271	0	0.001269	0.060918	0.001289	0.001238	0	0	0	0.001316	0.002558	0	0	0	0.001271	0	0	0.001313	0.003654	0	0	0.001296	0.001277	0	0	0	0.00294907
Simulacricoccus_ruber	0.003936	0.001296	0.002543	0.00129	0.003806	0	0.009022	0	0	0	0.00268	0.001316	0.003837	0.004977	0.007182	0.012071	0.006357	0.005022	0	0.003939	0	0	0	0.003887	0	0	0.0076	0	0.00288432
Blastococcus_aggregatus	0	0	0.001271	0.00129	0.001269	0.048735	0	0.001238	0	0	0.00268	0.002633	0.001279	0.002488	0.003591	0	0	0.001256	0	0.001313	0	0	0.002734	0	0	0	0.006333	0.002616	0.00288307
Hyphomicrobium_facile	0.00656	0.001296	0	0.002581	0.005074	0.001741	0	0	0.002555	0	0	0.002633	0.001279	0.002488	0.011969	0.021728	0	0.002511	0.008974	0	0	0	0	0	0	0.001317	0.002533	0.001308	0.00273382
Methylophilus_quaylei	0	0	0	0	0	0.010443	0.001289	0	0	0.036116	0	0	0	0.001244	0	0.002414	0	0	0	0	0.018269	0.00363	0	0	0.001277	0	0	0	0.00266721
Actinomarinicola_tropica	0.001312	0	0.005086	0	0.00888	0.001741	0.001289	0.004952	0	0.001806	0	0	0	0	0.008378	0.006036	0.001271	0.001256	0.003846	0.001313	0	0.027228	0	0	0	0	0	0	0.00265693
Sutterella_stercoricanis	0	0	0	0	0	0.06614	0.001289	0	0.001277	0	0	0	0	0.001244	0	0.001207	0	0	0	0.001313	0	0	0	0	0	0	0	0.001308	0.00263493
Alcaligenes_faecalis	0.002624	0	0.001271	0	0	0	0	0	0	0	0	0	0	0	0	0	0	0	0	0	0	0	0	0	0	0	0.068398	0	0.00258189
Roseburia_intestinalis	0.009184	0.009071	0.003814	0.005162	0.005074	0.008703	0	0.001238	0	0	0	0.005266	0	0.001244	0.002394	0.002414	0	0.001256	0.00641	0	0	0.001815	0.002734	0.002591	0.001277	0.001317	0	0.001308	0.00258114
Massilia_timonae	0.003936	0.003888	0	0.007742	0.005074	0.012184	0.002578	0	0.001277	0	0	0.002633	0	0.004977	0.003591	0.002414	0.002543	0.001256	0.002564	0	0.001827	0.001815	0.001367	0.003887	0.001277	0.001317	0.001267	0.001308	0.00252579
Sutterella_wadsworthensis	0.002624	0	0.001271	0.002581	0	0	0	0	0.001277	0.003612	0	0	0.001279	0.002488	0.003591	0.003621	0.001271	0.001256	0.001282	0	0	0.036304	0.002734	0.001296	0.003832	0	0	0	0.00251139
Azotobacter_chroococcum	0.005248	0.005184	0.002543	0.002581	0.005074	0	0.002578	0	0.002555	0	0.00134	0.007899	0	0.002488	0.002394	0.003621	0	0.001256	0.002564	0.001313	0	0	0.001367	0.006479	0.005109	0.001317	0.006333	0	0.00247296
Phocaeicola_salanitronis	0	0	0	0	0	0.059178	0	0	0	0	0.00134	0	0	0	0.001197	0	0	0	0	0	0	0.007261	0	0	0	0	0	0	0.00246343
Millionella_massiliensis	0.00656	0.003888	0	0.003871	0.002537	0	0.001289	0.002476	0.005109	0	0.00268	0.001316	0.001279	0.003733	0.005985	0.002414	0	0.002511	0	0.001313	0	0	0	0	0	0.018442	0.001267	0.001308	0.00242779
Acutalibacter_muris	0.003936	0.001296	0.003814	0.00129	0.00888	0.001741	0.002578	0.002476	0	0.001806	0.00402	0.007899	0.003837	0.001244	0.003591	0	0.001271	0	0	0	0	0	0.001367	0.001296	0.005109	0.006587	0.001267	0.002616	0.00242575
Dysgonomonas_capnocytophagoides	0.00656	0.005184	0.002543	0.010323	0.001269	0.003481	0	0.001238	0.001277	0	0.00268	0	0.006394	0.001244	0.002394	0.007243	0	0.002511	0.001282	0.001313	0	0	0.005468	0.002591	0	0	0.001267	0	0.0023665
Dialister_succinatiphilus	0.003936	0	0.001271	0.006452	0.001269	0	0	0	0	0	0	0.003949	0.002558	0.001244	0.001197	0.006036	0.001271	0.001256	0.001282	0.010504	0	0	0.001367	0.002591	0	0.018442	0	0.001308	0.00235475
Lysobacter_dokdonensis	0.001312	0.002592	0.001271	0.010323	0.002537	0	0.001289	0	0	0.001806	0.00134	0.001316	0.003837	0.002488	0.004788	0.004828	0.002543	0.003767	0.005128	0.001313	0	0	0	0.002591	0.001277	0.005269	0.001267	0.002616	0.00233921
Usitatibacter_palustris	0.00656	0.002592	0.003814	0	0	0.006962	0	0	0	0.007223	0	0	0.002558	0	0.008378	0.013278	0	0.001256	0.002564	0.002626	0	0.00363	0	0	0	0	0.0038	0	0.00233004
Bacteroides_gallinaceus	0	0	0	0	0	0.064399	0	0	0	0	0	0	0	0	0	0	0	0	0	0	0	0	0	0	0	0	0	0	0.00229996
Solirubrobacter_ginsenosidimutans	0.001312	0	0	0.005162	0.003806	0.006962	0.002578	0	0	0	0.00134	0.002633	0.001279	0	0.007182	0.013278	0.005085	0.001256	0.001282	0.003939	0.001827	0	0.001367	0	0.001277	0.002635	0	0	0.00229286
Xylanibacter_rarus	0.002624	0.002592	0.001271	0.005162	0.002537	0	0	0.001238	0	0	0	0.001316	0	0.003733	0.001197	0.004828	0.001271	0	0.001282	0.001313	0	0	0	0	0	0.022394	0.010133	0.001308	0.00229282
Acinetobacter_calcoaceticus	0.001312	0	0.005086	0	0.001269	0.026108	0.003867	0.001238	0	0	0	0	0.008952	0.001244	0.004788	0	0.002543	0	0.001282	0	0.001827	0.001815	0	0	0.002555	0	0	0	0.00228164
Asticcacaulis_excentricus	0	0	0.001271	0.00129	0	0.055697	0	0	0	0	0	0	0.001279	0.001244	0	0	0.001271	0	0	0	0.001827	0	0	0	0	0	0	0	0.00228139
Dialister_hominis	0.001312	0	0.002543	0.002581	0	0.008703	0	0.004952	0	0	0.00134	0	0	0.004977	0.002394	0.014485	0.003814	0.001256	0.005128	0.003939	0	0	0.001367	0	0	0	0.005066	0	0.00228061
Ructibacterium_gallinarum	0	0.003888	0	0.002581	0	0.020886	0.009022	0	0	0.005417	0	0.006582	0	0	0.001197	0	0	0.002511	0.001282	0.001313	0	0	0.005468	0	0.001277	0	0.001267	0	0.00223896
Terrimonas_lutea	0.00656	0.00648	0.002543	0.005162	0.003806	0.003481	0	0	0	0.010835	0.00134	0.001316	0.007673	0.001244	0.001197	0	0.001271	0	0	0.005252	0	0	0	0	0	0.001317	0.001267	0.001308	0.00221614
Citrobacter_gillenii	0	0	0	0.002581	0	0.029589	0	0.001238	0.002555	0	0	0	0.001279	0	0.011969	0.002414	0	0	0	0	0	0	0	0	0.002555	0.001317	0.0038	0.002616	0.00221118
Rhizomicrobium_electricum	0.007872	0.001296	0	0.005162	0.003806	0	0.002578	0	0.002555	0	0	0	0	0.004977	0.010772	0.00845	0	0.001256	0.002564	0.002626	0	0	0.001367	0.001296	0	0.001317	0.0038	0	0.00220336
Nocardioides_cynanchi	0	0.002592	0	0.003871	0	0	0.003867	0.001238	0.003832	0	0.00268	0	0.001279	0	0.007182	0.013278	0.001271	0	0.003846	0.005252	0	0	0.002734	0	0.002555	0	0.002533	0.002616	0.00216521
Glutamicibacter_arilaitensis	0.001312	0	0.001271	0.003871	0.003806	0.005222	0.005156	0	0.005109	0	0.00134	0	0.002558	0.003733	0.002394	0.003621	0.003814	0.003767	0.001282	0	0	0	0.002734	0.001296	0	0	0.006333	0	0.00209354
Chitinophaga_polysaccharea	0	0	0.001271	0	0	0.055697	0	0	0	0	0	0	0	0	0	0	0	0	0	0	0	0	0	0	0	0	0	0	0.00203457
Phreatobacter_oligotrophus	0	0	0	0	0	0.046994	0	0	0	0	0	0	0	0	0.001197	0.001207	0	0	0	0	0	0.001815	0.001367	0	0	0.001317	0	0	0.00192489
Hypericibacter_adhaerens	0.005248	0	0	0.009033	0	0	0.002578	0.001238	0.001277	0	0	0.002633	0.002558	0.002488	0.001197	0.003621	0.002543	0	0.003846	0.001313	0	0	0.004101	0.002591	0.001277	0	0.005066	0	0.00187886
Ferruginivarius_sediminum	0	0	0.001271	0	0.005074	0	0	0	0.005109	0.001806	0.00402	0	0.001279	0	0.019151	0.004828	0.001271	0.001256	0.002564	0.001313	0	0	0.001367	0	0.001277	0	0	0	0.00184236
Nakamurella_flavida	0	0	0.001271	0	0.005074	0	0.006445	0	0.002555	0	0	0	0.007673	0	0.011969	0.004828	0	0	0.007692	0	0	0	0	0	0.002555	0	0.001267	0	0.00183318
Parasutterella_secunda	0.002624	0.002592	0	0.006452	0	0	0.001289	0.002476	0.002555	0	0.00134	0.001316	0	0	0.003591	0.003621	0.001271	0	0.003846	0.007878	0	0	0.001367	0	0	0.005269	0.002533	0.001308	0.00183314
Mailhella_massiliensis	0.001312	0	0.001271	0.002581	0	0.001741	0.001289	0	0	0	0	0.002633	0.001279	0	0	0	0	0	0	0	0	0.036304	0	0	0	0.002635	0	0	0.00182304
Roseiarcus_fermentans	0.002624	0.002592	0.006357	0.00129	0.002537	0	0.001289	0.004952	0	0	0.00402	0.001316	0.006394	0.002488	0	0.003621	0	0	0.001282	0.005252	0	0	0.001367	0.001296	0	0.001317	0	0	0.0017855
Mediterraneibacter_glycyrrhizinilyticus	0	0	0.005086	0.005162	0.001269	0.003481	0.001289	0	0.002555	0	0.00134	0.003949	0	0	0.001197	0.004828	0	0	0.005128	0.001313	0.001827	0.00363	0	0	0	0.002635	0.005066	0	0.00177696
Anaerobiospirillum_succiniciproducens	0.002624	0.001296	0.001271	0.005162	0	0	0.001289	0.001238	0.003832	0	0	0.006582	0.002558	0.001244	0	0.002414	0.001271	0	0.001282	0.001313	0.001827	0	0	0.005183	0.001277	0.006587	0	0.001308	0.00176993
Fournierella_massiliensis	0.002624	0.001296	0	0.002581	0.001269	0.001741	0.001289	0	0	0	0.00402	0.001316	0.003837	0.002488	0.003591	0.002414	0	0.001256	0.001282	0.002626	0.003654	0.001815	0	0.002591	0	0.002635	0.005066	0	0.00176396
Guopingia_tenuis	0	0.001296	0.002543	0.00129	0.001269	0.001741	0.002578	0.00619	0.001277	0	0.00134	0.002633	0	0	0.001197	0.001207	0.002543	0	0	0	0.001827	0.001815	0	0.007774	0.001277	0.005269	0.002533	0	0.00169996
Anaerofilum_hominis	0.001312	0	0	0.002581	0.001269	0	0	0	0.002555	0	0.00134	0.001316	0.002558	0	0.005985	0.004828	0.002543	0	0.001282	0.001313	0	0.001815	0	0	0.005109	0.007904	0.002533	0.001308	0.00169825
Aquirufa_antheringensis	0	0	0	0	0	0	0	0	0	0.014446	0	0	0	0	0	0	0	0	0	0	0.032885	0	0	0	0	0	0	0	0.00169039
Bacillus_amyloliquefaciens	0.00656	0.001296	0.001271	0.002581	0.001269	0.003481	0	0.001238	0.003832	0	0.00268	0.001316	0.006394	0.001244	0.001197	0.002414	0	0	0.001282	0	0	0	0.001367	0.002591	0.003832	0	0	0.001308	0.00168404
Sellimonas_intestinalis	0.001312	0.001296	0	0.006452	0	0.003481	0.007733	0	0.002555	0	0.00268	0	0.006394	0.001244	0.002394	0	0.002543	0.002511	0	0.001313	0	0	0	0.001296	0	0	0	0.003924	0.00168314
Marmoricola_bigeumensis	0.005248	0.001296	0.002543	0.002581	0.003806	0.001741	0.002578	0.001238	0.003832	0.003612	0	0	0	0.001244	0.004788	0	0	0	0.003846	0	0	0	0	0.005183	0	0	0	0.002616	0.00164829
Mesosutterella_multiformis	0.002624	0	0.007628	0.007742	0	0.001741	0.001289	0.003714	0	0	0	0.001316	0.002558	0.001244	0.003591	0.004828	0	0.002511	0	0.003939	0	0	0	0	0	0	0.001267	0	0.00164257
Oscillibacter_ruminantium	0.002624	0.002592	0.001271	0.007742	0.001269	0	0	0.001238	0.001277	0	0	0	0.005115	0.001244	0.002394	0.004828	0	0	0	0.003939	0	0	0.002734	0	0.001277	0.001317	0	0.003924	0.00159946
Gemmiger_gallinarum	0	0.005184	0.002543	0.00129	0	0	0.002578	0	0	0	0	0.001316	0.006394	0	0.003591	0.007243	0	0.003767	0	0	0	0	0	0.001296	0	0.009221	0	0	0.00158654
Bilophila_wadsworthia	0	0.001296	0.001271	0.005162	0	0.001741	0	0	0	0.003612	0.00268	0	0.003837	0.001244	0.004788	0.002414	0.001271	0	0.005128	0	0.001827	0	0	0.001296	0	0.001317	0	0.005232	0.00157557
Roseisolibacter_agri	0	0	0	0.002581	0	0	0.001289	0.001238	0.003832	0	0.00402	0.001316	0.002558	0	0.010772	0.001207	0	0.003767	0.001282	0.001313	0	0	0	0.002591	0.001277	0	0.005066	0	0.00157532
Rhodoferax_bucti	0.005248	0	0.005086	0.00129	0	0.001741	0.001289	0.001238	0.003832	0.003612	0	0	0	0	0.008378	0.002414	0	0	0.002564	0	0.005481	0.001815	0	0	0	0	0	0	0.001571
Exiguobacterium_acetylicum	0	0	0	0	0	0	0	0	0	0	0	0.007899	0.006394	0.006221	0.002394	0	0.007628	0.008789	0.001282	0	0	0	0	0	0	0	0.002533	0	0.00154071
Limnohabitans_planktonicus	0	0.002592	0.005086	0.00129	0.003806	0	0.001289	0.002476	0.002555	0.001806	0.00134	0	0.003837	0.001244	0.003591	0	0	0	0	0	0	0.010891	0	0	0	0	0	0	0.00149296
Massiliprevotella_massiliensis	0	0.00648	0.001271	0.007742	0	0.003481	0	0	0.001277	0	0.00402	0.002633	0.001279	0	0.004788	0.003621	0.001271	0.002511	0	0	0	0	0.001367	0	0	0	0	0	0.00149075
Veillonella_parvula	0	0	0	0	0	0.001741	0	0.002476	0	0	0.00134	0	0	0	0	0	0	0	0	0	0	0.034489	0	0	0	0	0	0	0.00143021
Erysipelothrix_inopinata	0.001312	0	0	0.00129	0	0.003481	0	0	0.001277	0	0	0	0	0	0	0.001207	0	0	0	0	0	0	0	0	0	0.001317	0.027866	0	0.00134821
Acinetobacter_variabilis	0	0.001296	0.001271	0	0	0.017405	0	0.001238	0	0	0	0	0.001279	0	0.001197	0	0	0	0	0	0.001827	0.005446	0	0.003887	0	0.001317	0.001267	0	0.00133679
Flavobacterium_tangerinum	0.002624	0	0	0.002581	0.002537	0	0	0	0.001277	0.001806	0.00268	0	0.002558	0	0.001197	0.006036	0.003814	0.001256	0.001282	0	0	0	0	0	0.003832	0.002635	0.001267	0	0.00133507
Acinetobacter_lwoffii	0	0	0.001271	0	0	0.001741	0	0	0.002555	0.001806	0.00268	0.001316	0	0.002488	0	0	0	0.002511	0.005128	0	0.001827	0.001815	0	0	0	0	0.010133	0.001308	0.00130639
Phenylobacterium_mobile	0	0.003888	0	0.00129	0.005074	0.001741	0	0.001238	0.007664	0	0	0	0.001279	0	0.001197	0.004828	0.002543	0	0.001282	0	0	0.001815	0	0.001296	0.001277	0	0	0	0.00130043
Flavobacterium_alvei	0	0	0	0	0	0	0	0	0	0.025281	0	0	0	0	0	0	0	0	0	0	0.010962	0	0	0	0	0	0	0	0.00129439
Aquabacterium_terrae	0	0	0.001271	0.003871	0.002537	0	0.002578	0	0	0.003612	0	0	0.002558	0.001244	0.004788	0.002414	0	0	0	0.005252	0	0.001815	0	0	0.002555	0.001317	0	0	0.001279
Streptococcus_merionis	0	0.001296	0	0.00129	0.002537	0.003481	0	0.001238	0.001277	0	0	0	0.001279	0	0.003591	0.002414	0	0	0	0.003939	0	0.009076	0	0.001296	0	0	0.001267	0.001308	0.00126032
Anaerofustis_stercorihominis	0	0	0.001271	0.002581	0.001269	0	0.003867	0	0	0.001806	0.00134	0	0.002558	0	0.007182	0	0.001271	0.003767	0.001282	0.002626	0	0.001815	0	0.001296	0	0	0	0.001308	0.00125854
Mesorhizobium_huakuii	0	0.001296	0.006357	0.005162	0	0.001741	0	0	0.001277	0	0	0	0	0.001244	0.010772	0.001207	0.001271	0	0.001282	0.002626	0	0	0	0	0	0	0	0	0.00122268
Delftia_acidovorans	0.002624	0.001296	0.001271	0	0	0.001741	0.001289	0	0	0.001806	0	0.001316	0.001279	0.003733	0.002394	0	0.001271	0.005022	0.001282	0	0.003654	0	0.001367	0	0	0.001317	0.001267	0	0.00121175
Hydrogenophaga_flava	0	0	0	0.002581	0.001269	0	0	0	0.003832	0.001806	0	0.001316	0.003837	0.001244	0.005985	0	0.001271	0	0.002564	0.002626	0	0	0.001367	0.001296	0	0.001317	0.001267	0	0.00119921
Bacteroides_uniformis	0.001312	0.002592	0.001271	0.003871	0	0.001741	0.001289	0	0.001277	0	0.00134	0.001316	0.002558	0	0.003591	0.004828	0	0.001256	0	0.001313	0	0	0	0.001296	0.002555	0	0	0	0.00119307
Longimicrobium_terrae	0	0.002592	0	0.002581	0	0.005222	0.001289	0	0	0	0.00536	0	0.002558	0	0.002394	0	0.002543	0	0.001282	0	0.003654	0	0	0	0	0	0.0038	0	0.00118839
Hallella_mizrahii	0.001312	0	0.006357	0.003871	0	0.001741	0.003867	0.002476	0	0.001806	0.00134	0	0.001279	0	0	0	0.001271	0.001256	0	0.001313	0	0	0.001367	0	0.001277	0.002635	0	0	0.00118457
Agathobaculum_butyriciproducens	0	0.002592	0.001271	0	0.003806	0	0.002578	0	0.001277	0	0.00134	0	0.001279	0.002488	0.002394	0.001207	0	0	0	0.003939	0	0	0	0.003887	0.001277	0	0.001267	0	0.00109293
Helicobacter_typhlonius	0.002624	0	0	0	0	0	0	0.001238	0.003832	0	0.00134	0.001316	0.005115	0	0	0.002414	0	0.002511	0	0	0	0.005446	0	0.001296	0	0	0	0.002616	0.00106243
Sphingobacterium_multivorum	0.003936	0	0.002543	0.00129	0.002537	0	0.001289	0	0.005109	0	0.00268	0	0.002558	0.001244	0	0.001207	0	0.002511	0	0.001313	0	0	0	0	0	0.001317	0	0	0.00105479
Ruminococcus_flavefaciens	0.005248	0.002592	0	0	0.001269	0	0	0	0.001277	0.009029	0	0	0.001279	0	0.001197	0	0	0.001256	0	0.001313	0.001827	0.001815	0	0	0.001277	0	0	0	0.00104925
Bosea_thiooxidans	0	0	0	0	0.002537	0.022627	0	0	0	0	0	0	0	0	0	0	0.001271	0	0	0	0	0	0	0	0	0	0	0.002616	0.00103754
Mesorhizobium_mediterraneum	0.001312	0	0.001271	0.003871	0	0	0	0	0.002555	0	0	0.001316	0.001279	0.001244	0.008378	0	0	0	0.002564	0.001313	0	0	0	0.001296	0	0.001317	0	0.001308	0.00103657
Thomasclavelia_saccharogumia	0	0	0	0	0	0	0.001289	0	0	0.001806	0.00134	0	0.002558	0.003733	0.005985	0	0.001271	0	0	0	0	0.001815	0	0.001296	0	0	0.006333	0	0.0009795
Ethanoligenens_harbinense	0	0	0	0	0.007611	0	0	0	0.002555	0.001806	0.00134	0	0.002558	0.003733	0.002394	0	0	0	0	0.002626	0	0	0.001367	0	0	0	0.001267	0	0.000973464
Patulibacter_americanus	0	0.001296	0	0.003871	0	0	0	0	0.001277	0	0.00268	0.001316	0.005115	0	0	0	0.001271	0.003767	0.001282	0.003939	0	0	0	0	0	0	0.001267	0	0.000967179
Moraxella_osloensis	0	0	0	0.00129	0	0.022627	0	0	0	0	0	0	0	0	0	0	0	0	0	0	0	0.001815	0	0.001296	0	0	0	0	0.000965286
Thermophilibacter_mediterraneus	0.001312	0	0	0.00129	0	0	0	0	0	0	0	0	0.007673	0	0	0.003621	0.001271	0.001256	0.001282	0	0	0	0	0	0	0.009221	0	0	0.000961643
Novosphingobium_huizhouense	0	0	0.001271	0	0.001269	0.017405	0	0	0.001277	0.001806	0	0	0	0.001244	0	0	0	0	0	0	0	0	0	0.001296	0	0	0	0.001308	0.000959857
Catenibacterium_mitsuokai	0	0.002592	0	0	0	0.010443	0.001289	0.002476	0	0.001806	0	0	0	0	0	0.001207	0	0	0.001282	0.001313	0	0.001815	0	0	0.002555	0	0	0	0.000956357
Chryseolinea_serpens	0.001312	0	0	0.006452	0	0.001741	0.001289	0	0.003832	0.001806	0	0	0	0	0	0.002414	0	0	0.001282	0	0.001827	0	0	0.003887	0	0	0	0	0.000922929
Myroides_anatoliensis	0	0	0	0	0	0.024367	0	0	0	0	0	0	0	0	0	0	0.001271	0	0	0	0	0	0	0	0	0	0	0	0.000915643
Aestuariivirga_litoralis	0	0	0	0	0.006343	0.006962	0	0	0	0.003612	0	0	0	0	0.001197	0.001207	0	0	0	0	0.003654	0	0	0	0	0	0.002533	0	0.000911
Segatella_buccae	0	0.002592	0.001271	0.002581	0	0	0	0	0	0	0.00134	0.001316	0	0.002488	0.001197	0.002414	0	0.001256	0	0.002626	0	0	0	0	0.003832	0.001317	0.001267	0	0.000910607
Hominimerdicola_aceti	0.001312	0.001296	0.002543	0	0	0	0	0.00619	0	0	0	0	0	0.002488	0	0	0	0.001256	0.001282	0	0	0	0	0.001296	0.002555	0	0.0038	0.001308	0.0009045
Clostridioides_difficile	0	0.003888	0.001271	0	0	0	0	0.001238	0.001277	0	0	0	0.001279	0.003733	0.002394	0.001207	0	0	0.002564	0	0	0	0	0	0.003832	0	0.002533	0	0.000900571
Sporobacter_termitidis	0	0	0	0.006452	0.003806	0	0	0	0	0	0.00938	0	0	0	0	0	0	0	0.001282	0.002626	0	0	0	0	0.001277	0	0	0	0.000886536
Hoylesella_oralis	0.002624	0	0.001271	0	0	0	0	0	0.002555	0.005417	0	0	0.001279	0	0	0.003621	0	0	0.001282	0	0	0	0	0.001296	0.002555	0.001317	0.001267	0	0.000874429
Solirubrobacter_soli	0	0.002592	0.001271	0.005162	0	0	0	0	0	0	0	0	0	0.002488	0.001197	0	0.001271	0	0.002564	0	0	0	0	0.005183	0	0.002635	0	0	0.000870107
Pseudomonas_oryzihabitans	0	0	0	0	0	0	0	0	0	0	0	0.002633	0.002558	0.001244	0.004788	0	0.002543	0.002511	0.003846	0	0	0	0	0	0	0	0.0038	0	0.000854393
Tepidisphaera_mucosa	0.001312	0	0	0.00129	0	0	0.003867	0	0	0	0	0	0	0.001244	0.005985	0.003621	0	0.001256	0	0	0	0	0	0	0	0	0.005066	0	0.000844321
Flavobacterium_flevense	0	0	0	0	0	0	0	0	0	0	0	0	0	0	0	0	0	0	0	0	0	0.023598	0	0	0	0	0	0	0.000842786
Sphingobium_xenophagum	0	0.003888	0	0.005162	0	0	0.002578	0	0.001277	0	0	0	0.001279	0	0	0.002414	0.001271	0	0	0	0	0.001815	0	0.001296	0	0	0.001267	0.001308	0.00084125
Ferruginibacter_paludis	0.001312	0	0	0.002581	0	0	0.001289	0.002476	0.001277	0	0	0	0	0	0.005985	0	0.002543	0	0	0	0.001827	0	0.001367	0	0.001277	0	0.001267	0	0.000828607
Arcobacter_butzleri	0	0	0.001271	0.002581	0	0	0.005156	0.001238	0	0	0	0.001316	0	0.003733	0	0	0.002543	0.001256	0	0	0	0	0	0	0	0	0	0.003924	0.000822071
Xylanibacter_brevis	0	0	0	0.003871	0.001269	0.001741	0.001289	0.002476	0	0	0	0	0	0	0.005985	0.001207	0	0	0	0	0	0	0	0.002591	0.002555	0	0	0	0.000820857
Acidothermus_cellulolyticus	0.001312	0.001296	0	0.002581	0	0	0	0.001238	0.001277	0	0	0	0	0	0	0.007243	0.002543	0.001256	0	0.001313	0	0	0.002734	0	0	0	0	0	0.000814036
Actinoplanes_globisporus	0.002624	0.002592	0	0.00129	0	0.001741	0.001289	0	0	0	0.00134	0	0	0	0.001197	0.001207	0	0.005022	0	0.001313	0	0	0	0.001296	0	0	0.001267	0	0.000792071
Phenylobacterium_zucineum	0.001312	0	0	0	0.005074	0.001741	0	0	0.001277	0	0	0	0	0.004977	0	0	0.005085	0	0	0	0	0	0.001367	0	0.001277	0	0	0	0.000789643
Pasteurella_aerogenes	0.001312	0	0.001271	0.00129	0	0	0.002578	0.001238	0	0.005417	0	0	0	0.004977	0	0.002414	0	0	0	0	0	0	0.001367	0	0	0	0	0	0.000780857
Lysobacter_brunescens	0	0.007776	0	0	0	0	0	0	0	0.003612	0	0.001316	0	0	0	0	0	0.001256	0	0	0	0	0	0.003887	0.001277	0	0.001267	0.001308	0.000774964
Massilimicrobiota_timonensis	0	0.001296	0.001271	0	0.001269	0	0	0	0.001277	0	0	0	0	0.002488	0.008378	0	0.001271	0	0.001282	0	0	0	0.001367	0.001296	0	0	0	0	0.000756964
Sodaliphilus_pleomorphus	0	0	0	0.00129	0	0	0.001289	0.002476	0.001277	0	0	0	0	0.002488	0.008378	0	0.002543	0	0	0	0	0	0.001367	0	0	0	0	0	0.000753857
Achromobacter_insolitus	0	0	0	0	0	0	0.002578	0	0	0	0	0	0	0	0.005985	0	0	0	0	0	0	0.010891	0.001367	0	0	0	0	0	0.000743607
Fibrobacter_intestinalis	0	0.001296	0.001271	0.00129	0.001269	0.001741	0	0.001238	0.001277	0	0.00134	0	0.002558	0	0.002394	0	0	0	0.001282	0	0	0	0	0.001296	0	0	0.002533	0	0.000742321
Microvirga_ossetica	0.001312	0	0.002543	0	0	0	0.001289	0	0.002555	0	0	0.002633	0	0	0	0	0	0	0	0	0	0	0	0.001296	0.003832	0	0.005066	0	0.000733071
Reyranella_graminifolii	0	0	0	0.00129	0	0	0.002578	0	0	0	0	0	0.001279	0.002488	0.007182	0	0.001271	0	0	0	0	0	0	0.002591	0.001277	0	0	0	0.000712714
Schaalia_odontolytica	0	0	0	0.002581	0	0.005222	0.001289	0	0	0	0	0.002633	0	0	0	0.002414	0.001271	0	0	0	0.001827	0	0	0.001296	0	0	0.001267	0	0.000707143
Sediminibacterium_aquarii	0	0	0.001271	0	0	0.003481	0.001289	0	0.001277	0.001806	0.00134	0.001316	0	0	0.002394	0.001207	0	0.001256	0	0	0.001827	0	0	0	0	0	0.001267	0	0.000704679
Bacteroides_clarus	0.002624	0	0	0.00129	0	0.001741	0	0	0.001277	0	0	0	0.001279	0	0	0.004828	0	0.001256	0	0	0	0	0	0	0.001277	0.002635	0.001267	0	0.0006955
Nitriliruptor_alkaliphilus	0	0	0	0	0	0	0	0	0	0	0	0	0	0	0	0	0	0	0	0	0	0.018152	0	0	0	0	0.001267	0	0.000693536
Negativibacillus_massiliensis	0.002624	0.003888	0	0.005162	0	0	0.001289	0	0	0	0	0	0	0	0.001197	0	0.001271	0.001256	0	0	0	0	0	0	0	0	0	0.002616	0.000689393
Coprobacillus_cateniformis	0	0	0.005086	0	0.006343	0	0.002578	0	0	0	0	0	0	0	0	0.001207	0.002543	0	0	0	0	0	0	0	0.001277	0	0	0	0.000679786
Paraconexibacter_algicola	0.001312	0	0	0.00129	0.001269	0	0	0	0.002555	0	0	0.001316	0.003837	0	0.003591	0.001207	0	0.001256	0	0	0	0	0	0.001296	0	0	0	0	0.000676036
Bdellovibrio_bacteriovorus	0	0.002592	0	0	0	0.012184	0.002578	0	0	0	0.00134	0	0	0	0	0	0	0	0	0	0	0	0	0	0	0	0	0	0.000667643
Empedobacter_brevis	0	0.001296	0	0	0.001269	0	0	0	0.005109	0	0	0	0	0	0	0	0	0.003767	0	0.002626	0	0	0	0	0	0.001317	0.001267	0.001308	0.000641393
Dialister_invisus	0.001312	0	0	0.002581	0	0	0.001289	0	0.001277	0	0	0.001316	0.001279	0	0.002394	0	0.001271	0	0.001282	0.001313	0	0	0	0	0.001277	0	0.001267	0	0.000637786
Akkermansia_muciniphila	0	0	0	0.00129	0	0.001741	0	0	0	0	0.00268	0	0	0	0.001197	0.001207	0	0	0	0	0.001827	0.001815	0	0	0.005109	0	0	0	0.000602357
Butyricimonas_virosa	0	0	0.001271	0.00129	0	0	0	0	0.001277	0	0	0	0.001279	0	0.001197	0.001207	0.001271	0	0	0	0.001827	0.00363	0	0	0.001277	0.001317	0	0	0.000601536
Zea_mays	0	0	0	0	0.002537	0	0	0.001238	0	0.009029	0	0	0	0.002488	0	0	0	0.001256	0	0	0	0	0	0	0	0	0	0	0.000591
Paraeggerthella_hongkongensis	0.002624	0	0	0.00129	0	0	0.002578	0	0	0	0	0	0.001279	0	0.002394	0.002414	0	0	0	0.001313	0	0	0	0	0.002555	0	0	0	0.000587393
Phocea_massiliensis	0	0	0	0.002581	0	0	0	0	0.003832	0.001806	0	0	0	0.001244	0.001197	0	0	0	0	0	0.001827	0	0	0	0.002555	0.001317	0	0	0.00058425
Miltoncostaea_oceani	0	0	0	0	0	0	0	0	0	0	0.00402	0	0	0	0.010772	0	0	0	0.001282	0	0	0	0	0	0	0	0	0	0.000574071
Anaeroplasma_abactoclasticum	0	0.002592	0.001271	0	0.001269	0.001741	0	0	0.002555	0	0	0	0.001279	0	0	0	0	0	0.003846	0	0	0	0.001367	0	0	0	0	0	0.000568571
Flavobacterium_xinjiangense	0	0	0	0	0	0.003481	0	0	0.001277	0.005417	0	0	0	0	0	0.001207	0	0	0	0	0.001827	0	0	0	0	0.002635	0	0	0.000565857
Treponema_porcinum	0	0.001296	0	0	0.001269	0	0	0	0	0	0	0	0	0	0.001197	0.002414	0.002543	0.002511	0	0	0	0.001815	0.001367	0	0	0.001317	0	0	0.00056175
Angustibacter_speluncae	0	0	0	0	0	0.001741	0	0	0	0	0	0	0.005115	0.006221	0	0.001207	0	0	0	0	0	0	0.001367	0	0	0	0	0	0.000558964
Flavobacterium_anhuiense	0	0	0	0.00129	0	0	0	0	0	0	0	0	0	0.004977	0	0	0	0	0	0	0	0.009076	0	0	0	0	0	0	0.000547964
Ohtaekwangia_koreensis	0	0	0	0	0	0	0.001289	0	0.005109	0	0	0	0.001279	0	0.001197	0	0.001271	0	0	0.001313	0	0	0	0	0.002555	0	0	0.001308	0.000547179
Bacteroides_nordii	0.001312	0.001296	0	0	0.001269	0	0	0	0.001277	0	0	0	0	0.002488	0	0.002414	0.002543	0	0	0	0	0	0.001367	0	0.001277	0	0	0	0.000544393
Rickettsiella_massiliensis	0	0	0.001271	0	0.002537	0	0	0.001238	0	0	0	0	0.001279	0.001244	0	0.001207	0	0	0.001282	0.001313	0	0	0	0	0	0	0.002533	0.001308	0.000543286
Pedomicrobium_manganicum	0	0	0	0	0.003806	0	0	0	0	0	0	0	0	0	0.005985	0	0.003814	0	0	0	0	0	0	0	0.001277	0	0	0	0.0005315
Longivirga_aurantiaca	0.003936	0	0	0	0	0	0	0	0.001277	0	0.00134	0	0	0	0.001197	0	0	0	0	0	0	0.001815	0	0	0	0	0	0.005232	0.000528464
Halomonas_venusta	0	0	0	0.002581	0	0	0	0	0	0.001806	0	0	0	0	0	0.003621	0	0	0.001282	0.001313	0	0	0.004101	0	0	0	0	0	0.000525143
Myroides_odoratus	0	0	0	0	0	0	0	0	0	0	0	0	0	0	0	0	0	0	0	0	0	0.001815	0	0	0	0	0.012666	0	0.000517179
Sutterella_megalosphaeroides	0	0	0	0	0	0	0	0	0	0	0	0	0	0	0.002394	0	0	0	0	0.001313	0	0	0	0	0	0.010539	0	0	0.000508786
Actinocorallia_longicatena	0	0	0	0	0	0	0	0	0.007664	0	0	0.001316	0.001279	0	0	0	0	0	0	0.002626	0	0	0	0	0	0	0.001267	0	0.000505429
Ligilactobacillus_ruminis	0	0	0	0.002581	0	0	0.002578	0	0.002555	0	0.00134	0	0	0	0	0	0.003814	0.001256	0	0	0	0	0	0	0	0	0	0	0.000504429
Novisyntrophococcus_fermenticellae	0	0	0.001271	0	0	0	0	0	0	0	0.00268	0	0	0.001244	0	0.001207	0	0.002511	0	0	0	0	0	0.001296	0.001277	0	0.001267	0.001308	0.000502179
Arenimonas_daechungensis	0	0	0	0	0	0	0	0	0.001277	0.003612	0	0	0	0	0	0	0	0	0	0	0.009135	0	0	0	0	0	0	0	0.000500857
Huintestinicola_butyrica	0	0	0	0	0	0	0	0	0	0	0	0	0.001279	0.003733	0.002394	0	0.001271	0.002511	0.002564	0	0	0	0	0	0	0	0	0	0.000491143
Tumebacillus_ginsengisoli	0	0	0	0.00129	0	0	0	0	0	0	0	0	0	0	0.007182	0.002414	0	0	0	0.001313	0	0	0	0	0	0	0.001267	0	0.000480929
Allisonella_histaminiformans	0	0	0.001271	0	0	0	0	0	0	0.001806	0	0.001316	0	0	0	0.001207	0	0	0.005128	0	0	0	0	0.001296	0	0	0	0.001308	0.000476143
Fimbriimonas_ginsengisoli	0	0	0	0.00129	0	0	0	0	0	0	0	0.001316	0	0.001244	0.001197	0	0.001271	0	0.001282	0	0	0	0.004101	0	0	0	0	0.001308	0.000464607
Sphingopyxis_alaskensis	0	0.001296	0	0.00129	0	0	0	0.001238	0	0	0	0.002633	0.001279	0	0	0	0	0.001256	0.001282	0	0	0	0.001367	0	0	0	0.001267	0	0.000461
Rubrobacter_tropicus	0.002624	0	0	0.002581	0	0	0	0	0	0	0	0	0.001279	0	0	0	0	0.001256	0.001282	0.001313	0	0	0	0	0.001277	0	0.001267	0	0.000459964
Ferruginibacter_yonginensis	0	0	0	0	0	0.001741	0	0.001238	0.001277	0.001806	0	0	0	0	0.002394	0.001207	0	0	0	0.001313	0.001827	0	0	0	0	0	0	0	0.00045725
Xylanibacter_ruminicola	0	0	0	0.00129	0	0	0.001289	0	0	0	0	0	0.001279	0	0	0.002414	0	0	0.002564	0	0	0	0	0.002591	0.001277	0	0	0	0.000453714
Jeotgalibaca_ciconiae	0	0	0	0	0	0	0	0	0	0	0	0	0	0	0	0	0	0	0	0	0	0	0	0	0	0	0.012666	0	0.000452357
Duodenibacillus_massiliensis	0	0	0	0	0.002537	0	0	0	0.001277	0	0	0	0	0.001244	0.001197	0.002414	0	0	0	0	0	0	0	0	0.001277	0.001317	0	0.001308	0.000448964
Rhodomicrobium_lacus	0	0.001296	0	0	0	0	0	0	0	0	0	0	0	0	0	0.004828	0.002543	0	0.003846	0	0	0	0	0	0	0	0	0	0.000446893
Zavarzinella_formosa	0	0	0	0	0	0	0	0	0.003832	0	0	0	0	0	0.007182	0	0.001271	0	0	0	0	0	0	0	0	0	0	0	0.00043875
Ramlibacter_terrae	0	0	0	0	0.001269	0	0	0	0	0	0.00268	0.001316	0	0	0	0	0	0.001256	0	0.001313	0	0	0	0	0	0.003952	0	0	0.000420929
Chryseobacterium_faecale	0	0	0	0	0	0.010443	0	0	0	0	0	0	0	0	0	0	0	0	0	0	0	0	0	0	0.001277	0	0	0	0.000418571
Lacibacter_cauensis	0	0.001296	0.001271	0.00129	0	0	0.003867	0	0	0	0.00134	0	0	0	0	0.001207	0	0	0	0.001313	0	0	0	0	0	0	0	0	0.000413714
Sporosarcina_soli	0	0	0	0	0	0	0	0	0	0	0	0	0	0.001244	0	0	0	0.001256	0	0.001313	0	0	0	0	0	0	0.0076	0	0.000407607
Faecalibacillus_faecis	0	0	0.003814	0	0	0	0	0	0.001277	0.003612	0	0	0	0	0	0	0.001271	0	0	0	0	0	0	0	0	0	0.001267	0	0.000401464
Mucibacter_soli	0	0	0	0.00129	0.001269	0.003481	0	0.001238	0	0	0.00268	0	0	0	0	0	0.001271	0	0	0	0	0	0	0	0	0	0	0	0.000401036
Trebonia_kvetii	0	0	0	0.002581	0.001269	0	0	0	0	0	0	0	0	0.001244	0	0.006036	0	0	0	0	0	0	0	0	0	0	0	0	0.0003975
Butyricicoccus_intestinisimiae	0.001312	0	0	0	0.001269	0.001741	0	0	0.002555	0	0	0	0	0	0.002394	0	0	0	0	0	0	0.001815	0	0	0	0	0	0	0.000395929
Curvibacter_fontanus	0.001312	0.001296	0	0	0	0	0	0	0	0	0	0	0	0	0	0	0.001271	0	0.001282	0	0.001827	0	0	0	0	0	0	0.003924	0.000389714
Anaerotignum_propionicum	0	0	0	0	0	0.001741	0	0.001238	0.001277	0	0	0	0.001279	0	0	0	0	0	0	0	0	0	0	0	0	0	0.005066	0	0.000378607
Aquicella_siphonis	0.005248	0	0	0	0	0	0	0	0	0	0	0	0	0.002488	0	0	0	0	0	0	0	0	0	0	0.001277	0	0	0.001308	0.000368607
Paludibaculum_fermentans	0	0	0	0	0	0	0	0	0	0	0	0	0	0.003733	0	0	0	0	0.001282	0.005252	0	0	0	0	0	0	0	0	0.000366679
Corynebacterium_striatum	0	0	0	0.00129	0	0.003481	0	0	0	0.001806	0	0	0	0	0	0	0	0	0	0	0	0.00363	0	0	0	0	0	0	0.000364536
Anaeromyxobacter_dehalogenans	0	0	0.006357	0	0	0	0.001289	0.001238	0	0	0	0	0	0	0	0	0	0	0	0	0	0	0	0	0	0	0	0.001308	0.000364
Aeromonas_hydrophila	0.001312	0.001296	0	0	0	0	0	0.002476	0	0	0	0	0	0	0	0	0.005085	0	0	0	0	0	0	0	0	0	0	0	0.000363179
Chitinophaga_cymbidii	0	0	0	0.00129	0	0	0	0	0	0.001806	0.00134	0	0	0	0.001197	0	0	0	0	0	0.001827	0	0	0.001296	0	0	0.001267	0	0.000357964
Parafilimonas_terrae	0	0	0.002543	0.00129	0.001269	0	0	0	0	0	0	0	0	0.001244	0.003591	0	0	0	0	0	0	0	0	0	0	0	0	0	0.000354893
Mesorhizobium_ciceri	0	0	0.001271	0	0	0	0.002578	0	0	0.001806	0	0	0	0	0	0.001207	0	0	0	0	0	0	0.002734	0	0	0	0	0	0.000342714
Phocaeicola_dorei	0	0	0	0	0	0	0	0	0.005109	0	0	0	0	0	0	0	0	0	0	0.002626	0	0.001815	0	0	0	0	0	0	0.000341071
Tsuneonella_rigui	0	0	0	0.00129	0	0	0	0	0	0.001806	0	0	0	0	0	0	0	0.003767	0	0	0	0	0	0	0	0	0.001267	0.001308	0.000337071
Dyella_humi	0	0	0	0	0	0	0	0	0	0	0.00402	0	0.002558	0	0	0	0	0	0	0	0	0	0.001367	0	0	0	0.001267	0	0.000329
Butyricimonas_faecihominis	0.001312	0	0	0.003871	0	0	0	0	0	0	0.00134	0	0	0	0	0	0	0	0	0.002626	0	0	0	0	0	0	0	0	0.00032675
Povalibacter_uvarum	0	0.001296	0	0	0	0	0	0	0.002555	0	0.00134	0	0	0	0	0	0	0	0.001282	0.001313	0	0	0	0.001296	0	0	0	0	0.000324357
Planifilum_fulgidum	0	0	0	0.00129	0	0	0	0	0	0	0	0	0.003837	0	0	0	0	0	0.001282	0	0	0	0	0	0	0.001317	0.001267	0	0.000321179
Frisingicoccus_caecimuris	0.003936	0.001296	0	0	0	0	0	0	0	0	0	0	0	0	0	0.001207	0	0	0	0	0	0	0	0	0	0	0.002533	0	0.000320429
Solibacillus_cecembensis	0.001312	0	0	0	0	0	0	0	0.001277	0	0	0	0	0	0	0	0	0	0	0	0	0	0	0	0	0	0.006333	0	0.000318643
Devosia_insulae	0	0	0.001271	0	0	0	0	0	0	0	0	0	0	0	0.001197	0	0	0	0	0	0	0	0	0.003887	0.002555	0	0	0	0.000318214
Aquisphaera_giovannonii	0.002624	0	0	0.002581	0	0	0	0	0	0	0	0	0	0	0.002394	0	0	0	0	0	0	0	0	0	0.001277	0	0	0	0.000317
Baekduia_soli	0.003936	0	0	0	0	0	0	0	0	0	0	0	0	0.001244	0.003591	0	0	0	0	0	0	0	0	0	0	0	0	0	0.00031325
Bacillus_cereus	0	0	0	0	0	0.008703	0	0	0	0	0	0	0	0	0	0	0	0	0	0	0	0	0	0	0	0	0	0	0.000310821
Pseudobdellovibrio_exovorus	0	0	0	0	0	0	0	0	0	0.005417	0	0	0	0	0	0	0	0	0	0	0.001827	0	0	0	0	0	0.001267	0	0.000303964
Myroides_ceti	0.003936	0	0	0	0	0.001741	0	0	0	0	0	0.001316	0	0	0	0	0	0	0	0	0	0	0.001367	0	0	0	0	0	0.000298571
Paraclostridium_bifermentans	0	0	0	0	0.001269	0	0	0	0	0	0	0.001316	0	0	0.001197	0	0	0	0.001282	0	0	0.001815	0	0	0	0.001317	0	0	0.000292714
Selenomonas_montiformis	0	0	0	0.00129	0	0.001741	0	0	0.003832	0	0	0	0	0	0	0.001207	0	0	0	0	0	0	0	0	0	0	0	0	0.000288214
Terricaulis_silvestris	0.002624	0	0.002543	0	0	0	0.001289	0	0	0	0	0.001316	0	0	0	0	0	0	0	0	0	0	0	0	0	0	0	0	0.000277571
Micromonospora_caldifontis	0	0	0	0	0	0	0	0	0.003832	0	0	0	0	0	0	0	0.002543	0	0	0	0	0	0.001367	0	0	0	0	0	0.0002765
Peptostreptococcus_stomatis	0	0	0	0	0	0	0.001289	0	0	0	0	0.001316	0	0	0.003591	0	0	0	0	0	0	0	0	0.001296	0	0	0	0	0.000267571
Gemella_sanguinis	0	0.001296	0.001271	0	0	0	0	0	0.001277	0.001806	0	0	0	0	0	0	0	0	0	0.001313	0	0	0	0	0	0	0	0	0.000248679
Campylobacter_jejuni	0	0.001296	0	0	0	0	0	0	0	0	0	0	0	0	0.001197	0	0	0	0	0	0.001827	0	0	0	0	0.002635	0	0	0.000248393
Halopseudomonas_pertucinogena	0	0	0	0	0	0	0	0	0	0	0	0	0	0	0	0	0.001271	0	0	0.001313	0	0	0.002734	0	0	0	0	0.001308	0.000236643
Tahibacter_caeni	0	0	0	0.002581	0	0	0	0	0	0	0	0	0	0	0	0	0	0	0	0	0	0	0	0	0	0	0	0.003924	0.000232321
Subdoligranulum_variabile	0	0	0	0	0	0	0	0	0	0	0	0	0.001279	0	0	0	0	0.001256	0.001282	0	0	0	0.001367	0	0	0	0	0.001308	0.000231857
Actinocrispum_wychmicini	0	0	0	0.00129	0	0	0.001289	0	0.002555	0	0	0.001316	0	0	0	0	0	0	0	0	0	0	0	0	0	0	0	0	0.000230357
Pyxidicoccus_fallax	0	0.001296	0	0	0	0	0	0	0	0	0	0.001316	0	0	0.001197	0	0	0	0	0.002626	0	0	0	0	0	0	0	0	0.000229821
Frankia_elaeagni	0	0	0	0	0.003806	0	0	0	0	0	0	0	0	0	0	0	0	0	0	0	0	0	0	0.001296	0	0	0	0.001308	0.000228929
Bacteroides_salyersiae	0.001312	0	0.001271	0	0.003806	0	0	0	0	0	0	0	0	0	0	0	0	0	0	0	0	0	0	0	0	0	0	0	0.000228179
Massilia_oculi	0	0	0	0	0.002537	0	0	0	0	0	0	0	0	0	0.001197	0	0	0	0	0	0	0	0	0	0	0.002635	0	0	0.000227464
Rhodobacter_tardus	0	0	0	0	0	0	0.001289	0	0.003832	0	0	0	0	0	0.001197	0	0	0	0	0	0	0	0	0	0	0	0	0	0.000225643
Sphingobacterium_tabacisoli	0	0	0	0	0	0	0	0.001238	0	0	0	0	0	0	0	0	0	0	0	0	0	0	0	0	0	0	0.005066	0	0.000225143
Actinomadura_livida	0	0	0	0.002581	0	0	0	0	0.001277	0	0	0	0	0	0	0.002414	0	0	0	0	0	0	0	0	0	0	0	0	0.000224
Campylobacter_canadensis	0	0	0	0.00129	0	0	0	0	0.002555	0	0	0	0	0	0	0.002414	0	0	0	0	0	0	0	0	0	0	0	0	0.000223536
Tepidiforma_bonchosmolovskayae	0	0	0	0	0	0	0	0	0	0	0	0	0	0	0.004788	0	0	0	0	0	0	0	0.001367	0	0	0	0	0	0.000219821
Nocardioides_ganghwensis	0	0	0	0	0	0	0.001289	0	0	0	0	0	0	0	0	0	0.002543	0	0	0	0.001827	0	0	0	0	0	0	0	0.000202107
Flavitalea_antarctica	0	0	0	0	0	0	0	0	0.002555	0	0.00134	0	0	0	0	0	0	0	0	0	0	0	0.001367	0	0	0	0	0	0.000187929
Promicromonospora_alba	0.005248	0	0	0	0	0	0	0	0	0	0	0	0	0	0	0	0	0	0	0	0	0	0	0	0	0	0	0	0.000187429
Pedomicrobium_americanum	0	0	0	0	0	0.005222	0	0	0	0	0	0	0	0	0	0	0	0	0	0	0	0	0	0	0	0	0	0	0.0001865
Labrys_miyagiensis	0.002624	0	0	0	0	0	0	0	0	0	0	0	0	0	0	0	0	0	0	0	0	0	0	0.002591	0	0	0	0	0.00018625
Parabacteroides_hominis	0	0.001296	0.001271	0	0	0	0	0	0	0	0	0	0	0	0	0	0	0	0	0.002626	0	0	0	0	0	0	0	0	0.000185464
Ohtaekwangia_kribbensis	0	0	0	0	0	0	0	0	0	0	0	0	0	0	0	0	0	0	0	0	0	0	0	0.002591	0.002555	0	0	0	0.000183786
Campylobacter_massiliensis	0	0	0	0.002581	0	0	0	0	0	0	0	0	0.001279	0	0	0	0	0	0.001282	0	0	0	0	0	0	0	0	0	0.000183643
Desulfovirga_adipica	0	0	0	0.00129	0	0	0	0	0	0	0	0	0.001279	0	0	0	0.002543	0	0	0	0	0	0	0	0	0	0	0	0.000182571
Luteitalea_pratensis	0	0	0	0.003871	0	0	0	0.001238	0	0	0	0	0	0	0	0	0	0	0	0	0	0	0	0	0	0	0	0	0.000182464
Kofleria_flava	0	0	0	0.00129	0.003806	0	0	0	0	0	0	0	0	0	0	0	0	0	0	0	0	0	0	0	0	0	0	0	0.000182
Ferruginibacter_profundus	0	0	0	0	0.001269	0	0	0	0	0	0	0	0.001279	0	0	0	0.002543	0	0	0	0	0	0	0	0	0	0	0	0.000181821
Pacificibacter_aestuarii	0	0	0	0	0	0	0	0	0	0	0	0	0.002558	0	0.001197	0	0	0	0	0	0	0	0	0	0	0.001317	0	0	0.000181143
Sandaracinus_amylolyticus	0	0	0	0	0	0	0	0	0	0	0	0	0	0	0	0	0	0.002511	0.001282	0	0	0	0	0	0.001277	0	0	0	0.000181071
Nocardioides_cavernae	0	0	0	0	0	0	0	0	0	0	0	0	0.002558	0	0	0	0	0.002511	0	0	0	0	0	0	0	0	0	0	0.000181036
Nitrosospira_tenuis	0	0	0	0	0	0	0.002578	0.001238	0	0	0	0	0	0	0.001197	0	0	0	0	0	0	0	0	0	0	0	0	0	0.000179036
Gemmatirosa_kalamazoonesis	0	0	0	0	0	0	0.001289	0	0	0	0	0	0.001279	0	0.002394	0	0	0	0	0	0	0	0	0	0	0	0	0	0.000177214
Singulisphaera_acidiphila	0	0	0	0	0	0	0	0.004952	0	0	0	0	0	0	0	0	0	0	0	0	0	0	0	0	0	0	0	0	0.000176857
Flavobacterium_aquicola	0	0	0	0	0	0	0	0	0	0	0	0	0	0	0	0.003621	0	0	0	0	0	0	0	0	0	0.001317	0	0	0.000176357
Casimicrobium_huifangae	0	0	0	0	0	0	0	0	0	0.003612	0	0.001316	0	0	0	0	0	0	0	0	0	0	0	0	0	0	0	0	0.000176
Minicystis_rosea	0	0	0.001271	0	0	0	0	0	0	0	0	0	0	0	0	0.003621	0	0	0	0	0	0	0	0	0	0	0	0	0.000174714
Anatilimnocola_aggregata	0	0	0	0	0	0	0	0	0	0	0	0	0	0	0.003591	0	0	0	0.001282	0	0	0	0	0	0	0	0	0	0.000174036
Catenulispora_graminis	0	0	0	0	0	0.003481	0	0	0	0	0	0.001316	0	0	0	0	0	0	0	0	0	0	0	0	0	0	0	0	0.000171321
Blastochloris_viridis	0	0	0	0.00129	0	0	0	0	0	0	0	0	0.001279	0	0	0	0	0	0	0	0	0.001815	0	0	0	0	0	0	0.000156571
Dissulfurispira_thermophila	0	0	0	0	0	0	0	0	0	0	0.00268	0	0	0	0	0	0	0	0	0	0	0	0	0.001296	0	0	0	0	0.000142
Segatella_salivae	0	0	0	0	0	0	0	0	0	0	0	0	0	0	0	0	0	0	0	0.003939	0	0	0	0	0	0	0	0	0.000140679
Sphingobacterium_corticibacterium	0.003936	0	0	0	0	0	0	0	0	0	0	0	0	0	0	0	0	0	0	0	0	0	0	0	0	0	0	0	0.000140571
Gallibacter_intestinalis	0	0	0	0	0	0	0.001289	0	0	0	0	0	0	0	0	0	0	0	0	0	0	0	0	0	0	0.002635	0	0	0.000140143
Byssovorax_cruenta	0	0	0	0	0	0	0	0	0	0	0	0	0.001279	0	0	0	0	0	0	0.002626	0	0	0	0	0	0	0	0	0.000139464
Paenibacillus_camelliae	0	0	0	0	0	0	0	0	0	0	0	0	0	0	0	0	0	0	0.001282	0	0	0	0	0	0	0	0	0.002616	0.000139214
Polaribacter_aquimarinus	0	0	0	0	0	0	0.002578	0	0	0	0	0	0	0	0	0	0	0	0	0	0	0	0	0	0	0.001317	0	0	0.000139107
Opitutus_terrae	0.001312	0.001296	0	0	0	0	0	0	0	0	0	0	0	0	0	0	0	0	0.001282	0	0	0	0	0	0	0	0	0	0.000138929
Coprobacter_secundus	0	0	0	0	0	0	0	0	0	0	0	0	0	0	0	0	0	0	0	0	0	0	0	0.003887	0	0	0	0	0.000138821
Parvibaculum_lavamentivorans	0	0	0	0	0	0	0	0	0	0	0	0	0	0	0	0	0	0	0	0	0	0	0	0.003887	0	0	0	0	0.000138821
Aquiluna_borgnonia	0	0	0	0	0	0	0.002578	0	0	0	0	0	0	0	0	0	0	0	0	0	0	0	0	0	0	0	0	0.001308	0.000138786
Pseudenhygromyxa_salsuginis	0	0	0	0.003871	0	0	0	0	0	0	0	0	0	0	0	0	0	0	0	0	0	0	0	0	0	0	0	0	0.00013825
Sulfuricaulis_limicola	0	0	0	0.003871	0	0	0	0	0	0	0	0	0	0	0	0	0	0	0	0	0	0	0	0	0	0	0	0	0.00013825
Rubellimicrobium_thermophilum	0.001312	0	0.002543	0	0	0	0	0	0	0	0	0	0	0	0	0	0	0	0	0	0	0	0	0	0	0	0	0	0.000137679
Paraburkholderia_oxyphila	0	0	0.001271	0.002581	0	0	0	0	0	0	0	0	0	0	0	0	0	0	0	0	0	0	0	0	0	0	0	0	0.000137571
Holophaga_foetida	0	0	0	0.00129	0	0	0	0	0	0	0	0	0.002558	0	0	0	0	0	0	0	0	0	0	0	0	0	0	0	0.000137429
Butyricimonas_synergistica	0	0	0	0	0	0	0	0	0	0	0	0	0	0	0	0	0.003814	0	0	0	0	0	0	0	0	0	0	0	0.000136214
Solirubrobacter_phytolaccae	0	0	0	0	0	0	0	0	0	0	0	0	0	0.002488	0	0	0	0	0	0	0	0	0	0	0	0	0	0.001308	0.000135571
Roseomonas_rubea	0	0	0	0	0	0	0	0	0.001277	0	0	0.001316	0	0	0.001197	0	0	0	0	0	0	0	0	0	0	0	0	0	0.000135357
Parasegetibacter_terrae	0	0	0	0	0.002537	0	0	0	0	0	0	0	0	0.001244	0	0	0	0	0	0	0	0	0	0	0	0	0	0	0.000135036
Vitreimonas_flagellata	0	0	0	0	0.001269	0	0	0	0	0	0	0	0	0	0.002394	0	0	0	0	0	0	0	0	0	0	0	0	0	0.000130821
Chryseolinea_flava	0	0	0	0	0	0	0	0	0	0	0	0	0	0	0	0.003621	0	0	0	0	0	0	0	0	0	0	0	0	0.000129321
Stenotrophobium_rhamnosiphilum	0	0	0	0	0	0	0	0	0	0	0	0	0	0	0.003591	0	0	0	0	0	0	0	0	0	0	0	0	0	0.00012825
Sulfurifustis_variabilis	0	0	0	0	0	0.003481	0	0	0	0	0	0	0	0	0	0	0	0	0	0	0	0	0	0	0	0	0	0	0.000124321
Rubellimicrobium_aerolatum	0	0	0	0	0	0	0	0	0	0	0	0	0	0	0	0	0	0	0	0	0	0	0	0.002591	0	0	0	0	9.25357e-05
Hypericibacter_terrae	0	0	0	0	0	0	0	0	0	0	0	0.001316	0	0	0	0	0.001271	0	0	0	0	0	0	0	0	0	0	0	9.23929e-05
Dehalogenimonas_alkenigignens	0	0	0	0.002581	0	0	0	0	0	0	0	0	0	0	0	0	0	0	0	0	0	0	0	0	0	0	0	0	9.21786e-05
Edaphobacter_dinghuensis	0	0	0	0	0	0	0	0	0	0	0	0	0	0	0	0	0	0	0.002564	0	0	0	0	0	0	0	0	0	9.15714e-05
Helicobacter_fennelliae	0	0	0	0	0	0	0	0	0	0	0	0	0.002558	0	0	0	0	0	0	0	0	0	0	0	0	0	0	0	9.13571e-05
Psychrobacter_immobilis	0	0	0	0	0	0	0	0	0.002555	0	0	0	0	0	0	0	0	0	0	0	0	0	0	0	0	0	0	0	9.125e-05
Streptosporangium_roseum	0	0	0	0	0	0	0	0	0.002555	0	0	0	0	0	0	0	0	0	0	0	0	0	0	0	0	0	0	0	9.125e-05
Agriterribacter_soli	0	0	0.002543	0	0	0	0	0	0	0	0	0	0	0	0	0	0	0	0	0	0	0	0	0	0	0	0	0	9.08214e-05
Flindersiella_endophytica	0	0	0	0	0	0	0	0	0	0	0	0	0	0	0	0	0.002543	0	0	0	0	0	0	0	0	0	0	0	9.08214e-05
Prochlorococcus_marinus	0	0	0	0	0	0	0	0	0	0	0	0	0	0	0	0	0.002543	0	0	0	0	0	0	0	0	0	0	0	9.08214e-05
Shuttleworthia_satelles	0	0	0.002543	0	0	0	0	0	0	0	0	0	0	0	0	0	0	0	0	0	0	0	0	0	0	0	0	0	9.08214e-05
Thomasclavelia_spiroformis	0	0	0	0	0.002537	0	0	0	0	0	0	0	0	0	0	0	0	0	0	0	0	0	0	0	0	0	0	0	9.06071e-05
Desulfuromonas_michiganensis	0	0	0	0	0	0	0	0	0	0	0	0	0	0	0	0	0	0	0	0	0	0	0	0	0	0	0.002533	0	9.04643e-05
Iamia_majanohamensis	0	0	0	0	0	0	0	0	0	0	0	0	0	0	0	0	0	0	0	0	0	0	0	0	0	0	0.002533	0	9.04643e-05
Flavobacterium_suzhouense	0	0	0	0	0	0	0	0	0	0	0	0	0	0.002488	0	0	0	0	0	0	0	0	0	0	0	0	0	0	8.88571e-05
Limnobacter_alexandrii	0	0	0	0	0	0	0	0	0	0	0	0	0	0.002488	0	0	0	0	0	0	0	0	0	0	0	0	0	0	8.88571e-05
Limosilactobacillus_fermentum	0	0	0	0	0	0	0	0	0	0	0	0	0	0.002488	0	0	0	0	0	0	0	0	0	0	0	0	0	0	8.88571e-05
Rhizocola_hellebori	0	0	0	0	0	0	0	0	0	0	0	0	0	0.002488	0	0	0	0	0	0	0	0	0	0	0	0	0	0	8.88571e-05
Butyribacter_intestini	0	0	0	0	0	0	0	0	0	0	0	0	0	0	0	0.002414	0	0	0	0	0	0	0	0	0	0	0	0	8.62143e-05
Yoonia_rosea	0	0	0	0	0	0	0	0	0	0	0	0	0	0	0	0.002414	0	0	0	0	0	0	0	0	0	0	0	0	8.62143e-05
Flavobacterium_johnsoniae	0	0	0	0	0	0	0	0	0	0	0	0	0	0	0.002394	0	0	0	0	0	0	0	0	0	0	0	0	0	8.55e-05
