# Supplementary material for: In silico dysbiosis-associated neuroprotective metabolite insufficiency in Alzheimer’s disease
Source: Open Med (Wars). 2026 Jul 25;21(1):20261484. doi: 10.1515/med-2026-1484 (PMC13398440; doi:10.1515/med-2026-1484)
Supplement: Supplementary file 11 — Supplementary Material [file j_med-2026-1484_suppl_011.xlsx]

## Sheet: Sheet2
Table S10. Abundance of Kyoto Encyclopedia of Genes and Genomes (KEGG) enzymes in oral microbiomes of wild type male mice (WT) and age-matched transgenic male littermates expressing amyloid precursor protein/presenilin-1 (APP/PS1), the causative factor for early onset Alzheimer's disease (EOAD). Grey text indicates enzymes exhibiting diminished abundance (< 6000 queries), which were selectively o…
EC no.	Mouse cohort	Eight-month-old wild type male mouse (WT)														Transgenic male littermate with amyloid precursor protein/presenilin-1 (APP/PS1)														Average
	Enzyme name	SRR13371337	SRR13371338	SRR13371339	SRR13371340	SRR13371341	SRR13371342	SRR13371343	SRR13371344	SRR13371345	SRR13371346	SRR13371347	SRR13371348	SRR13371349	SRR13371351	SRR13371352	SRR13371353	SRR13371354	SRR13371355	SRR13371356	SRR13371357	SRR13371358	SRR13371359	SRR13371360	SRR13371361	SRR13371362	SRR13371363	SRR13371364	SRR13371365
EC:3.6.4.12	DNA helicase	297210	519873	521042	479969	535715	429664	548706	563868	210216	512109	499763	494490	453465	502201	532231	426169	531992	462422	375968	492027	382480	413278	492205	326614	618280	447555	513289	445342	465291
EC:2.7.7.7	DNA-directed DNA polymerase	283445	528097	525124	494600	553259	439825	546588	551421	203342	518862	504738	491084	454043	502182	535968	424767	542237	468319	375268	472686	381318	395042	478846	306737	643595	440081	480757	434731	463463
EC:2.7.13.3	Histidine kinase	154258	411471	397202	338794	398378	288077	354990	325209	109158	326116	375632	314158	308271	326260	413601	267885	412335	329566	215601	223736	245816	154376	184405	125630	494775	231077	166805	282208	291993
EC:1.6.5.3	NADH:ubiquinone reductase (H(+)-translocating)	102617	253436	259791	278682	324528	240234	279123	219392	135232	341168	276352	260336	188398	258466	244381	226697	378531	327141	277492	377951	216247	333748	366529	258631	258112	308984	392621	233292	272076
EC:5.2.1.8	Peptidylprolyl isomerase	154037	323653	339853	279948	314479	251309	287907	232755	124819	299979	267808	244551	218327	248772	189319	219936	342437	264762	226067	342604	199069	296484	330426	231559	205683	253001	360874	213427	259423
EC:2.7.7.6	DNA-directed RNA polymerase	118592	211420	209345	197448	223960	176425	220168	226888	75961.2	200097	204917	196441	187052	206438	219164	175035	216013	190120	139597	172012	153607	138903	172548	108522	251219	163865	171706	164450	181854
EC:2.1.1.72	Site-specific DNA-methyltransferase (adenine-specific)	107712	170833	160427	165836	166465	150751	188393	246876	66257.1	187952	177750	182217	159972	179067	255864	162261	171961	152895	161017	148640	138628	138911	177085	90347.9	386765	192220	168668	192856	173165
EC:5.99.1.2	DNA topoisomerase	66507.7	140472	134962	118669	137013	117848	150854	166278	66328.8	136985	134237	143889	111808	135809	166585	128349	128784	120737	132063	176857	97982.4	145669	153041	111822	266784	162491	190729	171159	139811
EC:3.6.3.14	H(+)-transporting two-sector ATPase	78761.4	156923	158252	134940	151942	123644	154392	159060	55741.9	144991	153211	141954	128491	143760	190953	130226	156207	141805	111486	128584	103379	99681.6	122648	79512.1	226740	128775	121588	139904	134555
EC:3.1.21.3	Type I site-specific deoxyribonuclease	113778	130376	117677	113589	132633	126448	134933	132407	81409.6	127813	126178	139328	102178	114745	138676	117342	114243	116085	119422	135100	81968.6	166361	211656	134639	175366	148653	175460	165195	131916
EC:1.1.1.100	3-oxoacyl-[acyl-carrier-protein] reductase	72209.5	163908	170820	162914	213876	125481	167460	146001	44229.5	149695	161909	138248	122416	144357	150255	121130	221158	161814	96441.3	117593	118852	84312.7	105881	59082.1	159117	99974.7	103297	105074	131697
EC:5.99.1.3	DNA topoisomerase (ATP-hydrolyzing)	83967.7	137325	127427	122276	131533	112464	138983	149506	56109.2	140425	142954	139084	122075	139277	175613	129230	140454	126913	104891	120082	92565.5	100728	130375	77042.6	218655	125000	119992	138645	126557
EC:3.4.16.4	Serine-type D-Ala-D-Ala carboxypeptidase	95818.1	158385	139143	123065	157926	110215	151276	135809	46710.3	131420	152689	143810	125877	139763	185066	127396	138728	127203	85525.3	102408	85077.3	69427.6	101490	52808.7	206839	98364.8	85244.7	131744	121758
EC:5.4.2.12	Phosphoglycerate mutase (2,3-diphosphoglycerate-independent)	81359.9	109316	131913	127222	127788	102127	147546	214793	51288.2	108892	117040	120664	136228	152201	167740	117839	120898	114700	92323.1	113327	130537	92651.8	116371	72470.2	172633	116224	119574	118531	121221
EC:2.7.1.69	Protein-N(pi)-phosphohistidine--sugar phosphotransferase	132972	127904	196039	177950	175741	149614	200068	278831	29362.9	116508	141901	172262	203997	184904	165437	127368	139235	119503	32831.1	87827.8	151444	19714.8	32420.9	25000	62542.6	51679	36653.2	47245.6	120963
EC:3.2.1.23	Beta-galactosidase	62645.8	117314	108182	88412.4	71527.6	105910	111641	125580	74474.8	112601	108665	122112	90610.9	107603	139126	114649	84620.3	98030.9	125158	164912	78952.6	153867	134996	131907	204421	162907	200436	164625	120210
EC:2.2.1.6	Acetolactate synthase	71757.5	152715	142609	144736	133209	123887	127816	133189	54597.7	132908	144814	131143	114921	132160	166485	119068	161922	139607	96900.2	93334.7	93395	73121.5	80609.3	60612.6	232859	106316	68580	127627	120032
EC:3.2.1.21	Beta-glucosidase	52632.7	136050	110002	92189.5	83655.4	103326	110042	94622.6	87907.4	134123	115104	118109	85346.6	101535	119836	106351	103904	102746	132612	128295	76659.7	148886	129409	139622	216834	155107	155926	172699	118340
EC:6.3.5.5	Carbamoyl-phosphate synthase (glutamine-hydrolyzing)	72771	128044	118794	111731	131589	103761	129639	135454	57668.5	123511	126697	121130	109384	124708	142848	109700	127260	113253	102823	117130	89590.9	106474	119321	87894.1	202324	125862	132176	131214	117955
EC:1.97.1.4	[Formate-C-acetyltransferase]-activating enzyme	83445.5	111500	109040	97777.2	77501.3	103106	122475	147600	56459.5	106044	122243	133696	112294	118787	182444	124139	91551.9	109191	99245.8	129729	72680.5	103326	130510	80543.5	223906	129356	119683	151206	116053
EC:5.4.99.23	23S rRNA pseudouridine(1911/1915/1917) synthase	69666.9	102012	98696.2	99328.8	128027	98102.5	133208	142735	55338.4	114455	117325	109435	105511	114742	138029	100722	100436	103954	105836	133695	84967.3	122111	140368	94500.3	190841	134847	150866	123967	114776
EC:3.5.1.28	N-acetylmuramoyl-L-alanine amidase	58843.3	147366	140603	102857	148161	106616	137530	130854	41846.3	117576	125967	134599	95836.7	109261	177805	104530	108271	107687	79914.4	103878	67881.2	70907.2	96649.4	53515.9	182479	94134.7	81703.2	122354	108915
EC:3.6.1.27	Undecaprenyl-diphosphate phosphatase	68240.4	121965	117164	111737	135625	97298.2	131789	121314	44522.3	121914	120225	104105	99511.1	117870	125968	102166	133421	113445	82638.7	120169	89815.2	95256.1	117950	70456.3	110575	94425.9	118741	94820.4	106540
EC:1.2.7.3	2-oxoglutarate synthase	29557.6	84462	62681.4	53851.5	63607.5	78465.9	84902.9	72232.4	73290.7	77079	82171.3	75882.2	53459.9	73740.8	101937	83146.8	68824.3	99059.9	131642	190577	50280.7	193380	215144	151122	149032	169314	218837	132981	104309
EC:3.1.26.4	Ribonuclease H	61966.9	112364	112012	109460	141854	96690.7	129633	134638	44096.5	113143	110685	106277	103054	114402	118019	94906.7	113357	101810	81444.9	102821	90033	86070.8	104147	67222.5	136542	96363.6	107546	91923.1	102946
EC:1.11.1.15	Peroxiredoxin	41223.9	115479	129150	108874	142844	97677.4	121414	113728	48769.6	120922	98400.7	96266.8	89086.5	99861.6	108945	84754.1	130398	106985	87028.5	115246	91308.3	100998	110972	83129.1	119539	103524	117007	90311.4	102637
EC:2.7.11.1	Non-specific serine/threonine protein kinase	71515	140677	123076	102811	121279	87994.8	140197	124382	30405.5	121505	139323	132475	103248	113099	129077	129067	136501	132182	75149	76476.1	95133.4	51840.6	72680.6	32683.5	139069	66017.4	63252.3	81557.3	101167
EC:2.8.1.7	Cysteine desulfurase	65967.1	113105	113599	115261	141747	93220.2	128841	137273	37475.2	112605	121002	101218	110449	118878	135493	94318.8	123188	105289	73262.4	81878.5	89239.6	63274.2	82161.3	46302.9	154194	82452.2	75068.4	90546.2	100261
EC:6.4.1.2	Acetyl-CoA carboxylase	67977	132528	144940	131193	161016	110262	144679	146448	27767.9	121655	125679	117197	119068	122736	130186	108059	140736	113596	60733.9	61235.2	104166	28940	45266.9	21824.4	125428	60686.7	43288.6	60088.2	99192.1
EC:6.1.1.20	Phenylalanine--tRNA ligase	61497.7	108158	108563	102842	117404	93500.4	115407	119131	43570.3	109344	107078	103668	96014.5	106024	115621	91403	112177	100409	80909.6	101475	80487.2	86034.5	103467	67171.9	137275	95943.9	104535	93129.2	98651.4
EC:2.7.6.5	GTP diphosphokinase	69941.8	98451.9	93025.4	89774.4	101868	85522.8	112974	120584	46453.8	99048.7	105846	105532	91664.8	101535	130418	95028.3	102137	92135.8	86527.7	102021	73230	85617.2	94481.4	69769.6	175044	104817	110639	117370	98623.5
EC:3.6.4.13	RNA helicase	64580.5	169228	172783	132923	147509	110300	130075	113421	34485.9	133162	109776	97538.8	104360	110664	94936.4	89415.1	137345	108626	61081.6	90513.9	94063.3	54940.7	61291.4	44250.7	89525.7	61051	67912.9	60016.4	98063.5
EC:6.3.5.7	Glutaminyl-tRNA synthase (glutamine-hydrolyzing)	54618.6	95066.1	101104	125006	140758	94566.7	135502	146277	30182	115816	133879	110349	118043	125484	137957	96790.9	153286	121745	70182.9	50266.4	108112	30426.3	49815	25979.8	158322	70215.5	43929	75711.5	97121.1
EC:6.3.5.6	Asparaginyl-tRNA synthase (glutamine-hydrolyzing)	54560.6	95048.1	101022	123398	140747	93844.7	131689	144554	29220	111260	131973	110255	117481	125474	137943	96250.9	152419	119739	69609.9	48913.4	107262	29241.3	49199	24406.8	158238	69582.5	43586	74836.5	96134.1
EC:3.6.3.17	Monosaccharide-transporting ATPase	79878.1	108110	98444	91877.9	88136.1	81965.3	92056.1	112764	38932.2	95715.7	114057	121905	80922.8	94462.5	219654	88044.2	114197	105318	74024.1	88936.2	58118.4	48819.8	59989.6	31758.6	239749	84815.8	43804.2	129911	95941.7
EC:3.1.11.6	Exodeoxyribonuclease VII	61355.1	107184	106337	99074.2	105965	90387.1	114069	116958	43257.5	107778	104838	101659	93737	104765	112968	88963.4	111212	97181.1	80274.6	100356	79074.8	78890.4	86787.9	65666.9	136123	95498.1	103809	91456.2	95915.2
EC:2.2.1.1	Transketolase	57715.9	113213	100180	87730.8	93492.7	83368.3	95808.6	103701	39766.2	106278	107759	111060	87090.8	96601	157612	99569.8	96038.9	103504	77368	94801.3	56963.1	63907.2	85573.9	50611.4	174307	89593.6	72812.9	103322	93205.4
EC:4.2.1.20	Tryptophan synthase	42721.8	107235	96830.7	93708.9	109280	86731.9	97906.2	80896.3	50421.8	105004	104220	88235.1	75791.7	88956.9	115147	89954.8	109380	99623.6	84138.9	86485.9	63250.9	82969.6	92533.6	73777	158500	96625.5	82394.1	105808	91733.2
EC:6.3.1.2	Glutamate--ammonia ligase	53227.8	112112	103750	83550.8	96672.4	78409.7	103026	96175.1	43934.6	99511.9	98963.7	99667.8	80585.4	98993.9	108834	93740.8	98466.8	96388	82202.1	90019	69671.5	82462.6	96318.4	64790.4	150491	91800.9	94747.4	97777.1	91653.2
EC:3.6.3.34	Iron-chelate-transporting ATPase	62431.4	121904	118876	106412	139512	92252.6	117995	105689	40121	95820.8	99967.7	113326	86386.6	87992.2	106329	78075	93954.4	94478.6	62461.6	86306	75123.4	64068.7	74717.6	56317.9	116897	74959.5	70588.1	82519.4	90195.8
EC:3.1.3.18	Phosphoglycolate phosphatase	38322.7	113766	93217.7	85259.2	84086.8	81620.9	94903.5	77973.4	43404.9	90887.3	103560	91855.7	78112.2	89835.3	113308	79900.2	117199	91021.8	80857.9	92947.9	53093.8	82326.8	94418.6	65407.1	144352	91675.6	101414	111587	88797
EC:1.8.1.9	Thioredoxin-disulfide reductase	48282	93967.8	108005	95602.8	129043	84521.1	118136	133561	31321.2	100526	100115	107901	96750.5	101409	109929	89375.2	104030	86191.1	63008.1	68819	87857.2	52707.4	69092.2	42364.3	129670	74106.8	70549.6	76217.4	88323.5
EC:3.4.21.89	Signal peptidase I	46147.2	98848.9	98165.9	86905.1	98298.3	81541	102485	109970	42093.2	88730.2	97233.2	89810.5	86278.1	95197.9	122203	89149.5	88493.2	85916.4	71508	80629	70084.5	70093.4	77620.8	59988.9	152153	86621.1	79548.5	98096.2	87636.1
EC:4.2.99.18	DNA-(apurinic or apyrimidinic site) lyase	56367.4	123464	116667	105538	110811	85373.9	110646	110605	33125.1	94280.9	98007.8	93659.1	92266.1	104643	108660	85677.8	113086	98206.4	62386	77449.4	79072.4	53951	70744.9	43042.6	109287	68870.3	65400.8	72711.6	87285.7
EC:4.2.1.33	3-isopropylmalate dehydratase	43463.4	103354	99607.7	93059.4	101098	86568.6	88401.1	84189.4	38729.3	97825.9	103885	98127.1	82023.6	88922.2	101234	87056.5	137596	92944.4	62357.2	59883.5	63827.9	56989.8	68695.6	50586.8	130858	70464.1	48248.7	81225.9	82900.8
EC:6.2.1.3	Long-chain-fatty-acid--CoA ligase	41963.8	91549.6	83776.1	79767.8	113951	79244.1	83618.4	68656.8	44482.6	96122.4	82349.6	90503.9	59946	75656.6	50487.6	73622	125140	92055.9	78753.1	108067	78662.5	100099	106205	81879.4	62174.7	79933.4	118093	72840.5	82843
EC:1.4.1.13	Glutamate synthase (NADPH)	48644.5	103091	98454.4	76352.9	87652.6	71823.9	89487.2	76202.4	45989.2	88504.2	88440.8	91769.9	64379.1	79295.7	98283.2	76029.5	106208	89365	69330.2	89800.1	63481.1	81807.3	89966.7	75235.3	100259	83075.5	82933.2	92181.2	82430.1
EC:1.4.1.14	Glutamate synthase (NADH)	48644.5	103091	98454.4	76352.9	87652.6	71823.9	89487.2	76202.4	45989.2	88504.2	88440.8	91769.9	64379.1	79295.7	98283.2	76029.5	106208	89365	69330.2	89800.1	63481.1	81807.3	89966.7	75235.3	100259	83075.5	82933.2	92181.2	82430.1
EC:4.2.1.35	(R)-2-methylmalate dehydratase	43450.4	101661	97737.2	91471.4	100223	85647.6	87777.1	83888.4	38630.8	97218.9	102898	97721.1	81395.6	88523.2	100969	86719.5	136255	92615.4	62300.7	59815.5	63236.4	56966.8	68680.6	50569.3	130834	70457.1	48233.2	81211.4	82396.7
EC:3.1.3.48	Protein-tyrosine-phosphatase	44390	88574.3	91093.7	77407.2	105054	67404.1	100634	117726	39661.1	83720.5	83337.7	81217.8	84183.9	93839.6	98352.1	75735.8	72764.6	76091.7	63808.8	74152	82244.3	65488.2	79474.1	58523.4	114005	83215.9	81435.6	86831.5	81084.5
EC:1.17.4.1	Ribonucleoside-diphosphate reductase	48459.5	87681.2	108216	95679	133217	81716.2	110042	93094	25963.1	93478.4	87759.1	82582.5	85257.3	88706.7	70992.6	77543.8	106824	80550.6	62567.6	87841.4	78081.1	62917.1	78426.2	40536.1	54873.5	63423.3	92177.6	44286	79389
EC:2.7.1.11	6-phosphofructokinase	46473.5	91141.4	81996.4	65155.3	68336.5	71402.5	84429.6	94620.6	35238.1	79223.9	86657.7	88025	68425	83616.4	126785	81850.5	69353.8	75864.8	69460.5	83131.2	51429.4	64779.6	78336.3	48125.6	164882	80609.6	70758.1	104259	79084.6
EC:1.3.99.22	Coproporphyrinogen dehydrogenase	52318.6	98230.4	94455.3	82402	91976.7	72552.6	84301.9	78325.6	31492.9	90507.4	87297.6	99803.1	70927.6	75105.1	91494	72527.5	95611.8	77236	70226.3	79892.4	53327.2	62905.8	80106	43206.2	125825	72909.6	81101.4	80084.3	78433.9
EC:3.6.1.55	8-oxo-dGTP diphosphatase	48522.7	88578.1	82609.4	98950.1	113912	74152	91917.4	99267.3	25260.2	82213.7	98827.6	81921.3	105037	96670.2	95119.4	77279.1	96640.6	78437.4	57875	59440.5	71884.4	38468.3	44979.8	25819.6	141194	60613.6	53603.5	76537.1	77347.5
EC:3.2.1.52	Beta-N-acetylhexosaminidase	34617.9	83185.6	89020.1	60999.4	58561.7	74277.8	72935.8	60145.6	51673.1	83698.9	75923.7	65834.9	55594.7	58535.3	72611.3	73267.9	77948	76847.3	79982.8	112680	51996.2	108046	99353.6	92401.7	82617.3	95042.5	128156	89526.3	77338.6
EC:3.4.21.102	C-terminal processing peptidase	26442	67821.8	71972.5	67585	93777.1	66134.1	80555.5	72670.6	43062.6	91383.6	71298	66074.4	51988.7	65150.9	66826.9	58723.7	71955.9	71945.5	76327.6	110966	53125.5	106907	118411	82658.2	84356.1	91950.3	121596	80441.5	76146.7
EC:2.7.2.4	Aspartate kinase	47424.4	83135.2	86263.4	75972.3	92420.5	72113.8	86537.2	80653.7	35607.1	91689.6	74209.4	81970.5	63252.1	69962.3	75850.5	70943.4	74171.7	74161.1	63056.5	95871.1	54616.8	77261.6	87687.2	60790.5	82089.2	75285.5	92629.8	69034	74809.3
EC:1.3.5.4	Fumarate reductase (quinol)	46849.6	79581.4	82402.9	87439.3	104847	74321.9	83159.4	79367.8	33518.4	87370.4	74674.5	78658	66146.9	76169.4	58001.6	66541	95819.6	84268.3	62276.1	95063.6	70121.6	73833.5	80109.7	61054.3	56268.9	69290.2	91311.5	50652.1	73897.1
EC:5.1.3.2	UDP-glucose 4-epimerase	46956.3	82165.8	78671.7	77496.4	96461.2	66587.7	87486.1	83646.6	30713.9	77753	79524.9	85706.8	65855.5	76024.7	80078.8	70082	87570.6	86862.7	61928.6	77383.2	64433.1	55558.3	67186.7	46250.6	108633	68029.1	70897	69485.5	73193.9
EC:2.3.1.15	Glycerol-3-phosphate 1-O-acyltransferase	50401.4	110932	101330	94260	98475.7	80861.8	98731.5	105466	22536.6	71023.4	94233.2	83995.7	83505.9	92400.9	107599	72041.1	94935.3	78249.7	47816	46702.1	62651.2	24797.5	37117.8	17176.5	123556	53515.1	33181	58518.9	73071.8
EC:4.1.3.27	Anthranilate synthase	34270.1	94159.4	76500	81509.2	96680.4	73525	83209.2	61736.8	35708.7	87760.4	87026.4	71012.5	61759	74879.1	77533.3	72813.2	94048.6	83548.1	65910.8	69889.8	50604.4	62976.1	73586.7	52554.1	110679	70955.1	64239.5	72004.5	72895.7
EC:4.1.2.13	Fructose-bisphosphate aldolase	52188.4	81188.3	71607.2	72588.1	82461	66337.4	80208.2	90424.1	30870.5	74376.7	73869.3	75610.2	60729	72748.3	118260	77842.7	71182.4	70119.4	59720.3	82289.4	50652.4	56294.9	62051	45221.8	134184	71271.8	63682.9	80392	72441.8
EC:4.3.3.7	4-hydroxy-tetrahydrodipicolinate synthase	43326.3	79233.7	82335	78470	84677.7	71564	85581.7	86606.8	28650.8	85986.3	81431.5	89182.3	66242.3	73126.8	98304.1	71532.5	105067	79132.1	53742.5	71408.8	62503.7	50571.6	57917.5	40114.2	104705	65428.3	60302.2	64842.7	72213.8
EC:3.4.11.18	Methionyl aminopeptidase	37830.8	89164.1	82794.7	72602.8	89239.3	65775.8	87526.4	76878.1	28858	79146.4	80072.6	71846.6	65447.3	73644.4	80019.6	66262	78323.3	70937.5	61692.7	78459.6	55022.1	63598.7	71920.5	46046.9	102832	69839.5	85961.2	70169.9	71496.9
EC:6.3.5.3	Phosphoribosylformylglycinamidine synthase	50048.4	73197.1	77665.4	81345.8	104439	67578.8	94868.5	106902	25784.9	75026.2	78714.4	67261	74939.2	89290.6	85798.2	66385.3	82620.5	77356.5	56897.7	58060.4	76165.5	46354.4	54826.9	36115.1	102239	63646.7	61752.2	52500.4	70992.2
EC:4.2.1.2	Fumarate hydratase	35616.9	97402.9	86331.6	68511.1	81883.5	63482.1	80125.7	71724.4	29411.9	74379.5	80423.5	79537.9	54467.1	67821.3	105388	65640.1	87480.1	73456.7	60576.4	69365.4	45613.7	53344.2	68035.7	41872.7	123054	69777.1	63721.7	76046.9	70517.6
EC:3.5.1.88	Peptide deformylase	44488.8	82159.9	82338	79440.1	92035.5	67674.4	91549.4	95850.7	27995	81069.6	76139.2	80115.9	79787.9	85114.2	90887.7	74229.2	86671	72409.9	47404	60954.1	63230.8	47731.4	61037.4	37697.2	83348.7	59500.7	61166.6	59020	70394.6
EC:1.1.1.1	Alcohol dehydrogenase	58394.5	99778.5	109469	95868.2	118385	67078.6	97985.3	112466	24608.1	69298.3	80411.3	77290.2	85043.1	92071.7	82253.5	69504.6	94025.1	76260.6	33605.5	50942	83253.4	26245.2	35176.4	29171.6	59409.7	40324.2	37368.9	43251	69605
EC:4.4.1.8	Cystathionine beta-lyase	59165.5	61042.2	68492	68172.5	83397	61831.8	77238.6	97220.4	35175.6	69436.9	67086.7	74243	62352.5	66346.5	105922	65261.7	79877.7	64674.2	54932.7	70349.5	54733.2	61052	63653.8	53988.8	104928	72916.2	67902.7	76198.1	69556.9
EC:2.3.1.128	Ribosomal-protein-alanine N-acetyltransferase	75189.1	93500	95958.6	86147.2	142897	68716.2	102725	98521.8	19623	70618.7	87350.7	87544.8	89163	85408.8	93914.1	68726.1	81239.1	74549.1	35959.9	40378.5	62397.6	19887.3	35140.7	15009.1	90776	41625.4	23141.4	51550.5	69202.1
EC:3.6.3.21	Polar-amino-acid-transporting ATPase	57428.4	72257.7	86963.7	81292.9	86280.9	63282.7	90373.7	116517	22190.6	64703.2	79528.4	83264.2	94593.4	88784	111382	73239	102781	69111.1	40058	41080.9	70171.9	22132.7	40807.4	18287.5	109378	48449.7	33369.6	54921	68665.4
EC:1.2.7.11	2-oxoacid oxidoreductase (ferredoxin)	20124.8	55601.4	38896.1	37402.5	46857.5	51781.1	55075.9	48512.8	48017.1	51138	54043.4	49368.8	33858.6	50288.6	70347	57340.4	45818.7	70577.8	86121.6	121476	34493.9	127455	144453	98188.1	84494.9	106118	140646	84028.5	68304.5
EC:2.5.1.7	UDP-N-acetylglucosamine 1-carboxyvinyltransferase	45275.7	72044.7	73467.7	69081.8	82777.8	61181.6	83112.3	91245.9	27452.1	70245.5	76003.2	69734.6	73866	79328.4	88452.8	67002.4	71558.7	64596	51632.5	60318.9	55751	50678.1	65532.5	38124.8	110834	61625.4	62737.6	65570.5	67472.6
EC:6.1.1.14	Glycine--tRNA ligase	45353.6	81344.8	85337.9	82298.5	87682.1	70449.1	85299.1	92326.1	25857.6	71690.7	76524.6	72020.5	75396.1	79098.3	75252.9	61842.6	87840.1	69253.6	50483.1	58469.2	63773.2	45558.2	54793	36091.6	86070.4	57676.6	59390.3	50111.8	67403.1
EC:2.5.1.47	Cysteine synthase	36664.8	87830.7	94471.1	75778.6	87027.7	65341.4	82184.1	93987.4	25305.7	74692.6	78331.4	68343.5	68178.9	83738.3	92654.4	65223.3	83725.9	74254.1	48676.8	56219.7	63058.4	44389.8	61302.8	32695.9	82037.7	51646.7	50120.4	55622.7	67268
EC:2.3.1.51	1-acylglycerol-3-phosphate O-acyltransferase	33204	77945.8	85076.3	70745	85853.8	62804.7	85305.6	76625.1	26514.9	82756	79441.5	71065.6	68013.1	76603.4	82143.1	65380.6	91161.4	72699.5	52957	58568.9	57343.3	47479.5	55408.6	36323.7	99077.6	58186.4	58928.4	62665.7	67152.8
EC:2.1.1.37	DNA (cytosine-5-)-methyltransferase	49897.1	67084.1	50270.7	49990.8	54577.9	49012.9	52568.3	63492.3	30856.5	70516.1	74898.1	65026.9	52514.6	58896.4	114473	61301.9	59069.5	60444.7	70111.8	75207.8	34214.4	64205	74195.2	43426.9	173483	77472.3	80408.9	101988	67128.8
EC:3.6.1.1	Inorganic diphosphatase	48783.6	79914.1	82578	71126.6	81200.6	63832.6	79632.3	79790.7	26761.7	79542.3	76508.9	77254.4	64152.5	74391.8	81771.6	64367.7	80477.1	72818.6	50826.3	64180.2	54774.7	46870.1	65791.7	38318.9	84077.5	56806.4	59920.4	60151.4	66665.1
EC:2.3.1.9	Acetyl-CoA C-acetyltransferase	28199.7	110383	117584	108091	129941	76684.2	93432.6	58793.9	15763	92326.5	101792	69445.7	77192.4	89451.9	59390.5	49848.9	176118	85418.7	30713.8	27984.9	80832.6	12728.1	17469.2	9801.09	49782.3	21234.7	17017	29917.2	65619.2
EC:3.6.1.66	XTP/dITP diphosphatase	29557.3	59864.2	62097	59586.8	68934.5	57308.5	65600.4	67264	32880.4	74200.2	60469.1	62043.4	51834.6	61217.1	62237.1	57164.8	66559.3	61901.8	58314.6	81074.1	51194.4	75018.3	85433.4	58407.8	77107.7	70466.2	92127.2	63713.2	63342
EC:3.4.22.70	Sortase A	61145.3	82223.7	60063.2	48781.8	54524.7	50753.7	87653.5	119513	20298.7	67400.1	76822.1	80738.1	87210.1	94993.9	123117	89839.6	59172.9	61016.7	35311.3	31554.1	51391.3	21181.5	26578.4	17130.4	117975	46134.7	26447.7	71545.4	63232.7
EC:2.7.6.1	Ribose-phosphate diphosphokinase	44049.7	65727.8	71123.5	65353.8	66671.9	58498.5	73344.2	86472.2	26399.8	66247.2	65966	66620.2	69443.1	71828.2	79899.3	61156.5	75034.8	61513.9	50295.3	59808.1	55895.2	48079.2	55805.1	37316.3	100902	60663.3	61787.3	61862.7	63134.5
EC:2.7.1.2	Glucokinase	30702.8	69126.1	76789.4	57775.3	55226.9	59576.5	72750.4	77418.8	31495.9	77122.8	64506.4	72791.8	59997.9	71203.8	77807.3	67350.9	72177.4	66738	46937	66274.2	54551.1	60352.7	62840.4	54048.2	65214.7	62469	66709.5	64127.5	63002.9
EC:3.2.1.86	6-phospho-beta-glucosidase	92902.5	52861.6	101729	85207.2	83609.8	63959.8	103090	153207	13877.8	45301.9	63484	67311.7	101788	98919.8	126543	67785.9	52135	60983	17374.8	45436.6	79471.8	13573.6	18160	13600.5	49390.2	30938.2	15575.9	36482.5	62667.9
EC:2.4.2.14	Amidophosphoribosyltransferase	36516.5	63288.2	59353.3	55295.2	66207.7	56020.3	68439	71242.2	33447	68041.7	67725	63863	55937.2	65879.4	76773.2	60732.8	65588	62048.6	55444.2	62832.3	45832.8	60746.9	67426.9	52903.5	105562	68995.9	66446.1	71484.1	62645.5
EC:2.4.2.9	Uracil phosphoribosyltransferase	44939.3	70395.2	78889.5	76494.8	92699.9	62746.6	85972.1	85181	25440.7	65062.2	70898.5	66282.3	70170	74696.1	63310.3	58786.8	78479	61010.8	41506.6	57187	61401.8	45340.3	62191.2	36377.3	60335.9	48054.7	58374.2	48089.7	62511.2
EC:5.1.1.1	Alanine racemase	37533	62054.8	66747.5	63519.2	72247.7	54044.2	75209.9	90272.3	26040.1	67416.7	66778.4	68810.5	60717.9	68483.8	81501.2	57367.9	65336.8	60131	49058.2	62874.8	54339.9	49819	59122.6	38019.3	107461	60506.6	58578.8	63500.5	62410.5
EC:2.1.1.198	16S rRNA (cytidine(1402)-2'-O)-methyltransferase	32170.8	61627.3	66481.8	63288.9	75093.7	59075.9	70944.1	68573.8	31910.1	75266.8	66673.3	61063.1	56432.8	63714.1	63238.7	55643.8	76432.5	61446.3	50075	69701.5	50981.5	64537.5	71905.2	55219.1	76757.3	64048.6	70815.6	60499.5	62272.1
EC:5.4.99.5	Chorismate mutase	46904.6	85048.7	71995.8	61985.8	76343.9	59716.1	67547.1	62290.7	28051.7	64738.9	66987.8	80451.7	50986.5	56574.1	78377.9	57681.3	68941	61025.9	52114.2	61591.9	38730	49484.5	63259.6	37579.1	106352	59863.5	58995.1	67390.7	62179
EC:3.4.21.92	Endopeptidase Clp	34667.7	71079.9	59230	59233.3	67827.8	55312.5	69697.9	71288	27406.4	66745.1	64120.2	65244.6	57248.7	63850.9	80563.1	56898.8	67835.5	61726.4	56405.7	59150.1	50814.2	51120.9	56495.2	38474.7	126592	64128.5	60920.4	70510.6	61949.6
EC:3.4.11.9	Xaa-Pro aminopeptidase	35359.5	64878.2	70483.7	62276.9	71650.2	55922.5	73425.9	69375.9	25440.1	64083.3	62815.1	69734.9	55093.7	61712	63425.7	57805.8	64034.9	60276.1	53158	78348	45721.7	63619.8	77311.9	44530.8	76315	63973.2	81852.8	56496.1	61754.3
EC:2.1.2.2	Phosphoribosylglycinamide formyltransferase	34898.4	66893.2	71384.2	70154	80809.6	63755.8	71707.1	68237.1	31729	71796.4	69671.1	62797.9	61418.2	66055.4	63070.3	55768.7	73368	62609.4	48350	61763.9	53943.6	55269.4	59928.3	48592.2	72716.3	57126.8	60785	55853.9	61444.8
EC:2.5.1.75	tRNA dimethylallyltransferase	34733	58402.3	60080.3	56694.6	65558.5	53769.3	65356	64757.1	32176.2	65114.7	60216.4	58897.1	52087.3	59799.6	60574.8	53745.1	62378.3	58685.6	56400.2	79006	45925.9	72999.9	84329.4	57680.1	74647.6	68536.9	87279.1	62686.1	61161.3
EC:1.1.1.95	Phosphoglycerate dehydrogenase	30623	71386.7	66926.5	64580	73469	58934.8	65977.6	56517	27161.7	75936.3	67507.2	58496.3	52336.6	60091.7	90751.1	61740	91916.1	68995.4	48607.1	60950.8	42444.7	48177	59069.9	37898.1	81311	57571.1	57765.3	60075.9	60614.9
EC:2.3.1.180	Beta-ketoacyl-[acyl-carrier-protein] synthase III	27839.5	59733.4	63957.2	64738.8	94476.5	54916.5	69474.2	64616.1	31000.8	73964.4	60464.9	53503.6	50801.8	57374.9	59321.4	49078.4	82083.7	60112.5	51313.6	63940.9	47731.3	64123.4	76455.8	49991.4	75018	60108.3	62050.8	55877.4	60145.3
EC:2.4.99.17	S-adenosylmethionine:tRNA ribosyltransferase-isomerase	30601.6	57873.8	58163.3	54505.3	62293	52205.7	64483.5	65204.8	31681.5	61299.4	60290.6	55273.1	49371.9	56285.6	61057.1	50085	61407.5	56985.2	57509.8	79378.5	42483.9	71173.3	76070.5	57006.1	76246.5	69035.8	84488.4	62821	59474.3
EC:3.1.4.46	Glycerophosphodiester phosphodiesterase	39964.2	77367.5	77656.2	76137.3	110020	59227.4	82334.2	81765.1	28323.8	65005.4	62839.7	56671.4	59409.2	70795	58958.1	53475.8	78248.3	65486.6	35984.8	51324.8	58968.2	37541	35134.6	46236.4	54223.3	46848.1	43529.1	49094.5	59377.5
EC:5.4.99.12	tRNA pseudouridine(38-40) synthase	33576.5	66920.9	60653.8	59712.7	67036.8	53356.7	68990.1	68622.8	26455.7	60976.9	62586	62178.4	54457.4	61128.2	79745.7	52623.3	62226.9	56245.4	51074.7	59019.7	42748.6	48048.3	55260.3	36927	102168	59642.7	58446.3	65843	58452.6
EC:3.5.2.3	Dihydroorotase	30641.5	65298.4	71287.3	65032.5	69573.3	54122.1	70871.7	65975.4	22838.2	69892.8	66922	59454.9	56886.6	64038.8	66382.9	52800.6	88206.4	62507.3	47965.4	56287.8	51350.4	44418.8	52725.1	34146.4	84862.7	54936.8	54318.3	49916.1	58345
EC:4.3.1.17	L-serine ammonia-lyase	50836.2	66395.6	76055.9	66725.6	66517.2	55587.5	70127.6	85872.9	25023.5	58237.4	61073.9	64927.4	63350.9	69527.9	87615.7	58794.1	66553.9	56916.7	35877.8	60676.8	51351.7	42631.2	60828.3	35236.6	42175.7	48057.9	48226.4	49469.1	58024
EC:2.6.1.1	Aspartate transaminase	25153	61732.1	61735.2	51993	58108	48753.5	56280.4	46278.2	32139.8	65292.9	51627.6	57294.8	37897.3	44091.2	61580	47217.8	63673.3	54002.8	57885.5	80726.4	29307.7	74516	90871.3	57958.7	83555.1	70134.4	84475.9	67182.3	57909.4
EC:6.1.1.7	Alanine--tRNA ligase	37425.4	64834.8	64432.2	60239.5	67765	53152.9	67861.9	72843.8	24652.9	61397	60498.9	68266.7	55209.3	62137.9	81619.4	55754	63507.2	57081.7	44581.6	56034.5	43682.4	45397.1	55652	35621.7	77784.3	55787.7	55884.5	54421.8	57268.9
EC:6.3.2.12	Dihydrofolate synthase	36920.2	61457.5	59039.1	57265.7	65573.6	53902.8	65448.1	66748.9	25173.6	59478.8	62965	61755.6	58514.9	64138.4	67703.8	56620.6	63132.4	56256.5	48552.8	54786.5	44302.1	46759.4	55513.1	35828.1	97699.8	56658.9	58934.3	57195.9	57083.1
EC:6.3.2.17	Tetrahydrofolate synthase	36920.2	61457.5	59039.1	57265.7	65573.6	53902.8	65448.1	66748.9	25173.6	59478.8	62965	61755.6	58514.9	64138.4	67703.8	56620.6	63132.4	56256.5	48552.8	54786.5	44302.1	46759.4	55513.1	35828.1	97699.8	56658.9	58934.3	57195.9	57083.1
EC:5.1.3.3	Aldose 1-epimerase	37648.3	51940.1	57668.4	51943	43780.9	50089.3	53636.3	61320	38281.9	59546.3	49168.6	55501.8	45406.9	51530.1	55290.4	53967.6	58832.7	50234	53796.2	71679.4	40451.2	75898.9	80110.2	65658.8	60380.5	68789.8	86817.6	65981	56976.8
EC:2.5.1.49	O-acetylhomoserine aminocarboxypropyltransferase	32627.3	70179.8	59291.2	43302.1	58349.7	46937.3	55543.1	54270.7	26083.1	63530.5	64177.6	64099.7	46883.6	54859.7	78229.4	58481.4	73180.2	55634	51178.8	55756.6	36042.4	50533.7	61087.8	38413.6	106287	59836	56348.1	67434.4	56735
EC:3.2.1.22	Alpha-galactosidase	26280.1	59948.6	44356.1	42257.5	32394.9	48938	53108.6	62519.2	46157.2	46756.3	48604.9	53807	46055.8	58736.6	80277.1	55442	37443.2	51107.6	55025.8	60363.4	32865.9	73229.9	63713.4	73964	88320.5	82750.1	75155.5	85278.3	56602.1
EC:4.2.1.59	3-hydroxyacyl-[acyl-carrier-protein] dehydratase	42736.3	69154.2	70157.9	61444.1	71789.7	56214.1	65484.6	64188.3	23604.7	62071.2	62227.5	56556	54547.2	56950.1	59947.3	52055.1	65755.9	55629.3	50042	65491.8	41362.1	43460.6	51798.9	34134.5	69050.6	51512.7	73065.4	48639.8	56395.4
EC:3.2.1.51	Alpha-L-fucosidase	14123.3	29045.6	42459.9	44965.3	44900.3	49217.4	48503.6	41094.4	45776.4	62033.9	42870.9	45464	26014.1	43126.2	40765.4	55849.4	41032.6	46231.7	67411.6	104773	32517.3	101650	95126.1	91026.2	37011.9	89385.8	123648	71770.2	56349.8
EC:2.1.1.190	23S rRNA (uracil(1939)-C(5))-methyltransferase	33097.9	62785.4	57007.1	53534.5	62914.3	51338.4	67298.1	67914	25642.6	62384.4	66826.6	57901.9	53404.1	59848.8	76025.2	55725.6	59406	58794.8	45976.6	56133.8	40490	47505.6	55743.5	36720	87156.8	53934.9	57502.6	63054.4	56288.1
EC:1.2.1.12	Glyceraldehyde-3-phosphate dehydrogenase (phosphorylating)	34795.3	69957.9	71316.8	61678.5	89594	50568.5	71260.2	61634	22988.6	59409.2	59470.5	56296.5	50531.7	56830.6	64207.8	50528.7	61303.5	54418.2	45898.7	57032.6	42252	44225.1	52998.9	34330.6	85200.3	54236.1	53814.4	49569	55941
EC:1.3.5.1	Succinate dehydrogenase (quinone)	23537	66391.7	65790.1	59780.9	86795	54162.2	64129.8	43786.2	27504.2	76182.4	58462.5	56579.7	37937.2	52602.9	40624.1	47219.6	79590.3	70601.8	48127.7	77626.2	48740.5	67405.8	70637.8	53387	20607.6	50477.1	77248.4	39494.8	55908.2
EC:3.5.4.10	IMP cyclohydrolase	34454.4	56997.1	56758	54207.7	62276.7	51699	61896.9	62486.1	23891.9	60228.1	57248.4	57782.3	49718.6	56374.5	58808	51263.3	60131.5	55186.8	50661.4	70444.7	42486.1	57126	67397.2	41334.7	70390.2	58484.9	78205.4	52851.9	55742.6
EC:2.1.2.3	Phosphoribosylaminoimidazolecarboxamide formyltransferase	34454.4	56997.1	56758	54207.7	62276.7	51699	61896.9	62486.1	23891.9	60228.1	57248.4	57782.3	49718.6	56374.5	58808	51263.3	60131.5	54784.8	50661.4	70444.7	42486.1	57126	67397.2	41334.7	70390.2	58484.9	78205.4	52851.9	55728.2
EC:1.1.1.25	Shikimate dehydrogenase	31527.9	66756.3	60418.6	52804.3	65064.5	50288.8	66643.7	50598.2	24936.3	63758.7	63552.8	63069.7	49271.5	54684.1	59914.3	53452.3	79907.5	57227.7	50102.6	55890.3	40306.6	46661.1	53346.9	35665.6	95639.2	52282.9	56136.4	58194.9	55646.6
EC:2.4.2.10	Orotate phosphoribosyltransferase	33334.9	61279.4	55808.7	53556.7	60749.6	50455.3	64451	65302.5	24962.2	62733.4	61694.1	58196.6	53681	59189.1	68279.4	53971.3	62029.8	55914.8	48050.4	54183.6	42661.9	47100.1	54765	36345.1	97110.7	56635.1	56337.1	56512.3	55546.1
EC:2.7.1.71	Shikimate kinase	35751.9	62839.3	54952.2	50835.8	59909.6	51058.5	61637.3	52615.1	25470.1	60217.1	63816.6	61004.7	48197.7	55516.1	73367.4	55237.5	62512.5	58924.5	49878.4	59432.1	33804.9	47489.7	57926.4	36487	98117.2	56814.2	56704.8	63711.9	55508.2
EC:3.1.11.2	Exodeoxyribonuclease III	31459.2	62972.1	69046.8	64345.3	69178.3	53809.3	66589.7	65763.6	23159.5	65395.3	63917.7	57285.8	58561.5	64984.3	65544.1	52247	78787.2	59897.9	42674.1	49533	50902.7	41897.1	52310.2	34147.1	66625.9	47443.6	51548.4	43622.6	55487.5
EC:2.7.4.14	UMP/CMP kinase	35478.4	64779.3	55531.8	53833.7	59881.8	48817.1	60967.3	68406.5	25862.1	56610.3	58886.8	58128.4	51605.1	58210	85165.6	51600.1	58056.7	54840.9	45983.1	56785.8	38027.8	45886.3	57074.7	36539.7	87793.2	55384.4	57835.6	65322.2	55474.8
EC:3.4.23.36	Signal peptidase II	30854.8	59015.2	57123.9	54588	60452	50948.1	61633.7	64874.6	25091.9	59330.4	59650.6	55810.4	52000.7	56379	71289.4	48871.6	67626.2	54300.6	48943.1	55084.6	43826.5	47243.5	54157.2	36130.9	99297.1	58243.9	57478.5	60819.8	55395.2
EC:5.3.1.6	Ribose-5-phosphate isomerase	36987.3	65526	61406.2	59152.3	64542.6	53881	68142.4	65045.7	23686.5	63355.4	60015.7	57929.4	52959.5	62879.3	67048.4	54395.6	61293.2	56416.2	43077.9	61295.9	43465.8	45257.1	55411.9	36405.2	71956.9	53749.6	56186.4	49381	55387.5
EC:5.3.1.1	Triose-phosphate isomerase	34547.6	57442.5	55642.3	52543.6	63271.9	49735.3	62112.8	64373.7	24014.3	58724.1	57462.8	55261.6	49663	55779	72383.5	48551.3	57791.4	53963.6	50161.6	64013.3	42050	55983.9	65916.9	38202.4	71122.2	56854	74718.6	53898.5	55220.9
EC:2.6.1.42	Branched-chain-amino-acid transaminase	31019.4	61907.3	66241.6	62701.8	74079.1	51950.1	67916.6	66065.7	23357	66485.8	60830.3	58285.1	52812.2	59076.9	63532.7	52632.2	67334.8	62956.3	45899.7	55471.7	47371.6	44487.2	51969.6	34854.7	69873.8	48541.8	49485.2	46914.8	55144.8
EC:6.1.1.6	Lysine--tRNA ligase	38066	71043.9	69163.7	66473.2	68967	54737.5	64462.9	63222.8	23425.6	60150.6	58686	56438.3	52674.9	57843.5	63125.4	49989.6	65371.1	58556.6	43135.9	55658.7	44336.5	43686.1	52257	34218.7	69666.3	49485.6	53308.4	46515	54809.5
EC:2.7.7.60	2-C-methyl-D-erythritol 4-phosphate cytidylyltransferase	29354.1	62507.7	51214.7	44226.8	53665.9	44795.4	61227.2	49796.3	24593.9	58352.5	58028.8	60152.1	41518.3	51669.8	64171.2	51681.4	60247.6	55446.8	56484.7	66740.9	32420.5	58414.7	68432.9	39011.1	95451.2	59434.7	71936.2	61725.2	54739.4
EC:1.20.4.1	Arsenate reductase (glutaredoxin)	37929.5	75678.4	81480.3	68868.1	95778.8	57067	76935.5	64674.8	21802.1	71096.4	67479.1	56908.6	58257.9	65878.1	64283.3	47638.4	90975.3	58772.3	30885.4	42116.7	50462.3	27173.9	28256.5	27600.8	57004.7	34853.3	26756.6	41252.5	54566.6
EC:6.3.2.13	UDP-N-acetylmuramoyl-L-alanyl-D-glutamate--2,6-diaminopimelate ligase	40085	56693.9	59305.8	58385.7	68609.3	51466.8	68713.2	78380.5	22823.4	57298.8	58042	55189.1	55657	62715.1	66454.7	49246.1	58182.5	52282.4	41349.9	53052.3	49797	44415	53914.1	34849.9	72256.3	51338.6	57303.6	48474.3	54510.1
EC:2.6.1.9	Histidinol-phosphate transaminase	21847.7	75952	72008.2	64285.5	71128.5	57331	63678.9	45841.2	23139	67032.9	68464.3	52539.8	53579.3	59789.2	56772.9	50564.1	87640.4	60779.7	42739.2	53312.5	45827.8	39688.6	42581.6	32982.6	69670.9	46082.3	49970.3	46188.6	54336.4
EC:3.5.99.6	Glucosamine-6-phosphate deaminase	35153.2	38105.3	39449.7	39147.2	52544.9	48485.9	53066.9	66506.9	31732.1	58883.3	46421.4	58661.4	42687.2	45450.4	74429.6	48296	39109.4	46835.2	53754.2	71376.2	38702.8	67537.4	64789.6	56260.1	85092.7	66887.1	82745.8	69180.9	54331.9
EC:2.3.1.234	N(6)-L-threonylcarbamoyladenine synthase	36341.8	60150.4	59970.7	53550.4	60755.6	49347.1	64169.8	67921	23146.7	62033.1	61269.3	64175.4	54696.8	60433.1	66329.8	52190.6	62382.6	55113.7	42211.4	53380.5	42597.4	45251.2	59470.6	34848	75149	50561.6	53848.6	49975.7	54331.1
EC:2.7.1.4	Fructokinase	38318.2	61119.6	66598.1	54370.1	54939.7	53313.2	64421.9	63380.9	29084	61119.3	56768.7	58333	52712.1	58757.6	56430.2	54231.4	52893.1	53947.8	40174.7	59895.8	41076.3	54039.1	59451.7	48459.3	56788.3	53302.7	60033.9	54468.7	54229.6
EC:6.1.1.12	Aspartate--tRNA ligase	31313.8	58851.5	56953.5	52998.7	60263.4	47972	61603.5	63663	23764	59544.1	58926.4	55281.8	51715.2	57187.2	66995.7	51389.6	60089.1	52788.4	47367.4	52977.1	41898.5	46447.9	53987.3	35402.1	97106.2	53747.8	56141.8	58896.3	54116.9
EC:2.7.1.48	Uridine kinase	30400.7	54191.2	54884.5	45942.1	53307.4	45380.9	55932.8	60812.1	30488.8	51827.7	48772.2	53294.6	42816.5	49388.4	63346	43716.7	39241.2	45891.5	48950.4	76941.3	34942.2	69034.9	76336.8	55223.7	66760.6	65410.3	86137.9	64962	54083.4
EC:1.8.1.4	Dihydrolipoyl dehydrogenase	22486.2	56256.7	65421.9	69218.1	102471	59194.5	74763.3	61187.6	21370.7	74220.6	65204.6	45171.7	54609.5	62473	67237.8	47735.6	81098.3	65551.8	34569.5	53223.9	58492.5	41023	45188.6	33639.1	28607.7	38320.2	48988	35133.8	54030.7
EC:2.7.1.33	Pantothenate kinase	31456.9	57741.4	58880.1	53897.7	65128.9	50880.4	60891.6	67537.3	23613.1	60138.9	59319.5	56104.1	50498.9	54662.8	73906.9	50081.7	59722.2	54382.4	42797.6	54714.9	44285.9	47278.2	56015.5	36941.1	77689.7	53024.2	55630.3	53988.3	53971.8
EC:1.9.3.1	Cytochrome-c oxidase	2885.67	101397	107828	85329.2	124544	58380.3	89515	48848.1	9835.79	108662	89716	47408.3	54853.4	66631.1	38318.9	46267.2	160977	84184	30465	21017	71637	5723.32	4631.15	5637.04	18679.2	10563.3	7395.25	6313.71	53844.4
EC:2.4.1.1	Glycogen phosphorylase	40975.3	60026.2	57012	55320.1	37363.5	52115.6	56065.6	67853.3	26263.7	53818.6	56886.6	64580.1	57237.4	57826.5	72774.4	53980.7	47135.2	52776.2	45448.9	57529.6	38814.2	47383.4	54769.7	36007.6	86506	53203.9	53591.3	61722.1	53749.6
EC:1.3.1.9	Enoyl-[acyl-carrier-protein] reductase (NADH)	26856.8	59684.1	62926.8	62108.4	80451.6	55087.9	66743.9	62557.5	22613.1	62169.5	62332.1	54628.2	50636	53922.2	58688.3	48597.1	63560.2	55299.3	44309	50306.2	46470.8	46861.1	58421.4	33288.5	73912.4	45845.1	49335.5	46243.3	53709.2
EC:2.6.1.16	Glutamine--fructose-6-phosphate transaminase (isomerizing)	34100.6	76084.9	66327	56884.6	63885.2	50058.9	63841.8	63888.7	22332.9	57867.9	56187.3	56697.5	52987.8	60274.7	65716.7	51877.3	61941.9	56680.7	40462.7	52248.8	43812.5	42213.8	52289.3	33423.3	67235	49315.2	52522.6	47375.2	53519.1
EC:1.15.1.1	Superoxide dismutase	23107.1	73470.4	70554.6	65909	86055.5	56076.7	65187.9	45735.3	22183.9	66983.4	63271.6	43193.4	47841.3	53262.3	67348.9	42333.8	76347.8	59237.7	42207.7	56358	41483.3	42297.9	46925.8	33100.8	65921.7	45820.7	47707.9	45407.9	53404.7
EC:2.1.1.63	Methylated-DNA--[protein]-cysteine S-methyltransferase	29468.7	61827.4	67626	63297.7	72710.9	52304.9	61833	63635.8	21195.3	56010.7	55775.3	52776.2	50681.7	55868.5	63117.5	46765.8	84983.2	57297.2	40462.3	52702.7	46237.1	42196.2	49883.3	33236.5	66720.1	48101.1	53400.6	43984.2	53360.7
EC:6.3.5.2	GMP synthase (glutamine-hydrolyzing)	31103.9	60200.3	60309.2	58387.1	67026	52003.2	66530.6	62734.3	22881	61600.8	60358.1	57589.1	53046	60143	58781.2	53888.1	69829.1	58887.6	39190.5	55724.2	43649.6	45198.2	53158.8	35897.4	57151.5	46882.4	54156.7	47778.3	53360.2
EC:1.2.7.1	Pyruvate synthase	33840.1	58261.4	43602	32689.8	27501.3	34662.7	47166.2	54129.1	24327.8	43506.9	46022	61711.2	35098.2	45383.7	86398.2	62781.5	41389.6	48179.9	57737.2	54999.4	20565.6	51772.8	73593.9	38139	149276	76386.5	60499.9	78570.2	53149.7
EC:2.7.4.8	Guanylate kinase	32640	59433.5	58902.2	58318.1	65596.3	51115.2	67690.3	76721.6	22280.6	56351.2	55493.7	54239.1	54564.6	63034	62335.3	48644.5	57994.6	50411.9	40318	51328.9	49202.1	43342.5	52912.7	33937.1	69892.1	50005.7	55135.5	42806.8	53023.1
EC:2.1.1.199	16S rRNA (cytosine(1402)-N(4))-methyltransferase	33003.3	59521.7	56356.4	57560.6	60780.7	50977.6	63115.4	63558.1	23971	57603.4	58325.8	56723.2	50768.2	57626.8	68340.5	50959.7	58956.9	53870.3	43085.2	53818.2	41336.7	43870.1	53140.3	34553.7	71169.8	52310.1	54041.8	51708.4	52894.8
EC:4.1.1.20	Diaminopimelate decarboxylase	31297	57203.5	57715.4	53650.3	66806.3	49289.3	65065.2	65227	22719.5	60233.8	58696.4	54917.1	52584.7	57545.4	75696	54222.2	60999.1	55358.1	42453.8	51992.1	43858.3	39445.1	44224.9	33187.3	70871.2	51356.7	53029.5	50393	52858.5
EC:3.1.3.16	Protein-serine/threonine phosphatase	41311.8	70863.8	66148.7	58148	69310.4	47780.8	74142.2	68868.6	17158.6	48801.5	70729.9	59788.5	55034	65482.2	86045.2	57793.4	58398.3	62234.6	35487.6	33722.3	37396	23753.3	40160.5	16243.8	89386.7	38662.5	26520.6	55966.1	52690.7
EC:2.5.1.6	Methionine adenosyltransferase	31194.8	59393.7	57000.1	52650.9	60323.8	48109.5	62060.9	62710.3	22857.3	58368.6	57159.6	56319.2	51062.2	57055.1	66303.2	51913	57501.8	52909.9	42184.6	54383.9	41575.6	44592	53810.8	34388.3	75252	50398.9	53742.4	50538.6	52348.6
EC:6.3.2.4	D-alanine--D-alanine ligase	33638.4	59303.8	58665.3	54451.4	61292.2	50260.3	61375.3	63881.4	22780.7	56516.4	55767.2	55249.6	50616.1	58087.3	66374	49689.1	58627.6	55635.2	43049.7	55749.8	42693.5	43744.9	52322.1	34150.7	70003.6	49895	53112.9	48734.1	52345.3
EC:6.3.4.13	Phosphoribosylamine--glycine ligase	30834	60079.4	61225.6	56433.3	62384.8	52158.9	63026	62030.2	22055.2	62840.5	60484.7	55343.7	54375	58192.1	60134	48677.9	64522.5	54189.7	40755.1	50335.3	44763.6	42828	51215.5	33275.6	68254.5	47117.2	51387.3	46021.9	52319.3
EC:5.3.1.9	Glucose-6-phosphate isomerase	32001.9	61004.4	56439.1	52525.6	56877.1	50194.3	61595.3	64768.4	22586.8	57934.2	57209.3	56137.3	50118.3	57491.1	68881	50380.4	59525	53919.2	41324.3	52672.2	42623.9	45336.4	52944.9	35192.4	69815.3	50097.9	53754.2	49336.4	52238.8
EC:6.5.1.2	DNA ligase (NAD(+))	34444.7	54809.8	58095	54068.6	62388.8	47650.2	59022.4	62465.1	22500	56040.9	56430.8	55003.8	49422.7	58945.8	68873	52813.7	58320.9	55305.6	41470.5	54723.7	41420.4	43428.8	52449.8	34192.2	69637.8	48978.4	52805.1	49468.8	51970.6
EC:1.1.1.205	IMP dehydrogenase	34048.8	56127.3	57064.2	55310.2	61934.1	48376	61508.8	60595.1	22991.8	60013.8	55163.4	56304	51664.6	58118.6	59906	52412.5	59928.4	53826.7	42240.4	52129.9	45371	44346.1	52496.5	34670.8	68843.7	49223.6	53470.8	46558.6	51951.6
EC:4.2.1.11	Phosphopyruvate hydratase	32116.2	57184.8	55927.7	53101	60952.9	48921.8	62812.6	63113	22632.2	57344.9	56946.2	55741.8	50908.1	58121.7	64983	51825.3	58385	53066.4	42110.6	53948.2	40781.2	44523.8	53281.5	34969.7	68826.4	50081.9	53500.5	47873.8	51927.9
EC:2.5.1.3	Thiamine-phosphate diphosphorylase	31708.7	63238.7	58800.6	51793.8	60929.3	51512.3	61063.2	45964	27600.6	60338.6	57842.7	56330	41696.7	51638.8	53296.3	50773.4	61581.3	56372.5	44393.8	55211.3	33807.4	52614.6	58861.5	46344.7	56452.9	55809.7	59212.9	47457.2	51880.3
EC:5.1.3.1	Ribulose-phosphate 3-epimerase	30881	58083.3	56878.4	52368.7	63808.4	49060.5	64236.1	61181.4	22520.3	59625.5	57549.3	55241	51337	55966.5	58499.6	51375.9	60177.3	51402.8	41324.9	54163.6	41783.3	43491	53017.4	34510.8	69095	48977.2	54945.8	50279.1	51849.3
EC:3.2.1.20	Alpha-glucosidase	30278.2	59542.1	65502.6	47143	45539	49379.8	64659.9	57623.9	29633.8	64742.4	53518	51662.6	47550.7	54455	52598.5	60227.1	57738.6	51776.1	40510.1	56925.8	44552	45611.5	31039.5	45467.4	83819.1	53897.7	48857.5	55692.6	51783.7
EC:2.7.1.24	Dephospho-CoA kinase	33737.5	53917.8	53807.6	51702.5	59920.4	47007.2	58680.2	58793.5	22206.8	56114	53690.8	52546.7	47892.9	52530.8	54398.6	45357.2	56684.7	50466.3	48167.4	60881.5	40541.4	52988	64384	36488.4	66070.7	52679.8	70250	47393.7	51760.7
EC:6.3.5.4	Asparagine synthase (glutamine-hydrolyzing)	17937.3	66985.2	62871.2	43361.7	56176.1	43328	57410.9	61327.4	29562.2	52403.3	55080.8	48600.1	44574.6	58602.6	69668.5	50801.9	49966.8	54786.5	45070.5	39095.5	40759.5	41427.4	39467.5	42038.6	112242	55178	40091.6	69882.3	51739.2
EC:2.7.2.1	Acetate kinase	20494.5	50410.8	61794.7	53585.2	50466.9	66446.8	62493.4	91639.8	62442.5	46252.3	47836.9	51246.1	53587.1	62499.2	27103	24676.7	48216.7	25076.1	38764.3	31510	32584.6	43461.5	53476.1	34087.3	72562.3	52507	52414.5	48227.2	48780.8
EC:3.4.21.53	Endopeptidase La	20981.1	66099.7	63245.4	51047.1	55498.2	48765.3	56530.3	52015.3	22229.4	56265.4	59880.9	62505.3	41486.9	55820.2	70478.8	52714.4	68210.3	60283.2	43949.4	51724.6	35579.9	43121.4	51911.4	33600.1	69428.5	49288	49801.8	47921.8	51442.3
EC:1.17.1.8	4-hydroxy-tetrahydrodipicolinate reductase	30906	54904.7	56648.8	54781.8	60080	49223	60688.8	62217.9	22436	55947.8	56951.4	54183.6	50548.2	55737.4	67666.8	48332.6	59691.5	52615.3	41212.4	51764.4	41074.2	43322.7	53094.6	34185.4	69730.6	48701.8	52572.4	48179.8	51335.7
EC:3.1.3.7	3'(2'),5'-bisphosphate nucleotidase	27700.4	66797.6	60340.7	49512.9	56635.1	48558.8	59110.6	59933.9	22965.6	52373.9	50110.3	51649.1	44893.7	53428.7	59190.5	47333.5	44818.4	50043.2	43259.7	62595.9	40278.4	49989.6	55140	39761.4	73191.4	54111.1	61798	51187.2	51311.1
EC:1.1.1.3	Homoserine dehydrogenase	34548.9	60562.3	59121.1	54578.9	65344.7	50062.9	58087.7	61455.5	21443	56350.4	54446.5	57051.8	49279.2	58171.7	59660.9	52216.2	58740.2	52492.6	40333.9	53911.1	41032.7	41921.3	51421.3	32452.2	67014	46780.2	51600.1	45329.6	51264.7
EC:2.5.1.31	diphosphate specific)	30808.1	57925.1	61242.5	52176.1	64410.4	48610.5	64435.5	61769.4	22109	55801	55059.5	54284.5	50158.9	55053.1	64178.3	47953.8	57545.6	51706	40615	51148.3	41096.3	43097.7	52231	33830.7	68557	48464.3	52653.8	47266.5	51221
EC:6.1.1.10	Methionine--tRNA ligase	30840.9	56860.2	60210.4	52571.3	65907.9	48173.3	60990.1	60706.4	22180.2	55370.1	55548	54692.1	49778.8	58038.1	58598.8	50252.8	58243.5	51486.1	40625.1	51245.6	40961.4	43278.5	52330.6	33921.2	69379	49229.3	52788.5	46523.5	51097.6
EC:2.7.1.40	Pyruvate kinase	33914.3	61153.6	68401.8	54673	59136.1	49089.1	63044.8	61405	21956.4	57037.8	54052.6	56499.3	50107.7	57944	57960	48481.9	66746.6	53298.4	37021.2	55188.7	41309.6	42452.9	51866.5	33502.1	54848	43185.7	51702.7	44655	51094.1
EC:4.2.1.46	dTDP-glucose 4,6-dehydratase	37240.9	55967.4	57185.8	52425.9	49597.5	47490.5	52833.3	65120.3	22114.7	60688.2	53156.5	59759.9	49654.5	56828.4	58686.5	53262.3	59111.4	54680.8	43192.3	52818	45309.3	43105.6	51397.7	33593.6	66061.3	47028	52753.5	45283.6	50941
EC:6.3.2.8	UDP-N-acetylmuramate--L-alanine ligase	30805.1	56815.6	56242.7	53747.4	60340	49501	60269.8	61257.5	21984.7	58616.6	56407.7	53875.4	51306	56750.3	59076	47731.8	59788.8	51837.8	40850.3	51114.8	42330.3	43195.2	51799.6	33649.4	68839	48678.1	52540.7	46677.6	50929.6
EC:1.2.1.11	Aspartate-semialdehyde dehydrogenase	30789.6	57855.3	58475.9	55554.5	61052	48884	59704.8	60459.7	21904.9	58731.8	56790.4	53056.2	51323.8	56076.6	58012.3	46437.3	61649.8	51657.6	40526.4	50685	42640.9	42888.4	51696.1	33435.1	68233.5	47672.2	52318	45913.3	50872.3
EC:2.7.7.41	Phosphatidate cytidylyltransferase	34788.4	55285.6	57639.6	57336.4	59845.3	48867.6	60089.6	60713.8	22100.4	56940.7	55294.2	54131.7	50110.9	54694	57171.8	47333	59535.7	51408.3	40975	51490.1	43386.3	43167.4	52127.8	33856.9	68595.7	47837.5	53008.6	46142.2	50852.7
EC:6.3.3.1	Phosphoribosylformylglycinamidine cyclo-ligase	30810.3	58003.9	57695.1	53953.8	61241.5	48354.2	59703	59959.8	21932.1	58358.3	57343.9	54352.8	51198.5	57672.9	58605.2	49794.8	59483.3	52393.5	40508.6	50086.7	42582.3	42644.2	51283.5	33044.1	67913.3	47746.7	51523	45567.4	50848.5
EC:2.3.1.179	Beta-ketoacyl-[acyl-carrier-protein] synthase II	27241	55105.1	59741.7	51958.7	59633	43070.9	62769.6	60906.9	20903.6	60557.2	59532.3	51285.3	49151.4	55146.8	58867.9	49163.2	62744.4	55456.5	41268.8	52388.3	40588.7	42772.6	52018.3	32921.2	69059.8	47372.3	51921	46060.9	50700.3
EC:2.1.1.191	23S rRNA (cytosine(1962)-C(5))-methyltransferase	29515.5	56362.4	54674.7	42522.9	44316.4	42821.2	53428.7	49436.9	23615.2	52980.2	61865	54439.8	44588.1	47185	73684.3	45274.8	55978.2	56116.6	45903.6	54264.6	30330.9	48744.5	54914.1	35671.4	90567.1	53170.7	53849.6	63218.6	50694.3
EC:6.1.1.19	Arginine--tRNA ligase	30741.6	56569.6	54830.4	52491.9	63441	47662.1	60157.8	61153.7	22321.8	55645.1	53944.2	51996.1	48701.5	54725.8	64153.8	46504.4	57587.1	50289.7	41461.9	51234.8	40525.7	43293.7	51899.3	33718.3	69288.5	48985.2	52621.8	47940.7	50496
EC:2.1.2.9	Methionyl-tRNA formyltransferase	30784.4	54993.2	56175.6	54141.9	59564.9	47371.4	59138	59276.1	22103.3	55537	54667.8	52157.1	49103.2	54004.7	57209.6	47344.8	64315.8	51451	41117.4	51127.2	42165.6	43651.4	51804.6	33608.8	68436.7	48174.5	54072.5	49389	50460.3
EC:6.1.1.3	Threonine--tRNA ligase	30804.6	58064.4	55182.9	52499.2	62500.1	47732.1	60718.6	59864.7	22106.4	54979.4	54602.2	53388.6	49202.2	56972.1	57996.6	49569.9	56428.9	51084.2	40874.5	51321	42084.6	42943.6	52188.1	33626.9	68414.3	48329.3	52605.9	46243.6	50440.3
EC:6.1.1.1	Tyrosine--tRNA ligase	30800.7	57597.7	59559	52661.3	66280.2	48145.6	60010.1	59575	22084.7	55220.9	53340.5	53263.1	48964	54184.7	57439.4	46443.8	57423.7	50104	41367.8	51224	40617.1	43296.6	51910.4	33541.7	69120.9	48097.1	52623.7	47324.9	50436.5
EC:4.1.1.23	Orotidine-5'-phosphate decarboxylase	34379.4	54443.8	54866.5	51712.2	62406.6	47694.5	58662.5	62495.4	22051.2	57074.6	53349.5	60373.1	49537.8	53139.3	56876.9	47399.8	57032.3	50236.7	40525.7	50465.9	41834.9	42878.9	51779.9	33570.9	68033.7	47656.6	52304.9	45802.6	50306.7
EC:2.1.2.1	Glycine hydroxymethyltransferase	30765.3	59301.2	57283.9	54363.9	61506.7	46456.3	58665.4	58465.9	22519	53232.6	55509.3	50468.9	47555.8	55914.9	60804.8	45317.6	55672.3	50896.8	41804.1	51789.6	42586	44387.6	51924.3	33253.2	69225.4	48663.8	52584.9	47635.7	50305.5
EC:2.5.1.1	Dimethylallyltranstransferase	30789.1	56140.5	56912.5	54244.5	61129.8	47712.8	59361.5	60106.3	21994	54861.2	54816.1	52366.1	48927.9	54047.7	58270.9	46715.7	57713.9	51921.9	40570.7	53411.4	41146.7	43097	51815.3	33712.5	68742.4	48024.7	52398.6	46659.9	50271.8
EC:2.5.1.10	(2E,6E)-farnesyl diphosphate synthase	30789.1	56140.5	56912.5	54244.5	61129.8	47712.8	59361.5	60106.3	21994	54861.2	54816.1	52366.1	48927.9	54047.7	58270.9	46715.7	57713.9	51921.9	40570.7	53411.4	41146.7	43097	51815.3	33712.5	68742.4	48024.7	52398.6	46659.9	50271.8
EC:6.1.1.2	Tryptophan--tRNA ligase	30823	57525.8	55857.8	52945	59659.9	47830	60733.6	60082.7	21805.8	56475.3	54714.4	53712.1	49436.8	55105.8	57416.3	46567	58082.1	51365.8	40438.2	51052.4	41321.4	42898.4	51763.1	33452.1	68284.6	47705.4	52410.2	45949.5	50193.4
EC:5.4.2.2	Phosphoglucomutase (alpha-D-glucose-1,6-bisphosphate-dependent)	23521.3	56510.5	53426.4	47115.9	59340.3	42640.5	57770.6	61505.8	22015	56233.4	53952.5	52132	48673.3	54514.4	73884.9	50056.8	52908.2	51906.4	41447.4	52084.3	38506	43178.5	52543.5	34236	70211.3	49319.6	52780.6	50068.2	50088.7
EC:4.3.2.2	Adenylosuccinate lyase	31174.6	53641.2	54187.6	51827	60031.3	46762.9	59401.1	60348.4	22075.2	55422.1	54491	51773.9	48170	53795.2	63563.5	46889.9	57054.4	51672.3	40488.5	52286.1	40655.2	43094.7	51875.2	33904.4	69316.9	48715.1	52525.5	47294.1	50087
EC:2.7.1.26	Riboflavin kinase	30802	56535.6	54488.5	51764.1	65982.2	47333.3	58580.1	59301.7	21843.5	55044.4	53803.9	52066.9	47867.5	53187.9	57871.1	45364.1	56305.3	49696.2	40626.4	51392	40294.8	44545.1	52387.5	33793.8	70002.5	48957.2	53480.8	46488.7	49993.1
EC:2.7.7.2	FAD synthetase	30802	56535.6	54488.5	51764.1	65982.2	47333.3	58580.1	59301.7	21843.5	55044.4	53803.9	52066.9	47867.5	53187.9	57871.1	45364.1	56305.3	49696.2	40626.4	51392	40294.8	44545.1	52387.5	33793.8	70002.5	48957.2	53480.8	46488.7	49993.1
EC:2.5.1.54	3-deoxy-7-phosphoheptulonate synthase	52849.5	80277.7	77919.8	62554.7	57872.9	57014.9	60385.8	52486.8	16047.5	56013.4	66858.1	65500.6	60998.7	58396.2	66646.2	58078.2	77404.2	60969.9	29434.6	34101.2	38248.2	14051.7	29264.9	11895.9	66544.8	30815.2	16202.1	38258.4	49896.1
EC:2.7.1.23	NAD(+) kinase	30754.3	54899.6	54263.4	52355.9	63572.9	46788.3	60487.8	59080.8	21754.8	55971.6	55562.2	51729.2	48341.2	54066.8	56873.8	46466.5	56597.3	50758.7	40343.6	51587.8	40307.2	42888.6	51669	33460.7	68134.4	47616.2	52221.2	45818.7	49799
EC:6.3.2.10	UDP-N-acetylmuramoyl-tripeptide--D-alanyl-D-alanine ligase	31394.6	55184.9	54729.8	52305.7	58679.2	46907.5	58117.3	62708.1	21767	55020.3	53893.4	57913.4	48157.6	53103.5	56971.6	45485	56621.7	50053.3	40368.3	50552.1	40742.3	42838	51646.9	33359.5	68138.8	47634.3	52274.2	45820.4	49728.2
EC:6.1.1.16	Cysteine--tRNA ligase	30742.6	54400.1	54957.9	51883.1	59273	46470	57847.2	58789.3	21738.7	54757.4	53599	51910.9	48364.3	54288.3	57098.8	47011.8	62885.8	50336.5	40375.4	50693	40317.5	42864.3	51715.5	33395.6	68346.8	47653.9	52247.6	45897.8	49637.9
EC:6.1.1.9	Valine--tRNA ligase	30770	54220.2	55139.1	52005.9	59280	46374.1	58161.3	58971	21876.6	55123.6	53664.7	52450.6	48440	54744.8	57420.2	47122.9	56513.7	50382.2	40487.9	50670.7	40805.5	42945.2	51769.3	33453.3	68361.1	48617.2	52516.3	46220.6	49589.6
EC:1.5.1.5	Methylenetetrahydrofolate dehydrogenase (NADP(+))	30754.1	54152.4	55055.4	51905.4	59271.5	46566.5	59079.7	59179	22150.7	55566.4	53749.7	51478.5	48262.1	54064.3	56777.1	45346.6	56912.4	50442	41029.9	50628.7	42773.9	42968.2	51750.5	33650.3	68228.1	47777.2	52985.9	45911.7	49586.4
EC:3.5.4.9	Methenyltetrahydrofolate cyclohydrolase	30754.1	54152.4	55055.4	51905.4	59271.5	46566.5	59079.7	59179	22150.7	55566.4	53749.7	51478.5	48262.1	54064.3	56777.1	45346.6	56912.4	50442	41029.9	50628.7	42773.9	42968.2	51750.5	33650.3	68228.1	47777.2	52985.9	45911.7	49586.4
EC:2.7.8.13	Phospho-N-acetylmuramoyl-pentapeptide-transferase	30771	55726.6	54248.1	51867.9	59306.5	46536.8	57799.8	58915.7	21928	54639.1	53529.2	52224.6	48156	54784.8	57022.5	47848.4	56587.1	50135.2	40607.5	50571.8	41563.4	42947.4	51815.1	33423.1	68287.3	48287.7	52382.8	46117	49572.5
EC:6.3.2.6	Phosphoribosylaminoimidazolesuccinocarboxamide synthase	30766.8	53875.9	54065	51875.8	64866.7	47020.2	58518	59022.8	21725.8	55193.7	54168.1	52108.8	48025	53615.1	57035	46839.1	56154.3	51202.2	40325.9	50168.8	40294.9	42600.7	51207	33042.4	68788.8	47687.7	51691.1	45671.8	49555.6
EC:1.3.1.98	UDP-N-acetylmuramate dehydrogenase	31861.3	54442.3	54132.5	51554	59041.7	46887.7	58047.5	59538	21950.6	55251	53646	52168.7	48172.2	53925.9	57015.1	46401	56857.3	50067.2	40430.9	50878.2	40455	43136.9	52177.6	33934.9	68222.2	48191.7	52576.3	46103.5	49538.1
EC:3.1.1.29	Aminoacyl-tRNA hydrolase	30941.6	53988.6	54799.5	51657.3	59643.6	46836.1	58821	59375.1	21787.8	55415.5	54461.5	51947.4	48951.3	53895.6	56797.3	46320.2	56960.8	50086.4	40361.5	50596.2	40249.6	42894.8	51712.3	33555.6	68204.5	47632.5	52445.1	45868.2	49507.4
EC:2.7.7.27	Glucose-1-phosphate adenylyltransferase	47913.7	72745	67127.4	52502.1	41798.2	46798.2	59261	85086.4	17072.8	43204.7	62226.7	67909.9	62043.8	62496.8	85425.2	54439.1	42437.1	46486.6	29462.2	28569	40598	17333.5	31441.8	13227.8	89664	35371.1	22691.7	60189.2	49483
EC:6.1.1.15	Proline--tRNA ligase	30752.5	55338.1	54125.1	51995.4	60467.4	46943.6	58708.8	58839.5	21811.1	55018.1	53387.2	51510.9	47981.7	53294.8	56901.7	45415.2	56239.1	49761.7	40441.6	50491.9	40565.7	42914.3	51725.5	33367.2	68307.1	48575.2	52446.7	46160.8	49410.3
EC:2.7.7.3	Pantetheine-phosphate adenylyltransferase	30746.1	54395.1	54808.6	51859.9	58859	46203.8	57537.3	59008	21798.7	55104.1	53961.7	51643.9	48050	53544.8	57291.2	46600.3	56369.3	49985.2	40346	51061.7	40289.9	42961.5	51986.5	33813.5	68239.1	47814.7	52942.4	46029.8	49401.9
EC:6.3.4.19	tRNA(Ile)-lysidine synthetase	30776.8	53807.4	54587.6	51938.1	59071.8	46163.1	58575.5	58451.2	21743	55943.4	53642.8	51429.9	48246.8	53701.4	58412.8	45650.9	56177.1	49867.2	40420.9	50484.2	40218.7	42839.5	51661	33386	68231	47658.4	52249.1	45919	49330.5
EC:2.7.6.3	2-amino-4-hydroxy-6-hydroxymethyldihydropteridine diphosphokinase	22143.6	60493.7	57312.5	44556.3	56227.8	46258.4	48463.2	38903.9	28010.2	51176	46858.9	50057.7	37053.3	43517.7	35688.9	42121.7	54857.9	49391.7	52599.1	64080.1	33545.3	62368.2	65561.8	49719.1	60209.7	56716	75121.7	47458.4	49302.6
EC:6.3.4.15	Biotin--[acetyl-CoA-carboxylase] ligase	29835.6	55056.2	54523.2	50231.5	58981.9	46459	58834.2	59210.6	21571.2	54197.5	55212.3	53433.5	48293.1	53317.6	57260.3	48634.3	55688.3	50220.7	40409.3	50287.3	40321.8	42571.7	51151	32871.4	68036.5	46885.1	51404.7	45460.2	49298.6
EC:6.3.2.9	UDP-N-acetylmuramoyl-L-alanine--D-glutamate ligase	30744.6	54165.6	54335.4	51471.4	59008	46821	57826.3	58732	21753.4	55027.1	53342.2	51803.9	48393.5	53630.3	56905.7	46508.3	56610.3	49483.4	40329.3	50550.3	40462.4	42895	51697.1	33460.1	68145	47702.7	52295.9	45878.3	49284.9
EC:1.8.4.11	Peptide-methionine (S)-S-oxide reductase	34656.6	62925.1	66423.8	58721.5	87850.1	50429.6	68787.4	59145.8	18756.7	64219.1	54426.6	54381	48310.7	52765.1	50233.4	43264.4	59886.5	50998.4	33460.7	49054.8	42926.8	38162.3	46000.3	30559.3	36744.1	38551.1	47100.4	30618.8	49262.9
EC:6.3.4.4	Adenylosuccinate synthase	30808.1	54414.6	54172.4	52779.9	59061	46130.5	57815.3	58592	21811.2	54647.6	52989.7	51805.9	48295	52759.9	56776.7	44839.1	56315.3	49760.2	40469.4	50729.7	41555.7	42943.7	51728.3	33490.8	68197.6	47753.2	52340.4	46254.7	49258.5
EC:2.7.4.3	Adenylate kinase	30738.6	54035.8	54107.4	51408.4	59011	46313.6	57649.3	58788.5	21722.7	54743.1	53163.2	51711.4	47892.2	53627.8	56851	45475.8	56186.8	50137.7	40439	50721	40293.9	42828.7	51698.6	33371.3	69490	48116.2	52421.8	45861.8	49243.1
EC:6.1.1.21	Histidine--tRNA ligase	30732.1	54195.9	54015.4	51603.7	62108.1	46305	57715.6	59032	21705.6	54606.4	53094.2	51436.9	47947.2	52841.1	56722.8	45385.3	56048.1	49570.7	40300.2	50900.4	40423.8	42814.3	51863.4	33480.9	68160.8	47624.8	52256.7	45871.3	49241.5
EC:3.1.11.5	Exodeoxyribonuclease V	31771	75567	72683	62559.9	68033.9	51197.3	61555	69628.4	23237.3	46491.4	49262.9	44645.6	48373.9	58205.7	60113.9	50757.9	43068.3	51640.7	29383.7	47656.8	50828.6	32683	43146.3	30772.5	58132.3	39707.1	34264.1	42973.2	49226.5
EC:6.1.1.5	Isoleucine--tRNA ligase	30747.6	54185.1	54120.4	51468.4	58838	46504	57820.8	58939.5	21720.7	54780.6	53436.7	51636.9	48124	53628.8	56713.5	46153.3	56115.8	50066.2	40324	50457.3	40363.9	42860	51654.6	33363.5	68168.5	47939.7	52297.4	45850.3	49224.3
EC:2.2.1.7	1-deoxy-D-xylulose-5-phosphate synthase	35198.5	59606	51682.6	45385.6	52860.8	44783.1	53965.3	43679.9	22267.3	53573.7	50232	57100.5	39097	46674.4	53790.1	46983.5	55618.1	48059.8	48072.4	62204.1	30470.5	43844.8	54807.1	35358.8	68094.9	50653.3	71366.8	49848.2	49117.1
EC:6.1.1.4	Leucine--tRNA ligase	30736.1	53974.1	54365.7	51373.4	58565	46265	57886.8	58694	21735.4	54813.1	53061.2	51491.4	47837.5	52610.8	56604	45383.8	56538.3	49691.2	40314.3	50443.3	40409.1	42878.5	51654.6	33436.2	68174	47666.7	52250.7	45900.6	49098.4
EC:6.1.1.11	Serine--tRNA ligase	30733.1	53975.1	54404.9	51329.4	58532	46594	57904.8	58893	21697.7	54530.1	53060.2	51435.4	47880.5	52844.8	56601	45235.8	56222.3	49564.2	40340.5	50422.3	40167.9	42810.8	51645.6	33338	68164	47608.7	52215.1	45835.3	49070.9
EC:2.1.1.182	16S rRNA (adenine(1518)-N(6)/adenine(1519)-N(6))-dimethyltransferase	30728.6	53405.1	54089.4	51187.4	58715	45971	57403.3	58657	21689.7	54351.6	53312.7	51546.9	48227	53882.8	56720.5	45404.3	56020.8	49773.7	40289.5	50401.8	40095.4	42811	51649.6	33348	68148.5	47603.2	52203.9	45816.8	49051.9
EC:1.1.1.94	Glycerol-3-phosphate dehydrogenase (NAD(P)(+))	30240.8	54331.1	54603.6	51399.8	58981.3	46458	58296.8	58248.2	21767.4	53893.1	53270.5	51025.7	47342.5	53545.4	56464	46400.4	55908.8	49406.3	40652	50388.9	40743.5	42627.2	51339.2	33028.6	68003.2	47530.8	51716.1	45748	49048.6
EC:2.4.1.227	acetylglucosaminyltransferase	30737.1	53969.6	54364.9	51359.4	58695	46266	57822.8	58919	21697.7	54531.6	52960.7	51421.4	47833	52838.3	56587	45232.8	56043.8	49543.7	40295	50242.3	40165.9	42824.5	51617.1	33341.1	67959	47906.7	52279.4	45744.8	49042.8
EC:5.4.99.25	tRNA pseudouridine(55) synthase	30739.6	53971.1	54107.9	51326.9	58665	45537.5	57607.8	58756	21705.7	54009.6	52872.2	51567.4	47988.5	53479.8	56671.5	45840.8	56047.3	49365.7	40212.5	50384.3	40165.9	42850	51651.1	33354	68148.5	47921.2	52278.9	45837.8	49038
EC:2.7.2.3	Phosphoglycerate kinase	30729.1	53968.1	54016.9	51327.4	58520	46264	57571.8	58689.5	21684.7	54528.1	53058.2	51370.4	47837.5	52839.8	56599	45232.8	56284.3	49562.2	40296.5	50396.3	40151.9	42814	51623.6	33333	68148	47622.7	52196.4	45830.3	49017.7
EC:2.1.1.297	Peptide chain release factor N(5)-glutamine methyltransferase	30834.4	52967.2	49273.2	51977.6	58513.8	45332.7	55878.4	58011.9	21839.5	54733.7	53314.6	50299.4	47272.2	53309.4	56718.6	46021.1	56586.3	51697.2	40589.3	50494.6	43855.8	42850.3	51695.9	33318.1	68053.8	47957.1	52369.7	45829.6	48985.6
EC:3.1.26.3	Ribonuclease III	30730.1	53966.1	53998.9	51328.4	58530	46260	57697.3	58691	21686.7	54193.1	53059.2	51308.4	47892.5	52837.8	56465	45231.8	55953.3	49398.2	40275.5	50337.3	40110.9	42793.8	51595.6	33305	68132	47590.7	52173.1	45801.3	48976.5
EC:2.1.1.228	tRNA (guanine(37)-N(1))-methyltransferase	30732.1	52606.1	54048.9	51326.4	58515	46262	57578.8	58690	21691.2	54864.1	52721.2	51297.4	47974.5	52845.8	56712	45154.8	56223.3	49559.2	40265.5	50371.3	40219.4	42808.5	51526.1	33327	68150	47602.7	52204.4	45848.3	48968.8
EC:2.1.1.170	16S rRNA (guanine(527)-N(7))-methyltransferase	30685.1	53910.6	54136.9	51590.4	58554	45510	57644.8	58646.5	21670	55133.1	53139.2	50279.4	48170.5	52600.3	56593	45172.8	56044.3	49097.3	40257	50276.7	40190	42786.7	51592.1	33302.5	68122.5	47576.1	52151.4	45804.3	48951.3
EC:2.7.4.22	UMP kinase	30728.1	53967.1	54004.9	51327.4	58391	45534	57569.8	58688	21691.7	54115.1	52649.2	51345.4	47829.5	52838.8	56469	44962.8	56045.3	49562.2	40294.5	50363.3	40155.9	42801.5	51609.6	33327	68139	47599.7	52193.4	45819.3	48929.4
EC:6.3.4.2	CTP synthase (glutamine hydrolyzing)	30747	53404.6	53032.2	51203.4	57684.5	46316.8	55273	58212.3	21666.9	54631	52751	50934.7	46898.7	53289.6	56455	45821.9	55491.4	49855	40279.2	50588.6	40040.2	42727.9	51284.3	33284	68085.9	47563.2	52123.9	45728.9	48763.4
EC:3.1.3.5	5'-nucleotidase	26067.3	50035.8	53498.6	60121.5	60991.1	50060.2	49094	36102.3	26991.4	59336.8	49246.1	45888.4	41298.4	44453.4	29209	39433.9	65573.9	51991.6	46802.4	68165.5	39943.2	61854.9	68617.9	48425.1	33637.7	49679.2	70692.7	37551.5	48741.6
EC:4.2.1.9	Dihydroxy-acid dehydratase	21621.3	62937.2	60006.7	56905.2	60775	50832.9	53119.3	50455.3	21873.2	60136.7	61588.4	56714.7	46891	54199.2	74348.3	55355.7	70412.4	59064.2	35302.3	34827	38111.3	30975.7	35827.3	26892.7	69948.8	40942.8	25413.1	47272.6	48669.7
EC:6.1.1.17	Glutamate--tRNA ligase	25003.2	54534.3	51896.6	44829.6	44798.9	44287.1	47389.1	46594.9	22716.3	58434.2	51904	55154.5	39629.8	48852.6	62615.5	44643.8	62814	52424.2	45744.9	50999.9	35870.9	44614.4	52257.2	34164.7	86676.9	52873.4	50218.9	50565	48661
EC:5.4.99.18	5-(carboxyamino)imidazole ribonucleotide mutase	30728.5	53450.9	53600.3	50723.3	58380.2	46243.9	56788.5	58470.2	21537	54217.7	52867.6	51309.2	47246.5	51786.3	56417	44949.4	55502	49493.7	40160.4	49719.3	40068.7	42475.5	51000	32900.9	67676.5	46680.7	51214.6	45192.2	48600
EC:2.4.2.29	tRNA-guanine(34) transglycosylase	30641.5	52491.6	53572.4	50171.9	58289	45996.1	56802.8	58665.5	21518.2	53758.1	53152.2	51501.9	47392.5	52303.8	56415.1	45466.4	55544.8	48761.2	40161.2	49765.7	39962.2	42520.3	51009	32854.1	67857.3	46988.2	51266.4	45285.5	48575.5
EC:2.4.1.18	1,4-alpha-glucan branching enzyme	35123.9	56465.1	47296.2	41473.5	35236.6	41022.7	53412.5	63088.6	23807.9	49840	49304.1	54917.8	46216.8	52914.4	67459.1	49434.1	40769.9	48501.3	42719.3	50613.8	36209.8	45584.2	53636.4	34787.8	83059	50722.4	50680.5	54151.9	48516.1
EC:3.1.26.5	Ribonuclease P	30217.2	53605.8	53768.6	50052	58097.9	45989.2	57310.9	58079.4	21337.1	54047.3	52513.6	50661.9	47086.4	51826.5	56531.5	44354	54936.3	49703.5	40080.6	49855.7	39606.5	42434.1	51001.3	32634.6	68019.8	47403.3	51603.4	45623	48513.6
EC:2.7.7.18	Nicotinate-nucleotide adenylyltransferase	39505.8	51631.9	52963.2	45670	53909.6	41204.5	56397.8	58321.3	21025.3	55429.1	51595.1	51033.7	46782.2	51645.1	57027.2	44338	55586.1	48781.6	40501	50185.5	39636.2	43049.4	51961.4	33407.4	68498.3	48012.8	52281.2	46266.8	48451.7
EC:2.3.1.54	Formate C-acetyltransferase	61117.7	77336.4	57224	79831.6	55815.5	45258.5	55100.2	63791.3	56777.6	73608.8	52502.5	62712.7	52858.5	55235.7	67112.7	57060.3	40102	42887.7	36782.8	61600.5	31955.9	32249.5	42050	23486.7	83680.5	45761.1	46916.6	55147.8	54141.6
EC:5.1.1.3	Glutamate racemase	31293.6	43022.1	46473.9	50215.4	62536.5	44929.6	57825.8	61342.5	21153	53605.6	53493.7	56618.4	47215	51975.3	56210.6	45051.9	53200.3	48725.1	39897	50448.7	41268.2	41903	51009.2	32386.1	67909.7	47147.3	51737.4	45162.5	48348.5
EC:2.3.1.8	Phosphate acetyltransferase	73747	42717.2	42017.1	40957.9	44545.9	55027.7	33492.6	46541.7	53751.7	36774.8	97966.9	57781	54232.7	59283.2	30566.3	48756.9	47576.4	40155.3	42298.4	41780.2	51429.9	61639.6	24142.5	43631.8	45970.8	50883.5	41845.8	43059.3	48306.2
EC:2.3.1.30	Serine O-acetyltransferase	31461.5	66529.2	63631.9	51563.9	65005	49668.1	58339.7	44275.4	20856	55012.2	58368.7	51792.7	44711.7	50544.5	52796.3	44863.4	64951.8	49813.2	40873.3	42767.1	36087.1	37974.6	40797.9	29960.2	65251.4	42225.8	43683.1	43744.4	48126.8
EC:4.2.1.17	Enoyl-CoA hydratase	17660.8	100954	100889	73253.4	86271.8	43099.6	59558.1	43898.9	12308	58851.8	59782.7	50302.8	43068.6	60158.6	51798.7	35745.6	117682	67798	29155.8	26960	56714.8	11926.7	16092.6	9332.03	48905.6	21061.4	13736.1	26588.8	47984.2
EC:3.6.3.12	Potassium-transporting ATPase	13941.7	48206.3	70719.1	57333.4	61585	49027.4	53947.9	41605	33045.9	52466.7	55507.7	41595.7	40680.6	50936.5	60743.6	47135.2	84340.9	56953.7	31019.4	47654.5	44545.5	48372.6	36117.4	55045.7	28162.9	47707	36198.3	47733.2	47940.3
EC:2.1.1.33	tRNA (guanine(46)-N(7))-methyltransferase	31320.6	53165.3	53799.4	49359.6	57294.5	43703.6	56664	59700	21331.1	53035.4	51297	55658.9	46908.7	49610.9	51359.2	42546.1	52574.3	43146.8	38564.7	49263	38827.4	42456.2	50962.5	32966.6	67581.5	46366.4	51599.3	45969	47751.1
EC:2.1.3.2	Aspartate carbamoyltransferase	30236.3	53000.3	54049.2	47365.8	52222.5	41582.7	55841.8	57161.8	20727.5	51908.3	51980.1	47675.8	45067	51875.8	56536.3	42870.8	54778.2	49100.1	39994	50255.8	38522	42648	51363.5	33164.6	68740.5	47897.6	52497.1	46052.8	47682.7
EC:6.3.2.5	Phosphopantothenate--cysteine ligase	30439.8	52411.6	53559.9	49799.4	57201	45524.1	57048.3	57779.3	20803.5	51302.6	51960.7	47971.7	45902.5	51526.8	54129	41920.9	55336.4	48182	39540.5	48421.3	39311.7	42291.8	51135.5	32731.5	66290.1	45897.4	50098.6	40897.3	47479.1
EC:4.1.1.36	Phosphopantothenoylcysteine decarboxylase	30439.8	52410.6	53544.9	49790.4	57194	45494.1	57042.8	57735.8	20787.8	51302.6	51959.7	47684.7	45901	51526.8	54129	41689.9	55331.9	48021.7	39505.5	48403.2	39292.4	42287	50865.6	32718.5	66285.1	45889.7	50088.6	40887.3	47436.1
EC:3.6.3.8	Calcium-transporting ATPase	27836.1	46720.7	49950.2	36656.8	39276	38670.7	54644.9	78743.1	21763.8	37164.6	45466	52336.7	49907.5	60491.7	83636.3	48214.8	34895	40539.3	35347.1	51384.1	38241.8	41667.3	53699.7	35278.4	65321.4	51467.3	53000	53265.5	47342.4
EC:2.3.1.39	[Acyl-carrier-protein] S-malonyltransferase	30282.4	55437.1	52584.3	51148.5	60416	45538.7	53176.5	41909	20967.4	51684	54391.6	50050.7	41950.2	46176.6	52134.4	43496.2	62755.2	50758.9	40326.1	53451.1	31855.1	42385.4	50406	32454.5	67342.7	45904.8	51368.9	45174.9	47340.3
EC:2.5.1.18	Glutathione transferase	12235.3	112312	118752	91061.9	84703	65687.8	73938.7	33129.2	7882.81	72611.8	73110	44929.1	57727.8	60906.1	22829.5	37677.1	167580	73502.5	13779.9	25798	52634.5	3264.99	3000.38	2995.18	3266.63	2185.92	4121.52	2924.14	47305.2
EC:3.5.1.1	Asparaginase	34116.4	50964.8	53732.8	52074.2	56056.3	43393.6	54373.8	59332.4	21202.8	48788.8	46696.6	47292.7	43609.4	43580.3	53699.8	43666.7	46095.7	44728.3	40487.5	52491.3	38455.4	44518.8	52542.3	36478.5	69307.3	47320.2	54300.2	44354	47273.6
EC:1.17.4.2	Ribonucleoside-triphosphate reductase	32386	44216.6	41734.4	39547.4	32847.5	42015.8	47792.1	61009.1	23869.6	41288.7	45187.2	55428.4	43912.5	48224.8	73401.1	48916.7	34625.3	40544.9	40386.1	53100.7	29684.5	46452.3	58130.2	36265	86789.4	53532.3	57178.8	63578.2	47215.9
EC:1.17.1.2	4-hydroxy-3-methylbut-2-enyl diphosphate reductase	21773.1	61484.1	48991.5	42084.9	45079.1	41269.1	49310	43761.8	22903.5	47996.7	49670.8	53281.9	36248.7	44139.6	57586.9	42987.3	53940.9	46653.2	46430.8	51333.1	30074.4	45495.2	52080.5	33800.9	94698.6	51103.3	51819.9	55914.6	47211.2
EC:2.7.7.87	L-threonylcarbamoyladenylate synthase	30563.5	52990.9	53085	49936.1	56834.4	45765.2	55993.8	57873.7	20941	52035.2	53443.3	48814.2	46052.6	51958.8	55263.8	43024.7	53724.3	48797.2	35847.1	50305.8	37529.9	42348.2	51392.9	32962.7	54702.6	42764.1	51355.6	44574.5	47174.3
EC:2.1.1.177	23S rRNA (pseudouridine(1915)-N(3))-methyltransferase	30479.8	51607.9	53406	49068.7	56528.6	44027.8	55504.5	55997.1	21114.7	49364	48796.8	46781.9	45023.9	50317.3	55236	42927.4	53344.9	45027.7	39075.1	49692.2	36597.8	42585.9	51415.6	32897.5	67972.8	47357.8	51830.6	45572.3	47126.9
EC:2.1.1.13	Methionine synthase	17804	63061.1	57802.2	47777	55182.9	46673.8	53064.7	45029.3	20861	57671.8	58342.3	54083.9	41908.1	52286.2	54236.1	48511.7	71931.2	53986.2	36598.3	50044.1	33779.7	38627.2	42906.9	32181.9	51394.5	41123	47106.4	44144.4	47075.7
EC:4.2.1.10	3-dehydroquinate dehydratase	30717.1	55628.9	52167.9	47910.8	55207.5	44739.6	53837.3	42128	21622.4	53719.3	53538.5	50986.4	41950.1	44957	51577.3	41899.4	62262.7	49761.8	41006.8	50224.9	33944.1	42530	50926.8	32906.3	66345.3	46171.8	51603	45452.8	46990.1
EC:3.6.1.23	dUTP diphosphatase	30678.8	44375.5	45773.6	49496.7	51338.9	44209.4	52905.9	57453.2	21585	51324.4	49727.6	50163.3	46817.8	50659.1	55656.3	44296.4	54872.7	45658.5	39689.5	48696.7	39713.1	42552.6	51375.6	33127.6	68086.7	47530.2	52061.7	45775.2	46985.8
EC:4.4.1.5	Lactoylglutathione lyase	31859	62417.3	58647.1	45262.3	55882.2	46937.4	50670.6	43467.7	27637.5	45614.4	54139.1	48083.8	49670.3	43886.3	60232.2	38609	54309.4	50017	37532	49021.2	29420.5	39390.2	43949.2	43098.3	53076.5	46791.2	52620.9	52788.3	46965.4
EC:2.5.1.17	Cob(I)yrinic acid a,c-diamide adenosyltransferase	17358.5	60387.1	56299.3	48766.2	54237.9	43823.2	49550	47503.2	20977.9	55249.3	54525.1	49705.4	35275.7	44762.2	72377.7	39483.5	66744.4	54078.1	36821.4	51516.1	33853.8	42467.8	50348.2	32988.6	53421.4	43996.9	48314.8	48331.8	46898.8
EC:2.1.1.192	23S rRNA (adenine(2503)-C(2))-methyltransferase	30894.5	53921.1	50454.9	47069	52849.7	43770.4	50205.3	42903.2	21319.8	53954.7	54780.7	52600.7	44259.8	46011.2	52967.4	45788.3	57106.3	51527.7	40798.7	50119.5	32963.4	42642.3	51006.7	33136.8	67188.8	46766.9	49156.8	45984.3	46862.5
EC:2.1.1.193	16S rRNA (uracil(1498)-N(3))-methyltransferase	30390.5	51443.8	52267.1	49444.4	54706.5	44885.8	53594	55271.5	20777.8	52483.1	49250	49696.4	46582.7	49571.9	49482.7	43339.9	53464.4	46647.2	39373.2	48338.7	38032.9	41053.3	50075	31977.5	62042.7	44482.4	50227.8	42154.5	46466.3
EC:2.5.1.19	3-phosphoshikimate 1-carboxyvinyltransferase	31094.7	53433.1	49497.7	46283.1	55210.3	44872.1	52853.9	42266.8	21114.3	53574.9	53860	50781.9	42539.8	44975.5	52774.3	42861.5	55254	49896.6	40086.8	49741.9	31314.6	42438.6	50602	32887.9	66481.7	45728.2	51135	45624.7	46399.5
EC:1.1.1.22	UDP-glucose 6-dehydrogenase	17952.6	50087.8	52066.6	49527.9	56992.8	43042.7	57607.1	71108.1	19773.9	47008	42403.5	47360.3	39349.1	51965.4	54962.2	42704.4	46448.8	42213.7	39707.9	49057.3	48832	44487	46899.4	33946.5	63098.6	46730.2	49273.1	42587.1	46328.4
EC:2.4.2.8	Hypoxanthine phosphoribosyltransferase	30547.3	45086	48318.7	47161.9	60756.8	42184.6	59301.9	56419.1	21309	50410.9	48657.9	49869.6	46479.2	50891	53065.9	44042.5	48959.7	46165.4	35744.6	50378.3	35485.1	42151.9	51619.1	33166.5	54446.8	43334.7	51750.7	44330.1	46144.1
EC:4.2.3.5	Chorismate synthase	31084.9	53010	49633.2	46056.1	54955.1	44294.2	52320.8	41179.4	21040.2	53136.4	52879.9	50377.4	42346.5	45208.5	51471.2	43473	54663	49248.2	39956.3	49425.1	31415.8	42214.2	50456	32642.5	65995.8	45344.1	51072	44893.7	46064.1
EC:4.2.3.4	3-dehydroquinate synthase	30077.6	54285.3	51605.6	46687.4	56147.5	44033.7	54231.3	39193.1	20905.9	54005.1	54505.2	45400.2	42751.1	45374.5	51847	44867	55523.2	50094.2	39751.5	49246.8	30866.7	42235.3	50138.6	32538.2	65250.1	44818.3	47976.2	44673.7	46036.8
EC:2.7.7.8	Polyribonucleotide nucleotidyltransferase	30294.1	52859.2	49406.1	45835.7	56319.9	43626.2	51877.4	41204.4	21010.6	53135	53236.7	50418.2	42498.3	45754	51703	44241.5	54639.3	49111.6	39951	49423.6	31112.7	42199	50402.1	32634.1	65925.9	45081.9	47962.8	44885.8	45955.4
EC:2.7.1.148	4-(cytidine 5'-diphospho)-2-C-methyl-D-erythritol kinase	21859.9	52938.6	50925.5	45606.2	51173.8	42364.7	55335.5	56754.9	20846	46653.3	48170.2	49991.7	39862.4	48014.5	55538.1	41168.6	52092.4	45113.1	39489.7	49102	37734.7	41855.1	50707.8	32046.6	67785.5	46350.8	50985	44749.3	45900.6
EC:4.2.1.51	Prephenate dehydratase	21511.9	53639.3	49942.4	48234.9	58607.7	44747.6	50481.4	41294.3	20655.5	52461.6	52676.6	50121.9	41510.8	44575	51031.8	42198.9	62099.8	49365.4	39967.2	48798.9	31599.9	41858.4	50276.8	32283.2	65810.8	44795.5	48340.7	44547.8	45837
EC:3.4.21.107	Peptidase Do	31239.1	51404.8	52138.5	47652.5	53792.2	43152.4	56254.6	59762.3	14072	49251.9	59685	49107.8	51750.2	60166.3	77230.9	49407.1	69189.1	52702.9	33545.1	26638.9	34972.6	16626	27670.2	12643.4	93198.8	37911.7	22410.5	47166.7	45740.8
EC:2.4.2.1	Purine-nucleoside phosphorylase	28852.9	45656.8	45492.4	45036.3	56336.5	44147.4	58329.6	63508.6	21192.5	42765.5	50006.1	54592.3	49321.7	46496.4	64239.8	42479.8	34973.8	43292	34126.8	51108.5	34831.6	42061.2	51464.7	33514.6	55961.3	42882.4	50257	47373.8	45725.1
EC:2.3.3.13	2-isopropylmalate synthase	20950.3	59771.5	61329.2	53031.4	58509	49473.5	51047.9	43114.2	20368.9	54677.4	60299.6	48390.1	45510	54350.3	58584.1	47479.7	71810.4	55757.9	34436	32190.9	39230.5	29134	36115.3	25513.2	66764.5	37611.5	24138.2	39901.9	45696.1
EC:4.1.1.3	Oxaloacetate decarboxylase	18286.5	82934.8	55511.4	40740.2	25101.4	47807.6	44277.5	51154.3	26038.4	42355	47861.9	61156.3	40477.6	39087.4	75424	45991.2	33304.2	37670.9	37583.3	36583.8	21416.7	39331.8	46942.5	31793.6	95048.7	46796	33026.6	64493.8	45292.8
EC:4.3.2.1	Argininosuccinate lyase	32042.8	53505.8	53019.7	50099.2	62404.2	43716.2	53630.8	61270.8	20006.2	49239.3	52248.8	50073.8	50562.2	52878.3	56680.3	48211.1	55255.5	48433.7	32414.2	31166.2	42794.9	26819.9	29445.2	27631	67681.3	36844.7	30044.8	39931	44930.4
EC:1.5.1.3	Dihydrofolate reductase	33702.9	58465.8	59386.1	50014.5	59053.8	43431.3	51940.5	52936.5	20239	49455.9	45299.1	46975.1	41595.7	47082.3	44889	39096.5	49626.5	40912.6	33181.3	50454.2	37340.1	40734.6	46381	32057.2	51073.4	39613.4	50175.8	41833.3	44891
EC:4.3.1.19	Threonine ammonia-lyase	33272.2	71835.6	73155.4	60458.1	61864.4	46512.6	59320.3	44072.6	12447	61335.5	63941.5	53790.9	50876.5	50763.4	50554	44998.5	99999.2	56261.7	27679.5	25454.3	41866.6	13204.8	18044.4	10333.6	57862.5	23932.2	13427	28459	44847.3
EC:6.3.3.2	5-formyltetrahydrofolate cyclo-ligase	30201.3	48791.6	47420.4	46030.8	53651	41828.3	55052.3	55637.3	21370.3	49748.4	47728	48501.9	43997.3	46363.1	50931.5	41541.1	41865.9	43466.8	35877.4	49241.8	34029.9	42101.3	51150.7	33034.5	52902.3	42266.4	52403.3	47252.8	44799.6
EC:3.5.1.42	Nicotinamide-nucleotide amidase	21872	51224.8	49455.5	41348.9	53424.9	40535.2	48365.5	41759.3	20074	50738.1	49914.4	49671.9	40405.8	43632	52339.4	42642.8	54425.6	47732.2	40033.5	48307.2	32380.1	42403.9	50556.6	32879	66396.8	45605.9	49826.4	42386.9	44655
EC:3.2.2.27	Uracil-DNA glycosylase	25827.6	46174.3	46634.6	44953.5	53918.7	40607.9	51326.5	50145	27093.6	45288.3	40252	43096.6	39019.5	41726.2	41241.2	37492.6	41202.6	36825.4	40902.6	50737.5	34760.4	51518.4	52809.6	46416	61057	52180.7	57177.2	49634.7	44643.6
EC:2.3.1.79	Maltose O-acetyltransferase	26471.6	44957.6	50442.3	37670.5	39004.1	38112	48433.5	68738.7	21499.9	37630.3	45478.6	36394.9	45436.2	48395.1	66412.6	45130.7	34509.5	35553.3	37105.5	41050.5	38294.6	42864	48680.2	30503.9	82832	47269.3	50507.9	55150	44447.5
EC:1.8.4.12	Peptide-methionine (R)-S-oxide reductase	24477.9	49344.6	54521.4	56962.7	66285	48470.2	54548	52314.1	19108.8	53537.2	46362.5	46880.9	48056.3	50292	43368.8	41379.5	56235.2	46367.1	33350.4	45858.1	42158	37875.8	45936.7	30109.9	35923.3	37894.3	46802.8	29346.3	44420.3
EC:1.4.1.4	Glutamate dehydrogenase (NADP(+))	20529.5	33471.7	35917.9	38529	45263.6	42399.6	43578.6	49923.9	28710.6	44524.2	40862.5	39434.3	38742.7	43546.9	51413.8	41154.7	31880	36470.4	41805.1	51934.6	30699.2	56258.4	59378.8	48749.7	72938.1	56884.8	57096.3	55523	44200.8
EC:5.1.1.7	Diaminopimelate epimerase	21551.8	54577.2	53601.8	47292.9	49708	42553.9	48639.8	58000.6	21175.4	48016.7	43739.1	49875.4	40538.6	48584.5	64321.4	41683.2	50864.1	45783.7	32934.5	39324.3	38392	32009.8	37541.4	29925	68477.8	42015.6	33792.1	43557.9	43874.2
EC:2.1.1.185	23S rRNA (guanosine(2251)-2'-O)-methyltransferase	28282.9	52166.4	52615.9	49929.2	56583.2	44272.6	54652.4	57092	20163.3	50776.7	50791.8	47848.9	46656.8	50291.3	56076.6	43121.5	53138.7	45868.7	31298.6	31559.6	39409.2	29421.8	36215.9	26347	67741.1	37456	26669.5	40026.7	43802.7
EC:3.6.3.27	Phosphate-transporting ATPase	36303.9	51206.1	56335.8	52062.5	57473.3	44835.7	56177.9	76866.3	12869.9	42990	50306.9	48454.3	58629.3	59397.1	73523.2	46570.7	54065.4	46843.1	25268.1	26230.4	48004.8	15478.5	20188.2	12091.7	67562.7	31377.9	19661.7	34974	43776.8
EC:4.2.3.1	Threonine synthase	21908.6	54457.3	54247.2	51448.4	53423.7	44858.5	49447.6	59351.3	20008.2	51090.1	53200.6	50977.4	46995.1	50350.1	59239.6	46422.6	54428.2	50584.7	32224.5	30133.3	41576.8	24379.9	27725.7	25227.2	66392.4	36407	25893.8	40702.2	43682.2
EC:2.8.4.3	tRNA-2-methylthio-N(6)-dimethylallyladenosine synthase	21437.8	52180.8	47501.9	41877.1	48965.8	40343.6	46613.5	39786.8	20968	50786.5	47310.1	48570.6	33985.7	42198.9	51135.8	40534.1	52310.5	45902.5	39892.3	49674.6	29083.1	42300.3	50689	32718.5	66612	45722.6	48121.9	45150.6	43656.2
EC:3.5.4.33	tRNA(adenine(34)) deaminase	29477.9	46934.4	47791.7	44213.6	47963.2	39803.5	50705.2	50944	20870.7	47272.7	45725.7	41139.1	42018.1	46839.4	51746.1	40460	47701.1	43961	35497.3	49016.4	36677.4	41647.6	50815.8	32511	53900.1	41711.4	50438.3	43357.7	43612.2
EC:2.4.2.7	Adenine phosphoribosyltransferase	30319	47203	47118.6	45789.1	53879.6	39620.2	51730.5	52189.2	19885.6	48432.5	45177.4	44881.6	43102.9	43921.8	48500.4	39982.9	45899.4	44190.7	36673.5	43485.6	34696.9	37989.1	48947.5	30102.3	61924.1	43878.1	49306.8	42116.8	43605.2
EC:1.5.1.2	Pyrroline-5-carboxylate reductase	30491	52763.5	53722	49238	60510.3	44998.7	54122.8	57801	19679.7	50434.8	51150.3	48894.9	47380.8	49253.3	57515.2	42715.3	53644.9	46361.3	31311.1	30597.5	39276.2	25446.1	27223.7	25128.3	67474.6	37266.7	26919.3	39584.4	43603.8
EC:2.7.7.24	Glucose-1-phosphate thymidylyltransferase	33484.1	47883.7	48154.6	43797.7	46107.9	40276.4	43122.3	39470.8	19997.6	55621.5	45068.6	48036.5	37370	41881.7	44327.9	42313.9	49588.4	47056.9	40508.5	48783.6	30185.7	42243.2	49744.3	32613.6	63314.2	45458.3	49370.4	42799.7	43520.8
EC:4.2.1.3	Aconitate hydratase	36358.5	84329.1	82557.1	56244.7	68498.5	45819.9	50231.6	38526.8	13050.3	54529.2	56354.9	45609.4	43450.2	47468.9	51433.6	46161.6	78245.3	50126.7	28530.2	29048.4	37204	13173.4	17932.7	10630.9	61480.3	25419.7	14375.4	30889.3	43488.6
EC:2.6.1.52	Phosphoserine transaminase	29479.8	50227	46330.2	46787.2	47190.9	41605	45480.6	50381.5	20476.2	49724.1	45456.3	41630.9	44256.6	47336.9	47114.5	40005	49616.8	40450.4	33384.5	46332.4	36776.6	41112.1	49754.2	31821.8	52460.6	39630	49547.4	42485.8	43102
EC:3.1.3.11	Fructose-bisphosphatase	29932.5	51832.8	45495.6	47535.8	56251.6	42870.4	51679.1	42148.9	20120.9	47674.3	46886.6	49622.6	35059.8	38464.1	43764.5	39123.6	51537.1	44837.5	38064	49052.7	28268.9	38279.2	44933.3	30725	57857.6	41908.8	45492.9	40568.2	42856.7
EC:2.7.7.13	Mannose-1-phosphate guanylyltransferase	20130.9	45386.5	50403.6	31938.2	38730.7	34230.6	40783.7	34918.4	19013.5	46100.7	41895	37935.1	25839.5	37964.3	41659.8	37362.3	51302.7	45705.7	46442	63673.8	26753	54059.2	61218.4	37873.9	61544.5	50196.4	71294.7	42169.3	42733.1
EC:4.6.1.12	2-C-methyl-D-erythritol 2,4-cyclodiphosphate synthase	21410.2	53130.7	46669.7	41504	42799.5	39492.3	46233.3	39464.7	20756.5	44916.2	46024.3	48669.8	32943.9	40122.9	50605.1	38506.2	52327.2	44457.4	39488.7	48927.8	28902.6	42075.2	50295.1	32457.1	65810.3	45016.6	47887.2	44755.2	42701.8
EC:1.1.1.133	dTDP-4-dehydrorhamnose reductase	28868.8	51890.9	48733.8	42933.4	39781	40685.4	45736	43133.2	20097.6	50010.4	48725.9	51579.2	39411.2	40923	49452.9	39299.2	50163.9	45170.1	37034.6	45834.5	31584.6	41450.7	46175.1	32128.5	48548.7	42122.8	48796.1	42591.2	42602.2
EC:6.3.4.5	Argininosuccinate synthase	30480.1	51287.8	52116.2	48428.4	55496.4	43763.2	52372.8	57059.8	19424.5	48667.8	49581.1	47980.8	46225.9	49366.9	55205.3	42418.3	52017.5	45302.1	30924	29913.5	38771	25107	26435.7	24646	67180.7	36338.1	25897.9	39281.6	42560.4
EC:1.4.4.2	Glycine dehydrogenase (aminomethyl-transferring)	5983.76	41996.1	40736.7	35594.9	59405	36905.7	51891.8	32187.7	25458.2	50140.4	45353.3	28138.3	28687.4	39082	43587.4	29432.7	52927.6	49420.9	40919.7	67042.4	32315.5	59691.8	60858.4	49739	17706.1	49492.6	72849.6	40044.6	42413.9
EC:3.4.23.43	Prepilin peptidase	32739	55146.4	54200.9	53440	52276.2	43331.5	55154	56865.7	14088.5	40516.3	53170.6	47031.2	49866.4	53830.1	58840.1	40631.9	69894.5	46571.5	32036.6	24056.7	37175.2	12388.6	16848.4	10177.5	82274.9	33145.4	19727.9	39581.7	42321.7
EC:1.17.7.1	(E)-4-hydroxy-3-methylbut-2-enyl-diphosphate synthase (ferredoxin)	21397.8	52136.8	46609.1	39748.4	42523.5	38787.3	45854.3	39554.2	20241.6	44560.2	45909.3	47863.4	32905.6	40090	50540.9	38492	51222.4	43669.2	39018.2	48021.4	28552.2	41489	50011.7	31653.9	65597.6	44996.8	47748.7	44254.9	42266.1
EC:1.17.7.3	(E)-4-hydroxy-3-methylbut-2-enyl-diphosphate synthase (flavodoxin)	21397.8	52136.8	46609.1	39748.4	42523.5	38787.3	45854.3	39554.2	20241.6	44560.2	45909.3	47863.4	32905.6	40090	50540.9	38492	51222.4	43669.2	39018.2	48021.4	28552.2	41489	50011.7	31653.9	65597.6	44996.8	47748.7	44254.9	42266.1
EC:1.1.1.267	1-deoxy-D-xylulose-5-phosphate reductoisomerase	21395.6	51683.8	46329.6	39744.4	41397	38684.8	45693.3	39358.2	20273.1	44459.2	45667.8	47936.4	32908.6	40102.1	50542.7	38648	51715.4	43668.2	39039.2	48182.1	28550.7	41542	50045.7	31746.4	65779.4	44755.8	47720.7	44363.9	42211.9
EC:3.5.4.16	GTP cyclohydrolase I	27345.7	51083.5	50189.2	44020	52275.1	41398.8	47608.5	36249.1	19077.9	49336.7	46694.5	47683.2	38603	42224.3	34859.1	38640.8	60729.2	46000.5	37358.3	45416.8	31691.1	39314.8	43942.5	30748.2	55406.1	40318.7	47246.2	34054.9	42125.6
EC:2.4.1.21	Starch synthase	31518	48263	45717.2	40532.8	40628.8	37731.2	46643.7	54756.4	20621.6	44308.5	43901.1	47716.1	39989.9	43525.6	52285.3	39747.6	34514	42377.1	34838.5	46903.9	30826.4	41369.1	49867.4	32005.2	53122.2	41498.1	47315	43200.9	41990.2
EC:5.4.99.22	23S rRNA pseudouridine(2605) synthase	28156.2	46697.4	50821.1	48514.3	55503.8	40631.6	52712.5	50779.8	17599.3	49506.5	44760.3	44059.1	43800.3	46961	37278.6	38420.7	52537.9	43775.9	30996.9	44591.7	38188.2	38263.3	48638.3	30317.5	36296.4	36937.5	46747.7	28003.1	41839.2
EC:3.6.3.54	Cu(+) exporting ATPase	24412.8	50861	59985.1	57392.9	64338.7	40031.9	59524.5	68675.5	11386	48152.1	49332.4	45045.1	49947.7	55477.7	55881.6	40558	58120.3	41726	28031.1	22623.2	48148.9	11891	18198.5	9104.18	75392.7	31292.9	16638.8	29094	41830.9
EC:3.6.3.3	Cadmium-exporting ATPase	27058.1	36960.5	40491.3	39058.3	78216.6	34358.8	62170.8	50443.7	11600.2	45508.5	48585.6	45825.2	42942	43926.2	49410.1	40317.2	55953.4	34357.2	30364.1	41237.5	29405	30188.3	44591.5	18096.7	63974.2	36893.2	44038.4	40281.9	41651.9
EC:3.6.3.5	Zinc-exporting ATPase	27058.1	36960.5	40491.3	39058.3	78216.6	34358.8	62170.8	50443.7	11600.2	45508.5	48585.6	45825.2	42942	43926.2	49410.1	40317.2	55953.4	34357.2	30364.1	41237.5	29405	30188.3	44591.5	18096.7	63974.2	36893.2	44038.4	40281.9	41651.9
EC:5.1.3.13	dTDP-4-dehydrorhamnose 3,5-epimerase	29900.8	47047.3	46417	35673.6	36921	35309.7	41738.6	38089.4	19529.6	45130.3	41249.1	46696.1	36019.4	40231.1	43791.2	41985.4	54997.2	44279.2	39829.4	47804.7	28905.7	42388.9	46183	32243.1	63252.6	45351.9	48910	42704.1	41520.7
EC:3.2.2.9	Adenosylhomocysteine nucleosidase	29878.1	66716.9	59414.8	42266.6	54532.3	37092.7	48568.9	48796.3	18413.7	38561.2	40024.8	43599	39812.4	41341.6	42026.9	37632.5	42163.9	32640.6	32839	42049.7	31891.6	33662.7	36594.8	29751.6	59069	40838.3	47754.3	40770.6	41382.3
EC:1.2.4.1	Pyruvate dehydrogenase (acetyl-transferring)	23180.2	58218.1	64445.9	70719.6	91563.5	47338	67910.6	63677.2	8587.74	60579	60321.5	36064.3	55900.5	65988.7	41056.2	38739.3	80572.4	56220.8	14466.1	17862.1	65303.5	5956.09	5357.17	5227.55	15844.9	10766.9	11938.4	11226.3	41251.2
EC:4.2.1.75	Uroporphyrinogen-III synthase	13540	47976.5	46593.9	44782.6	55612.2	39648.8	43240.8	37191.1	19885.9	50998.8	43351.5	39395.2	27904.8	36450.1	53198.1	32921.2	48202.4	43765.8	38524.3	47527.8	30409.3	41223.5	47800.6	31873.5	62536.6	43790.4	45657.8	40570.5	41234.8
EC:3.5.4.25	GTP cyclohydrolase II	17298	58462.6	56773.5	49080.7	61284	41349	49338.3	34324.2	17984.9	47395	43896.2	42135.8	30699.6	40440.2	38143.8	35971.2	51111.7	47250.5	37623.3	45469.8	30378.8	37198.1	43682.1	29012.3	44002.6	41210.7	46580.3	31689.1	41063.8
EC:4.1.2.4	Deoxyribose-phosphate aldolase	26215	34754.2	35135.8	39183.1	50038.4	38915.5	46830.9	56278.6	20501.4	38909.7	40346.2	40707.8	35291.6	40775.9	66153.9	38046.3	30914.4	37780.5	32908.5	51308.5	30366.2	41091.6	48910.9	33546.5	52244.8	41572.6	50240.3	45008	40856.3
EC:2.3.3.1	Citrate (Si)-synthase	29513.4	55731.2	51465.5	49127.7	52324.3	41832.5	47878	40865.8	13263.4	55113.3	57380.7	43914.8	45697.5	46817.9	61246.5	41777.8	74814.2	49638.2	28197.2	27077.6	37860.7	15149.2	21826.9	11604.3	63206.6	27142.6	15340.2	34311.3	40718.5
EC:5.3.1.24	Phosphoribosylanthranilate isomerase	21722.2	48524.6	48306.3	45258.2	53145.1	38276.4	48481.6	48733.7	18693.3	45988.1	43394.3	39230	34535.3	45049.3	43865.1	38949.6	48683	41892.8	37593.3	36890.9	36344.6	34736.1	43136.9	26216.6	56533	37288.7	37762.7	36404.8	40558.4
EC:1.1.1.86	Ketol-acid reductoisomerase (NADP(+))	24141.8	50376.9	48034.4	44650.4	48429.1	42566.4	43186.6	40438.7	18978.8	53167.3	50748.9	50076.5	44137.6	43446.7	50136.5	42570.2	53778.9	45078.9	30883.3	29662	32898.9	27965.9	33822.8	24544.6	65208.5	34759.8	22562.5	38499.2	40526.9
EC:2.7.1.49	Hydroxymethylpyrimidine kinase	24332.7	51334.1	48150.8	43432.5	51683.1	41694.1	50456.6	37474.1	18809.9	51695.7	49808.7	46544.7	36457.3	40913.9	41734.9	39130.5	53337.4	43928.6	32571.1	36146.4	29927.1	32629.8	39019.9	27035.5	47711.9	35245.2	46315.4	36714.4	40508.4
EC:2.7.4.7	Phosphomethylpyrimidine kinase	24332.7	51334.1	48150.8	43432.5	51683.1	41694.1	50456.6	37474.1	18809.9	51695.7	49808.7	46544.7	36457.3	40913.9	41734.9	39130.5	53337.4	43928.6	32571.1	36146.4	29927.1	32629.8	39019.9	27035.5	47711.9	35245.2	46315.4	36714.4	40508.4
EC:2.5.1.29	Geranylgeranyl diphosphate synthase	26422.5	34758.1	35240.1	36153.5	45123.8	32862.6	46820.1	52948.1	19887.4	41679.8	41493.8	43805.3	37669.3	41688.7	51494.8	38732.4	34405.1	40999.3	34739.9	48203.9	31871.3	41750.3	50755.9	32638.1	54341.2	42483.6	50370.8	44189	40483.2
EC:1.2.1.41	Glutamate-5-semialdehyde dehydrogenase	29903.8	58499.2	56776.9	44837.7	47859.2	40660.2	46255.7	54059.7	19106.9	39174.5	45556.5	45589.9	44161.9	45920	52442	40222.7	49267.2	40549.9	29355.7	25878.9	37864.8	23020.9	25891.4	23822.5	63585.8	34528.7	24263.5	37769.9	40243.8
EC:3.1.3.15	Histidinol-phosphatase	22758.8	52883.6	44849.8	34263.6	40845.9	38211.9	45835.2	38695.5	27176.9	41385.3	40686.4	46709.9	31749.8	37071.2	56895.9	37373.1	30467.5	36432.3	34410.8	35813.4	25904.8	38252.1	36635	42197.6	73340.5	47006.9	35322.7	53592	40241.7
EC:3.6.1.11	Exopolyphosphatase	18687.1	60652.3	60570.8	47813.7	55086.7	42772.2	54981.5	51646.2	17585.1	48654.4	43145.1	44599.7	40086.5	45630.3	44384	35816.6	54713.2	47214.8	30352.5	28865.6	40740	20828.8	17472	21827.7	57817	32703	30345.3	31425.5	40229.2
EC:3.6.1.40	Guanosine-5'-triphosphate,3'-diphosphate diphosphatase	18687.1	60652.3	60570.8	47813.7	55086.7	42772.2	54981.5	51646.2	17585.1	48654.4	43145.1	44599.7	40086.5	45630.3	44384	35816.6	54713.2	47214.8	30352.5	28865.6	40740	20828.8	17472	21827.7	57817	32703	30345.3	31425.5	40229.2
EC:2.1.1.45	Thymidylate synthase	22322.7	42979.9	46813.8	44494.2	52240.8	40228.2	48071.9	48754.8	18998.1	45055.1	42509.7	41094.2	38954.6	41835.8	36788.6	33717.6	44978.6	35761.3	31503.1	45962.6	34728.3	40212.2	40821.4	31773.8	49976.1	38366.9	47566.5	37017.9	40126
EC:2.7.2.11	Glutamate 5-kinase	29889.1	58500.2	56677.9	44832.7	47834.2	39796.2	46119.2	53901.7	18962.3	38828	45543.5	45583.9	43950.9	45642	51976	40191.7	49216.2	40179.9	29087.7	25771.9	37414.1	22997.9	25858.9	23787.5	63545.8	34505.7	24222.5	37742.9	40091.4
EC:5.3.1.8	Mannose-6-phosphate isomerase	26957	38678.2	42123.7	44286	42842.2	43429.4	50866.3	52612.7	17829.6	50458.8	43935.3	43256.7	42396.8	50328.9	36650.4	37903.6	58914.1	45055.4	28114.5	47172.5	37919.3	36896.5	45965.2	30554.6	17180.7	30639.1	45471.6	27353.5	39849.7
EC:2.5.1.15	Dihydropteroate synthase	27344.4	46939.6	45435.4	40368.1	48223.3	38924	42837	34301.6	18478.6	44231.4	42014.2	44108.4	34084.9	40638.1	33059.2	36329.8	50405.4	43478.8	36822.1	44988.9	31321.5	39072	43908.3	30437.1	55181.2	40393	47031.2	33778.7	39790.6
EC:2.1.1.176	16S rRNA (cytosine(967)-C(5))-methyltransferase	24271.9	55359.9	57953.7	54677.6	61560.3	43296	56219.3	56133.8	11053.7	50614.3	54532.2	45524.6	50798	55387.6	51528.5	40102.5	68119.6	46930.3	19533	21331.3	39395.2	10702.7	18458.8	8740.22	46050.5	20321.2	15819.2	26709.4	39683.1
EC:3.1.5.1	dGTPase	16358.9	46085.6	45860.8	38729.6	40321.5	36595.4	39229.8	35772.4	20327.8	47383.6	44378.6	38551	31504	38680.5	48460.1	36865.5	48886.2	40296.7	34875.3	48294.9	27968.3	39857.8	49676.9	32463.8	49240.6	38956.7	45629.6	42686.3	39426.4
EC:2.7.8.5	CDP-diacylglycerol--glycerol-3-phosphate 3-phosphatidyltransferase	32920.1	51716.7	52278.8	51066.3	49312.5	39730.3	51131.3	56020.8	12433.4	41033.1	47699.3	48167.4	46302.9	51321.2	60930.8	42671.6	46100.9	44955.1	25451	22806.4	38523.3	14726	26727	10135.2	61972.3	26739.1	16646.3	31591.4	39325.4
EC:1.1.1.85	3-isopropylmalate dehydrogenase	20531.4	50030.1	47255.4	44110.7	47521.8	41742.1	43229.8	38139	19562.9	47679.3	50394.8	41608.8	39064.6	42346.5	52676.2	41214.4	51808.4	45342.4	31273.8	30602.6	30908.9	25771	26267.5	25545.6	66259.5	35709.9	22880.2	40495.9	39284.8
EC:4.1.99.18	Cyclic pyranopterin phosphate synthase	20452.4	77646.1	67474.7	62517.2	50123	47045.8	58583.6	45119.8	12217.6	38743.1	52560.2	54222.7	36068.1	45149.5	56274.4	42173.2	65405.1	53648	28198.6	26993	33841.2	7613.25	9620.97	6937.01	42383.9	26144.5	10608.5	21163.8	39247.5
EC:3.5.99.10	2-iminobutanoate/2-iminopropanoate deaminase	23153.3	36009.9	36495.4	35736.9	42721.5	32834.9	40506	36211.5	19906.5	41343.6	40037.4	41950.4	33180.2	36559.6	46050.7	36513.4	32720.1	39976.6	37959.3	49369.6	21919.2	41558	50908	32289.9	65695.5	45439.9	47723.9	44281.7	38894.7
EC:6.3.4.21	Nicotinate phosphoribosyltransferase	27037.1	36688	38405.2	41491	51812	33138.2	49245.4	51562.7	11145.1	45092.8	46503.1	45090.8	41122.6	45398.1	49131.4	37108.4	48051.9	39482.9	27139.5	41826.6	34772.7	27445.9	41452.2	16671.2	49065.8	30310.2	41389.8	33657.3	38615.6
EC:5.1.3.14	UDP-N-acetylglucosamine 2-epimerase (non-hydrolyzing)	30387.5	31776.6	41022.1	32094.7	47091.8	38544.5	49325.2	49023.3	19368.6	39229.1	33199.6	41174.2	29840.5	35672.2	43137.8	30784.7	34812.9	37028.4	33743.7	48848.8	28377.7	43743.2	49042.1	33900.2	52398	41420.6	48549.2	37134.1	38595.4
EC:3.5.4.5	Cytidine deaminase	25415.3	48416.3	39343.1	36552.9	40847.9	37663.7	41336.2	37414.5	19630.5	40538.3	41119.1	44318.8	32948.5	34214.7	51863.5	34538.9	31969.8	38582.1	32561	47995.2	21444.5	41798.6	46674.2	31404.2	51303	39498.9	46133.5	44507.9	38572.7
EC:6.3.4.14	Biotin carboxylase	24885.6	49988.5	53898.1	50850.9	61879.6	43807.3	58075.2	54351.3	11101	48977.3	49110.4	47280.6	43966.8	46503.1	48823.1	44852.1	53917.6	47437.4	22422.2	28247.3	41558.1	12986.4	16526.4	10266.9	38479	21810.5	19519.2	21775.5	38332.1
EC:2.1.1.107	Uroporphyrinogen-III C-methyltransferase	14637.7	75454.9	76441.6	55742.8	63122.7	41283.1	48346.4	36872.8	11136.2	49898.2	52260.1	42491.9	34792.8	45158.8	52913.8	33797.5	68643.9	50497.1	21112.6	26398.3	35303.2	9628.5	15048.7	7454.77	42586.8	18112.9	10911.8	26642.6	38096.2
EC:2.7.1.30	Glycerol kinase	33051.5	53541.4	50172.9	50389.6	60015.9	39336.2	55244.2	55415.8	11617.7	37329.4	47596.5	43057.3	42735.3	46200.4	69585.2	39754.5	50604.8	39429.8	20475.7	24181.7	36136.2	12280.4	18909.4	10473.9	47438.6	22495.7	15795.8	29907.3	37970.5
EC:4.1.2.25	Dihydroneopterin aldolase	27139	46572.1	44757.4	37914.1	46525.1	37367.3	42490.2	31178.8	17734.1	43930	40152.2	42726.9	32263.7	37577.8	27114.3	34322.9	45663.2	38047.2	34381.2	43271.7	26638.4	38441.1	42780.7	29769.2	54033.2	38168.2	46174	33016.3	37862.5
EC:3.1.26.11	Ribonuclease Z	24760	33050	34453.6	33146.2	40760.1	30487.2	43282.4	45746	18649.4	36061.1	36633.4	35052.1	32743.3	37766	42706.4	34806.4	26926.6	33186.5	35821.9	47540.2	25711.8	41912.2	41983.5	32088.4	72588.8	43621.1	50286.8	44886.4	37737.8
EC:3.1.13.3	Oligonucleotidase	23253.2	33905.1	31299	30174.2	41673.6	30780.3	44041.4	50076.5	18799.7	37811.4	38331.6	40181.8	34993.8	40492.6	45386.2	36171.7	28235	34563.7	31936.9	44819.2	28401.9	41080.6	50355.4	31858.2	53587.2	40702	49697.5	43211.2	37707.9
EC:3.5.4.19	Phosphoribosyl-AMP cyclohydrolase	20478.8	48908.4	44061.2	39127.3	55418.1	39351.7	43656.5	35632.2	18846.2	46403.3	46699.8	39625.4	33374.3	38437.2	50742.4	36670.8	49114.9	42344.6	30576.7	29740	27522.4	25039.2	25976.4	24677	65688.5	35285.6	22728.7	39386.3	37696.9
EC:1.6.99.3	NADH dehydrogenase	18390.1	41212.2	53167.3	50335.1	66362.5	41066.5	47887.6	41605.8	15670.2	45382.5	41546.2	27286.7	38066.8	42394.5	33165.2	28676.6	58956.9	44775.4	29520.4	41529.7	39923.5	30779.2	27463.3	26583.4	25222.3	32656.1	43554	22301.8	37695.8
EC:6.1.1.22	Asparagine--tRNA ligase	26599	40375.2	40018	35045.8	40036.7	33766.8	41169.5	49094.4	19094.4	35938.8	36540.7	38495.9	34145.9	36972.4	41937.1	32998.6	27949.2	32192.7	31322.9	47188.5	26024.5	40886.6	49804.6	31595	53500	40387.7	49535.4	42861.1	37695.6
EC:1.1.1.23	Histidinol dehydrogenase	20490.3	51122.1	44834.6	39690.5	50892.1	37707.9	43733.2	34964.7	18708.2	46061.1	45530.1	39423.4	33675.5	39840.4	49820.6	38454.3	48559.9	43762.8	30315.3	29813.7	27290.8	24834.9	26130.6	24525.3	65132	34974.2	22788.2	38509.3	37556.6
EC:1.2.1.38	N-acetyl-gamma-glutamyl-phosphate reductase	20657.7	50243.7	46403.9	41250.7	49207.8	37887.9	42645.4	34422.3	18691.9	45843.6	44691.6	38934.5	33009.4	38901.2	49407.3	37421.5	54694.7	43163.8	30650.6	29191.7	27428.5	24640.3	25709.2	24114.7	65095.7	34596.9	22525.2	38420.1	37494.7
EC:2.8.4.4	[Ribosomal protein S12] (aspartate(89)-C(3))-methylthiotransferase	18170.5	44876.9	42871.7	35174.5	35039.6	34120.8	36240.5	35466.8	19601.6	40550.4	38972.3	40549.5	27230.4	33895.2	45488.9	34253.6	41953.7	37446.6	34367.7	46278.9	21599.8	40948.5	49262.7	31494.5	51689.4	39553.1	46594.6	42525.5	37364.9
EC:1.5.1.20	Methylenetetrahydrofolate reductase (NAD(P)H)	18912.4	46596.2	43149.6	33284.4	38420.5	35734.1	36444.3	35200.7	18597.3	45380.9	40156.4	42381.4	31239.7	38840.2	48297.7	35615.8	47157.5	40151.4	33892.9	38339.9	27840.1	37222.2	42612.1	26454.6	47966.7	34989.8	39298.6	37330.6	37196.7
EC:3.6.1.31	Phosphoribosyl-ATP diphosphatase	20459.3	49561.9	43954.8	38262.3	54474.1	38400.2	45156	35203.7	18512.5	47843.8	47520.8	39530.9	34189.8	38633.2	46497.9	36899.3	49081.9	40394.3	29190.7	29118.7	27417.1	24745.9	26172.3	24394.7	64849	33903.9	20913.7	35962.3	37187.3
EC:2.8.1.6	Biotin synthase	15709.5	53193	46544.7	41669.2	42521.4	33749.6	45887.5	38996.8	19065.5	37369.4	43159	49152.1	30180.2	37766.3	47722.2	40447.2	42391.4	38792.2	30606.7	31669.9	25290	27588.7	34522.2	24158.3	65055.9	34762	22730.2	39197	37139.2
EC:1.1.5.3	Glycerol-3-phosphate dehydrogenase	29614.9	49022.5	47796.6	53391.3	46476.9	43947.7	43509.1	54488.5	19161.1	31089.7	38935.9	41417	31076.5	44927.2	58639.8	32527.3	42735.6	40570.9	24066.5	32250.4	34561.9	22239	24167.4	26281.4	47041.7	28341.1	16725.5	34138.6	37112.2
EC:2.6.1.11	Acetylornithine transaminase	20682.4	50345.5	46121.2	39726.8	50061.3	37822.9	40841.5	34143.2	18930.5	43776	43015.9	39178.8	32757.5	38708.6	49452.1	37844.3	47736.2	41433.9	30850.9	27948.7	28223.1	24641.3	25777.6	24064.6	65186.1	34967.9	22502	38374.9	36968.4
EC:2.7.2.8	Acetylglutamate kinase	20654.7	49152.7	45059.9	39831.2	48755.8	37579.9	42560.9	34001.3	18619.2	45646.1	44302.6	38593.5	32702.4	38658.2	49490	37314.5	47712.7	42798.1	30604.8	29004.2	27233.5	24561.3	25602.2	24051.7	65081.7	34531.9	22342.2	38253.1	36953.6
EC:2.7.1.6	Galactokinase	29459.6	43625.2	39925.3	35721.9	29298.1	32942	40493.8	47203.8	18851.4	38783.4	34278.7	41917.3	36246.9	41040.7	38275.6	38024.5	30039.2	32617.3	30583.8	44736.4	29341.4	36311.9	39817.5	30662.2	46663.1	39264.4	48777.4	39754.1	36952
EC:4.1.99.12	3,4-dihydroxy-2-butanone-4-phosphate synthase	17097.5	45159.1	43553.2	42628.1	53956.8	36457.5	43397.1	31500	17495.1	42296.6	36503.4	38781.1	27860.8	35478.2	33632.7	33379.9	50650.1	43404.3	33001.6	45263.9	25646.8	36654.1	43951.1	29116.8	30814.1	36561.4	46143.6	30109.8	36803.4
EC:3.5.4.12	dCMP deaminase	23561.5	29066.9	29591.1	28922.7	36553.2	29041.8	42567.4	50261.3	18505.2	37479	37084.7	38245.1	34742.1	37360.4	48089.8	32461.5	28370.1	33574.1	32559.3	43922	25695.9	41267.5	50432.1	31944.5	53224.7	41738.6	50169	43063.2	36767.7
EC:3.4.11.4	Tripeptide aminopeptidase	26640.5	30042.5	31667.3	31749.6	51205.7	30290.8	49575.1	47123.9	17039.5	36363.9	37836.1	38167.2	32394.3	35089	42835.2	30031.8	24155.2	33084.7	29781.5	50778.6	24802.7	39752	47001.4	31711.4	48097.7	39811.2	49837.3	40911.5	36706.3
EC:2.4.1.25	4-alpha-glucanotransferase	34607.5	43443.2	36837	31766.8	20349.9	31442.3	32583.5	34917.3	19597.8	35891.2	40299.8	46365.9	33383	33241.5	45025.3	41621.3	38273.4	36122.3	31666.2	43374.9	19990.1	38351.4	47360.3	30433	49589.2	38779.4	44779.2	44233.1	36583.1
EC:6.3.5.1	NAD(+) synthase (glutamine-hydrolyzing)	17060.1	37403.2	33231.5	30963.1	26984.2	31713.3	37776.1	33531.4	19153.4	40365.9	41876.4	38023.7	29046.5	35881.8	46697.3	35414.2	46683.9	39469.9	34796.3	44387.6	25937.9	39376.7	41864.3	32071.4	52378.5	40577.2	47627.8	43118.6	36550.4
EC:2.7.3.9	Phosphoenolpyruvate--protein phosphotransferase	35202.9	49961.3	49846.4	43767.1	43775.6	37220.3	52714.7	55682.4	10794	40993.6	46128.1	53539.5	46846.2	50910.3	46892.3	45157	51832.5	40396	18760.2	25272.7	34550.1	9928.38	19192.3	8728.71	41410.7	19685.6	18099.7	24684.3	36499
EC:2.3.1.129	Acyl-[acyl-carrier-protein]--UDP-N-acetylglucosamine O-acyltransferase	13268.5	32680.5	34711.9	31904.3	35711.2	32651.3	31617.6	27101.9	23679.1	40030.9	30805.5	32000.7	20327.4	26084.8	21323.9	26513.6	40596.9	35247.3	41785	61922	24028.1	60106.7	59246.5	49406.1	28726.6	49976.2	73720.9	36497.1	36488.3
EC:2.7.1.31	Glycerate 3-kinase	32666.4	44426.9	40748.5	34489.7	39137.7	32747.4	43626.3	46984.6	17732.7	34340.5	34169.7	40195.8	35232.7	40351.7	41442.9	32476	31130.3	33223.4	29134.5	46123.5	29372.7	33248.6	36131.3	29459.3	42131.4	35928.1	46491.4	37977.4	36468.6
EC:4.2.1.19	Imidazoleglycerol-phosphate dehydratase	20392.3	47456.6	44574.6	39292	50145.1	36434.9	43150.7	33919.2	18522.7	45403.1	44602.1	38358.4	32994.5	37963.9	48277.1	36028.8	48272.4	40660.3	30004.3	27949.2	27075.8	23096.6	25233.1	23897.3	63057.5	33272.2	21123	37758.8	36389.9
EC:2.7.7.4	Sulfate adenylyltransferase	12608.1	58303.5	61639.2	61194.7	60931.8	39385.5	51318.7	30643.5	10298.1	57163.1	47990	35013.9	31785.9	43253.1	24772.1	38485.3	75373.8	51106.3	20698.6	44836.5	46909.1	15426.2	10577.9	16516	15004.3	15461.6	23536.3	18556.5	36385.3
EC:2.4.2.17	ATP phosphoribosyltransferase	20223.5	47591.8	44125.1	39009.2	50109.1	37506.6	43147.8	33534.7	18173.4	44846	44576.9	37917.4	31047.7	38729.6	47746.7	35317.6	48349.4	40429.9	29863	28503	26818.8	24304.9	25330.3	23917.2	63722.5	33754.4	22104.2	37213.5	36354.1
EC:3.1.3.3	Phosphoserine phosphatase	19193.5	42830.2	39882.8	46627.2	53150.8	40406.1	39170.2	32166.8	16868.5	39399.7	44559.6	44381.1	32016.9	35909.3	31188.9	33665.3	49781.3	43714.1	32655.2	38940.1	29114.5	33896.1	41860.1	26233	32820.9	31242.8	37334.8	28535	36340.9
EC:1.2.1.3	Aldehyde dehydrogenase (NAD(+))	4025.28	48987.6	49953.8	47943.3	100891	33875.9	57764.3	29148	16419.7	49436.9	53832.9	32370.5	29584.4	38152.8	31503.5	28364.1	63098.8	46615.7	25920.4	23409.5	36684.5	20878.2	18343.7	21538.9	40414.1	24528.2	15879.1	24613	36220.6
EC:5.3.1.16	isomerase	20242.4	48101.3	44357.3	38179.6	49255.5	36830.1	42587.8	33683.6	18365.9	42317.9	44002.3	36180.8	30932.3	37771.4	49017.2	34437.2	47461	40158.4	29703.1	28829.5	24567.5	24655.9	25651.2	24194	64978.8	34489.7	22251.5	38350.6	36126.9
EC:2.5.1.78	6,7-dimethyl-8-ribityllumazine synthase	16659.7	45970.7	44162.4	40828.6	46772	35212.2	42916	31467.3	17246	42268.3	37317.9	38113.1	29247.2	33907.8	33350.2	30436.5	46083.5	41884.2	31829.3	44144.6	27488.2	36071.2	43662.9	28817.1	29743.4	35705.7	42655.1	29654.4	35843.4
EC:5.4.99.2	Methylmalonyl-CoA mutase	5991.91	37375.1	34069.1	46395.9	58485	36360.9	43663.7	31482.9	21844.4	55130.9	45216	29115	26056.1	32172.9	31507	29951	51214.1	49252.5	26970.5	37200.7	32134.4	42970.7	40052.2	41948	19755.4	33985.4	32717.6	30099.3	35825.7
EC:3.1.22.4	Crossover junction endodeoxyribonuclease	31804.4	40313.8	42579.6	41943.7	38637.1	33825	36069	31811.9	16544	44838.8	36441.8	40031.3	28534.3	34907	30826	32966.3	47490.4	38115.6	30097.5	44745.6	26965.6	37320.9	46706.2	29119.1	33130.1	33953.6	42081.2	26609.6	35657.5
EC:5.4.2.10	Phosphoglucosamine mutase	26638.5	50873.8	47082	44708.3	45790.5	37079.5	48707.2	51164.1	10913.9	36766.5	43990.8	43983.8	43794.6	47605.8	51461.5	37412.3	48675.1	37840.5	22674.4	20310.9	33210.7	10734.2	18073.8	8430.47	59602.3	25793.3	15776	28395.3	35624.6
EC:3.4.21.88	Repressor LexA	21896.7	54081.6	47524.8	40140.8	42878.4	37303.9	47762.6	54509.4	11718.9	38763.7	43301.4	45529.8	38570.6	47166.2	59168.5	36656.8	50588.4	39778.5	20162.6	22956.2	33044.8	11352.3	23384.5	9825.89	48010.4	24278.8	15800.2	30378.5	35590.5
EC:2.1.1.80	Protein-glutamate O-methyltransferase	7569.61	61452.9	61661.8	45020.9	44879.9	31333.6	40686.1	30934.5	11202	38177.9	51436.7	31350.9	33403.1	36848.7	50160.8	29925.7	57283.4	47061.4	31079.1	19054.2	35641.7	13350.6	15568.1	8480.29	84002.2	26411.9	14242.9	35724.1	35498
EC:3.5.1.25	N-acetylglucosamine-6-phosphate deacetylase	29513.2	39494.7	48065.5	43395.6	44238.3	38958	45952.8	68989.5	11191.2	33669.3	36336.4	43868.7	40430.9	40049.6	69844.1	37120.8	30883.3	31234	17105.8	26106	37457.8	16360.1	18119.8	13038.2	50125.5	23304.1	14947.1	33865.8	35130.9
EC:2.7.1.45	2-dehydro-3-deoxygluconokinase	24377.9	60034.8	56821.6	28825.5	41902.7	30850.7	30682.9	30687	18616.2	30283.7	35454.5	35863.1	28813.7	25678	44650.1	29803.2	36090	33529.9	30672.2	30292	20242.9	33511.1	33889.4	27643.7	74769.8	37495	23666.4	48502.1	35130.4
EC:3.6.1.13	ADP-ribose diphosphatase	24568	50632	51593	42683.1	42378.4	37159.8	47862.4	54679.2	11874.3	33634.6	41761.1	50676	41665.3	44880.8	48928.9	37793.5	45444.2	36862.5	19877.2	20876.2	31504.8	10893.3	18099.3	9666.04	47261.1	21752.5	19314.7	36219.8	35019.4
EC:4.1.1.48	Indole-3-glycerol-phosphate synthase	15797.8	44719.7	41968.1	39131.1	46377.4	34017.1	39336.8	31005	17428.9	41679.6	42974.3	32862.7	27716.4	36617.5	44197.3	33756.1	46287	39879.2	33268.8	25715.7	24878	24891.2	29638.2	22535	72036.6	35648.9	20427.2	35690.1	35017.2
EC:1.4.3.16	L-aspartate oxidase	17227.5	44126.4	37636.4	32998.6	35946.2	31328.1	38714.9	32867.7	16101	45028.1	38456.6	41131.9	26935	35846.4	35240.6	32825.9	44751.6	39922.3	31639.7	44058.8	25066.9	36408	43907.3	28471	33925.8	35899	42157.2	30402.8	34965.1
EC:6.3.4.3	Formate--tetrahydrofolate ligase	26418.4	28754.1	29294.5	27610.9	32951	27109.2	41310.2	47251.8	17944.5	32343.9	36592.8	40746.3	34731.9	37945.7	42418.8	33513.2	27221.2	30476.5	29521.1	42270.7	24192.2	35560	41511	30613.5	51128	39200	48500.8	41819.2	34962.6
EC:1.1.1.193	5-amino-6-(5-phosphoribosylamino)uracil reductase	19141.7	42709.9	41994.6	39080.5	46581.6	33940.7	41959.9	30386	16733.8	43755.5	36982.4	37713.7	29365.7	33806.3	32554.9	29424.8	43349.7	40514.3	31288.7	43009.2	25175.9	34136.3	42160	28341.1	29037.5	34239.7	41897.1	28528.5	34921.8
EC:3.5.4.26	Diaminohydroxyphosphoribosylaminopyrimidine deaminase	19135	42707.4	41740.1	39078	46478.6	33935.9	41811.4	30295.5	16723.8	43754.5	36980.4	37710.2	29362.7	33795.3	32366.1	29422.4	42764.2	40167.8	31270.9	42892.5	25101.8	34121.1	42130.4	28312.3	29011.3	34221.2	41855.1	28493.2	34844.2
EC:2.3.1.1	Amino-acid N-acetyltransferase	17433.8	49680.5	48392.7	44172.4	48721	35742	40872.8	31898.7	11404.4	38788.6	44628	36748.9	33515.2	39455.1	49640.8	32654.5	65270.8	39290.5	28173.3	20055.9	29607.8	10859.9	17119.9	8312.87	72158.5	28982.2	13024.2	29718.3	34511.5
EC:3.1.3.25	Inositol-phosphate phosphatase	18601.5	41377.6	43114.6	47369.7	55215.8	40869	48884	42910.1	15261.3	40994.8	41624.6	32098.5	40975.8	46606.9	30356.1	36680.2	52741.6	45891.8	22187.2	24365.4	42195.5	18923.4	13931.1	21155.1	29554.8	26158.8	21792	22019.5	34423.5
EC:1.3.1.14	Dihydroorotate dehydrogenase (NAD(+))	26135.3	31123.6	23930.6	23436.1	29096	27703.2	34455.1	32630.5	18713.6	31885.6	37481.5	40226.5	29484.2	31928.8	47566.2	33535.6	28400.8	35051.9	32052.9	43901.6	17767.4	42233.4	49270	31552.2	50971.1	40158	48847.8	43850.1	34406.8
EC:3.5.1.18	Succinyl-diaminopimelate desuccinylase	26156.1	45991.5	44995.3	38957.2	51655.7	38111	49682.3	52028.9	9643.61	39501.9	41133.1	40894.2	41932.1	47267.2	64036.6	37811.5	48595.2	40140.7	15440.1	21161.5	34916.1	7978.82	17738.3	8827.45	30842.4	22749.9	19449.7	19844.9	34195.8
EC:1.1.1.42	Isocitrate dehydrogenase (NADP(+))	30751.9	46333.7	51178.6	42147.2	50780	38433.1	41730.1	33806.5	10233.9	47334.3	48455.5	37421.2	36743.2	41289.8	46338.1	38366.5	51781.9	40333.8	23444.3	21901.4	28372.4	10825.8	13560.5	8640.99	56611.6	22067.2	11802.8	25933.4	34165
EC:2.5.1.9	Riboflavin synthase	16622.2	42795	40048.9	36919.6	45560.8	33763.8	40462	30282.5	16276	40491.8	35162.7	37030.6	27031.8	32031.7	32689.9	29222.3	41123.7	39620.8	31051.8	42910	23884.7	35210.3	42398.9	27748.1	29405.9	34904.1	42153.4	28666.7	34123.9
EC:2.1.1.163	Demethylmenaquinone methyltransferase	18332.4	37922.2	41109	33276.7	44416.2	30971.5	37978	23091.5	22297.1	38425.1	31814.6	25224.8	23387.6	29640.7	21332.9	24974.6	49012.9	36490.6	33086.5	45047.6	23797.2	46332.3	44967.1	42200.6	27044.3	40814.1	51178.8	30345.5	34089.7
EC:2.1.1.201	2-methoxy-6-polyprenyl-1,4-benzoquinol methylase	18332.4	37922.2	41109	33276.7	44416.2	30971.5	37978	23091.5	22297.1	38425.1	31814.6	25224.8	23387.6	29640.7	21332.9	24974.6	49012.9	36490.6	33086.5	45047.6	23797.2	46332.3	44967.1	42200.6	27044.3	40814.1	51178.8	30345.5	34089.7
EC:2.3.1.46	Homoserine O-succinyltransferase	20584.8	35256.8	35680.5	25800.8	30646.1	26766.6	33411.9	45332.9	17522.2	30146.5	32102.3	37466.4	31823.3	33221	43840.6	31793.1	24649.2	26372.7	32159.5	39269	22654.9	34931.8	40039.9	29326.6	61352.6	42551.2	46953	42065.9	34061.5
EC:3.2.1.1	Alpha-amylase	31273	21684.9	30553.1	28574.3	31048.7	25669.6	41169.5	38710.7	14986.8	45412.3	30076.9	27347.8	29953.2	33940.7	23385.8	36997	37792.9	35053.4	30167.1	59716.8	24398.3	48303.4	52917.5	34183.9	13668.6	36583.5	64012	25162.7	34026.6
EC:6.1.1.18	Glutamine--tRNA ligase	11876.8	41134	39304.5	30961.7	33371.8	31995.6	34140.8	27428	18696.1	37087.5	35386.7	30457.4	23422.2	27926.4	39190.2	27802.9	36835.5	31876.6	32168.5	45128.3	19312.2	40199.8	47558	30871.6	51213.1	38133.7	45586.4	42595.5	33987.9
EC:4.1.2.14	2-dehydro-3-deoxy-phosphogluconate aldolase	17022.6	51904.4	50158.7	31407.6	43585.2	34934	36567.8	32572.3	16655.5	42393.6	39035.1	37702.9	31680.7	31907	37241.4	28890.1	41465.9	37042	22842.7	28046.4	24376.9	31152.4	36528.2	26234.1	46262.4	30415.9	20291.1	36669.1	33749.5
EC:4.1.3.42	(4S)-4-hydroxy-2-oxoglutarate aldolase	17021.4	51903.9	50157.1	31404.4	43583.5	34934	36567.7	32569.2	16647.2	42390.2	39033.7	37686.3	31680.6	31904.5	37240.4	28883.8	41464.1	36997.8	22805.9	27797.5	24370.9	31145.6	36500.8	26220.9	46258.3	30378.3	20288.8	36665.2	33732.2
EC:2.4.2.19	Nicotinate-nucleotide diphosphorylase (carboxylating)	15782.4	43578.6	37411.4	33488.8	40326.2	30241.8	39378.6	29531.6	15215.8	43226.7	37698.8	39888.2	25559.4	34076.8	28741	33005.4	43779	38638.3	30797.3	42397.4	24380.5	35029.6	43518.9	27341.2	28578.6	33753.2	41315.6	27050.5	33704.7
EC:2.3.1.183	Phosphinothricin acetyltransferase	23088.6	34783.9	40645.1	45400.3	47185.7	33089.6	39773.7	44540.6	17115.4	36522.9	38028.2	34504.1	39067.1	39931.7	38380.4	34957.6	52521.4	33931.8	21379	25503	33976.6	20869.6	22832	21339.3	45763.2	24961.5	20341.4	31730.7	33648.7
EC:2.4.2.18	Anthranilate phosphoribosyltransferase	18533.2	44514.2	41363.4	38865.9	49068.8	34458.2	39344.3	29906.7	16964.1	41706.2	40524.6	35238.7	28426.5	34984.7	38003	34595.2	45642.5	39497.6	28527.5	25151.8	25249.6	23746.3	29114.6	22363.5	54359.4	29982.2	19072.5	32742.1	33641
EC:2.6.1.85	Aminodeoxychorismate synthase	15759.2	55194.3	57514.8	40535.1	55632.2	38009.2	45363.2	27204.3	8082.32	41468.9	38610.7	37651.4	31120.2	36352.6	23348.1	36428.2	44669.7	37266	27307.9	39809.8	26561.4	23894.2	29779.4	12622.7	36365.1	25986	33307.7	14262.7	33575.3
EC:1.3.1.12	Prephenate dehydrogenase	26172.9	46444.9	41480.5	38573.9	44752.3	37471.5	40857.4	32680.1	10665	42763.5	45136	37188.4	37024.2	38267.2	48101.4	37549.9	46567.4	40095.9	23568.7	23613.4	26211.4	12980.2	17487.9	9420.13	62706.9	24985.3	17219.3	29755	33562.2
EC:2.1.1.207	tRNA (cytidine(34)-2'-O)-methyltransferase	26393.5	45291.3	45887	42023.8	43062	35098.8	45208.2	48232.4	10414.6	35395.5	41035.6	40728.2	41973.8	42360.9	49377.8	33300.6	45546.7	32241.2	21175.1	19055.1	30540.7	10417.7	17704.2	7876.14	59109.2	24908.3	15192.6	27805.3	33477
EC:2.7.4.1	Polyphosphate kinase	16150	40398.6	37694.6	33599.5	46445.2	32019.3	39291.1	28818.3	17112.1	43085.6	38097.9	33442.6	29331.7	32096.7	41109.1	34437.1	46146.6	35969.8	28681.8	26856.9	24715.3	26379.7	31197.7	23847.9	58505.8	32490.2	24486.2	34834.8	33472.9
EC:3.1.1.61	Protein-glutamate methylesterase	7216.29	57194.3	59553.9	43420.6	39161.4	30626.9	36936.8	28592.5	10708.5	34194.8	47554.5	30026.9	29231.9	31524.9	47715.5	26453.7	58274.1	44210	30921.4	17102.3	31882.9	12836.6	14894.1	8007.96	83077	25289.1	13670.4	33896.1	33363.4
EC:5.1.99.6	NAD(P)H-hydrate epimerase	17092.4	39245.5	33527.5	24024	17059.9	23879.1	33778.7	30269.6	18156.2	37517.1	33759.9	32642.2	22068.7	29540.3	44669.2	31223.1	30593.9	36129.8	33857.6	45451.6	17300.5	40830.3	49101.8	31311	49609.8	38895.8	45543	42929.1	33214.6
EC:2.7.1.15	Ribokinase	19419.5	45628.9	45426.1	37359.2	40600.7	31173	47795.9	63529.6	11160.7	31152.4	30133.1	38314.6	35744	41955.9	62038.8	34756.5	39206.8	28920.6	15763.7	24046.2	37034.5	12887.4	17325	10477.4	47923.7	23449.3	20148.5	29748	32968.6
EC:2.7.9.1	Pyruvate, phosphate dikinase	13911.5	32617.4	26840.2	23115.7	21255.8	26739.5	31759.8	32730.4	17847.3	32282.4	33710.6	38471.1	25471	31054.5	45713.1	29859.9	28845.8	36808.3	31760.4	42821	18188.5	40765.9	48832.6	31198.2	51089.5	39451	45737.4	42692	32913.2
EC:2.5.1.72	Quinolinate synthase	16780.7	41887.3	34701.4	32373.8	38342.2	29492.3	37600.1	28435.1	14979.1	42975	35251.3	38693.9	24426.1	33219.3	28264	31269.5	41857.5	38431.6	29688.1	41755.9	23383.5	34852.1	42250.2	27322.2	28091.1	33488.2	41024.1	27059.2	32781.9
EC:6.2.1.5	Succinate--CoA ligase (ADP-forming)	22428.7	55615.3	55212.1	60558.4	74734.9	43737.1	47966.6	27815.3	8267.65	58496.7	45724.4	35086.3	34021.9	39721.1	23593.7	32645.9	67292.1	49658.1	16642.8	19775.3	37869.5	10598.5	20318.4	5144.07	5964.12	6122.86	6949.45	4138.21	32717.8
EC:3.6.3.4	Cu(2+)-exporting ATPase	17694.9	33225.1	34452.6	25868.1	37880.8	24894.4	39332.7	41385.9	15947.2	38173.3	33144.8	27172	27355.2	32500.3	27766.8	28263	37942.2	27863	28962	38765.9	28368.3	36990.9	41398	30258.2	43712.1	34312	43711.9	35296.6	32594.2
EC:3.5.2.6	Beta-lactamase	19103.9	43981.2	55688.2	45154	45102.6	34091.5	41744.6	46349.9	13071.2	41579.9	35265.8	36843.1	36151.6	33956	35314.5	34543.2	65965.2	34878.7	13290.1	24438.8	31769.4	22878.7	27856	20931.9	15186.5	20145.6	16551.2	19662.1	32553.4
EC:5.4.99.19	16S rRNA pseudouridine(516) synthase	22839.1	55591.4	57303.8	39968.5	40827.3	33715.2	42925.7	47174.1	10000.3	33696.1	43027.8	39815.2	46650.5	43149.2	45821.1	32360.2	42614.8	30158.2	15641.7	20116.7	29097	10886.8	16982.7	7292.25	44925.4	19294.7	11087.4	27537.7	32517.9
EC:2.8.4.5	tRNA (N(6)-L-threonylcarbamoyladenosine(37)-C(2))-methylthiotransferase	13875.6	29990	26920.9	23989.4	33118.7	26854.6	33836.8	30825.7	17855.4	36630.8	32534.8	35566	20954.5	27315.3	43419.4	28007.1	27318.3	32710.6	32197.4	42908.8	15244	40581	48692.9	30868.8	50566.2	39014.8	45518.2	41859.5	32470.6
EC:2.7.7.23	UDP-N-acetylglucosamine diphosphorylase	32753.5	43107.1	46288.8	45795.8	44536	33931.2	43512	47647.3	8320.19	33144.4	40786.7	38431.2	40164.9	42281.7	39715.9	32133.7	46647.4	35789.6	19267.3	17279.4	32316.9	9677.93	16935.1	6984.26	55792.1	19989.2	13835.3	20922.1	32428.1
EC:6.3.2.1	Pantoate--beta-alanine ligase (AMP-forming)	14900.8	39736.8	41409	34624.7	43932.6	28216.7	39205.9	24330.2	14944.3	39995.2	34890.4	28695.7	23412.6	32510.1	24920.2	29017.7	44353.1	37029.9	29862.5	40606.8	22963.4	35341.8	41764.2	27713.9	28117.2	31737.7	41176.4	26268.4	32202.8
EC:4.1.1.65	Phosphatidylserine decarboxylase	14481.7	36799	38745	30377.8	40513.7	30687.7	33306.7	26666.9	16362	34764.8	27652.9	35663.5	19961.6	27289	27925.2	26890.2	37132.2	33767.6	34379.5	41432.6	21582.2	36327	39730.3	28751.4	41928.8	40113.8	43946.7	29832.3	32036.1
EC:1.18.1.2	Ferredoxin--NADP(+) reductase	16895.3	45052.6	41463.5	32893.8	40043.7	28495.2	37703.4	29101.8	17567.5	34595.3	39865.1	33876	27273	34668.7	45151.7	28788	43145.7	35824.1	24911.4	25956.8	28218.5	23722.1	25535	23201.6	48943.9	28742.8	19529.1	35298.2	32016.6
EC:2.1.2.11	3-methyl-2-oxobutanoate hydroxymethyltransferase	14759.6	39181.2	40883.2	34992.1	43043.6	27731.3	38995.1	23889.6	14738.6	40362.8	34606.3	27337.2	23625.2	31088	24694.4	28072.8	49904.1	37112.4	29767.3	40332.2	22924.7	35014.2	37741	27299	27861.8	31499.2	41076.5	26028	31948.6
EC:3.1.3.1	Alkaline phosphatase	8575.92	71652.4	69453.3	43863	38710.9	34699	38475.7	38492.8	14631.3	40798.3	32696.9	25116.3	28784.9	36271.8	22768.2	25938.9	58535.8	32416.8	15861.7	27320.6	35128.2	24920.6	22812.2	23818.8	16003	21617.2	21812	19351.6	31804.6
EC:5.4.2.11	Phosphoglycerate mutase (2,3-diphosphoglycerate-dependent)	24514.2	20734.8	36341.3	39859	41271.9	34794.6	45653.2	53469.3	14885	35787.6	29797.6	29877.2	40341.2	42009.4	27585.8	33414.1	38170.4	27270	19101.3	33194.2	41036.5	29402	27620.2	24751.2	13012.6	25607.7	40188	19506.7	31757
EC:2.1.3.3	Ornithine carbamoyltransferase	33884.7	46792.4	37545.8	35651.8	34853.2	32490.6	37428.8	33170.3	11127.1	30089.9	37001.1	36194.6	33482.1	35841.3	58871.5	35234.8	32368.9	38596.5	22306	23350.4	20905.5	12871.9	18837.1	9458.55	61693.5	26584.6	16169.3	31476.3	31581.4
EC:2.4.1.83	Dolichyl-phosphate beta-D-mannosyltransferase	5366.02	22343.9	18971.7	21837.7	22809.5	24783.5	28440.1	26064.9	23564.4	42190.7	29391.2	22722.5	17864.1	24058.7	39238.7	27259.2	25806.8	35867.1	35093.7	41417.4	19527	53810.6	53600.7	43665.9	41571.8	43147.4	50542.8	42151.3	31539.6
EC:2.4.2.22	Xanthine phosphoribosyltransferase	29238.2	28696.4	32388.1	31763.3	34542.8	31155	36266.3	45892.2	11167.8	28308.5	31331.5	40103.4	32145.8	31469	42241.1	29358.3	24110.3	27048.8	25157	41226.3	23227.3	24896.6	28140.2	16903	49807.9	29938.7	40100.4	35138.6	31491.5
EC:4.2.1.1	Carbonate dehydratase	12937.9	44318.5	55166.3	53676.8	66232.4	38573.6	46951	31513.7	8377.54	40524	38213	36768.5	34237.9	30844.1	36356.7	32735.9	62045.3	39751.8	22956.9	22919.4	31927.5	7042	5127.27	6776.26	36121.4	16427.3	8383.09	13521.6	31443.8
EC:6.2.1.1	Acetate--CoA ligase	52684.8	40963.8	43057.1	67837.6	65969.1	68864.4	69924.9	53405.2	44132	41991.9	39528.3	46498	44189.2	32110.2	18634.1	24807.7	61515.9	41518.7	25548.9	32627.5	34161.3	29574	35205.7	22415.2	8696.35	20781.4	31573.4	16779.2	39821.3
EC:2.7.8.8	CDP-diacylglycerol--serine O-phosphatidyltransferase	14553	37558.6	38221.5	30107.8	43139.8	31599.7	32322.3	26115.7	16345.6	35239.9	27797	35776	21047.9	29054.6	25752.3	29578.3	40153.9	33555.7	31150.2	40693.2	21709.1	35422.3	38689.1	28026.9	28325.4	33607.2	41652	27428.4	31236.6
EC:2.7.1.35	Pyridoxal kinase	31493.1	28107.7	36410.4	36023.5	39085	30351.9	44181	59756.4	10156	30665.4	33650.6	33982.2	39091.9	41106.4	43737	33080.6	28122.5	27610.2	16184.5	21088.6	32880.7	21880.7	30117.9	10624.9	47930.3	22820.7	15527.3	27151.2	31172.1
EC:2.7.7.72	CCA tRNA nucleotidyltransferase	24010.7	42267.8	41542.2	36275.8	39380.6	30785.5	40912.2	49400.7	9956.67	26547.7	37497.7	41091.8	36322.6	38186	46377.6	30851.1	38937.2	29836.3	21515.4	19016.4	27665.2	10151.2	17681.3	7872.08	59227.4	24859.6	15183.2	27324.2	31095.6
EC:1.1.1.37	Malate dehydrogenase	9140.21	33873.6	33523.6	33612.1	37615.1	32024.8	32553	22306.5	21961.7	38026	32123.2	23083.5	20579.3	26370.7	18057	25596	39351.5	35947.3	29373.3	44068.1	23685.3	46080.1	43394.2	42231.9	13147.2	34688	47540.4	28800.3	31026.9
EC:2.3.1.241	Kdo(2)-lipid IV(A) lauroyltransferase	10073.9	37006.4	40770.9	40973.7	47768.3	32473.8	31745.1	24456.2	15013.9	39161.5	33390.9	30382.5	21778.3	26888.6	20246.7	23376.8	51163.1	33066.8	28296.8	37865.1	26231.8	34240.9	35411.6	26883.3	24108.1	29659.1	39769.7	20867.3	30824
EC:4.4.1.16	Selenocysteine lyase	23161.5	33495.2	30567.2	32502.5	44553.8	28726	38140.7	35727.4	14783.4	38275.8	32012.7	26310.3	30463.2	33031.5	19093	26946	34968.3	34898.6	23886	41567.4	29096.9	34714.1	37354.3	27829.2	15075.7	28981.7	42584.1	22177.7	30747.3
EC:3.1.1.31	6-phosphogluconolactonase	18309.8	38557.5	43413.8	35937.3	33966.2	33134.6	33684.3	43856.4	16242.9	35619	31513	32764.3	35819.6	37212.3	38012.7	32380.4	38140.4	29476.8	22140	22351.6	33622.2	19311.2	15115.1	21778.5	41513.9	25683.3	20671.9	30578.7	30743.1
EC:4.4.1.21	S-ribosylhomocysteine lyase	23972.6	22465.7	23302.6	27163.5	33109	25961.7	36433.1	39014.1	16335.3	28919.9	29678.2	26436.2	31726.4	31794.3	32309.9	30958.1	24409.4	24431.4	29557.2	39142.6	20534	30137	30713.5	27363.3	53890.2	37964.3	44196.7	36111.7	30644
EC:4.1.1.49	Phosphoenolpyruvate carboxykinase (ATP)	14839.5	33963.5	28947.8	30178.6	32537.3	26123.9	32951.1	39322.2	17004.3	32972.7	25112.3	25256.6	21269.2	29061	32367.2	26001.6	22572.8	27279	28291.8	42630.4	21469.9	37882.9	40039.7	29794.8	42384.5	35850.4	44476.5	36524.2	30610.9
EC:1.1.1.27	L-lactate dehydrogenase	44301.9	28596.8	37360	33882.3	31958.2	29342.5	45032.4	61145.2	8559.25	28146.4	34467.7	38270.7	46451.9	44813.8	39059.6	35892	26307.8	24735	13552.2	17064.7	32776	8225	17686	8182.24	45742	21590.6	27484.7	25094.3	30561.5
EC:6.3.1.1	Aspartate--ammonia ligase	16984.3	24570	27471.3	27862	18125.7	27302	28251.2	42900.1	17526.7	22894.9	27286.9	33904.7	28998.8	31528.5	38712.5	26801	21469.4	23400.9	27474.8	39758.2	21190.2	34420.5	39517	28931.1	49440.9	38641.5	46860.2	39218.8	30408.7
EC:3.2.1.26	Beta-fructofuranosidase	7896.29	34631.1	35607.2	37221.6	30016.8	35791.1	43079.7	62098.3	10815.6	26181.3	32398.8	41283.5	43025.2	48558	39023.8	35446	24458.4	23566	20457.2	19810.2	30202.2	11058.9	8708.94	9212.37	66670	26535.8	14126.4	32680.1	30377.2
EC:5.4.2.8	Phosphomannomutase	9137.66	36618.5	35101.5	35146.8	40544	30063.3	31616.3	22201.4	15741.2	35433.7	32520.2	24720.7	22306.9	30736	23123.5	24297.7	42537.5	37004.2	30062.1	39915.4	26595.5	35550.1	37906.1	28313.9	25838.9	31659.3	40541.9	23084.4	30297.1
EC:1.8.1.8	Protein-disulfide reductase	12416.2	44131.6	50566.5	40105.6	44083.5	32360.5	32256	21058.3	14584.7	40406.7	32339.5	24594.7	22989.7	28427.8	17067.9	21577	44987.3	33145	24623.4	41605.7	25908.9	33684.1	35381.5	26710	12565.1	24850.5	39537.4	19515.7	30052.9
EC:2.1.1.226	23S rRNA (cytidine(1920)-2'-O)-methyltransferase	22369.6	33020.4	32658.6	32426.5	32022.6	28154.8	40261.3	47662	9213.06	30671.2	38758.1	37784.3	38371.3	40031.7	49338.6	31713.5	35973.2	31384	20757.8	14266.1	29941.9	10169.5	17242.6	7636.03	59015.8	24805.7	14556.2	27645.2	29923.3
EC:2.1.1.227	16S rRNA (cytidine(1409)-2'-O)-methyltransferase	22369.6	33020.4	32658.6	32426.5	32022.6	28154.8	40261.3	47662	9213.06	30671.2	38758.1	37784.3	38371.3	40031.7	49338.6	31713.5	35973.2	31384	20757.8	14266.1	29941.9	10169.5	17242.6	7636.03	59015.8	24805.7	14556.2	27645.2	29923.3
EC:2.2.1.2	Transaldolase	19338.1	47315.3	45067.2	40085.2	46502.8	36377.7	43756.9	33591.5	8175.59	39351.3	33660.2	41519	28310.5	31780.6	47212.6	34050.9	42856.3	39543.9	17883.7	24394.5	25605	11690.1	15565.2	7643.11	28086.3	17018.7	13454.1	16988.1	29886.6
EC:2.7.1.21	Thymidine kinase	23327.5	32537.8	35343.8	34584.8	38213.1	27639.7	36383.2	39779.1	14267.3	30781.9	26173.4	29843.2	28209.4	29003.2	24830.2	25795.9	22218.4	27402.5	20455.4	38257.3	23090.4	32724	41072.5	26978.5	13004.7	26828	42925.9	25861	29197.6
EC:2.7.1.39	Homoserine kinase	25975.2	41300.7	47380.4	45456	47502.5	33036.2	39242.3	43802.7	7639.34	32574.1	39215.4	38135.5	38059.7	39171.3	32869.8	31217.5	44525.9	33004.1	14561.2	14755	32304.2	5987.23	14411.7	5058.55	27692	13947.2	11210.9	13334	29049
EC:2.7.4.9	dTMP kinase	24241.2	42222.6	44816.4	40982.2	43093.2	32323.4	42838.3	44668.7	6856.84	31960.8	37941.7	36218.9	38515.1	41706.1	33718.5	30908	44351.2	34193	13648	15951.6	31243.2	7962.33	15850.6	5935.7	30894.2	16219.3	11446.5	12295.9	29035.8
EC:1.1.1.157	3-hydroxybutyryl-CoA dehydrogenase	13651	38873.5	37792	32453.3	55321.3	24841.2	31237.5	32592.5	9074.28	40459.7	39773.8	35954.6	24648.6	32182.1	39390.3	23907.6	49340.8	35645.9	18449.1	16795	33136.7	11221.1	17422.1	8371.89	49423.8	18414.5	13484.9	28197.6	29002
EC:1.6.1.2	NAD(P)(+) transhydrogenase (Re/Si-specific)	17215.8	66011.9	65558.6	54276.3	50254.9	41945	40614.5	22673.5	6760.85	47052.9	43296.2	35232.8	35602.2	41925.5	15756.2	30004.2	77498.7	37986.8	8906.56	13778.2	38228.1	2544.13	2821.77	2952.97	2915.21	2201.03	2925.94	2529.32	28909.6
EC:2.3.1.157	Glucosamine-1-phosphate N-acetyltransferase	31084	40564.1	45879.8	44532.8	43270.5	32556.7	42133	44480.3	6672.19	31872.4	36859.2	36421.7	38683.4	40529.2	33223.4	30299.7	44827.9	33591.6	13354.8	15412.9	31192.9	6388.43	15215.1	5707.43	28300.1	14826.7	10333.8	11033.1	28901.7
EC:2.7.6.2	Thiamine diphosphokinase	25399.3	24635.3	27472.6	24428.4	37656.1	24771.9	36286.2	42559.3	8788.65	33168.8	31744.4	36126.4	31860.2	31440.9	36090.2	30150.7	22398.9	23204.2	22802.2	28436	21595.8	23171.7	38211.3	12504.2	47271.7	24487	33359.7	28829.2	28887.5
EC:2.7.7.9	UTP--glucose-1-phosphate uridylyltransferase	22009.2	47809.6	48773.2	41290.1	46005.9	33131.9	52635.5	42490.6	5785.84	31187.5	37749.5	36642.9	41402.2	41337.5	26996.2	29594.5	51453.4	32418.1	12149.8	17789.6	30903.8	4999.96	12601.2	5092.46	22453.8	12851.6	9592.48	7841.28	28749.6
EC:1.12.1.3	Hydrogen dehydrogenase (NADP(+))	5600.73	24719.4	23110.4	23892.6	14110.4	29786.9	29813.6	43700.6	13163.3	31045.9	36302.2	42282.8	23836.1	29279.4	74171.3	29774.5	29422.1	26266.6	17074.2	33811	17026.8	23986.1	41437.8	16719.4	43730	27757.6	18555.2	33891.2	28723.9
EC:2.7.1.17	Xylulokinase	22789.2	48828.8	35904.8	24923	20740.9	24950.5	28416.1	30820.7	10475.7	34257.7	31084.8	35512.6	23807.5	36852.2	62655.3	39682.2	26659.5	33466.2	20249.5	31053	18208.7	12230.3	18625.2	11146.1	49209.4	22258	17297.5	31900.3	28714.5
EC:1.1.1.262	4-hydroxythreonine-4-phosphate dehydrogenase	12391	30356.7	33407.5	28083.4	33041.7	27641.7	28136.2	23957.7	14372.4	37007.9	28224.9	20892.9	18365.8	23870.3	40887.7	23162.7	37021.5	32076.7	27879	39241.1	21285	34457.1	36291.6	27312.9	26186.8	32717.6	40245.7	25015.6	28697.5
EC:4.1.2.5	L-threonine aldolase	20507.6	32118.7	29611.5	32692.6	24943.4	30939.8	31165.2	33257.9	9785.94	39366.8	38443.5	38793.7	32278.7	31040.7	42822.9	31214.3	42827.1	36433.8	21009	22707.8	27727	13769.5	16464.3	10489.7	49433.1	20164.4	12861.7	24313.1	28470.8
EC:4.2.3.3	Methylglyoxal synthase	13318.2	44021.4	33293.1	25077.2	34504	27711.4	33023	29372.4	17451.9	23658.7	29548.5	35002.1	22946.6	26152.8	48200.8	28094.7	28014.2	24024.4	23098.9	25001.8	13491.1	23589.6	24787.2	22542.4	50058.6	30830.7	19819.2	40489.7	28468.7
EC:1.3.1.10	Enoyl-[acyl-carrier-protein] reductase (NADPH, Si-specific)	17373.8	20427	25965.7	35614.1	36028.4	29498.6	34010.6	36474.8	14084.2	34084.4	27412.2	21935.8	24952.2	30083.9	23311.5	21951.2	38769.8	30990.5	27045.6	32249.8	30384	32238.9	34239.7	23956.2	26488.3	27922.3	36933.8	19196.2	28343.7
EC:3.1.21.2	Deoxyribonuclease IV	13823.2	29955.2	27071.4	26097.9	28418.3	26778	34691.2	43564.6	16370.1	25304.2	28058.5	36091.5	26827.5	30035.5	41962	28020.4	21268.9	26633.8	20259.8	24604.8	23506.1	25914.2	32616.9	22809.5	50265.5	28727.4	18633.6	35266.1	28342
EC:3.4.15.5	Peptidyl-dipeptidase Dcp	11956.9	27964.9	28563.6	19556.9	30637.1	24502.5	26254.2	18181.5	20870.9	39651.6	21235.6	20422.2	14992.7	19296.8	12701.7	22988.8	23512.2	25205.3	27390.5	52567.8	17479.6	51146.9	45797.9	45658.7	17428.9	38957.9	55213.6	31930	28288.1
EC:1.1.1.40	Malate dehydrogenase (oxaloacetate-decarboxylating) (NADP(+))	9179.95	33322.6	37488.6	33357.3	37067.3	29732.9	29946	19580.6	13492.9	36954.4	29631.4	21670	21519.6	24340.2	18893.4	20049.8	47831.7	28690	26197.2	35572.6	22906.3	33709.5	35041.7	25887.6	23806.5	29119.8	39586.8	20225.4	28028.6
EC:1.1.1.169	2-dehydropantoate 2-reductase	16620.4	48422.4	43198.7	34257.6	38636.2	27484.9	38914.5	29391.2	7674.01	28960.7	38625.5	35072.7	25433.6	25147	38348.2	26502.3	61922	32297.2	14879.9	22616.2	20210.6	13422.4	16875.4	9025.02	42958.7	15225	12649.4	19654.4	28015.2
EC:4.1.1.11	Aspartate 1-decarboxylase	14267.2	25463.5	30020.9	26299.9	38225.5	23637.7	32323.1	21518.6	13513	35714.2	30710.8	24277.8	19432.2	28276.3	22824.2	24103.1	36408	30081.8	27341.2	38490.2	20076.4	33960.2	37171.2	26505.9	25362.2	30475.7	39425.9	24205.7	27861.2
EC:1.11.1.9	Glutathione peroxidase	25749.3	46130.2	50840.4	35604.8	55887.5	25116.5	40932.6	21921.2	6505.42	40253.9	34361.5	31528.6	27279.6	27275.4	17249.6	24053.6	49045.1	32130.3	18745.8	34952.8	23177	16846.3	20823.9	10540.7	5238.47	13702.6	28980.6	11208	27717.2
EC:2.1.2.10	Aminomethyltransferase	5232.15	31159.8	33189.8	26937.2	39953.9	27159.3	32640.7	21006.2	13910.8	36227.6	31715.9	20813.6	18534.4	26659.3	27296.3	22923.2	40122.6	33984.8	24017.3	39932.6	22193.3	34476.7	35931.5	27461.6	12250.5	26992.4	39119.8	22081.8	27640.2
EC:3.4.14.5	Dipeptidyl-peptidase IV	11077.1	24882	25933.4	20204.8	29066.7	22884.2	25767.7	16958.2	14571.3	40993.4	21056.5	21635.7	14090.1	16116.9	10603.8	24271.8	22468.3	22808.2	30791.3	56476.6	16810.8	50526.2	50986.3	36279.2	14087.8	35460.9	65710.4	26627.3	27469.5
EC:4.1.2.50	6-carboxytetrahydropterin synthase	14297	24757	34479.4	36038.1	41425	28894.2	35002.2	26257.5	14685.5	37503.4	32863.5	32736.2	22097.3	28594	17954.6	24905.9	40713.4	33038.6	18904.5	30333.2	23872.8	31552	32832.6	26284.4	12304.6	22721.5	22362	20261.6	27416.9
EC:4.2.3.12	6-pyruvoyltetrahydropterin synthase	14297	24757	34479.4	36038.1	41425	28894.2	35002.2	26257.5	14685.5	37503.4	32863.5	32736.2	22097.3	28594	17954.6	24905.9	40713.4	33038.6	18904.5	30333.2	23872.8	31552	32832.6	26284.4	12304.6	22721.5	22362	20261.6	27416.9
EC:5.3.1.13	Arabinose-5-phosphate isomerase	17481.5	29204.5	33415.2	32853.5	33496.6	26856.4	26972.8	22961.6	13733	34596.3	26343.4	26796.6	17523.9	22796	18628.5	20750.4	36214.2	29372.6	26376.8	39099.2	18781.8	34077.2	35801.2	26811	23953	29824.6	39671	20736.8	27326.1
EC:2.7.4.16	Thiamine-phosphate kinase	8948.23	32298.8	31437.2	29696.2	31539	27864.3	26347.3	19741	14350.7	32950.7	26408.2	21294.8	18617.7	25218.1	20169.8	21445.8	37472.7	31297.7	27552.4	38429.1	22238.6	35933.9	36160.6	27184.6	26425.7	31260.7	40899.4	21742.3	27318.8
EC:6.4.1.1	Pyruvate carboxylase	14519.5	15395.6	21023.1	21323.7	32832.9	19588.9	31951.9	34904.7	14927.4	26531.2	20549.4	18308.4	16835.4	23313.9	30870.6	22983.9	15544.4	22152.3	30638.6	38287.6	21826.6	39175.5	39399.5	29288.5	48858.1	40238.8	42531.1	29550.5	27262.6
EC:2.3.1.47	8-amino-7-oxononanoate synthase	9434.64	32036.7	36488.6	28814.2	24248.7	27388.4	28755.6	22150.2	20520.1	31703.2	24589.3	26417.6	18708.2	23270.2	15295.5	23800.8	34739.9	28819.3	22982.3	33111.4	24378.5	35030.9	29453.4	37868.8	28438.3	32327.9	29574.2	27357.8	27060.9
EC:2.7.7.38	3-deoxy-manno-octulosonate cytidylyltransferase	12851.4	28789.8	31616.8	30163.5	31684	26724.2	26868.8	23180.3	13945.1	34637.9	26593.2	26142.7	18683	22728.2	18873.2	21552.1	36920.5	28530.2	26848.8	37130.7	19438.2	34090	35582.6	26604.5	24645	29826.5	39594	20952.1	26971.3
EC:2.3.1.191	UDP-3-O-(3-hydroxymyristoyl)glucosamine N-acyltransferase	9350.94	28686.2	31685.3	31617	36811.5	27395.5	25706.8	21738	14299.7	37667.6	25645.4	25424.2	17060.3	20512.3	18383.8	20188.6	35801.7	27588.7	26690.2	37119.3	19449.9	34512.1	35330.7	27202.4	24032.3	29839.3	39550.3	21076	26798.8
EC:1.1.1.29	Glycerate dehydrogenase	16069.3	34670.3	26977.7	17628.7	21227.5	22216.7	19578.1	20424.8	16432.4	21230.4	23513.9	24782.3	17649	27481.6	34393.9	27714	20608.5	21808.4	27393.6	39799.3	10594.1	33503.7	32883.2	27692.9	46104	35631.1	43323.5	36908.6	26722.9
EC:2.7.1.107	Diacylglycerol kinase (ATP)	16733.4	21898.8	34182	33748	40956	28264.9	39441.2	39767.1	13271.7	31111.2	30775	27143.2	32729.5	31152.3	24501	26521.9	34982.2	25284.6	18132.4	19235.9	27964.2	19757.2	25144.3	19869.2	24381	21693.7	16918.1	17065.2	26522.3
EC:1.7.99.1	Hydroxylamine reductase	15899	30460.5	36319.8	18433.4	15336.1	20723.5	30817.3	26001.7	15113.3	21880.9	22314.1	34085.7	19567.5	23819	36774.2	25095.4	19679.5	24320.7	22082.7	40893.8	11178.3	34461.9	46029.2	27226.3	20578.7	30846.7	39660.2	30887.2	26445.9
EC:4.1.99.17	Phosphomethylpyrimidine synthase	21679.8	36326.6	33493.7	29237.4	25824	24550.5	31852.9	26798.8	13905	28343.7	30813.5	35623	22586	28356	33533.6	29633.6	37560.9	32660.4	20293.2	21105.6	20726.5	18393.3	18677.5	20424.7	29972.7	26451.5	16118.5	22823.1	26348.8
EC:3.5.1.24	Choloylglycine hydrolase	16063.9	20100.9	20680.1	17356.2	23116.3	23724.4	28574.3	37287	21398.7	23135.8	17823.9	26420.4	23826.7	23187.1	33721.2	24000.2	22662.3	19662.4	21970.3	22277	20955.8	32565.8	24004.2	36274.2	45114.1	36183.8	34032.5	38375.6	26232
EC:3.6.3.31	Polyamine-transporting ATPase	21694.7	29563.7	32066.5	30363.6	30974.2	26991.2	37267.7	43237.9	8828.63	23671.9	31374.3	33891	32661.5	31884.2	40621.9	30170.5	24465.5	26437	14665.2	18711.5	21489.3	11019.5	16509.8	8130.48	45148.6	19015.7	14216.7	26726.6	26135.7
EC:4.1.1.44	4-carboxymuconolactone decarboxylase	24758.6	27173.3	21172.8	22481.9	29714.4	19720.7	28638	23621.2	14963.1	22742	24998.6	28046	20127.3	27319	30255.3	23962.7	45859.6	27071.7	24485.4	22502.5	18469.4	23170.7	18109	23000.3	55346.6	30730.5	22999	28699.3	26076.4
EC:2.7.7.62	Adenosylcobinamide-phosphate guanylyltransferase	15904.1	26996.5	30089.9	25816.2	23446.6	21898.2	27756.3	27675.7	8338.03	26217.1	30107.9	34962.3	21267.7	25559.8	39560.3	23686.2	35175.9	25159.9	22433.2	25521	18351.3	22675.7	36092.2	11354.3	43396.6	22410.6	29136.4	28511.4	26053.6
EC:6.3.4.20	7-cyano-7-deazaguanine synthase	13776.6	34233.5	31963.2	27329.7	27847.9	26877	29994.6	23904.8	13842.1	28022.1	27566.5	30733.2	20035.5	26671.4	15817.3	21994.7	36950.1	29922.2	21729	37028.7	18520.3	31636.7	35809.1	25549.9	9010.9	24103.3	38251.2	20316.3	26051.4
EC:2.4.2.3	Uridine phosphorylase	12019.3	18956.1	19507.8	18396.9	18621.9	21457.2	17736.3	22782.5	16986	27978.8	21699.6	20738.1	14037.9	17362.2	45135.8	20985	15060.6	21941.5	27344.5	42088.4	11920.2	38660.6	40693.9	29930.4	47435.7	37736.3	43231.3	38908.6	26048.3
EC:2.7.1.156	Adenosylcobinamide kinase	15904.1	26996.5	30089.9	25816.2	23446.6	21898.2	27756.3	27675.7	8338.03	26217.1	30107.9	34962.3	21267.7	25559.8	39560.3	23686.2	35175.9	24757.9	22433.2	25521	18351.3	22675.7	36092.2	11354.3	43396.6	22410.6	29136.4	28511.4	26039.3
EC:3.5.1.108	UDP-3-O-acyl-N-acetylglucosamine deacetylase	9350.27	29063.9	30862.3	28109.1	31141.7	26335.2	25005.8	21601.3	13345.3	31572.8	25232.9	25347	17202.1	20370.5	18119.9	19661.1	41330.7	27540.9	26404.2	35748.5	18824.1	33314.6	34717.3	25599.6	23775.6	29156.3	39170.4	20142.7	26001.6
EC:3.2.2.20	DNA-3-methyladenine glycosylase I	18677	32382.6	33723.2	35913.1	42511.5	29102.1	34097.6	38608.4	7121.14	30646.2	28931.6	26295.3	28509.1	30213.3	27100.6	22357.7	33374.3	24941.7	16838.6	27729.4	28740.9	22359.1	27075.1	9975.97	10439.5	15784	27766	13284.4	25875
EC:1.7.1.13	PreQ(1) synthase	8867.07	31858.5	30948.7	27363.7	28743.9	26276.7	29317.6	19182.8	13954.8	27156.8	26764	22694.8	18102.5	24983.4	17937.8	20805.7	36085.1	28737.9	25392.3	36779.6	18062	31982.7	34667.3	25586.6	22574.6	28491.3	38658.9	21798.3	25849.1
EC:2.4.1.182	Lipid-A-disaccharide synthase	9322.61	28621.2	30169.9	28252.1	30746.7	25879.5	24568	21906.8	13762.5	31715.8	24816.2	25080	16917.6	20256.5	17992.6	19410.8	34554.3	26990.4	26233.4	36258.5	18988.6	33980.9	34960.2	26359.6	23795.9	30094.5	39452.8	20581.9	25773.9
EC:2.6.1.17	Succinyldiaminopimelate transaminase	13333.3	45983.6	40702	34419.9	27224.3	26926.2	27871.1	25702.1	9072.53	28124.8	34245.8	28662.3	24853.1	31380.2	40835.5	26421.1	47601.7	31490.3	17291.6	15870.5	20044.1	8741.71	15218.8	6387.13	42156.7	16745.8	9897	24405.1	25771.7
EC:3.4.22.40	Bleomycin hydrolase	22847.7	10957.5	16586.6	18839.1	28450.1	20214.8	26480.2	29647.1	14208.4	28656.9	17058.3	21108.6	22376.2	23344.9	13180	22907	15083.4	18280.8	27136.1	47161.5	23172.8	43451.2	42395.9	32187.2	15233.4	34089.3	62310.9	24147.5	25768.3
EC:2.5.1.55	3-deoxy-8-phosphooctulonate synthase	9313.61	28166.2	30191.9	28248.1	30427	26176.5	24474.5	21505.8	13774.5	31801.9	24774.5	25092	16929.6	20775.2	17990.3	19300.8	34575.3	27556.1	26616.4	36282	19003.9	33887.9	34958.7	26373.6	23802.9	29457	39321.8	20567.4	25762.3
EC:2.5.1.90	All-trans-octaprenyl-diphosphate synthase	8611.12	28004.4	30595.4	28298.5	31161.7	26765.5	24707.8	18566.4	13880.9	32645.3	25149	19263.2	17473.8	21413.5	18271.8	20472.3	34695.2	29727.6	26667.1	35974.3	19729.7	33863.4	35223.2	26440	23121.3	29622.9	39350.3	20702.7	25728.5
EC:1.2.99.2	Carbon-monoxide dehydrogenase (acceptor)	9156.37	49484.3	32640	27799	21058.5	21463.6	30284.7	35164.2	7452.74	18652.6	29201.5	40276.8	21761.9	39394.3	61879.6	35705.3	48999	44081.8	11207.4	18520	22959.9	6984.38	16010.3	7480.61	17600.6	14710.7	8142.99	21473.3	25698.1
EC:5.4.3.8	Glutamate-1-semialdehyde 2,1-aminomutase	7787.44	37727.4	39409.4	34134.4	49994.3	23629.9	34619.4	28836	7924.2	30452.5	33610.7	29466.3	19821.2	24392.4	39659.1	21381.8	37122.6	35265.1	20598.8	16105.6	20292.7	8074.02	12821.8	6076.02	48628.9	18577.2	9428.86	22872.6	25668.2
EC:2.3.1.35	Glutamate N-acetyltransferase	13124.3	30711.8	27995.3	27778.4	34833.5	23832.6	31708.6	25761	8779.91	30259	35143.5	29283.5	25684.3	29507.9	43402.1	26055.2	39524.4	30249.8	21201	14252.4	20301.2	9478.35	15485.8	6944.86	56669.6	22649.5	10893.8	26655.6	25648.8
EC:2.4.2.21	Nicotinate-nucleotide--dimethylbenzimidazole phosphoribosyltransferase	15617	29806.6	32417.3	28916.6	27808.4	22899.3	25764	25003.8	8098.18	25089.5	28600.5	34060.8	20691.7	25187	29735.4	22031.5	36236.3	25271.3	22632.6	24765.8	19611.7	22177.7	35299.9	11074.6	41815.2	21514.3	28587.1	26351.5	25609.5
EC:3.5.1.5	Urease	938.52	35293.9	39334.4	47443.6	50947.3	34005.9	47259.7	65164.5	6843.74	25915.7	28059.5	25529.3	34773.5	51493.8	24852.7	25775	50564.8	24002.5	5648.86	9470.52	50972.1	2389.11	3672.78	2492.65	10509.7	7028.63	2513.52	3634.18	25590.4
EC:2.7.8.26	Adenosylcobinamide-GDP ribazoletransferase	15646.7	27877.9	30024.9	26974	28398.3	22561.5	25928	25852.7	8351.87	24210.1	27839	33762.5	20193.8	25145	32693.7	21598.9	34301	24509.8	23132	25600.4	17605.8	22846.1	36032.5	11435.8	43768.2	22768.3	29079.7	28311.3	25587.5
EC:3.1.1.53	Sialate O-acetylesterase	16971	9818.37	17727.4	15395.8	19291.6	19822.3	18452.2	16662.2	21627.8	23154.7	18955	19452	10261.7	13713.2	16188.9	23579.2	15225.8	20640.4	34717.4	49447.7	15351	51584.2	47487	43103.7	16027.6	41895.4	66257.5	33536.7	25583.9
EC:2.7.1.130	Tetraacyldisaccharide 4'-kinase	9303.61	27455.2	30236.9	27551.1	30436.7	25793.5	23922.5	21559.8	13709.5	31672.8	24389.2	24678	16882.6	20508	17972.1	18763.3	34375.8	26446.9	26159.9	36164	18881.6	33869.4	34942.2	26325.1	23771.4	29435.5	39249.3	20551.4	25536
EC:1.1.1.38	Malate dehydrogenase (oxaloacetate-decarboxylating)	22664.7	37248.4	37612.1	25691.4	30792.4	20242.7	32682.2	41403.7	7770.26	21534.5	25979	29929	22652.7	30089.7	42967.8	23822.5	20269	23705.5	17736.1	19018.3	19515	9531.57	16971.4	7436.17	58531.6	23216.2	16821.7	27523.3	25477.1
EC:2.5.1.74	1,4-dihydroxy-2-naphthoate polyprenyltransferase	20821.3	13011.8	20716.3	27683.1	29798.6	21679.9	29396.1	47390.8	14151.1	27755.8	16131.9	19244.9	23720.3	30521.4	18303.7	21549.9	17340.8	19722.1	20391.9	38309.8	31216.5	34338.3	36807.7	28353.8	12995.5	27154.2	42873.1	21016.4	25442.7
EC:2.7.4.6	Nucleoside-diphosphate kinase	6484.14	31304.9	42044.8	38585.5	41347.8	30372.6	33312.6	38495.8	6362.76	34758.6	31243.1	26843.3	31783	33463.3	21719.3	24453.4	39776.2	31232.6	14750.8	22832.8	32011.5	11513	14482.8	8602.71	22749.1	15491	16258.8	8440.17	25382.7
EC:2.5.1.61	Hydroxymethylbilane synthase	8083.59	38363.7	36280.6	33749.7	39691.2	26982.9	32566	28181.9	8197.23	32288.3	32989.5	29763.5	22312.7	27091.8	41621.9	23065.7	37295.9	32154.9	20974	15664.2	20398.9	7656.12	9915.2	6022.76	48104.3	19491.5	8027.68	20290.4	25258.1
EC:2.4.99.12	Lipid IV(A) 3-deoxy-D-manno-octulosonic acid transferase	8669.11	27712.8	29744.9	28388.6	30956.7	25928	24219.5	18192.8	13858	31263.3	24208.2	19176	16460.6	20157.5	18023.6	18989.3	34278.8	27018.4	26414.9	36133	18807.1	33878.9	34950.2	26332.6	23782.9	29430	39247.8	20552.9	25242
EC:2.4.99.13	(Kdo)-lipid IV(A) 3-deoxy-D-manno-octulosonic acid transferase	8669.11	27712.8	29744.9	28388.6	30956.7	25928	24219.5	18192.8	13858	31263.3	24208.2	19176	16460.6	20157.5	18023.6	18989.3	34278.8	27018.4	26414.9	36133	18807.1	33878.9	34950.2	26332.6	23782.9	29430	39247.8	20552.9	25242
EC:2.4.99.14	(Kdo)(2)-lipid IV(A) (2-8) 3-deoxy-D-manno-octulosonic acid transferase	8669.11	27712.8	29744.9	28388.6	30956.7	25928	24219.5	18192.8	13858	31263.3	24208.2	19176	16460.6	20157.5	18023.6	18989.3	34278.8	27018.4	26414.9	36133	18807.1	33878.9	34950.2	26332.6	23782.9	29430	39247.8	20552.9	25242
EC:2.4.99.15	(Kdo)(3)-lipid IV(A) (2-4) 3-deoxy-D-manno-octulosonic acid transferase	8669.11	27712.8	29744.9	28388.6	30956.7	25928	24219.5	18192.8	13858	31263.3	24208.2	19176	16460.6	20157.5	18023.6	18989.3	34278.8	27018.4	26414.9	36133	18807.1	33878.9	34950.2	26332.6	23782.9	29430	39247.8	20552.9	25242
EC:2.5.1.30	Heptaprenyl diphosphate synthase	36696.8	25479.1	28910.2	25349.1	44150.3	19951.2	40094.3	40427.2	7836.21	20498.5	32052.1	29848.8	33272	30503	44491.2	22567.8	20719.2	21455.4	13746.5	14271.4	19808.7	8744.7	16504.5	6736.03	44010	18747.2	12911.8	26195.7	25213.5
EC:4.1.1.98	4-hydroxy-3-polyprenylbenzoate decarboxylase	8353.86	50310	48779.9	34195.2	28160.6	30333.2	28410.7	24420.8	6673.6	27018.6	28039	22616.1	21696.6	28894.4	44981.5	21610.8	56367.9	30762.3	19803.7	20577.5	21704.7	8323.79	6302.15	4872.49	38972.5	21272.5	8057.03	13721.5	25186.9
EC:5.4.99.24	23S rRNA pseudouridine(955/2504/2580) synthase	14181.7	39196.2	38022.7	29253.4	24943.9	25374.2	26514.9	26960.1	8714.71	28001	32214.5	32971.8	24664.9	28346.9	38968.7	24350.2	38527.7	24334.5	19503.5	15677.4	16768	9193.43	15773	6382.05	56589.8	20791.2	10362.9	26491.1	25109.8
EC:3.1.3.73	Adenosylcobalamin/alpha-ribazole phosphatase	16092.4	25018.5	28143.9	22687.2	26158.8	21812.6	27137.4	27264	7999.53	24735.1	30353.3	34324.7	21052.2	24142	34749	23790.2	32929	22739.4	22768.1	26956.4	14538.2	19492.1	26419.3	11263.3	44940.1	22788.4	29696.1	28854.2	24958.8
EC:4.2.1.47	GDP-mannose 4,6-dehydratase	8204.99	12766	16539.9	18124.6	14678.4	18979.1	20649	19836.1	14585.6	28309.1	19270	18928.8	12097.7	16392	28001.8	20836.7	28864.8	26054.9	31726.7	37610.6	17045.2	37540.5	36220.5	28984.3	51686.7	36001.5	42753.8	32619.8	24832.5
EC:1.16.3.2	Bacterial non-heme ferritin	9265.87	15351.4	21501.3	19307.4	21247.4	19923.9	25139.4	19227.7	20220.3	27568.4	20230.3	17790	12132.9	15925.1	24515.3	24535	12745.1	20638.4	28845.5	37157.6	12144.2	44914.5	46091.6	38097.2	29486.8	37532.5	40666.2	30572.5	24741.9
EC:1.17.99.6	Epoxyqueuosine reductase	7909.73	27227.5	31256.6	27093.4	40213.9	25453.3	30462.9	15958.2	11817.7	33753.1	29198.4	18696	23113.6	23491.6	11657.8	18211.9	36500.8	27890.4	20343.8	36034.7	17852.5	31792.3	34348.5	24354.1	8617.69	22496.7	36653.2	17492.6	24639
EC:1.7.99.4	Nitrate reductase	26435.7	38890.5	60048.5	49581.2	40657.1	33933.5	37889.8	21511.9	4033.58	36821.9	33808.3	26251.7	22658.5	34025.4	14456.1	24223.7	48862.1	29318.5	10031.8	25417.6	23378.1	3402.08	4248.36	3916.62	17294.6	7609.33	5511.34	4624.46	24601.5
EC:2.8.1.10	Thiazole synthase	17787.9	38947.2	35569.5	27154	30492.1	24343.7	30206.1	23118.6	12193.5	28139	31307.6	33366.9	21568.9	28256.7	24098.8	26590.9	38112.5	30140.5	17485.2	19827.3	20944.1	14668.1	17385.3	18269.3	24259	19172.7	13161.7	17084.6	24416.1
EC:2.7.7.63	Lipoate--protein ligase	17032.9	10387.6	18904.8	23468.3	45737.7	21252	33399.7	35627.9	14303.5	22700.3	26517.5	18783.1	24010.2	24539.6	38568.3	19454.5	16602.3	23720.8	19104.7	37254.8	21210.5	19303	18586.5	24072.8	17140	26467.8	39572.5	25126.1	24387.5
EC:2.6.1.83	LL-diaminopimelate aminotransferase	12867.9	22666.9	14971.7	14674.8	12230.1	17590.7	22071.5	22102.7	16978.3	22704.7	26026.2	23284.1	17867.8	21004.7	34442.6	24015.5	20620.1	21581.1	26154	25650.7	11835.2	25681.7	26459.5	26575.4	67016	34089.4	26947.5	44248.4	24370
EC:4.2.1.24	Porphobilinogen synthase	7669.52	38714.5	36939.2	33679.2	40792.5	25282.4	31553	26601.1	7579.47	30605.4	32021.5	28718.8	21221.1	26747.3	35446.9	23079.1	37575	30696.6	20263.1	13720.6	20364	7414.22	9527.1	5507.39	47075.7	16688.3	7470.81	17787.5	24312.2
EC:3.1.3.45	3-deoxy-manno-octulosonate-8-phosphatase	9291.74	25187.4	27257.1	24520.1	27049.7	23430.7	23047.8	20855.5	13401.7	29113.6	21589.2	23154	14605.4	17870	17550.3	19110.1	30278.3	24424.6	26096.4	35835.3	16232.5	33988.6	35022.2	27051.6	23786.3	29982.3	39359.1	21463.4	24305.5
EC:2.7.1.56	1-phosphofructokinase	22538.9	29217.9	27587.6	29201.9	29072.3	23464.3	36544.6	41416.2	8462.51	21943.8	28334.8	30199.5	30922.5	31515.6	38818.3	24466.5	26681.1	22823	12887.9	16573.4	21430.4	8506.59	18642.7	7144.91	39781.8	17211.1	9785.47	24619.1	24278.4
EC:2.8.1.8	Lipoyl synthase	5433.62	31287.6	30651.7	29535	39871.3	25791.8	28345.2	17151.5	6659.3	32909.5	26547.2	19476.3	17377.6	24744.2	14831.6	19363.4	37246.1	28139.9	25865.9	44650.8	20712.4	22777.2	27210.5	13124.7	8927.25	18968.7	49542.3	12551.6	24274.8
EC:2.7.7.85	Diadenylate cyclase	19114.7	30268.8	29505.4	23777.6	29152.9	19953.6	35645.7	41473.6	7699.32	21942.4	30545.7	32244.5	31828.1	33986.5	39383.5	25837.8	21334.1	24353.6	13902.5	13920.7	21347.1	8766.89	16223.6	6646.86	44008.7	17845.4	12961.8	25067.5	24240.7
EC:2.1.1.79	Cyclopropane-fatty-acyl-phospholipid synthase	13638.3	38835.8	51172.4	40426.2	28188	27918.2	35524.9	34820.7	4604.09	32402.1	28297.6	23947.9	30912.6	37607.6	29510.8	23626.8	72297.6	28430.6	5370.17	10151	36909.2	2445.18	3189.27	3024.78	4238.51	5618.69	6714.17	4901.29	23740.2
EC:3.6.1.22	NAD(+) diphosphatase	18596	34402.3	30283.9	23303.2	21217.8	23440.8	24041.3	19409.1	8928.65	25040.4	21215.9	28148.4	17791.3	21753.2	25304.7	22734.7	23916.2	23678.5	22580	32246.6	13077.7	21366.2	21502.3	13181	34660	22655.4	36857.3	32655.8	23713.9
EC:1.3.8.7	Medium-chain acyl-CoA dehydrogenase	636.87	42226	50487.9	41584.9	50306.3	24526.7	31838.9	18337.8	5025.7	34172	38936.9	21151.7	29174.3	30994.9	15904.9	15731.8	97565.3	37293.3	11995.5	5815.71	44279.3	1868.14	1643.49	1884.15	1718.32	2082.9	2421.83	1629.79	23615.5
EC:6.3.1.10	Adenosylcobinamide-phosphate synthase	9017.21	39286.5	39804.2	26730.2	22903	23438.6	27195.8	26762.8	7467.34	24304	30414.8	32743.7	22049.2	27268.7	36503.1	22957.4	43941.4	24997.3	15692.7	12959.7	20278.4	8930.55	14527.2	7470.38	42186.1	16531.2	9987.63	23777.2	23575.9
EC:4.1.1.19	Arginine decarboxylase	11608	23624	27859.9	21684.3	24852	18271.5	23953.6	17042.9	13024.9	27298.8	20497.9	18146.2	13334.7	16865.3	18194.6	18084.6	28664.9	23815.4	26923.9	37022.3	16160.5	33965.4	35389.8	26460.5	24874.4	30923.1	38970.4	21553.3	23538.1
EC:1.1.1.363	Glucose-6-phosphate dehydrogenase (NAD(P)(+))	16857.8	32229.9	36092.7	35095.9	32146.2	28516	31883.8	32182.5	12597.4	25917.7	26729.6	20927.8	31132.5	34825.7	15018	24036.4	36846.5	26705.4	11761.5	17625.2	30210.8	14585	11738.1	18513.7	8334.35	14780	15063	12709.8	23395.1
EC:1.1.1.49	Glucose-6-phosphate dehydrogenase (NADP(+))	16857.8	32229.9	36092.7	35095.9	32146.2	28516	31883.8	32182.5	12597.4	25917.7	26729.6	20927.8	31132.5	34825.7	15018	24036.4	36846.5	26705.4	11761.5	17625.2	30210.8	14585	11738.1	18513.7	8334.35	14780	15063	12709.8	23395.1
EC:2.7.7.12	UDP-glucose--hexose-1-phosphate uridylyltransferase	21079	34617.3	32411.5	28198.1	22697.2	24554.7	30355.2	38856.7	7817.16	22306.9	24489.6	32801.6	31573.5	30203.3	32635	28108.4	22072.5	21258.1	12541.8	14410.5	23339.7	7260.47	12808.8	5911.56	38407.1	16291	11887	21623.3	23232.8
EC:2.7.8.7	Holo-[acyl-carrier-protein] synthase	21930.6	34503	37176.1	32805.4	35266.3	24893.8	35837.2	37740.5	4770.16	25218	28187	30292.7	33067.5	33809.6	22028.2	24103.1	37768.3	26934.7	11443.4	12169.6	29161	4074.76	6009.88	3978.94	20231.9	11476.6	9140.69	7991.59	22928.9
EC:4.2.1.8	Mannonate dehydratase	16160.4	30494.2	31433	23812.5	23390.6	22569.6	19358	20197.8	14664.5	24456.4	21628.2	21963.6	16461.4	19367.5	32085.6	25514.4	19572.1	22339.8	19868.9	22294	13787	19043.8	15479	21910.5	40127.6	26006.6	17523.5	33650	22684.3
EC:1.2.7.8	Indolepyruvate ferredoxin oxidoreductase	10428.2	28905.4	29548.6	22666.8	24510.8	26483.3	29625.6	23694.3	7177.22	27264.1	28693	26043.4	22325.8	31259.3	32275.5	29384.6	46986.6	23638	11100.8	24651.1	17255.8	14143.7	13675.7	11231	22147.5	15126.1	14815.8	20079.8	22683.5
EC:1.2.1.2	Formate dehydrogenase	16140	21441.7	32246.8	40746.3	32283.4	29602.5	30575.3	20875	6228.22	24610.9	31694.8	22849.5	21407.3	30735.7	26367	20952.4	43607.8	31020.2	16228.7	28463.8	23814.2	4387.5	6513.12	4520.56	33154.7	15217.5	5923.81	8392	22500
EC:4.1.1.37	Uroporphyrinogen decarboxylase	5507.21	37548.8	31178.8	35190.2	41715	30071.8	31446.1	17903	6776.39	30544.7	28306.8	20278.7	21086.9	30583.7	26041.2	26633.3	34511	30930.4	16271.1	22933.8	19282.5	4934.81	10277.5	5320.98	21785.2	22414.1	8690.13	11474.9	22487.1
EC:2.3.1.12	Dihydrolipoyllysine-residue acetyltransferase	13425.8	35305.8	37637.8	38177.2	49313.1	26260.9	34514.5	33847.8	5489.37	30305.2	32263.5	20255	29551.1	31832	25072.5	20061.8	44522.2	29616.8	9242.81	11139.8	31437.5	3433.4	3027.38	2890.09	9685.37	6894.96	6599.3	7387.04	22471.1
EC:4.1.3.38	Aminodeoxychorismate lyase	8591.11	32459	35248.2	26022.6	35701	25937.5	27829.3	17635.9	5355.02	28701.8	25010.2	24852.1	21067	21192.8	11341.8	21005.6	30949.6	21520	18207	31818.9	16470	22020.9	26084.5	11139.7	21282.8	18602.8	30665.9	11329.3	22430.1
EC:4.3.1.3	Histidine ammonia-lyase	1901.96	36911.6	32159.2	23664.5	41734.5	19535	26722.1	18813.2	5374.78	31167.9	25174.7	24079.6	17103.6	23250.7	10791.9	25610.3	30989.5	28558.3	15832	32294.2	19356.1	23984.2	28708.9	13861.4	8737.84	14705.8	33424	11102.1	22341.1
EC:1.1.1.28	D-lactate dehydrogenase	9889.55	31697	34847.4	29891.7	24218.2	20553.3	30759.6	36169.2	7929.06	16598	18374.2	26490	18428.3	21855.8	22498.8	19597.4	23318	16581.3	18172.1	19948.1	19156.5	11326.2	7640.25	8198.67	63378.4	18836.9	21630.5	27153.6	22326.4
EC:3.2.2.21	DNA-3-methyladenine glycosylase II	9678.97	39766.6	40992.9	32816.8	35397.2	21739.3	35114.3	21492.5	5138.99	27958.5	29853.6	22930.2	23492.4	27990.2	34557.8	20329.5	57171.6	34595.7	10344.1	15214.4	24763.8	3831.13	5767.4	4278.09	8661.98	7714.72	8920.26	7673.88	22078.1
EC:1.1.1.69	Gluconate 5-dehydrogenase	8716.65	17924.7	17914.8	19813.3	23017.4	22391.3	16523.6	21872.2	14623.3	22596	23810.7	18584.2	22118.9	20725.4	41327.8	19083.3	32877	21866.7	19721.9	14998.1	16846.9	19288.2	16129	20792.9	44898.2	28054.2	17112.5	34501.5	22076.1
EC:6.3.2.2	Glutamate--cysteine ligase	7591.19	28900.6	44340.8	38229.8	33573.2	28616.9	38465.5	61555.2	4484.27	24737.5	22532	20117	39692.2	40473.3	21665.5	23287.5	34480.4	20598.7	4536.21	7511.21	41905.4	1889.81	3157.75	1974.88	6754.53	5394.35	7874.03	2137.77	22017.1
EC:2.1.1.223	tRNA(1)(Val) (adenine(37)-N(6))-methyltransferase	9770.65	23530.6	19373	15721.9	17258	19353.3	16075.4	15498	14705.4	21791.1	16577.1	16104	10199.6	12325.8	24261.5	15425.5	13761.5	16267.5	25554.8	38204.2	9753.44	36209.4	36134.9	27807.5	39467.9	31030.4	41572.7	32181.2	21997
EC:2.6.1.62	Adenosylmethionine--8-amino-7-oxononanoate transaminase	5949.03	26292.7	29864.2	22660	22276.8	20724.4	24999.2	18177.4	19510.9	24741.2	21354.5	22421.1	15157.2	17822.6	12243.5	20481.8	26969.2	22143.7	21725.6	22262.2	19603	26799.4	18723.3	32411.4	28316.9	28146.9	20376.7	22702.3	21959.2
EC:2.3.1.57	Diamine N-acetyltransferase	16780.4	16927.9	12775.6	17512.9	33756.2	21133	23949.2	13585.4	12440.9	24213.8	21570	15441.2	16092.2	15520.7	13146.7	15520.8	26847.4	20192.2	19714	38021.8	9570.2	34255.4	37087.6	27203.5	12468.2	28381.3	40755.1	26812.6	21845.6
EC:1.17.1.4	Xanthine dehydrogenase	8312.94	52194.6	48113.5	30757	24965.6	23319.4	24931	26319.8	4681.86	22419.2	28878.1	22230	19419.4	24377.6	50060.2	25795.5	48729.6	32423.5	6161.93	16290.4	20764.9	4043.29	4779.91	4886.26	10561	8098.28	4522.39	12253.7	21796.1
EC:1.2.1.70	Glutamyl-tRNA reductase	6112.42	32620.7	31641.8	28395.3	39527.7	20712.4	29244.5	25076.5	7159.45	24491.5	26117.5	25476.3	15995.1	20688	37090.2	19955.8	30416.9	25477.2	19508.3	12969.2	17376	7255.92	8964.5	5484.67	46777.6	16874.3	6927.56	18215.6	21662.6
EC:3.6.1.54	UDP-2,3-diacylglucosamine diphosphatase	8438.75	23177.2	25557.3	22098.6	26153.7	20682.9	19024.5	13280.8	12895	25943.6	17792	15483.1	12454.9	15449.2	10936.5	15489.5	25547.1	19255.1	23821	34914.8	14558.5	33232.4	34571.5	25862.1	22919	28202	38557.6	20049.5	21655.3
EC:5.4.99.9	UDP-galactopyranose mutase	9879.76	15793.9	15038.9	19913.7	16880.7	19456.9	18798	35428.9	7677.35	15762.8	19456.4	20263.4	23064.2	24028	34878.3	22117.3	17157	17172.3	24210.8	21467	20076.3	18834	19639.1	10096.2	51987.6	27588.6	31807.9	27393.4	21638.2
EC:6.3.4.18	5-(carboxyamino)imidazole ribonucleotide synthase	17418.3	27692.8	36534.7	38914.6	51488.2	28995.8	39100.6	46098.1	4389.76	30523	26754.3	19191	33970.6	34031.2	16489.5	20923	35081.4	20415.7	5433.99	9202.04	34229.7	2223.12	3082.24	2423.38	5131.88	4232.05	8700.56	2015.82	21596
EC:4.1.99.19	2-iminoacetate synthase	16114.6	25142.8	28904.2	17277.1	13751.5	18555.6	27054.5	26375	13543.5	26012.5	24276.5	38167.7	17830.6	23958.9	27572	28880.3	17893.8	20685.8	14027.1	24513.2	11425.5	18051.4	22635.8	20244	20551.7	20782.6	16115.4	23793.4	21576.3
EC:1.1.1.343	Phosphogluconate dehydrogenase (NAD(+)-dependent, decarboxylating)	29049.4	25177.9	26305.7	28053.6	30140	22139.6	29456.4	30336.5	12420	25369.7	21360.9	17063.6	26789.8	26705.8	14143.7	21809	19826.8	23361.6	12403.9	19734.6	26261.4	18101.6	19804.2	19034.8	9845.33	15196.3	15768.7	13216.8	21388.5
EC:1.1.1.44	Phosphogluconate dehydrogenase (NADP(+)-dependent, decarboxylating)	29049.4	25177.9	26305.7	28053.6	30140	22139.6	29456.4	30336.5	12420	25369.7	21360.9	17063.6	26789.8	26705.8	14143.7	21809	19826.8	23361.6	12403.9	19734.6	26261.4	18101.6	19804.2	19034.8	9845.33	15196.3	15768.7	13216.8	21388.5
EC:1.2.1.16	Succinate-semialdehyde dehydrogenase (NAD(P)(+))	8099.31	33372.9	43170.2	36840.7	50936.4	21176.7	40763.3	16139.3	4373.26	40712.5	34507.1	19291.1	22460	30735.1	10747.9	16493.8	61044.5	32404.1	8691.85	15583	29511.4	2209.82	2883.06	2486.22	2414.7	2638.94	6376.52	2445.33	21375.3
EC:1.16.3.1	Ferroxidase	4530.58	44438.5	42690.3	26644	30566.4	24501.1	29172	16501.3	11598.9	24157.2	26629.7	17951.7	19169	25000.8	24294.3	17922.3	37710.5	24495.7	12366.8	17246.1	19040.3	16973.9	11767.9	17487.7	9949.01	16526.9	12187.4	15223	21312.3
EC:3.2.1.4	Cellulase	23208	33592.7	29887.1	14513.3	16938.1	16422.8	21410.5	25902.4	6051.91	30654.3	36289.6	30143.9	22378.6	33706.2	34618.3	24081.4	27986.7	27647.1	9326.53	14832.1	13466.5	8662.35	30431.6	6054.7	21898.6	12683.8	7386.55	15993.8	21291.8
EC:2.3.2.2	Gamma-glutamyltransferase	5982.73	64534.2	61999.6	33055.6	39972.7	24058.2	32989.7	19177	4042.8	36196.8	32394	19168	21111.4	24614	10396.4	16876.2	54202	34855.7	7965.38	9495.51	21443	2629.15	2561.62	2560.14	2333.07	1776.37	3686.16	2218.86	21153.4
EC:3.4.19.13	Glutathione hydrolase	5982.73	64534.2	61999.6	33055.6	39972.7	24058.2	32989.7	19177	4042.8	36196.8	32394	19168	21111.4	24614	10396.4	16876.2	54202	34855.7	7965.38	9495.51	21443	2629.15	2561.62	2560.14	2333.07	1776.37	3686.16	2218.86	21153.4
EC:3.6.1.7	Acylphosphatase	16866.6	21804	21771.5	27198.4	25389.5	22145.5	30148.1	38956.3	6697.4	20136.3	25872.2	22466.7	28195.7	30400.5	36007.9	26503.1	28670	26924	11811.8	12794.7	21121.1	4882.69	6333.16	5368.34	32747.9	12901.4	11017	16818.4	21141.1
EC:2.4.1.129	Peptidoglycan glycosyltransferase	19174.3	31125.1	27024	28852	28790.9	21129.8	24588.9	32211.4	7977.45	17026.2	25869	19269.4	26017.7	28873	28592.3	21185.7	20591.3	18977	13822.9	13840.7	23158.9	7905.55	13851.3	5758.74	41395.8	15778.1	10234	18635.6	21130.6
EC:3.2.2.23	DNA-formamidopyrimidine glycosylase	15343.3	34062.6	34328.9	38644.7	41346.6	27960.1	35122.7	31632.6	5107.41	24205.5	28162.3	19614	29502.8	34372.8	17803.3	20291.1	39391.3	29669.1	8324.87	12051.8	28885.1	3682.99	4902.19	3765.75	4942.1	6484.6	7997.57	3686.01	21117.3
EC:4.99.1.4	Sirohydrochlorin ferrochelatase	11712.2	38402.8	30631.9	26666.9	40949.8	17516.3	28108.9	21061.8	6530.44	28700	23335.5	26734.7	17811.1	23255.9	31835.9	18672.3	24791.8	27914.5	14831	19181.5	14012.4	6758.99	10247.5	5084.25	34112.9	14169.3	7833.69	20267.9	21111.9
EC:1.1.1.35	3-hydroxyacyl-CoA dehydrogenase	7794.78	53979.8	57609.1	37876.7	49849.2	24658.3	31933.5	15697.4	3231.6	35901.7	33481	17748	19786.3	25170.1	13697.9	16517.9	57871.3	28598.9	8455.57	12212.2	26331.2	1629.45	1430.37	1605.75	1588.36	2243.05	2250.44	1508.15	21094.9
EC:2.7.7.19	Polynucleotide adenylyltransferase	8442.67	29339.7	28390	27315.8	23702.5	24578.1	22289.6	16139.1	12842.7	26300.7	23655	20220.3	18433.1	22635.7	14891.1	17830.6	35912.7	27167.5	13563.9	24360.1	19270.8	22312.6	21706	23024.2	8978.8	18289.2	19833.3	15600	20965.2
EC:1.1.1.31	3-hydroxyisobutyrate dehydrogenase	10910	48322.8	41860.3	32434.1	48052.8	27245.6	37047.5	17573.1	4313.51	28238.2	33591.9	22413.2	23966.9	30947.4	19068.5	17670.3	43942	25540	6791.53	9838.24	26878.4	2635.76	3822.02	3311.2	4290.77	3835.57	6670.34	4559.61	20920.4
EC:3.4.11.1	Leucyl aminopeptidase	5615.12	46808.5	45203.3	32355.2	36792.8	25388.5	31162.1	20287.7	4793.56	33296.1	26647	25639.6	21734.6	28192.3	17762.6	19506.5	42375	30456.3	12241.2	11754.7	21133.5	3531.79	3295.33	3374.73	16758.8	9770.47	4316.83	5070.34	20902.3
EC:2.1.1.217	tRNA (adenine(22)-N(1))-methyltransferase	18247	22457.9	22754.7	21037.3	25262.9	18047.8	29848.6	35004.6	7203.07	18371.7	25678.8	21518.4	27084.2	27630.6	37385.7	21365.5	17379.9	17717.5	12815.1	12581.5	16958.6	8422.01	15884.1	6070.31	43668.7	17511.5	12444.7	24709.3	20895.1
EC:5.1.3.4	L-ribulose-5-phosphate 4-epimerase	20653.2	25228.1	20794.3	26012.9	15494	23416.5	23672.5	37022.5	7831.08	18730.4	23513.4	21720.5	26453.6	28819.6	39951.3	28284.4	21019.6	18663	13279.9	17546	17641.4	7229.47	7871.97	5857.3	37906.8	15666.3	11783.5	22240.8	20868
EC:2.10.1.1	Molybdopterin molybdotransferase	6176.26	34898.9	38616.3	36629.7	30092.9	25240.7	27670.8	22334.7	5645.51	21079.8	27484.1	23902.4	17604.5	24925.2	27356.8	19655.9	44391.6	27038.7	17199.5	12365.5	22688.2	3812.19	3852.73	3627.72	30840.9	14541.1	5572.64	7500.48	20812.3
EC:1.1.1.271	GDP-L-fucose synthase	7979.83	8644.2	13380.1	13681.9	10633.4	13969.6	15747.1	14662.5	13654.3	21935.4	15088.4	15204.4	7521.8	11200.9	15683.3	16970.5	14273.6	15526.6	29649.8	36092.7	12903.6	36296.2	35551.2	28240.8	50889.8	33998.3	41198.8	31193.1	20777.6
EC:2.6.99.2	Pyridoxine 5'-phosphate synthase	5284.09	24516.3	29224.9	21838.4	28722.4	20970.6	23003.4	16514.2	11236.1	29463.9	22429.8	16043.3	14592.5	18413.7	17438.1	18170	31464.1	25605.8	17368.9	23269.9	16658.6	22269	20864.7	21583.3	21982	22697.5	19900.3	16535.1	20645
EC:4.1.1.96	Carboxynorspermidine decarboxylase	10558.2	26435.3	20254.7	9509.65	14401.6	14026.3	19011.8	14860.4	12714	21025.1	20350.9	18856	14537.1	17082.9	19986.1	19622.8	15140.7	17679.8	23633.5	33047.3	9476.96	28920.7	31798.4	25078.3	25060.3	30472.5	37752	24190.8	20553
EC:1.3.1.76	Precorrin-2 dehydrogenase	11704	37479.8	30528.2	25880.9	34724.7	17285.3	26146.9	20819.8	6511.59	27398.5	21823.5	26573.1	17710.4	22553.7	31803.7	18385.1	24465.6	26724	14804.5	17795.9	13947.4	6726.59	10237.8	5026.1	34105.9	14168.1	7829.39	20265.2	20479.5
EC:1.2.1.20	Glutarate-semialdehyde dehydrogenase	4493.44	32467.4	39998	34229.1	50038.9	20472.5	39934.2	15547.1	4192.27	39668.1	34060	18114.8	22115.7	29829.8	10507.5	15835.2	59815.4	30669.1	8229.51	12310.9	28800.1	2140.83	2758.67	2396.72	2292.26	2546.63	6238.64	2348.63	20430.4
EC:1.2.1.79	Succinate-semialdehyde dehydrogenase (NADP(+))	4493.44	32467.4	39998	34229.1	50038.9	20472.5	39934.2	15547.1	4192.27	39668.1	34060	18114.8	22115.7	29829.8	10507.5	15835.2	59815.4	30669.1	8229.51	12310.9	28800.1	2140.83	2758.67	2396.72	2292.26	2546.63	6238.64	2348.63	20430.4
EC:6.2.1.30	Phenylacetate--CoA ligase	1676.55	19907.3	23299.9	23567.7	26584.5	23412	21943.8	20708.4	6868.26	32582.7	23769.9	19337.2	17169	25560.6	36209.4	28962	34340.5	26553.7	14375.5	19225.8	18183.3	15353.3	15688	9663.89	14542.3	14917.5	14279.8	17954.4	20237
EC:6.3.5.10	Adenosylcobyric acid synthase (glutamine-hydrolyzing)	9406.21	25685.7	28441.2	20602.5	19283.7	19634.8	23304.1	26759.8	6772.43	20176.8	24880.7	35779.2	17905.2	22470	30673	19802.9	31110.2	20609.3	13673.9	12775.6	15821.5	8545.98	14362.5	7223.69	42032	15391	9548.77	23674.9	20226.7
EC:5.3.1.12	Glucuronate isomerase	8812.82	15893.1	15360.4	15718.4	22844.4	17399	15042	13216.9	13991.8	18699.5	14925	15732.6	11564.3	12576.7	19370.4	14158.1	13234.3	16854.7	25736.2	27981.2	10384.7	30843.3	38851.4	23461.8	37613.4	28232.9	33979.6	30601.4	20110
EC:1.4.1.16	Diaminopimelate dehydrogenase	5340.56	13064.6	9541.85	7299.35	18690.2	14471.1	16026.4	16556	14774.6	15691.3	16043.4	16603.8	9237.33	13221.2	26019.9	15995.7	12363.7	15894.4	26028.8	34857.5	7868.44	31692.3	28293.5	27027.5	39765.1	32665.2	41024.5	36394.4	20087.6
EC:5.1.3.9	N-acylglucosamine-6-phosphate 2-epimerase	16474.8	17678.3	23732.3	24288.2	22254.6	20490	30731.9	50786.5	6626.75	17177.6	16866.5	25237.6	28809.3	29405.8	30807.9	20920.6	13505.5	13992.9	11372.1	13780.4	26888.8	6966.18	6236.09	5276.56	36278.5	15738.6	7614.23	19601.8	19983.6
EC:4.3.3.6	Pyridoxal 5'-phosphate synthase (glutamine hydrolyzing)	17883.4	22934.5	21277.4	17281.8	33370	13650	25445.9	14838.1	5790.72	17302.3	22370.8	34187.7	12724.7	20334.1	8155.5	19715.2	18122.7	21854.2	21920.2	32590.5	13604.9	23438.2	33341.7	9677.98	6448.03	18288.7	39877.2	12618.6	19965.9
EC:1.5.1.7	Saccharopine dehydrogenase (NAD(+), L-lysine-forming)	9110.83	24339.6	19236.2	8367.9	12679.6	13435.1	18512.3	14395.4	12441	20360.1	18441.4	18323	13739.4	16574.9	18925.8	19109.4	14836	16235.6	23323.7	32854.2	8923.37	28877.8	31677.5	25010.6	24955.3	30424	37681.5	24062.6	19887.7
EC:3.4.13.19	Membrane dipeptidase	7420.7	37530.2	32621.2	19390.7	23184.1	18128.5	22770.5	19371.4	6733.75	22701.4	24046.7	19341.4	18217.7	19552.8	32762.4	18218.5	32299.9	22861.2	14095.2	13273.5	13704.5	8704.07	13961.6	5682.05	39938.7	14986	8773.46	21054.2	19690.2
EC:4.2.1.49	Urocanate hydratase	1714.51	34228.6	27761.8	19321.3	31121.6	17588.1	23894.7	15680.7	4173.94	28961.3	22328.1	22015.3	14006.9	20214.4	9463.03	19604	29103.7	23883.8	13984.9	29979.6	16887.6	22201.3	26951.5	11724.6	7546.41	13655.9	30445.5	9957	19585.7
EC:5.4.99.28	tRNA pseudouridine(32) synthase	10579.1	39382.3	40736.2	33317.8	39863.8	28350.8	24839.6	13112.1	5721.2	25955.2	24816.4	21423	17956.9	19535.5	7104.33	16983.9	29796.8	17659	13661	19810.1	22070.4	13692.5	14936.1	6398.9	2777.57	8407.19	21837.8	5899.43	19522.3
EC:5.4.99.29	23S rRNA pseudouridine(746) synthase	10579.1	39382.3	40736.2	33317.8	39863.8	28350.8	24839.6	13112.1	5721.2	25955.2	24816.4	21423	17956.9	19535.5	7104.33	16983.9	29796.8	17659	13661	19810.1	22070.4	13692.5	14936.1	6398.9	2777.57	8407.19	21837.8	5899.43	19522.3
EC:1.6.5.5	NADPH:quinone reductase	4251.77	36575.2	44686.3	39071.1	39730.2	22835.1	28698.1	15830.5	3261.18	27748.4	31277.8	18496.1	22096.3	25569.6	9809.61	13730.2	76844.3	28823.5	6215.33	8327.51	31648.2	1740.64	1432.34	1564.99	1512.55	953.56	1875.08	1447.41	19501.9
EC:2.3.1.29	Glycine C-acetyltransferase	4750.39	22193.5	22603.1	17995.2	33912.5	19629.7	24223.7	14508.8	5281.61	31986.4	18773.5	13219.3	9976.88	14520.8	17832.9	17635.1	24790.4	21420.6	16807.5	36925.7	14724	25329.9	27732	13862.1	12303.4	17392.4	32526.1	13028.9	19495.9
EC:2.7.2.2	Carbamate kinase	30151.6	20076.2	21673	23805.6	19090	22177.9	21831.9	22230.7	7970.03	14549.3	20203.4	21420	19883.9	19408.5	50632.2	20233.4	16035.5	18999.3	11956.9	18591.3	9243.72	7505.55	6540.46	7178.82	36735.6	16259.6	10779.8	24940.8	19289.5
EC:5.4.2.7	Phosphopentomutase	17240.9	22825	21172.2	21506.6	27329.6	18129.2	27312.6	34424.1	5835.06	14039.8	23081.6	24043.4	24245.7	25847.8	30606.7	20796.4	14340.1	17892.9	11538.2	13539.8	17025.3	6192.98	11052.7	5157.47	36259.6	13745	10514.1	20114.7	19136.1
EC:1.2.1.10	Acetaldehyde dehydrogenase (acetylating)	26932.8	23174.1	23519.4	22849.6	29373	21180.1	28602	37340	5562.73	17454.1	20160.2	30377.6	29565.9	28570.6	29455.9	25093.2	25291.6	17622.1	6313.85	11769.1	20658.7	3512.22	12131.5	4167.1	7169.02	8845.16	7546.26	8829.7	19038.1
EC:3.5.1.53	N-carbamoylputrescine amidase	5687.98	22514.4	20391.5	11974.4	14905.3	13695	14683.1	13575.1	11683.1	20284.1	15586.2	13033.9	10999.4	12262.4	18800.7	14521.5	17022.7	18769.9	22642.8	30510.6	12029.6	30867.2	33680.6	24766.5	20424.3	27169.8	36529	20677.5	18917.5
EC:3.4.11.2	Membrane alanyl aminopeptidase	16948.5	26083.1	35829	34941.9	28460.9	24992.8	25377.7	28711.7	4802.59	26829.7	21406.7	17320.7	26870.2	27085.1	11222.7	22570.4	39821.7	19845	6478.82	10120.7	27583.7	7643.59	11474.7	4325.97	4950.29	4302.97	7219.67	2833.65	18787.6
EC:3.2.1.55	Non-reducing end alpha-L-arabinofuranosidase	18016.3	28222.2	14184.5	18087.2	16509	18030.9	20724.5	15864.5	13846.5	17854.5	20364.3	20719.8	14876.6	25014.8	28622.5	28940.4	12766.1	19239.4	16929.8	19855.5	9779.36	16802.2	13162.9	17893.2	14532.6	24295.3	15807.5	24714	18773.4
EC:3.5.2.7	Imidazolonepropionase	1673.51	28799.6	27192.3	19304.8	29316.6	17570.6	23281.2	15666.2	4104.94	28690.3	21143.1	20845.3	13243.9	16865.4	8560.03	14895	28910.7	21837.8	13946.4	29654.6	16823.1	22209.3	26458.5	11615.6	7467.41	13886.9	30384.5	9883	18722.5
EC:2.3.1.117	2,3,4,5-tetrahydropyridine-2,6-dicarboxylate N-succinyltransferase	18114.3	30978.7	34888	31067.1	33886.6	25338.2	27676.3	14110.9	4424.77	28048.7	24281.9	20878.5	25484	21490.7	13266.6	18320	33954.2	21423.1	10008.2	10107.3	18518.4	4860.9	3454.05	3585.25	20607.5	9061.22	7837.8	5667.96	18619.3
EC:2.8.3.5	3-oxoacid CoA-transferase	787.63	41994.1	43448.6	30232.4	62271.5	20776.8	30144.3	13970.9	3090.56	37907.9	30090.9	14570.3	19123.8	23113.5	10854.7	13277.6	51466.7	20302.1	6971.8	4651.95	26817.6	1498.57	1532.75	1560.65	2173.44	1871.54	1565.53	2672.75	18526.5
EC:3.5.4.4	Adenosine deaminase	16638.6	50883.1	46355.9	31726	25348.4	19187.5	25374.2	32219.5	3090.87	18577.5	25069.2	19556.5	27287	27372.6	22287.8	17502.4	28810.8	21440.5	4244.56	7661.37	23392.7	1703.19	3013.3	2280.68	3844.06	5678.02	3075.73	4230.94	18494.8
EC:5.4.4.2	Isochorismate synthase	24202.9	12594.5	12711.9	20881.3	29451	14984.5	18076.9	9503.46	12175.2	22819.3	13104.5	13458.4	10533.5	13739.5	4746.85	13492	14854.7	17377.4	18593.2	38279.2	13078	30462.3	33516.8	24294.7	6973.68	21232.9	35874.1	16476.4	18481.8
EC:4.99.1.1	Ferrochelatase	4816.25	26634.1	31368.3	30379.3	38209	20730.1	27276.8	29073.3	4134.3	26059.6	20669.1	13534.6	21480.3	24799.6	17089.6	16520.4	32115.8	18894.6	14203.4	11128.6	25058.5	2859.71	2544.41	2393.52	32105.9	12745.3	4103.17	5710.11	18451.3
EC:4.2.1.7	Altronate dehydratase	8481.51	27139.4	22289.6	13751.3	24169.7	16098.4	12521.6	18466.8	12829.8	22066.5	16864.3	20422.8	11369.3	13500.9	24367.6	20380.3	18654.2	16916.2	18062.7	14687.1	10389.3	16716.1	12358.9	19601.4	36932.1	22784.3	14932.1	29530.5	18438.7
EC:6.3.3.3	Dethiobiotin synthase	8832.86	25993.5	29998.4	25301.8	21931.3	20528.4	24307.5	16546.1	11400.1	23484.1	19571.5	21867.6	13936.5	15999.9	10824.6	17442.8	26004.3	20524.4	15616.9	19220.3	16837.1	14471	10114.9	17497.1	23524.1	17780.8	12436.6	13956.8	18426.8
EC:1.8.1.2	Assimilatory sulfite reductase (NADPH)	7704.58	41298	44760.2	37806.2	58881.9	22775.6	27345.5	11743.3	2774.97	33079.2	28219.8	15705.7	18385	24149.7	7648.28	14647.1	45910.3	22085.7	4056.71	12656.1	21937.3	1125.15	1029.77	1110.91	1096.33	782.87	1357.9	986.37	18252.2
EC:1.4.1.1	Alanine dehydrogenase	1234.91	28255.8	21954.6	19258.7	35124.9	19901.8	26837.7	14226.9	12094.6	25543.1	22546	15130.2	15060.6	18710.8	18284.8	19454.4	20269.7	26116.2	14516.9	18719.8	17029.7	16918.7	11665.4	19733.8	11372.3	15051.3	12331.7	13599.8	18248
EC:4.1.3.3	N-acetylneuraminate lyase	5711.16	13309	14617.7	16694.8	14920.5	17462	22558.5	35282.7	13180.2	14910.3	14894.7	20763.2	16040.8	19358.7	30397.4	16749.7	10698.3	13475	15351.5	14920.9	15427	18064.6	12149.6	19593.2	37302.9	23571	15291.5	27046.9	18205.1
EC:4.2.1.126	N-acetylmuramic acid 6-phosphate etherase	16569.1	22284.3	25213.5	15841.7	25322.4	17426.7	19863	14694.7	12023.6	20083.2	14012.4	13240.9	10614.3	10016.6	25982.2	13342.7	12566.9	16854	17860	27126.9	10438.6	24438.1	24484.2	21281.8	6538.07	20106.9	29412.9	18626	18080.9
EC:3.1.4.55	Phosphoribosyl 1,2-cyclic phosphate phosphodiesterase	7841.75	11766.4	15218	14651.4	19609.3	16414.7	18082.6	10817.2	11400.2	24978.9	14911.2	14065.2	11385.3	14155.1	8445.31	14819	16389.3	17864.9	18390.1	32531.4	10532.7	32686.5	34234.8	25429.9	10212.9	23370.7	37583.1	18459.3	18080.2
EC:3.4.13.9	Xaa-Pro dipeptidase	14074.8	34260.1	40166.9	23942.6	30894.8	21123	30341.2	45886	3804.09	14531.1	18997.5	18469.5	27134.4	27896.7	17933.8	14924	21902.5	16259.8	3420.99	10799.6	27228.9	2852.85	7276.19	3238.31	6321.27	6684.54	6619.19	4188.87	17899
EC:3.5.1.4	Amidase	13622.9	34757	32340	29980.8	35722.2	19166.4	26780.1	16569.4	4113.09	19575.8	28620.6	16651.6	23572.5	25045	13975.1	16000.4	45912.2	33315.1	7011.54	6464.12	32769.9	2006.95	2072.29	2490.96	1889.68	2657.86	2394.95	3106.9	17806.6
EC:2.2.1.9	synthase	17141.8	10548.5	10333.1	16899.2	23149.1	14895.7	17198.1	9284.57	12347.6	23651.1	12846.1	14612.9	11478.9	13284.5	4760.94	15105.3	13702	16297.7	19018.7	34972.2	12340.7	30645.9	33370.6	24193.4	7100.19	21711.6	35974.3	16647.4	17625.4
EC:1.1.1.14	L-iditol 2-dehydrogenase	3804.6	23922.6	14498.1	8740.52	9741.93	13234.5	18629.8	21012	6803.93	19491.2	24696.6	17530.6	11805.9	20829.6	45394.2	23696.8	14325	20667.4	13982.6	20436.3	7131.4	8959.46	10136.6	7094.56	45820.4	18958.2	9562.3	28818.5	17490.2
EC:2.1.1.77	Protein-L-isoaspartate(D-aspartate) O-methyltransferase	4255.27	28503.7	33847.8	27323.5	28905.1	19282	24060.3	16235.9	3421.35	31646.6	26104.2	14763.3	19833.5	23506.8	16477.6	14903.7	47503	26337.3	11311	8555.12	21549.3	2923.79	2181.78	2557.07	16112.4	7955.67	3159	4019.34	17401.3
EC:2.3.1.61	Dihydrolipoyllysine-residue succinyltransferase	8377.95	28375.8	31968.4	32198	50096.2	23869.6	26249.2	14643.1	4394.49	34603.1	23648.5	15814.6	16427.2	19818.7	9220.66	16113.7	33025.9	22865.1	8475.13	13629.3	19564.8	4445.64	2608.58	4577.03	5726.73	2919.1	4689.94	4829.44	17256.3
EC:4.1.2.17	L-fuculose-phosphate aldolase	5962.28	16513.6	17743.8	16154.8	11285.8	16471.8	14709.3	19264.2	7848.69	11126.7	15985.3	15270.6	11401.7	15428.2	51458.1	17435.5	15348.3	15945.3	17761.8	15297.4	10608.7	8575.37	12713.2	7326.54	54504.7	22393.2	10441.7	26623.5	17200
EC:2.4.1.187	mannosaminyltransferase	2826.43	18226.7	23221.6	19743.5	21523.8	15685.3	23238.6	30442.8	5273.41	16928.2	21033.3	17802.4	16787.8	22334.2	25945.2	16615.2	16979.4	14563.2	10736.2	11733.5	19822.9	9516.36	11800	5971.07	41300.8	12905.5	8959.34	18520.1	17158.4
EC:2.8.1.1	Thiosulfate sulfurtransferase	14044	42446.4	42492.8	32508	42015.3	20969.2	25551.8	16576.6	3949.93	21018.8	20336.7	22922.7	17818.5	19525.3	16212	14186.8	32358	21473.7	5306.93	11879	21192.7	1615.37	2275.93	2072.99	1826.59	1925.85	2591.63	2846.33	17140.7
EC:3.6.3.30	Fe(3+)-transporting ATPase	3007.6	34297.7	25718.8	25996.1	34170.4	24398	24947.4	22866.5	6147.34	19218.7	21164.6	27519.4	17231.7	16991.8	31330.7	18049.5	38197.3	19799.4	6945.13	8173.97	15547.7	3006.08	4032.72	3921.77	4379.41	8626.65	4627.13	8591.97	17103.8
EC:6.3.5.11	Cobyrinate a,c-diamide synthase (glutamine-hydrolyzing)	8299.96	22348	21329.2	16792.7	16537.9	16461	21603.3	21025.4	6057.4	17376.9	21714.6	27007.4	15803.8	20297.1	25401.3	19098.7	20913.1	18718.9	13285.8	11276.5	14949.1	7028.12	10624.7	6705.08	36297.8	13017.1	7806.85	20753.4	17090.4
EC:6.3.5.9	Hydrogenobyrinic acid a,c-diamide synthase (glutamine-hydrolyzing)	8299.96	22348	21329.2	16792.7	16537.9	16461	21603.3	21025.4	6057.4	17376.9	21714.6	27007.4	15803.8	20297.1	25401.3	19098.7	20913.1	18718.9	13285.8	11276.5	14949.1	7028.12	10624.7	6705.08	36297.8	13017.1	7806.85	20753.4	17090.4
EC:4.1.3.36	1,4-dihydroxy-2-naphthoyl-CoA synthase	17558.8	10117.2	9485.67	16347.4	22706.6	13907.2	16882.6	9142.53	12116	21111.3	13125.9	11996.9	10724.6	12834.8	4411.69	12944.1	12880.9	15852.2	18446.9	34792.2	11728.2	30529.4	33665.9	24478.4	6845.4	21138.2	36147.1	16417.2	17083.4
EC:3.6.3.29	Molybdate-transporting ATPase	7891.32	33572	24863.7	27420.3	23187.4	20182.5	24494.2	16764.6	5669.9	15576.9	19764.2	17668.2	15611.4	19393.7	26492.7	17568	29003.3	22710.8	12344	13077	13513.6	3995.58	7952.9	3913.48	20990.6	13102.3	5496.13	10625	16887.3
EC:1.13.12.16	Nitronate monooxygenase	1427.4	19977.8	26469.4	29265.6	50265.9	18787.8	26150.1	13139.1	3269.18	25181.4	27492.5	13603.1	19718.2	21639.6	10843.2	11974.6	59798.9	21411.5	9335.13	5156.39	25958.9	1742.51	1751.33	1721.64	14831.9	5773.14	2562.72	2895.03	16862.3
EC:5.3.1.28	D-sedoheptulose 7-phosphate isomerase	8910.08	16772.1	13011.2	24192.4	13347.6	19738.8	13962.8	21649.7	7097.95	16931.7	19268.2	21161.1	14687.1	17328.6	32080.8	15610.2	19849.1	21948.3	17366.9	12028	15182.2	6676.54	4972.31	5591.37	46489.2	16058	8327.71	17438.5	16702.8
EC:2.7.7.56	tRNA nucleotidyltransferase	8870.73	33117.2	33924	25399.7	28071.2	21210.6	20174	18409.7	4527.61	20523.1	23298.5	24916.1	17560	20995.3	18412.4	15034.1	34130	22400.2	7122.51	9227.96	17872.2	3743.15	9657.21	3163.28	9677.69	5459.42	3816.68	5716.93	16658.3
EC:2.1.1.171	16S rRNA (guanine(966)-N(2))-methyltransferase	19289.4	31793.6	26781.4	22632.9	18869.7	19984.8	17335.7	13831	6214.98	16964.1	20591.3	19488.2	22310.6	19724.8	18550.3	16111.8	20904.5	19843.2	12389.5	9712.85	12689.9	5339.68	4272.84	3941.81	31967.6	11816.8	6399.6	16410.2	16648.7
EC:5.4.99.21	23S rRNA pseudouridine(2604) synthase	6411.49	32712.2	36814	17115.5	26811.1	16694.6	21544.8	14622.3	5091.32	24984.6	19565.7	16247	15395.8	18093.1	23640.4	14964.7	27764.2	15418.4	10970.7	8903.69	11146	4998.07	3490.55	3448.67	32373.2	11198.6	6111.23	18407.8	16605
EC:1.11.1.6	Catalase	4238.66	30447.3	29066.8	28146.6	60309.3	18067.2	28057.6	9389.47	3922.85	19105.9	20294.2	12906.4	12677.2	16797	11644.5	12752.2	27893.5	19096.9	12637.5	11145.5	12690.5	3701.49	2325.4	2520.52	29797.8	12998.8	3692.19	5366.06	16488.9
EC:4.3.1.1	Aspartate ammonia-lyase	9831.4	11815	16617.2	14856.7	27890.8	16579.3	13376.9	19153.7	5311.19	11766.2	11518	22326.2	12556.8	9766.4	16760.5	16324.8	14384.7	15366.9	18813.7	25394.4	14051.8	18245.8	23260.1	11154	22696.5	17994.8	29045.3	12817.5	16417
EC:1.3.99.16	Isoquinoline 1-oxidoreductase	435.7	51933.5	53258.3	31999.3	16023.7	18464.4	21341.8	14257.2	2862.41	17504.6	23101.2	16152.1	17617.4	19483.5	7124.45	12147.7	74592.7	23122.3	4874.42	3854.59	20212.3	1245.33	1183.22	1279.13	1315.11	748.03	1590.74	1204.33	16390.3
EC:3.4.25.2	HslU--HslV peptidase	4800.37	25228.4	28322.4	25611.7	29823.4	20497.3	26115.8	31444.2	3752.27	18205.3	19643.7	17985.8	19871.6	23120.8	18620.2	13227.1	29514.9	19880.2	9739.33	8768.98	20406.7	2474.4	2998.87	2204.76	17873	9611.2	3493.8	4111.38	16333.9
EC:3.5.1.44	Protein-glutamine glutaminase	2988.71	29847.8	29098.9	18350.9	21332.1	14339.3	17561.5	13478.8	6098.2	15879.6	22013.2	13895	15020.2	15516.4	28388.1	12254.4	23874.3	15275	11568.6	8881.34	13079.6	7171.97	11714.6	4612.75	39782.4	12424.7	8796.42	23989	16329.8
EC:6.4.1.3	Propionyl-CoA carboxylase	4079.99	21374.9	23403.3	24143.9	29197.5	19271.4	26211.7	14460.4	4097.19	33520.6	24418.5	19376.9	19791.2	21804	9708.73	20868.5	33108.2	27494.8	7947.01	11012.3	25443.3	5578.47	2629.23	5116.72	6679.72	2929.22	5398.37	4454.47	16197.2
EC:3.5.1.10	Formyltetrahydrofolate deformylase	4364.49	26033.3	26608.2	23193.8	26021.2	17665.2	18669.1	11168.3	11117.3	18286.7	18935.6	11761.9	13587.3	17696.5	9492.62	12543.6	26425.1	18126.5	13510.7	14156.7	16572	12851.9	9171.97	16026	19276.3	15467.3	10453.4	12730.8	16139.8
EC:2.3.1.41	Beta-ketoacyl-[acyl-carrier-protein] synthase I	10968	24073.6	27705.3	24595.4	37807.3	16976.2	17785.5	8962.52	5473.36	18411	19791.3	14661.4	12660.7	12916.1	5114.66	13726.2	27924.1	15519.7	20681.1	30085.5	13761.8	3040.09	2006.83	4747.93	2609.15	9149.03	38805.9	6441.38	15942.9
EC:2.3.1.181	Lipoyl(octanoyl) transferase	4976.37	27553.8	28784.4	25910	28543.7	22717.3	20805.7	14248.9	3899.95	26582.5	20426.2	15213.2	15679.9	18157.8	13401.3	16033.7	31475.8	22847.9	8507.44	13291.7	17787.9	9047.34	11154.2	4621.18	8267.03	4857.44	5820.99	4431.82	15894.5
EC:3.5.1.16	Acetylornithine deacetylase	7710.13	16563.1	19228.1	22151	23486.3	19188.3	17998.6	13266.3	11253.6	20010.4	15353.6	13109.9	9484.14	12325.8	13729.5	13778.2	32059.4	19036.3	11406.4	19236	13237.8	16056.2	11365	18488.6	9290.3	13584.4	12626	13706.1	15668.9
EC:2.7.1.5	Rhamnulokinase	8479.26	13565.1	14204.8	8680.29	8825.14	14008.5	11954.6	15636.4	12684.7	13059.4	11247.8	16309.6	9461.89	15096.7	31515	15623.7	9786.15	13744	16513.4	20201.4	6684.49	17585	13443	20274	36378.9	23024	14533.4	24919.9	15622.9
EC:1.2.1.88	L-glutamate gamma-semialdehyde dehydrogenase	4378.22	27119.6	28066.4	27413.3	36121.2	19824.5	23246.1	12971.8	3888.51	27549.6	22310.8	12782.5	14809.7	18543.7	10827.9	15809.8	30916.7	23602.8	7803.17	14699.2	18111.3	7305	10089.7	3695.55	4630.14	4193.11	3528.81	2537.16	15599.2
EC:3.1.3.27	Phosphatidylglycerophosphatase	15609.5	26901.9	31656.5	31911.4	24378.9	24050.5	17370.9	16289.9	4226.34	18955.4	17872.1	21239	15459.1	16513.7	14155.3	13244.7	30929.8	18386.8	9218.87	13528.2	14132.5	2485.11	1977.57	2643.06	16868	7949.13	3787.86	4669.71	15586.1
EC:3.4.17.13	Muramoyltetrapeptide carboxypeptidase	5399.17	11399.9	22685.5	17875.3	31668.7	13955.4	22701.3	15256.4	9980.96	25436.1	20470.9	17600.7	15271.8	14831.5	9780.69	14097.3	27484.6	19261	9650.75	15019.8	14958.1	12825.8	10184.7	17195.1	6788.88	11701.5	10473	12229.3	15578
EC:2.5.1.16	Spermidine synthase	11109.6	20009.7	21357.8	16562.9	18955.5	13996	21410	16798.1	3808.91	17770.7	24414.8	24188	16784.2	18343.7	19216	18966.3	34203.4	23069.5	11131.6	10189.2	14008.3	3288.75	11465.3	2760.59	19112.8	10547.7	3988.42	8430.78	15567.4
EC:3.3.1.1	Adenosylhomocysteinase	1519.33	17848.8	19664.9	22782.1	25325.3	19116.8	19425.9	14519.1	4779.47	26091.9	22882.4	14584.5	14271.7	19864.8	21547.4	13920.1	31239.2	24714.2	9970.15	9855.06	18899.9	11180.1	13041.8	4630.97	11280.1	8176.61	5930.27	7231.6	15510.5
EC:5.1.99.1	Methylmalonyl-CoA epimerase	1000.08	17039.5	12757.3	16252.1	22336.5	14189.2	16678.1	13899.6	11009	20780.4	17144	12713.1	10954.2	13460.8	18313.2	12026.9	23681.8	20167.3	12443.9	15366.3	13169.7	21630.1	19317.8	19232.6	11524.3	16879.7	13244.6	15701.2	15461.2
EC:6.5.1.1	DNA ligase (ATP)	735.05	33597.1	31390.5	30390.2	23700.4	20460.2	19423.9	14321.1	3783.76	19662.2	21650.2	11543.5	18365.6	19263.4	22776.2	13040.6	35079.7	22336	8595.33	4326.47	19832.7	1593.65	1719.44	1853.72	15594.9	7077.17	2608.67	5273.24	15357
EC:3.1.1.5	Lysophospholipase	12109.6	39693.2	45031.6	23664.1	25611	20253	21174.9	14051	2708.79	22204.3	20110.6	17481.6	15513.5	17622.5	17977.7	15250.6	33460.4	20988.7	3709.32	10480.3	14496.1	1588.11	1569.41	1853.93	2473.15	2468.21	2217.07	3611.82	15334.8
EC:2.1.1.74	(FADH(2)-oxidizing)	15993	15427.5	17792.4	18149.8	18850.2	15351.7	21280.3	33376.8	3628.39	18355.8	20691.5	21193.8	25460.2	25595.1	19622.5	16375.7	20528.5	18098.1	4765.32	8057.93	18092.4	4230.13	12738.1	3527.61	11828	6980.24	4030.41	7239.95	15259.3
EC:4.1.99.3	Deoxyribodipyrimidine photo-lyase	4125.08	44280.9	44201.6	25711.8	31338.3	16554.1	22722.2	11172	2129.17	25452.1	20962.1	12282.4	13939.3	17906.7	10539.8	10222.9	40148.2	18980.7	6765.52	6762.54	18085.1	1269.42	1040.17	1171.43	1148.31	1788.65	1730.73	1081.2	14768.3
EC:4.1.1.31	Phosphoenolpyruvate carboxylase	7206.93	27646.5	26988.5	26053.7	25002.5	21175.6	20185	12071.9	3539.31	25534.9	21604.3	16062.1	20668.7	18607.2	9439.85	16889	30417.8	17788.4	8860.62	6830.82	16487	1787.62	1869.67	1931.06	15030.1	6811.79	3156.15	3302.11	14748.2
EC:2.7.9.3	Selenide, water dikinase	7437.52	18768.6	21186.1	21912.6	17588.9	16299.6	19046.4	19092.1	5265.79	14411.3	21462.9	21593.1	14268.1	16882.5	27058.1	14869.9	16959.6	15885.9	9924.15	11414.5	11669.6	4207.94	5674.34	3073.12	26744.7	11993.6	4576.25	12625.7	14710.5
EC:5.3.1.4	L-arabinose isomerase	12924.6	13646.9	12114.6	15031.3	11760.5	13810.7	19996.3	29286.5	5584.44	14276.5	13388.1	14979.2	12388	18751.5	26176.8	16709.5	8340.12	13163	12273.7	14521.5	13829.2	7040.61	5037.64	5006.61	35734.8	14319.4	11376.9	17780.2	14616
EC:2.7.1.50	Hydroxyethylthiazole kinase	14828.3	19724.1	17725.2	19707.7	28576.3	17576.4	23330	13765.2	6117.18	15713.9	18822.4	22309.3	15830.7	15573.1	22083.8	16019.8	13123	14631.7	7241.6	13796.5	8493.89	4040.55	11550.9	4240.63	13375.1	9691.97	8158.88	12317.9	14584.5
EC:3.4.21.116	SpoIVB peptidase	7745.36	20135	16313.3	10140.7	14240.9	10532	18573.9	15614.4	5794.88	12689.4	18157.1	18278.1	13566	15100.7	31183.4	15241.3	12320.6	12450	11639.1	9584.56	5133.53	7424.38	13759.3	4746.1	40863.7	14709.8	7892.49	23240.5	14538.2
EC:2.5.1.39	4-hydroxybenzoate polyprenyltransferase	4226.55	25750	26708.9	23858.3	26117.3	19972.4	18816	13276.9	4228.84	21511	18020.3	11676.1	12660.7	15158.4	20972.4	12105.8	28933	18471.2	11403.5	9754.42	13874.3	4460.85	3018.2	3008.19	19168.2	9929.59	4137.4	5817.39	14537
EC:3.1.1.45	Carboxymethylenebutenolidase	7571.99	30017.6	38468.6	33184.8	17602.2	19522.2	19968.7	11831	2309.92	22181.8	22244.4	14721.6	16943.3	20582.7	7985.58	10242	47165.6	22153.6	4498.58	7385.98	21352.2	1228.35	1184.08	1248.86	1255.8	818.38	1630.04	1157.84	14516.4
EC:6.2.1.26	o-succinylbenzoate--CoA ligase	17295	8965.85	8297.17	13750.6	21443.6	11941.5	14892.8	8272.86	10931.2	18723.2	11795.9	10239.4	9333.13	11458.3	3809.03	11765.7	11100.9	13334.4	17630.9	26195.7	10804.9	23854.3	22936.2	19666.2	6506.9	16965.1	29334.7	13426.1	14452.6
EC:1.6.5.2	NAD(P)H dehydrogenase (quinone)	7726.5	27650.3	31328.6	30423.1	44611.6	17313.2	21601.3	9699.34	2780.34	16590.6	18003.2	12497.9	12244.7	14049.6	10962.8	10337.1	42146.5	21530.9	5814.09	13441.7	15786.8	1446.61	1393.3	1454.89	4043.12	2870.88	4970.78	1785.64	14446.6
EC:3.2.1.18	Exo-alpha-sialidase	805.74	4116.27	7502.58	5255.94	8322.09	9380.36	10610.3	9216.81	17092.7	11385.8	8321.27	11036.4	7264.75	6161.56	5536.63	12568.8	7315.2	10402.3	20015	25052.4	6746.74	34536.7	30258.5	34406.3	11688.4	27856.4	37048.9	23829.8	14419.1
EC:2.7.8.33	N-acetylglucosaminephosphotransferase	17442	22774.9	22153	24387.4	26463.7	17051.2	18804.6	26186	4136.37	14994.5	18290.1	13441.7	21861.8	21213.7	16098.9	14115.1	12778.2	13709.2	3507.22	9956.81	18337.4	3720.93	10650.8	3360.81	11447.4	6544.35	3861.22	6374.46	14416.6
EC:6.4.1.4	Methylcrotonoyl-CoA carboxylase	426.67	38437.2	40133.9	26726.4	29458	18401.2	22620.2	9558.33	3035.18	24360.7	23316.2	13302.8	17613	18059.2	7411.09	9967.59	43608.8	18680.7	4414.99	3846.09	19501	2199.96	1330.19	2300.86	861.79	1104.71	1311.31	1595.14	14413.7
EC:2.1.1.14	5-methyltetrahydropteroyltriglutamate--homocysteine S-methyltransferase	7875.32	25979.9	29424.5	27296	36914.5	17409	19831.8	9800.16	3691.22	17152.8	16384.1	16990.9	13255.7	18206.4	7730.43	14497.9	33357	17375.6	7929.22	11668.5	14879.3	1997.31	2173.52	1910.49	15743.6	6947.86	2525.7	3811.22	14384.3
EC:3.2.1.41	Pullulanase	12253.5	13762.4	17075.9	9217.41	14270.8	14316	16511	9944.07	10118.5	12855	13971.5	16239.6	15084.9	12607.8	6835.25	13889	10915.3	12539.3	15413.8	18163.1	7573.75	23522.7	22884	19693.8	3178.89	17014.8	28380.9	13746.3	14356.4
EC:3.2.2.4	AMP nucleosidase	4527.2	12711.2	18969.7	16137.6	15418.4	14932.5	17546.4	10892.4	10403.9	19516.4	17009.7	12137.8	10969.2	14208.8	6738.94	11723.5	25121.4	14563.5	9991.2	21614.5	12790.3	16696.8	11763.4	20981.5	6766.9	15028.6	17083.2	14029.4	14295.5
EC:3.5.4.13	dCTP deaminase	7242.15	26333.1	25592.5	23492.1	23175.4	18303.7	17229.6	13214.7	4173.74	19113.3	16382.1	13639.4	13779.4	16830	28381.8	15359.9	28416.9	18480.1	8147.07	7974.33	15040.1	1811.26	1851.69	2178.32	15344.3	8124.74	2533.09	6319.05	14230.8
EC:3.2.1.177	Alpha-D-xyloside xylohydrolase	14233.9	28177.6	22735	17449.2	15651.1	13541.5	13583.9	15707.5	4908.02	14860.8	16552.4	16312.7	10181.2	18565.5	29677.8	26552.3	11622.2	16482.7	8085.25	14137	7846.05	5357.78	4042.55	4134.78	8922.28	13521.9	8813.96	16479.7	14219.2
EC:3.4.13.22	D-Ala-D-Ala dipeptidase	4465.02	7775.07	13858.6	15241.2	11872.7	10836	13871.8	24184	4413.97	12800	9444.25	11845.6	10522.8	14508.1	12059.7	12347.9	10962.6	13468.7	13718.4	26728.9	18163.7	20352.5	30101	11641.6	7946.66	14525.1	28812.1	10634.6	14182.2
EC:3.1.3.6	3'-nucleotidase	7963.82	13089.2	15076	15197.5	26112.6	16927	18267.5	11584	4137.7	12916.4	12716.7	13694.1	9464.97	9015.77	13665.9	11500.6	17632.9	12117.8	11888.3	29207.3	6357.22	16928.2	17497.8	10481	6656.29	14559.9	29356.9	11902.8	14139.9
EC:3.1.4.16	2',3'-cyclic-nucleotide 2'-phosphodiesterase	7963.82	13089.2	15076	15197.5	26112.6	16927	18267.5	11584	4137.7	12916.4	12716.7	13694.1	9464.97	9015.77	13665.9	11500.6	17632.9	12117.8	11888.3	29207.3	6357.22	16928.2	17497.8	10481	6656.29	14559.9	29356.9	11902.8	14139.9
EC:2.8.1.2	3-mercaptopyruvate sulfurtransferase	8932.19	28233.2	31265.6	25399.4	39338.1	15289.6	23040.4	14692.3	2663.92	18820.8	16898	19348.7	15326.2	16832.7	14556.5	11742.8	29325.9	18242.3	4595.36	8095.25	19779.2	1441.41	1953.4	1849.9	1559.15	1695.28	2271.38	2564.24	14134
EC:2.1.1.131	Precorrin-3B C(17)-methyltransferase	8176.72	18821.7	17146.4	13519.1	15982.6	10339.9	14629.5	17562.7	5666.62	11335.7	15278.1	22766.5	11014.4	13561.5	26258.7	12512.4	12620.7	14353.5	11467.7	9059.76	6985.93	5979.6	13069.8	4842.9	39781.1	13698.2	7544.98	21633.9	14128.9
EC:1.12.99.6	Hydrogenase (acceptor)	15747.2	12172.9	12916	13996.6	10152.7	11852.9	13410	13554.5	16935.6	7668.36	8151.56	10605.6	7980.01	10368.7	18600.2	11030	10532.9	11341.5	12081.9	14296.8	8333.9	24877.8	19166.9	31661.1	6641.08	22247	17674.9	21033.7	14108.3
EC:2.1.1.133	Precorrin-4 C(11)-methyltransferase	8184.22	19154.7	16598.4	13342.1	12360.6	10681.4	14882	17667.2	5696.62	11264.2	15737.1	23070	11465.4	13879.5	26270.7	12519.4	12832.7	14356.5	11507.7	9138.26	7130.43	6009.1	13413.3	4861.4	39849.6	13752.7	7553.48	21722.9	14103.6
EC:2.1.1.271	Cobalt-precorrin-4 methyltransferase	8184.22	19154.7	16598.4	13342.1	12360.6	10681.4	14882	17667.2	5696.62	11264.2	15737.1	23070	11465.4	13879.5	26270.7	12519.4	12832.7	14356.5	11507.7	9138.26	7130.43	6009.1	13413.3	4861.4	39849.6	13752.7	7553.48	21722.9	14103.6
EC:3.4.24.78	GPR endopeptidase	7738.36	19245	14795.3	9740.66	13391.9	10527	16065.9	15345.4	5811.88	12601.4	17621.1	17482.1	12552	14208.7	30914.4	13966.3	12306.6	11794	11657.1	9434.56	5117.53	7414.38	13694.3	4733.1	40851.7	14687.8	7846.49	23241.5	14099.5
EC:3.1.3.82	D-glycero-beta-D-manno-heptose 1,7-bisphosphate 7-phosphatase	8474.35	23025.5	23238.5	21258.5	17068.1	15727.9	15443.1	18331.4	4519.77	16435.2	16126.6	17205.3	13073.4	15043.3	29824.5	10926.4	26311.7	17362.3	10537.4	9961.76	13087.9	4539.48	2892.56	3398.51	18204.7	10324.1	3956.13	7982.43	14081.5
EC:3.1.3.83	D-glycero-alpha-D-manno-heptose-1,7-bisphosphate 7-phosphatase	8474.35	23025.5	23238.5	21258.5	17068.1	15727.9	15443.1	18331.4	4519.77	16435.2	16126.6	17205.3	13073.4	15043.3	29824.5	10926.4	26311.7	17362.3	10537.4	9961.76	13087.9	4539.48	2892.56	3398.51	18204.7	10324.1	3956.13	7982.43	14081.5
EC:1.7.1.15	Nitrite reductase (NADH)	7657.78	36481.8	45637.6	29952.3	24383.1	16738.4	18799.6	8429.72	2125.28	18805	19715.9	12817.7	11509.9	17931.4	6387.35	12188	45496.2	19421.3	3131.85	12454	16260.9	824.6	1033.79	1080.15	1001.38	770.71	1323.42	919.13	14045.6
EC:5.4.99.60	Cobalt-precorrin-8 methylmutase	8177.22	18819.2	16314.9	13337.1	12332.1	10714.9	14200.5	17428.7	5628.12	11350.7	15266.6	22865	11505.9	13449.5	26082.2	12669.9	13475.7	14345	11395.7	9052.76	7176.43	5956.6	13091.3	4925.9	39509.6	13581.2	7584.48	21541.4	13992.1
EC:5.4.99.61	Precorrin-8X methylmutase	8177.22	18819.2	16314.9	13337.1	12332.1	10714.9	14200.5	17428.7	5628.12	11350.7	15266.6	22865	11505.9	13449.5	26082.2	12669.9	13475.7	14345	11395.7	9052.76	7176.43	5956.6	13091.3	4925.9	39509.6	13581.2	7584.48	21541.4	13992.1
EC:3.7.1.12	Cobalt-precorrin 5A hydrolase	8134.22	19249.1	17632.4	13023.1	12723.6	10422.4	14601	17325.2	5598.62	11409.2	15477.1	22733	10816.5	13177.7	25521.7	12647.4	12276.7	14555.5	11619.7	8961.26	7776.1	5824.1	13027.3	4730.4	39463.8	13470.7	7458.48	21403.9	13966.4
EC:2.1.1.195	Cobalt-precorrin-5B (C(1))-methyltransferase	3956.67	17254.8	17245.8	11624.7	11622.2	11760	13787.2	17217.8	5754.58	11657.6	15410.8	21210.3	10111.9	13119.2	27053.2	14396.7	11518.9	12779.4	11927.8	10237.9	6297.35	7681.88	12424.5	6556.14	41205.9	14212.4	8099.55	23009.6	13897.7
EC:3.2.1.10	Oligo-1,6-glucosidase	7429.98	19284.4	5836.5	7134.61	17239.4	13610.1	20578.6	14160.4	4815.97	13548	17525.4	22346.9	12284.1	19074.9	31691.2	24005.2	9956.45	13601.1	9948	10040.4	5375.46	5717.86	4403.61	4282.61	33245.3	13438.2	9250.15	19309.3	13897.6
EC:2.3.1.16	Acetyl-CoA C-acyltransferase	7732.75	33866.2	34183.3	25425.3	33711.8	13267.2	18474.5	9827.19	2499.37	21810.9	20497.8	11254.7	10075.6	14780.8	8298.88	10627.5	33742.1	20129.3	7082.06	11951.4	21035.6	1729.9	1494	1925.39	2278.93	1992.68	1849.2	2841.97	13728.1
EC:3.2.2.1	Purine nucleosidase	7232.7	15474.1	17081	18449.7	20142.4	13522.7	27166.8	41685.4	3353.21	15250.4	12847.4	12525.2	21020.3	23267.7	22163.6	13264.5	12314.1	11069.7	3150.16	7013.37	26126.6	2202.86	4282.41	3059.77	8406.02	9179.76	6297.94	5239.84	13671.1
EC:4.99.1.3	Sirohydrochlorin cobaltochelatase	4045.59	20428	21491	15509.4	13480.6	16747.2	21792.2	21046.8	4254.02	15322.3	15708.1	29204.3	13644.3	14204.2	23699.9	14478.2	21025.1	13383.4	6668.31	9677.6	9100.02	6774.3	7322.41	6413.68	9504.8	8999.15	4847.13	13532.5	13653.7
EC:2.1.1.197	Malonyl-[acyl-carrier protein] O-methyltransferase	4961.55	19901.8	22093.6	14757.4	15023.7	14486	12174.6	11881	10334	12321.8	12095.4	15834.6	9335.4	12810.9	8217.31	10737.7	21569.3	11741.4	12893.1	13983	10787.5	13957.9	9398.31	16814.3	21560.4	16745.1	11313	13047.6	13599.2
EC:2.7.7.77	Molybdenum cofactor guanylyltransferase	5195.37	25720	29253.6	23565.9	22924.7	16080.1	18414.3	14595.9	3873.38	12206.5	16579.9	17181.7	11204.7	14251.2	19160.7	11897.2	27436.5	18386.5	10044.8	9423.25	12808.7	2207.78	2347.82	2207.86	16018.6	8410	3276.96	4630.21	13546.6
EC:2.4.2.2	Pyrimidine-nucleoside phosphorylase	14598.5	13082.9	18867.4	18419.1	22838.1	15825.7	24107	31715	3412.77	10216.9	16178.1	19220.8	21848.8	20139.4	20741.4	13414.5	12205.8	13725.6	4658.49	6333.1	14382.7	2356.85	9599.62	2441.98	7505.78	6595.01	6156.77	8665.19	13544.8
EC:3.5.1.32	Hippurate hydrolase	6997.61	26464.2	30566.9	22747.6	17929.9	16202.3	19191.2	14762.8	2406.93	16851.3	20803.6	19099	13161.8	15320.8	7821.19	10114.6	51488.7	16464.1	4148.94	5202.42	18672.8	2449.34	2977.9	3007.02	4389.91	2155.57	3690.83	2831.36	13497.2
EC:3.1.26.8	Ribonuclease M5	16273.1	13996.6	18969.8	14133.1	21978.2	11765.5	23304.8	29930.4	2855.02	13345.2	16609.9	19483.6	21998.6	21210.8	17375.3	14426.9	12486.5	11095.2	3118.51	6755.92	14664.9	3790.76	12291.5	2984.93	10975.3	6455.01	6736.02	6689.1	13417.9
EC:2.1.1.132	Precorrin-6B C(5,15)-methyltransferase (decarboxylating)	3394.49	14390.7	10316.6	11428	12016.4	10369.6	11162.1	13743	5984.01	13851.9	15530.8	15854.4	9406.36	12575	22405.1	13399.8	12683.4	12684.5	12253.7	11818.7	7083.9	8224.27	12130.8	7100.31	41722.9	14910	9728.29	26668.7	13315.6
EC:2.7.1.25	Adenylyl-sulfate kinase	4382.47	23068.9	23349.4	15650.7	12480	14036.5	14980.8	10159.4	3602.29	16268.2	14276.4	11545.8	9533.54	14654.1	10148	13146	24553.7	18185.1	11217.9	18911.8	16362.9	7275.04	4532.98	7810.57	18786.8	11650.2	11087.9	8062.92	13204.3
EC:3.1.1.7	acetylcholinesterase	18698	8968.09	16397.2	21322.6	11778.9	12468	23210	39886.2	2224.87	8704.08	14337.2	9243.1	31390.7	26998.1	13104.1	15653.8	22556	10939.3	1593.99	5826.69	23048.1	1707.2	3833.22	2303.2	4758.52	5466.91	8879.7	2329.22	13129.5
EC:3.4.21.105	Rhomboid protease	3147.96	11227.5	15941.2	11969	23670.4	11379.5	21774.8	27262.6	4052.68	10517.4	13074.9	12121.8	13982.5	16864.2	22220.8	12057.9	9230.26	10477.4	9601.39	8042.75	12245.8	3859.87	4551.22	4111	34013.5	12388.7	10182.1	17630.6	13128.6
EC:4.1.1.81	Threonine-phosphate decarboxylase	8286.48	19966.3	17457.7	11661.5	13831.1	13961	19481.5	17429.9	4487.49	12922	16681.5	26415	12448.5	16517.2	24499.6	18867.6	11407.4	13395.8	6849.25	13301.3	6516.29	5243.22	9022.58	5665.88	11185.2	10224.3	6148.85	13438.8	13118.3
EC:6.3.1.5	NAD(+) synthase	13789	16956.4	21386.7	18241.9	32040.5	12781.2	22585.8	27350.7	2092.25	15015	13883.3	14781.1	18913.9	16601.3	11112.2	12111.1	13131.6	12200	6412.89	7637.66	16869.4	2101.04	2537.88	1814.42	16746.8	8402.32	6054.01	3684.53	13115.5
EC:1.2.4.2	Oxoglutarate dehydrogenase (succinyl-transferring)	8075.53	25232.2	25625.8	26821.7	34766.5	17915.6	21651.7	10499.1	2690.29	24424.2	20214.7	12087	14486.7	17525	5711.93	12504.2	30932.1	17774.7	4722.51	8089.22	14159.3	1265.09	1353.57	1452.08	1077.88	813.93	1935.87	1079.48	13031.7
EC:2.3.1.28	Chloramphenicol O-acetyltransferase	1711.66	13561.5	12115.4	12607.8	19280.6	11375.7	11178.2	12136.1	11256.4	16062.9	12728	10546.3	8183.12	10921.4	22273	16558.1	7239.78	10444.8	9237.29	12817.5	5864.96	16118.1	14028.8	18226	16896.5	17903.6	12687.8	20109.6	13002.5
EC:1.15.1.2	Superoxide reductase	3646.38	12387.7	13127	8731.6	5384.5	9100.2	10225.4	17605.4	6285.66	11876.4	14263.2	17092.6	9673.12	10775.6	34944.1	12563.7	9289.3	11319.4	12111.1	10433.9	5693.34	7407.15	13663.6	5286.23	41646.2	16422.7	7987.95	24546	12981.8
EC:3.2.1.89	Arabinogalactan endo-beta-1,4-galactanase	8327.14	13368.9	9516.37	11621.2	8740.06	8926.59	14379.4	26300.7	3836.3	15086.3	15465.1	13265.6	14358.7	17406.2	19118.6	13175.4	10391.6	11700.5	8930.37	13809.9	12632	7277.79	5616.21	7131.85	31929.6	11956.8	11943	16348.1	12948.6
EC:1.3.5.2	Dihydroorotate dehydrogenase (quinone)	4692.76	24578.7	25472.9	22643.3	26322.6	18714.6	17886	10003.7	2967.02	22170.2	16167.5	11538.2	13263.2	14875	9141.85	10833.7	27721.4	14332.8	8302.39	7294.08	13376.3	3463.9	2116.18	1832.06	16755.7	7531.21	3860.4	3468.64	12904.5
EC:2.1.1.172	16S rRNA (guanine(1207)-N(2))-methyltransferase	14841.1	32077.4	31152.3	22134.6	28034.8	16171.1	19869.6	26470.3	2919.24	12254	14650.7	15962	21030.3	18629.1	8320.97	9893.37	14014.7	9754.94	2293.02	6111.15	18440.7	1288.18	2451.37	1582.56	2726.9	2891.18	2134.62	1762.44	12852.2
EC:3.5.1.2	Glutaminase	8421.65	24683.2	27193.1	12337.7	21917	11910.8	14591.6	12123.4	9125.92	9336.11	9542.03	16135.1	6998.31	10870.7	6252.86	12634.5	10154.6	10997.7	8075.8	16516.6	7302.9	15606.5	10501.7	17320.3	9773.95	13657.7	11941.9	12335.2	12795
EC:5.1.1.13	Aspartate racemase	1940.56	24443.5	23905	14849.9	15250.7	12383	21024.3	30664.3	3265.28	11506.3	14570.6	16570.1	17279.1	15385.4	22251.9	10693.1	15651.4	11261.5	3772.72	5368.06	18881	2986.55	4098.95	3089.57	9386.29	8139.3	6758.7	7089.52	12588.1
EC:4.1.2.40	Tagatose-bisphosphate aldolase	11229.2	8566.95	21171.9	23487.4	16294.8	14483	20844.4	28682	2574.05	11276.8	16573.7	12187.9	24092.6	20198.7	19447.1	14774.2	11562.5	12243.3	2343.54	12621.1	15247.4	2459.84	5683.61	3331	5626.29	6527.6	2522.12	5969.19	12572.2
EC:3.4.14.4	Dipeptidyl-peptidase III	4057.42	5628.75	5621.93	5123.65	5867.49	8678.81	7989.66	6701.56	10598.6	10353.1	7028.25	7913.73	4007.74	6725.31	5133.33	7581.8	6617.54	9552.96	16405.1	29720.2	5892	31949.3	33387.3	24780.2	8500.63	22286.2	36352.6	17542.2	12571.3
EC:3.8.1.2	(S)-2-haloacid dehalogenase	11070.1	22091.2	23466.7	17959.3	24710.3	11023.8	20967	25490.8	2962.21	12311.3	12279.2	10201.2	13613.8	17966.9	19599.5	12048.7	24163.4	14587	3870.64	6025.16	15993.9	2523.58	2879.61	2339.65	6857.97	5955.64	2246.33	6106.12	12546.8
EC:1.4.3.5	Pyridoxal 5'-phosphate synthase	4164.17	24742.5	26166.6	24326.1	26556.5	18215	17054.5	9628.71	3102.93	23003.2	16632.4	12521.4	12749.7	14639.2	5812.37	10652.6	27271.8	16542.9	5685.06	8979.78	15755.7	4850.86	9103.55	2363.44	3699.56	1303.86	2585.35	2772.68	12531.5
EC:3.5.3.11	Agmatinase	8891.38	12841.2	11838.2	15460.7	17586.7	11136.3	21666.4	13207.8	3687.13	21458.3	20172.4	15295.5	10530.5	14794.9	17323.4	14433.2	13710.7	20562.9	7369.2	12698.3	9315.58	6195.11	8792.64	4282.77	12410.8	9206.87	5518.61	8179.96	12448.8
EC:1.1.1.58	Tagaturonate reductase	7610.84	8430.94	8150.71	8763.65	17308.5	9011.03	6562.63	10674.5	11026.2	9235.85	9059.61	10011.7	6633.47	7630.4	17641	11648.5	7175.05	11550.7	14550.5	11931.4	5392.84	14782.1	10970.5	18195.3	33787	19558.1	13061	25554.9	12353.9
EC:1.4.7.1	Glutamate synthase (ferredoxin)	8112.78	17330.5	11893.2	8928.41	8460.8	9540.2	12689.2	14074.8	4977.02	11270.6	14885.6	15666.6	9383.33	13576.8	26570.3	15130.5	11197.4	13070.2	10605.3	7652.87	5714.2	5985.29	9124.66	4492.98	34419.1	12637.9	6396.58	20554.2	12297.9
EC:2.3.1.31	Homoserine O-acetyltransferase	575.01	26574.4	26195.2	24220.5	30086.1	19207.9	18529.3	9907.35	3127.98	22253.5	17710.9	10923.2	13389.1	15862.9	6878.67	9992.28	31202.2	14917.2	4834.71	5778.63	13948.6	2832	1730.57	1498.58	3068.03	2468.2	2569.19	1763.78	12215.9
EC:1.1.1.77	Lactaldehyde reductase	10586.4	8849.98	10930.2	12873.1	8353.05	12274.1	13616	28133.6	4428.47	11203.5	10934	15145.9	12705.6	13312.2	20571.2	14809.3	8552.41	8750.2	10153.9	6540.5	14236.5	4364.38	4070.5	4790.35	33802.1	11214.5	6360.38	17484.6	12108.8
EC:2.7.7.76	Molybdenum cofactor cytidylyltransferase	6038.78	27271.4	29078.9	15599.4	12378.7	11987.8	17316.8	13425.8	2701.04	13709.1	18622.1	13633.9	11058.6	13909.4	20406.1	12661.4	25008.6	16700.9	4605.49	8223.9	11161	2717.43	2373.6	1951.88	9134.48	4617.87	2877.53	8251.98	12050.9
EC:4.2.1.53	Oleate hydratase	15011.9	11522.9	15007.4	12331.7	18885	11071.7	21358.4	27825.9	3085.99	12861.1	11441.9	14580	18451.7	18435.2	27539	14553.3	9495.86	10418	3446.57	5326.48	15675.4	2581.29	3589.49	2899.78	6376.39	8078.1	6831.85	7143.86	11993.8
EC:3.1.1.85	Pimeloyl-[acyl-carrier protein] methyl ester esterase	5082.45	17701.1	18313.8	11003.3	11320.4	12926.3	9213.52	11235.1	10455.8	9426.12	7371.89	15011.4	6816.82	8317.53	7790.88	8940.63	9293.86	9951.76	12967.1	14729.6	7438.73	14494.9	9499.16	17869.3	22790.2	17339.3	12606.3	14472	11942.1
EC:2.8.1.12	Molybdopterin synthase	4636.4	24219.2	23688.2	23590.5	22776.3	16594.4	16230.8	9555.72	3118.85	12488.1	15740.3	10115.8	9793.17	12013.3	11758.4	10411.9	26786.6	16872.4	9471.71	7740.33	12368.7	1949.39	1497.6	1680.14	14845.4	6862.76	2825.24	2800.55	11872.6
EC:4.1.3.34	Citryl-CoA lyase	4699.34	14598.7	17731.2	20118.7	13810.7	16785.9	16808.4	13644.2	3351.47	16008.1	16368.7	16763.3	16418.2	17453.7	12308.5	12468.4	37118.3	18625.1	2909.76	7351.64	16262.8	1896.34	1832.74	2455.44	1755.44	2325.58	5856.19	3017.53	11812.3
EC:2.1.1.187	23S rRNA (guanine(745)-N(1))-methyltransferase	19672.8	18392.9	20229.4	12709.8	22281.3	8028.05	17773.2	28001.6	2685	10050.5	10436.1	17378.4	12557.2	16730.8	16572.9	11079.2	9136.9	9089.44	3347.03	7831.39	14445.1	3325.9	8222.13	2390.42	11075.4	5742.92	5619.12	5937.44	11812.2
EC:3.6.3.40	Teichoic-acid-transporting ATPase	10600.4	7183.33	6422.51	8724.83	12791	6685.29	20120.7	26315.4	4375.51	13533.6	13455.9	9774.03	12694.2	16172.3	22345.5	13553	8195.04	10889.6	9016.26	8447.88	11651	4975.82	3732.33	3517.88	32762.7	9975.97	5534.42	16900.3	11798.1
EC:2.7.1.90	Diphosphate--fructose-6-phosphate 1-phosphotransferase	5007.09	4156.01	5140.69	4624.07	5376.65	7078.06	7660.83	6318.32	10072.8	10917.9	7194.25	7330.15	4534.24	6483.65	3765.33	7576.47	6309.04	9399.21	15846.9	27093.2	4900.42	29473.4	32622.5	23542.5	5378.71	20478.2	34873.6	16270	11765.1
EC:5.3.1.17	5-dehydro-4-deoxy-D-glucuronate isomerase	8187.56	10866	11485.9	10906.4	18012.9	10614.4	9542.98	12539.6	10186.3	12293.3	9763.98	15790.6	10170.3	8142.6	12939.7	12281.8	8612.5	10960.4	9698.63	12158.3	8276.93	13760	9838.4	17628	7143.91	14750.4	12852.7	19368.5	11741.9
EC:2.7.8.20	Phosphatidylglycerol--membrane-oligosaccharide glycerophosphotransferase	14672.6	6343.83	14632.1	18699.5	22958.4	10620.4	22436	38310.3	2042.14	8810.75	10668.4	8374.38	21069.4	24727.3	14633.5	12187.7	7786.18	8235.21	1395.29	7922.42	21244.8	1732.97	3388.47	2240.62	5365.67	5650.04	9042.92	2888.74	11717.1
EC:1.1.3.15	(S)-2-hydroxy-acid oxidase	4576.55	12186.4	18900.4	18231.8	18477.8	9703.88	15335.3	12469.3	3165.62	10441.8	15158.4	9855.43	9672.98	13932.8	17973.1	12530.8	25030.8	19287.4	11957.3	7152.37	18292.7	2750.53	2518.69	2101.37	17777.8	10007.1	3444.1	4917.23	11708.9
EC:2.3.2.6	Leucyltransferase	7160.07	23890.2	24689.3	21058.7	25188.9	13535.5	17419	9863.08	2284.14	21627.3	15131.4	12070.9	12387.8	15595.7	9671.78	12608.7	26701	15703	5031.33	7073.83	10703.5	2143.39	1508.58	1793.92	1899.9	2710.64	3351.38	4885.74	11703.2
EC:2.4.1.15	Alpha,alpha-trehalose-phosphate synthase (UDP-forming)	4222.51	11952.7	15858.8	14775.7	12287.6	10639	13638.7	9107.31	9067.01	13884.2	14935.7	9536.54	11023.7	14174.6	5634.25	9980.61	24031.4	15729	8667.97	12197.2	14777	12067.5	8791.6	14837.6	3188.77	9958.94	9022.09	9197.47	11542.3
EC:2.7.2.7	Butyrate kinase	15715.1	9636.56	7664.38	10073	9417.23	17332.7	5024.27	11154.8	6545.49	9377.62	36467.7	15328.8	14345.9	18214.4	966.17	14175	11174.7	6835.74	11553.2	10229.1	15108.5	11815.4	4084.41	9796.83	12480.9	10885.5	6669.94	10509.1	11520.8
EC:5.3.2.6	2-hydroxymuconate tautomerase	9942.02	10706.9	18057.5	19521.4	23914.3	12876.7	18575.7	22319.7	3206.68	9609.24	13095.7	7505.2	20594.2	19164.6	9749.43	10627.8	27717.4	13166.9	3595.29	7312.66	16500.7	1621.72	2114.07	1714.6	3363.77	3516.78	7044.2	5193.66	11511.7
EC:3.4.11.21	Aspartyl aminopeptidase	7410.67	15811.9	12366.9	10835	8411.62	8521.66	13592.5	12237.1	5133.73	8653.28	12942.3	14802.4	8734.21	12456.8	23055.4	10783.7	10017	10515.5	10909.3	7626.3	6214.76	5797.02	7913.32	4313.93	34755.1	12072.5	6347.12	19759.8	11499.7
EC:2.6.1.66	Valine--pyruvate transaminase	19865.8	21004.8	23747	21021.7	15239.3	16623.2	14616.2	10809.7	2889.38	13107.2	16576.7	15512.1	17444.4	14006.9	10562.7	15700.1	24071.1	12977.6	2519.39	8532.84	13156	810.65	1192.46	1270.38	994.14	1351.44	1067.69	1927.34	11378.5
EC:1.3.8.1	Short-chain acyl-CoA dehydrogenase	4033.24	27696.8	26585.9	11785.8	8492.8	11951.9	12415.2	13759	3017.21	13674.4	15917.6	17441.7	9959.1	12530	17822.5	11652	21840.3	12607.7	4580.85	6184.53	8787.61	3247.6	6286.06	2307.44	13148.5	6671.23	3904.16	9574	11352.7
EC:1.5.1.39	FMN reductase (NAD(P)H)	4848.13	4393.44	3161.73	3257.13	4410.57	4925.75	5905	11176.4	10443.9	7147.93	6842.87	11708.2	3336.87	5592.29	16177.1	4281.67	4501.14	8205.75	15496.9	24728	3826.58	26030	24498.2	21802.4	4704.97	22380.7	33709.1	19759.8	11330.4
EC:1.8.4.8	Phosphoadenylyl-sulfate reductase (thioredoxin)	7421.18	22309.2	24216	21526.2	26837.8	13206.5	16550.5	7965.46	2469.02	20711.5	14801.2	10246.4	10305.8	14401.9	5705.38	9415.1	26441.4	16327.1	5210.91	9885.4	13940.6	1832.8	1648.68	2162.67	2849.24	2352.79	2053.62	2211.63	11250.2
EC:3.1.3.12	Trehalose-phosphatase	4206.34	11630.5	15141	14844.3	14058.1	10152.4	13377.4	9096.44	8970.31	14377.2	14364.4	9524.36	10645.2	14220.8	5460.25	9972.53	23856.2	13337.6	7922.36	9668.12	13346.4	12020.2	8742.27	14779.7	3119.19	9934.56	8936.93	9151.08	11244.9
EC:3.1.26.12	Ribonuclease E	7504.65	24166.7	23318.8	21511.5	19252.1	16170.5	15273.9	9202.01	3005.83	16542.7	15085.1	13720.3	14267.1	16163	9548.32	11444.2	27974.3	15042.7	4517.6	6305.61	13001.1	1407.5	1585.07	1575.33	1691	2027.84	1937.93	1187.48	11229.7
EC:4.1.1.17	Ornithine decarboxylase	8706.45	12922.4	19933.7	20056.3	12032.3	12817.2	19186.3	27883.5	1804.59	14813.5	13212.5	17701.2	15555.1	21559.2	10001	9943.99	18672.9	12331.3	1844.33	9220.89	18548.5	1484.33	2232.43	1675.8	2928.36	2841.03	2558.84	1700.79	11220.3
EC:1.2.4.4	3-methyl-2-oxobutanoate dehydrogenase (2-methylpropanoyl-transferring)	406.72	30049.3	28102	13076.2	31182.1	12140.4	20268.1	8223.98	2153.01	24190.9	17483.3	8124.25	11509.7	13565.4	5454.42	10191.9	15480.2	16811.6	6618.05	8629.77	10982.9	2753.03	1129.77	2846.17	3773.54	1477.1	2933.9	2693.12	11151.8
EC:3.2.1.24	Alpha-mannosidase	9596.51	9097.4	5859.53	11832.4	8298.98	10895	6057.19	11629.3	4008.35	11088.1	10935.1	13107.9	14362.8	17133.6	26881.2	21046	9468.12	11322.2	8069.2	4784.28	6928.29	4077.31	3558.29	3590.6	30588.9	14766.1	6843.81	15628.6	11123.4
EC:2.3.1.19	Phosphate butyryltransferase	878.87	12026.2	11590	7504.24	11319.5	9190.11	15083.1	10338.9	3882.91	10092.2	12357.7	10562.4	6297.84	8329.31	13581.2	7135.56	14150.3	9617.69	9248.23	16592.2	5102.9	10575.8	5962.49	9026.62	35190.7	14169.3	13714.4	17654.4	11113.4
EC:3.5.4.2	Adenine deaminase	6808.32	17992.8	16599.1	8808.18	23017	10461.1	15797.4	15615.9	3483.07	8189.45	10598.4	18395.2	8879.47	10747.6	29875.2	15447.4	16738.4	10343	4190.91	10613.7	5351.24	3586.47	4742.64	3778.07	8850.2	8273.24	3453.11	9894.61	11090.4
EC:5.3.3.2	Isopentenyl-diphosphate Delta-isomerase	13168.1	7810.25	13431.2	18538	26851.4	11577.6	21193.5	23483.6	2233.35	17285.6	13729.3	8418.56	19916.5	19268.6	9086.75	12245	10858.6	11343.4	3004.36	8521.67	15857.3	1905.4	2752.69	2652.02	3599.08	3612.47	5229.25	2279.66	11066.2
EC:3.1.21.5	Type III site-specific deoxyribonuclease	10166.5	9603.95	12908.7	14812.7	9280.85	10309.1	16852.2	43343.1	2968.1	9472.09	10085	15525.5	17480.8	21794.9	18564.1	10787.2	7223.37	7118.51	2802.09	5933.35	20481.2	2816.69	3754.03	1428.42	10895.1	5689.62	2010.17	4517.4	11022.3
EC:1.2.1.18	Malonate-semialdehyde dehydrogenase (acetylating)	457.51	27081.3	22621.5	19021.5	24261.5	14447.6	15978.8	8488.16	3252.23	14168.5	17043.5	10015.6	12108.8	14392.7	11197.3	7823.5	34909.3	16387.1	3615.99	6216.65	16055.3	854.95	1194.11	963.53	992.75	1621.24	1056.66	2089.57	11011.3
EC:1.2.1.27	Methylmalonate-semialdehyde dehydrogenase (CoA acylating)	457.51	27081.3	22621.5	19021.5	24261.5	14447.6	15978.8	8488.16	3252.23	14168.5	17043.5	10015.6	12108.8	14392.7	11197.3	7823.5	34909.3	16387.1	3615.99	6216.65	16055.3	854.95	1194.11	963.53	992.75	1621.24	1056.66	2089.57	11011.3
EC:3.1.12.1	5' to 3' exodeoxyribonuclease (nucleoside 3'-phosphate-forming)	8518.9	12571.4	9268	7410.3	4437.46	6353.99	11161.4	10804.8	4738.23	10475.2	13417.2	12967.5	10449	11121.6	16264.8	13836.8	10715	10057.8	10961.2	8457.9	5474.37	6991.91	12626.3	4790.35	34638.9	12617.2	7909.37	18122.7	10970
EC:1.1.1.284	S-(hydroxymethyl)glutathione dehydrogenase	3960.3	25597	24922.5	20284.8	31934.3	12063.1	18980.7	7321.74	1893.89	14982.8	16485.8	9625.04	12333.5	14154.8	6381.2	6952.58	27999.2	14454.6	3743.25	6183.35	19117.3	959.82	966.53	1069.77	819.22	520.32	1066.96	791.91	10913.1
EC:1.1.1.81	Hydroxypyruvate reductase	4488.34	21096.1	26028.3	18852.1	20834.3	11673.5	15766.9	9707.25	1689.06	13729.6	17295.4	10951.4	10700.3	14108.3	5964.5	8464.21	42351.4	15756.1	2923.26	6678.03	11618.2	1585	1628.11	1620.4	3244.51	2407.32	1892.77	2460.28	10911.2
EC:1.14.19.9	Tryptophan 7-halogenase	276.5	44103	39039.5	21940	11642.3	16871.5	15819.5	7286	1489.75	20376.7	18806.3	8785.5	17465.5	14802.2	6383	8545	24627	9464	1081	594.25	13836.3	313	184.75	170.75	243.75	155.25	267	200.5	10884.6
EC:1.11.1.5	Cytochrome-c peroxidase	4280	17065.4	22504.2	20236.6	31733.2	13475.2	14436.5	6714.86	2682.78	15032.8	13761.2	8195.95	9885.06	8907.13	6532.01	10297.8	25300.1	12779.8	10421.7	3809.24	9892.57	2579.03	1607.94	2186.89	14930	6395.04	3078.36	2944.81	10773.8
EC:3.1.13.5	Ribonuclease D	7071.85	27361.9	22009.4	19899	18211.4	16466.9	16500.2	8660.84	2861.08	17180.1	14542.5	13785.2	14455.7	16050.5	5573.7	11920.4	21457.7	16249.7	3573.01	6608.78	12630.8	1279.99	1172.73	1450.75	1079.49	893.17	1350.85	1008.88	10760.9
EC:1.1.1.60	2-hydroxy-3-oxopropionate reductase	8365.84	12450.5	16437.5	18338	13421.7	11846.9	13152.5	12180.3	2377.94	14005.7	13303.3	12817.2	9778.37	16025.5	23962.6	10447.6	35627.9	10969.2	2722.18	7875.34	9778.74	1736.39	2798.87	2771.05	4180.27	4468.01	3076.94	5690.31	10736
EC:1.8.1.7	Glutathione-disulfide reductase	14300	22498.8	22421.2	20079.8	20328.5	17437.2	18827.3	7874.54	2294.21	13321.3	17760.4	10325.2	18131.6	15348.9	4411.11	9123.55	24819.8	11209	2545.11	5339.03	10361.4	1012.91	1157.18	939.82	937.43	1494.55	4170.53	1109.72	10699.3
EC:2.7.7.59	[Protein-PII] uridylyltransferase	7501.65	22189.2	24180.8	21324.2	18738.1	16421	15247.3	7909.34	2751.33	16468.1	14397.6	12725.3	13426.3	13640.5	5318.65	10957.7	27957.3	15242.1	3683.93	5978.61	13317.7	1088.5	1245.4	1398.16	925.66	917.34	1655.43	983.47	10628.2
EC:3.6.3.25	Sulfate-transporting ATPase	6051.4	14024.2	18956	20941.5	20029.1	12382.8	16118.2	8869.33	2325.83	16188.5	18709.7	11313.7	12878.1	15539.2	6491	11460.9	33499.6	15416.2	3066.06	6440.45	14250.3	1399.49	1497.8	1231.11	1944.26	1131.61	1997.82	3346.11	10625
EC:4.1.3.4	Hydroxymethylglutaryl-CoA lyase	346.67	21491.8	23175.2	16601.5	32487.1	11371.6	16135.3	9335.63	2194.36	20503.5	18353.3	9111.7	11045.7	12030.4	7429.96	7047.86	28420	13824.5	5064.19	3181.33	16011.7	1430.47	1039.87	1395.9	1908.04	1515.53	1356.04	2490.9	10582.1
EC:2.7.7.42	[Glutamate--ammonia-ligase] adenylyltransferase	7499.65	23855.7	23410.8	19960.2	18781.6	16376	14931.3	8106.34	2764.83	16520.1	14564.6	12801.3	13839	14680	5225.65	10541.7	27455.3	14445.1	3616.93	5832.94	12752.5	1054.83	1229.9	1335.66	888.83	903.34	1617.1	936.47	10568.8
EC:3.7.1.2	Fumarylacetoacetase	373.67	23543.3	27486	19930.5	18610.7	13395.4	16332.8	8660.33	1520.51	22193	18446.8	8646.4	12606.2	13190.7	5597.71	9074.13	35752.8	13007.6	3088.41	2015.03	15903.5	622.74	645.84	654.58	664.4	651.03	889.99	673.98	10506.4
EC:1.1.1.290	4-phosphoerythronate dehydrogenase	4409.72	15632.3	16168.3	7355.77	10235.5	9402.63	9135.96	6694.34	9372.62	9227.17	7267.28	7904.44	3549.57	5918.18	5316.56	8074.52	7391.66	8894.13	8322.83	20681.2	5765.27	17490.4	11847.6	20271.8	7282.61	16118.4	17844.2	13836.5	10407.6
EC:2.6.1.2	Alanine transaminase	16258	20446.3	21404.3	18839.6	13550.1	15758.6	12752.4	10297.7	2843.87	12098.3	15442.3	14235.5	17109.9	13242.9	10266.4	14505.7	22893.2	11344.6	2095.99	5137.62	12785.1	720.53	1051.26	1159.29	866.19	1244.03	891.11	1824.58	10395.2
EC:3.2.1.25	Beta-mannosidase	3750.24	17182.4	4373.73	7560.99	8297.73	6782.4	9313.9	9895.92	4256.9	8099.69	9389.77	10239.6	6977.85	13501.2	20779.6	17126.7	5256.3	10333.5	9317.6	11362.4	7505.67	4536	3817.66	4755.39	36338.3	13956.3	8403.6	15965.8	10324.2
EC:3.1.2.6	Hydroxyacylglutathione hydrolase	4524.36	22689	22890.6	19284.1	29838.2	15821.4	16748.6	9859.74	2264.85	14598.5	15343.1	15209.8	12029.2	13412.5	4308.01	8072.01	24267.1	12237.5	2814.81	5289.6	10471.2	796.19	637.87	750.19	672.83	817.09	1013.24	681.9	10262.3
EC:1.1.1.6	Glycerol dehydrogenase	5838.13	14372.1	9765.64	9762.37	15140.2	13807.4	18245.7	14494.9	3024.11	9899.38	16404.4	14088.5	12880.7	12362.6	20326.6	11860.5	7341.42	12397.7	5033	11321.8	5421.14	2945.16	3510.72	3939.79	7329.92	8326.52	5843.5	10703.5	10228.1
EC:3.5.4.3	Guanine deaminase	4322.52	24441.2	22214.6	14968.2	16774.6	12419.5	16370.1	10301.7	2459.56	10795.1	12998.5	12253.5	8823.73	12346.2	17468.5	11280.7	18158	10586	4175.55	6188.23	8592.5	2903.52	2102.98	2511.31	5572	5602.7	2261.5	7281.21	10220.5
EC:2.1.1.222	2-polyprenyl-6-hydroxyphenol methylase	3897.53	32618.7	31399.7	18464	17012	14574.4	14381.5	6817.24	2212.35	14501.8	14118	9284.27	12453.6	13330.4	4358.68	7839.01	32800	12950	2546.73	5218.51	10145.1	682.7	637.62	628.18	673.42	471.01	977.65	662.33	10202
EC:2.1.1.64	3-demethylubiquinol 3-O-methyltransferase	3897.53	32618.7	31399.7	18464	17012	14574.4	14381.5	6817.24	2212.35	14501.8	14118	9284.27	12453.6	13330.4	4358.68	7839.01	32800	12950	2546.73	5218.51	10145.1	682.7	637.62	628.18	673.42	471.01	977.65	662.33	10202
EC:5.1.3.8	N-acylglucosamine 2-epimerase	775.79	2386.16	4355.84	2972.52	6041.85	7213.58	6035	8572.67	9739.68	7264.91	6620.02	5689.15	3937.11	3831.48	13506.3	7000.24	5844.81	7273.69	14697.2	19220.7	3672.8	24170.8	22652.5	20226.3	6451.16	18048.1	28760.3	16308.9	10116.8
EC:2.1.2.5	Glutamate formimidoyltransferase	653.72	8026.1	6082.93	5731.2	5148.93	7674.91	7996.5	6901.76	2901.03	9257.46	6748.4	7964.98	4468.74	6789.31	4964.68	8418.25	6525.99	11166.2	11427.4	26383.3	6255.3	21781.8	26256.8	11427.3	7014.78	13246.3	30231.2	9523.27	10034.6
EC:2.3.1.18	Galactoside O-acetyltransferase	7154.22	6441.98	8612.88	9045.72	6636.57	6979.81	8629.69	23902	3997.25	6132.31	6643.56	7793.98	9339.64	13796.4	23764.4	10239.4	4357.67	5833.63	9002.14	6056.57	12559.6	5490.5	5688.3	3423.1	33786.2	13112.9	5435.27	16872.2	10026
EC:2.1.1.130	Precorrin-2 C(20)-methyltransferase	6226.21	14723.5	12863.9	10465.7	11388.5	10172.1	12826.4	14333.7	3846.42	9984.46	9900.29	20391.6	8551.59	12375.7	18524	13484.4	10567.9	12204.9	6279.56	8222.69	6342.73	4067.55	8472.54	3469.22	7945.43	6955.55	3828.97	10378	9956.91
EC:4.6.1.1	Adenylate cyclase	4088	24019.1	24628.2	17769.1	9309.26	11973	14984.6	10637.2	2835.06	11248.2	10466.1	10202.6	10740	12858.2	8849.44	11199.4	16878.6	21436.3	5816.26	8759.34	12932	2111.57	2061.95	1968.77	3235.93	2880.48	2330.59	2192.15	9943.27
EC:2.5.1.105	5'-phosphate synthase	5534.51	11587.2	13223.2	7025.21	5294.26	7503.78	5894.8	9511.07	4494.02	8433.28	8872.92	11672.3	6825.56	9744.17	17536.1	9166.76	7745.83	8400.32	9302.57	6566.75	5555.49	6857.44	10826.1	4811.01	38590.3	13096.1	6744.97	16026.2	9887.23
EC:2.1.1.166	23S rRNA (uridine(2552)-2'-O)-methyltransferase	4393.53	22130.2	22296.4	19405.2	17364	15138.5	13561.8	8123.07	2437.68	14267.7	14452.3	9976.27	12176.1	13398	8808.01	8419.18	25467	14382.6	4217.48	5847.1	9852.35	1230.19	1315.04	1230.02	1546.33	2086.59	1768.07	1137.07	9872.42
EC:1.5.5.2	Proline dehydrogenase	4007.55	23177.5	23511.4	19533.8	17920.1	15266.7	13675.1	7516.68	2445.46	14932	13468.1	9645.17	12222	14590.9	4381.18	10477.2	25596.7	13621.5	3189.39	5732.38	12372	1286.19	819.7	761.61	1213.92	1542.95	1382.93	782.21	9824.01
EC:2.1.1.151	Cobalt-factor II C(20)-methyltransferase	6213.71	14715	12701.4	9735.18	11170.5	10158.6	12798.4	14160.7	3760.92	9860.46	9892.29	20382.1	8390.59	12221.7	18365	13366.4	9900.42	11539.4	6086.06	8045.69	4997.9	4027.05	8427.04	3402.72	7901.43	6919.05	3765.47	10335	9758.58
EC:2.7.9.2	Pyruvate, water dikinase	4453	16900.5	19553.7	13510.1	14339	7511.55	10716.3	7726.21	2332.18	7882.96	10021.6	7591.01	8400.68	14061.7	14004	10250.6	28156.9	11954.9	7765.08	7181.73	9113.86	1927.09	2660.25	2135.68	17668.5	7470.09	2593.79	4908.3	9742.55
EC:2.7.1.170	Anhydro-N-acetylmuramic acid kinase	4438.7	20356.5	22159.1	21367.8	23880.9	15132	12654.1	8100.03	2883.17	17410.1	12031.5	8862.52	9188.78	10478.2	4084.06	8105.34	23349.2	11294.8	4024.87	7766.18	11241	1818.71	1868.91	2178.99	986.75	2013.76	2045.04	1449.52	9684.66
EC:5.3.4.1	Protein disulfide-isomerase	4375.33	18822	19000.5	17572.7	17928.5	11990.4	10253.4	6087.24	2451.35	9636.97	9441.82	6828.17	8456.56	8787.11	8283.06	7138.78	18749.7	7449.4	10317.1	5196.71	8351.98	1812.5	1332.41	1425.55	27970.6	10524.5	3075.53	4168.05	9550.99
EC:1.7.1.7	GMP reductase	13473.1	5629.83	13138	16964.5	20818.3	11229.3	18201.7	22430.2	1246.07	10429.1	13977	7183.34	17876	17100.5	7280.31	9244.06	11806.4	8150.56	1356.88	6133.99	16261.9	1127.64	1828.27	1456.36	2530.86	2757.12	5045.28	1317.13	9499.78
EC:1.7.2.2	Nitrite reductase (cytochrome; ammonia-forming)	3981.72	5209.49	5291.77	10227.6	4306.2	10038.1	6937.52	4338.87	3846.24	7883.97	4426.67	5798.19	3886.92	4537.36	4446.34	5513.34	4957.17	5626.95	14500	22185	3848.99	19730	24846.3	9045.99	16457.3	16644	27755.5	8820.03	9467.41
EC:3.4.11.5	Prolyl aminopeptidase	7352.97	21448	22296	15828.7	16202.2	8213.65	14475	7446.19	1919.91	11682	10596.2	8971.57	11380.7	11923.9	5898.07	8428.84	29744	11329.7	3056.24	4234.9	11438	1520.9	2112.14	2154.72	1503.06	2459.28	9353.21	1637.02	9450.25
EC:3.4.21.26	Prolyl oligopeptidase	3563.25	20469.1	20027.7	15066.5	14481	12257.9	13222.7	7022.56	2273.27	20255.4	12859.1	7363.75	11820.3	9869.28	5488.08	8132.33	15803.1	13740.3	4896.91	4131.32	11739.6	6241.16	9649.74	2207.32	3642.65	2893.87	3135.14	2033.28	9438.8
EC:6.6.1.2	Cobaltochelatase	340.14	12970.8	15150.9	16540.9	14160	14361.5	16187.1	10697	1604.29	18861.4	18829.7	11070.2	13143.9	15207.7	7693.53	9710.75	21337.8	15285.9	2617.29	3304.93	12658.7	1741.21	1256.97	1474.11	2626.84	1060.05	2129.03	2068.77	9431.84
EC:1.13.11.27	4-hydroxyphenylpyruvate dioxygenase	339.04	21111.5	25488.2	17617.7	18670.1	10935.7	14527.4	6777.28	1674.04	18751.9	13332.8	8061.48	9990.45	10683.3	4189.52	6384.45	38440.9	11303.4	3534.87	4590.94	12946.2	560.22	630.43	622.27	665.08	464	828.53	606.12	9418.85
EC:1.1.99.1	Choline dehydrogenase	3825.37	21954	26465.5	23718.8	16369.9	11054.3	14080.3	7483.92	1607.58	12674.4	12449.7	8025.69	8022.11	10871	3444.56	6085.12	36237.8	14602.2	2579.84	7018.82	8868.12	617.73	720.84	839.01	771.57	489.53	822	663.79	9370.12
EC:1.3.98.1	Dihydroorotate oxidase (fumarate)	12264.9	4593.99	10044.8	12921.7	5646.78	12154.3	11232.8	23017	2999	9853.65	8212.77	9902.56	15501.8	14611.4	9784.42	12460.6	8219.56	8635.92	3728.12	9331.01	17248.5	6150.18	3437.87	5261.95	8742.82	5956.91	5179.96	5027.18	9361.51
EC:1.11.1.24	thioredoxin-dependent peroxiredoxin	3876.63	30609.7	30917.2	15471.8	16910.4	10747.6	12801	6946.43	1295.69	18648.1	12343.9	8194.89	9720.04	11291.2	4383.75	6128.46	23871	10967.7	3419.73	4907.72	12565.8	555.34	640.72	611.29	653.96	470	863.27	624.22	9301.34
EC:2.3.3.9	Malate synthase	7459.58	21917.8	23246.4	19165.4	24046.3	11496.5	14391.8	6150.4	1308.43	14309.5	14260.2	8315.71	9590.57	11698	4314.21	6983.35	25432.2	12020.2	2832.23	5396.84	10412.7	704.19	656.88	662.27	679.51	490.51	946.4	641.9	9268.93
EC:5.5.1.4	Inositol-3-phosphate synthase	6888.88	6531.46	5969.35	7538.38	7175.25	5719.76	7646.31	6914	9720.36	8670.97	8389.57	7095.8	4588.75	7874.78	4483.37	8382.53	8120.91	10546.2	8547.2	15370.8	6820.86	14982.1	11767	20180	3854.25	14292.5	16032.4	12835.4	9176.4
EC:2.7.1.12	Gluconokinase	19651.6	19824.3	20293.1	16523.8	18666.3	12040.7	16376.2	5850.3	2232.17	10194.6	13172.9	7785.6	9044.51	11945.5	4902.42	7711.47	19526	11051.9	2316.02	7310.47	8328.6	858.21	1305.64	1209.4	934.79	1692.8	5020.99	1127.91	9174.94
EC:3.2.1.17	Lysozyme	18418.5	7771.15	18121.2	24022.2	10242.2	13343.4	11680.2	22793.8	1808.56	9108.41	7303.51	9058.02	11174.8	15427.1	7833.72	10238.1	10575.1	6753.08	1266.47	9300.06	14762.7	1261.58	1807.47	1700.71	2691.5	2302.55	4662.33	1063.16	9160.41
EC:5.3.1.23	S-methyl-5-thioribose-1-phosphate isomerase	1666.13	9587.46	8138.06	8434.4	6351.14	8465.44	8539.4	12695.8	4208.7	7922.15	11230.4	8172.05	5220.79	8771.28	32543.8	8181.76	10119.7	15971.4	7071.07	12845	6352.62	6558.82	5964.6	5195.77	11249.5	9010.38	5240.84	9869.18	9127.77
EC:2.4.1.319	Beta-1,4-mannooligosaccharide phosphorylase	1907.8	5541.54	2862.53	4086.74	4163.7	6785.34	6978.4	5084.49	9479.42	5727.75	5889.61	6086.57	3753.1	5062.65	4204.22	6455.27	4630.66	6264.64	14889.9	17499	3483.36	22941.4	22046.2	17840	4163.56	16614.2	27539.3	13476.2	9123.49
EC:2.4.1.320	1,4-beta-mannosyl-N-acetylglucosamine phosphorylase	1907.8	5541.54	2862.53	4086.74	4163.7	6785.34	6978.4	5084.49	9479.42	5727.75	5889.61	6086.57	3753.1	5062.65	4204.22	6455.27	4630.66	6264.64	14889.9	17499	3483.36	22941.4	22046.2	17840	4163.56	16614.2	27539.3	13476.2	9123.49
EC:3.4.24.11	Neprilysin (aminopeptidase S)	13736.9	8487.18	16820.5	13457.8	16620.4	10130.8	16801.7	25925.2	2445.25	6094.88	6378.41	13874.1	12117	12467.4	16744	7920.97	4583.97	7699.83	1623.03	8868.23	11759.1	1239.94	2277.77	1929.91	3640.36	3648.42	4873.14	3188.57	9119.81
EC:2.5.1.48	Cystathionine gamma-synthase	7447.42	10781.1	9868.37	16885.7	15803.9	13414.7	13929.6	9022.68	2859.7	14633.4	15619.7	11388.7	17174.5	12041.7	10169.3	12660.1	15282.5	13959	3063.51	7818.59	8538.73	1170	1403.1	1357.41	1762.35	1762.85	1527.38	3199.74	9090.92
EC:1.3.3.3	Coproporphyrinogen oxidase	3880.2	20244	23396.4	15951.1	18457	11600	14225.5	6783.57	1361.51	19582.8	14257.3	8631.94	10119.6	11456.4	4119.01	7820.18	24646.2	12228.5	3726.65	5359.6	10294.5	640.36	706.55	648.35	741.34	528.6	985.06	672.58	9038.03
EC:3.5.4.28	S-adenosylhomocysteine deaminase	1849.74	10535.6	8956.07	5271.49	5524.41	10430.6	8818.77	9168.62	4207.28	8735.57	9296.12	8741.83	7568.27	7606.44	23177.2	7264.58	10233.5	10275.6	7806.07	12402.5	7472.37	9654.24	12010.3	5034.14	12577.8	11414.6	6112.91	10661.9	9028.87
EC:3.5.4.31	S-methyl-5'-thioadenosine deaminase	1849.74	10535.6	8956.07	5271.49	5524.41	10430.6	8818.77	9168.62	4207.28	8735.57	9296.12	8741.83	7568.27	7606.44	23177.2	7264.58	10233.5	10275.6	7806.07	12402.5	7472.37	9654.24	12010.3	5034.14	12577.8	11414.6	6112.91	10661.9	9028.87
EC:2.5.1.32	15-cis-phytoene synthase	274.9	12613.1	14772.1	15876.6	14922	13222.7	17179.3	6732.48	1193.68	16257.6	17542.2	8639.25	13196.3	14900.3	6179.07	8040.98	28489	15998.3	2775.94	4661.02	13054.7	955.27	618.8	836.1	793.7	500.04	961.4	729.69	8997.02
EC:5.1.3.32	L-rhamnose mutarotase	4321.56	9594.17	15008.5	12946.2	10120.4	9325.99	10935.8	8368.5	2824.36	11887.2	9568.1	8263.83	5656.82	7019.95	10653	13834.2	10596.1	10271.5	5490.7	19174.4	7182.05	6234.36	4931.51	6415.28	4595.46	8358.97	11029	6942.25	8983.93
EC:5.3.1.26	Galactose-6-phosphate isomerase	192.12	2269.44	12290.1	16764.8	9054.98	10467.1	14592.3	38121.2	1479.74	6672.24	11222.2	5096.52	24052.1	21969.5	11287.5	11735.9	7245.84	7658.88	836.56	3399.6	21779	808.38	1271.96	1012.7	3831.36	2767.54	350.3	876.8	8896.67
EC:2.8.3.8	Acetate CoA-transferase	12665.9	9538.84	10485.9	12456.4	4541.12	10809.9	4106.49	16180.4	3764.21	7002.45	9782.58	20421.4	5954.81	6757.84	20020.8	5113.95	19109.9	4931.69	2684.87	7723.99	4860.59	4198.64	3788.08	2642.84	15481.3	7003.91	2909.67	9027.82	8713.08
EC:1.3.8.6	Glutaryl-CoA dehydrogenase (ETF)	354.33	18347.5	21018	17027.1	30638.5	9340.18	15724.2	6279.42	1611.25	17570.5	12168.4	7405.65	7593.77	9758.12	3630.55	6595.21	22588.7	14282.3	3557.48	3575.2	9134.78	789.73	667.66	769.68	694.48	456.36	917.91	656.14	8684.04
EC:1.1.1.57	Fructuronate reductase	4759.42	19315.2	15464.9	6557.28	5045.04	7071.95	6975.93	7552.81	3015.93	9600.81	9111.65	8595.68	6076.91	7049.86	13159.5	7475.47	7046.14	8179.54	8544.26	7121.93	3726.27	3618.43	4858.61	3120.89	30851.9	9776.07	4866.08	14545.4	8681.57
EC:3.2.1.35	Hyaluronoglucosaminidase	715.89	2873.21	3498.19	2870.72	3573.5	5706.68	5509.1	5711.07	15926.9	5226.16	5951.37	3774.4	3572.66	4218.78	3444.18	6228.14	4596.01	6606.66	11189.5	9732.31	3932	22648.6	16796.2	28829	5253.11	19488.2	15477.1	17991.7	8619.33
EC:3.2.1.122	Maltose-6'-phosphate glucosidase	2041.96	2174.48	18139.1	7859.94	14407.6	6007.23	15618.5	29690	2234.4	6456.57	6279.77	11030.5	7284.29	10179.1	38678.8	5840.96	4617.2	8993.13	1313.58	9534.83	11482.3	919.22	1601.59	1969.75	3119.3	4905.06	985.49	6746.74	8575.41
EC:4.1.3.1	Isocitrate lyase	3810.78	21496.1	22049.7	16029.7	22367.1	10617.2	13357.8	5179	1192.66	13059.4	13812.3	7000.54	9467.41	10336.8	3777.34	5975.08	29690.2	9946.67	2520.43	4519.95	10052	385.32	428.58	434	435.34	313.51	631.77	415.97	8546.53
EC:1.8.98.1	CoB--CoM heterodisulfide reductase	2500.51	11990.8	4050.31	543.99	3772.02	6909.59	7803.98	20303.7	2503.65	4514.52	6134.83	26939.8	5228.59	13819.7	28509.5	12202.3	5811.33	7312.64	3208.02	9635.78	3547.83	7107.34	4838.65	3677.72	13493.9	8424.15	5408.75	8008.29	8507.22
EC:2.7.8.41	Cardiolipin synthase (CMP-forming)	4233.81	12403.4	7918.13	8868.72	12122.1	9200.94	12308.1	8617.21	2157.2	12162.1	12335.3	12274.5	10343.2	12754.3	9613.55	11925.2	21075.8	14489.2	3443.64	5724.8	7372.57	2624.27	6740.33	2800.24	4028.03	3193.11	2768.86	4114.72	8486.2
EC:6.5.1.6	DNA ligase (ATP or NAD(+))	262.03	20987.7	20780.2	17109.7	9493.66	12534.8	10148.9	6392.01	2017.25	11297.5	12451.7	6886.23	9766.06	10822.2	6802.72	6305.84	22297.2	9845.83	5568.89	1587.66	8540.87	972.51	612.99	695.92	14250.5	5411.49	1487.91	2250.76	8485.04
EC:6.5.1.7	DNA ligase (ATP, ADP or GTP)	262.03	20987.7	20780.2	17109.7	9493.66	12534.8	10148.9	6392.01	2017.25	11297.5	12451.7	6886.23	9766.06	10822.2	6802.72	6305.84	22297.2	9845.83	5568.89	1587.66	8540.87	972.51	612.99	695.92	14250.5	5411.49	1487.91	2250.76	8485.04
EC:4.2.1.18	Methylglutaconyl-CoA hydratase	251	18114.5	22229.7	15145.4	20436.4	9916.1	13669	7843.5	1687.92	19168	13806.6	7150.4	9728.36	9160.87	4351.8	6459.46	23345	11417.4	3448.66	2456.71	10653.7	1246.4	885.84	1309.34	594.73	680.69	916.07	996.07	8466.77
EC:1.1.1.30	3-hydroxybutyrate dehydrogenase	248.95	22663.5	20005.5	15557	19141.8	12207.3	12560.6	5211.59	2127.26	13451	13511.4	7488.71	10378.1	12440.8	3683.77	6164.38	29861.8	11034.9	1823.49	2101.62	11432.9	621.24	487.83	513.51	570.81	346.27	670.99	520.07	8458.11
EC:4.2.1.96	4a-hydroxytetrahydrobiopterin dehydratase	279.62	20769.2	20260.8	13882.4	11209.3	10738.6	13125	7027.83	1430.59	19428.2	13764.9	7833.4	9590.47	12716.3	4717.05	7748.49	25616.4	12604.6	4081.49	2410.81	11630.1	848.33	708.07	824.23	778.76	529.34	1043.59	739.91	8440.64
EC:3.2.1.172	Unsaturated rhamnogalacturonyl hydrolase	728.96	5665.22	11895	8838.16	14940.4	9863.94	7233.13	9786.5	4121.99	10354.8	5575.44	8109.75	6968.45	4053.58	25188.6	12241.8	6669	9907.99	8141.32	10002.5	6295.47	4978.13	2364.9	3803.13	8114.84	10955.6	6134.89	13034.9	8427.44
EC:5.3.1.22	Hydroxypyruvate isomerase	7392.32	20744.7	24097.3	17512.7	17486.8	7486.83	10772.5	6006.82	1676.1	10155.8	11525.1	7834.04	6441.19	13498.8	3920.59	11628.8	24135.6	8937.63	2501.11	3682.21	9268.6	1839.39	1335.96	1515.13	971.02	996.04	1364.56	902.82	8415.37
EC:2.1.1.266	23S rRNA (adenine(2030)-N(6))-methyltransferase	3889.43	21423	21274.8	17597.4	16152.2	13514.9	12770.4	6430.84	2008.08	13316.4	13336.7	8235.02	10342.7	10080	3856.08	5994.38	22129.4	10090.6	1901.95	5248.27	9395.19	655.26	548.81	574.39	1489.9	859.99	1429.8	790.48	8404.86
EC:2.7.7.43	N-acylneuraminate cytidylyltransferase	4012.06	15028.3	12198.5	6397.37	3937.27	5080.53	3554.53	7184.11	3347.19	4568.51	5612.4	4570.63	2268.14	3062.25	16240.6	7505.35	4318.27	4750.15	12244.7	7176.46	3728.49	6648.45	3080.55	3869.5	45532.2	13695.9	7439.29	18249.4	8403.61
EC:1.1.2.3	L-lactate dehydrogenase (cytochrome)	3937.95	20987	21649.4	17522.8	18775.8	13067.5	12414.7	5629.91	2080.54	12275.1	13422	7717.12	10379.5	14014.9	4031.29	5649.43	22837.7	8709.68	1666.3	4773.86	9830.07	467.23	499.01	525.93	515.95	374	669.73	463.36	8388.84
EC:4.3.1.7	Ethanolamine ammonia-lyase	7434.72	9502.21	11672.8	14380.1	7506.16	7050.53	5621.85	12020	2585.27	8640.39	11420.5	9265.36	3764.92	7598.51	25600.3	9174.4	21551.8	12493	2944.92	5938.62	8185.67	2650.33	2210.63	2966.06	4762.15	6802.79	2137.54	8964.35	8387.35
EC:6.3.2.3	Glutathione synthase	3833.2	20149	21628.4	14496.3	22831	10889	13522.3	5549.4	1128.51	13204.7	13190.5	7982.94	9518.89	11279.4	3955.34	6506.18	23479.2	11399.3	2442.48	5006.1	8679.51	620.69	560.38	549.35	605.17	405.43	769.73	552.57	8383.39
EC:3.5.2.2	Dihydropyrimidinase	4985.99	12543	14901.4	10963.7	10520.3	7445.76	9876.31	14020.4	2670.27	7272.88	8023.55	15588.2	6308.45	7821.88	19427	9179.83	13741.8	9692.04	3408.78	6702	4200.58	2640.71	2686.48	2351.21	9225.52	5013.57	3187.68	8779.52	8327.82
EC:2.7.1.83	Pseudouridine kinase	13549.7	3414.58	12730.5	15030.8	7407.86	5480.76	14364.6	37052.7	1639.43	5171.94	3721.06	6341.42	12833.8	15956.6	14311.3	7782.92	3719.23	3903.08	1388.44	2957.23	19742	1332.33	2032.67	1222.47	5907.19	4234.44	2347.51	6248.99	8279.48
EC:2.8.3.9	Butyrate--acetoacetate CoA-transferase	9136.3	9378.34	9165.32	10609.9	4022.04	10405	3619.52	15768.5	3754.04	6607.52	9715.72	19865.2	5808.34	6534.34	19895	4694.74	18694.9	4746.3	2629.76	7118.48	4614.06	4157.86	3717.8	2593.96	15414.4	6956.48	2825.8	8971.56	8265.04
EC:3.2.1.80	Fructan beta-fructosidase	3837.55	3833.45	4920.72	5513.02	6182.6	6125.74	7679.5	5936.69	2578.12	9495.16	5961.7	6033.84	2850.71	5559.18	2580.68	7714.2	5286.6	5838.71	11054.4	22849.7	3721.78	15561.8	16664.8	9414.9	3989.7	12846.5	28699.5	8559.71	8260.39
EC:2.3.2.8	Arginyltransferase	722.2	19373.2	19591.8	12563.8	13982.2	9050.1	10923.9	5994.33	1315.17	11530.7	11733.9	6965.3	9441.42	10205.4	6556.51	5776.63	22115.4	9265.35	6017.91	1579.38	8935.51	1250.9	886.51	912.09	14231.2	5391.19	1786.15	2310.98	8228.9
EC:3.4.17.11	Glutamate carboxypeptidase	1814.91	8383.92	14337.1	14397.6	10497.6	8904.17	10383.8	25434	1572.34	7505.83	7151.09	11484.6	12342.4	13544.3	8009.16	6452.25	25571	8233.75	1918.91	2137.98	17060.7	1249.16	1729.07	1640.99	2375.92	1998.17	1905.6	1242.99	8188.54
EC:3.6.3.32	Quaternary-amine-transporting ATPase	13020.1	3951.27	12224.1	11518.7	26479.4	8239.74	16799.8	20107.3	1822.68	9079.81	8666.05	6916.81	8885.77	10683.5	7063.36	8668.45	4924.67	7620.41	3196.42	7486.97	12536.1	2695.04	1758.2	2655.13	4494.48	2510.44	2086.14	2569.83	8166.46
EC:5.4.2.6	Beta-phosphoglucomutase	12947.1	7951.39	8347.82	9461.53	16076.4	5718.48	13730	23377.5	2142.8	4278.95	5503.01	5507.71	9646.48	12818.4	25166.6	9450.11	2988.64	5816.16	1787.06	6498.45	10587.7	2830.02	2618.99	2102.05	4362.53	5289	5209.89	5955.7	8148.95
EC:3.2.1.40	Alpha-L-rhamnosidase	788.82	11183.7	9070.51	10139.4	8635.84	9713.55	9827.86	8828.15	2700.76	9239	6577.42	10959.1	5368.96	11257.3	12774.8	13934.8	4749.5	8763.13	4334.52	10889.3	4103.95	6319.58	4245.07	4922.25	8177.72	12411.9	9209.86	6785.4	8068.29
EC:1.5.3.1	Sarcosine oxidase	321.73	10195.4	11987.5	12682.8	19714.5	8778.75	18560.7	5440.98	2543.84	15862.6	18638.2	7879.7	5321.04	13673.6	2776.38	6255.63	17536	19153.2	4663.56	6259.51	8114.69	1637.54	1184.31	1281.42	1162.86	1229.62	1425.83	1237.28	8054.25
EC:1.1.1.17	Mannitol-1-phosphate 5-dehydrogenase	12628.4	8240.93	12228.5	15050.5	11532.7	12755.1	15465.9	21742.7	1841.28	5578.79	9648.76	6602.87	16860	15941	6766.67	9121.65	7474.99	5882.6	1001.75	6459.37	11771.5	673.58	1333.26	987.09	3289.04	2024.47	1421.64	940.82	8045.21
EC:4.1.1.15	Glutamate decarboxylase	16327.7	13866.4	12661.6	6619.19	4200.68	6733.83	4909.08	5225.34	8479.56	5515.95	4126.57	4857.82	2674.79	4213.22	4287.19	6852.09	3605.06	6040.5	6856.22	9305.22	5506.13	14674.3	9698.21	16702.5	6627.26	11823.6	10443.2	10955.8	7992.47
EC:2.7.7.33	Glucose-1-phosphate cytidylyltransferase	1941.77	10599.9	5671.2	7459.74	4539.17	7380.06	5866.93	7623.27	3509.28	5491.24	7710.07	6343.86	6128.44	6385.17	16519.5	5502.42	15115.1	8698.06	8350.62	4631.31	5219.35	4737.28	3078.06	3017.48	31745.1	10778.8	5435.79	14268.6	7990.98
EC:5.1.2.3	3-hydroxybutyryl-CoA epimerase	7383.03	29279.1	29365.6	15769	18665	7884.6	11090.1	3992.47	1123.6	9487.79	8824.25	7170.48	5791.55	6820.57	2489.14	5597.53	18515.7	10569.8	2656.3	8248.62	7880.3	494.55	586.85	567.45	561.25	448.6	764.63	529.31	7948.47
EC:1.10.2.2	Quinol--cytochrome-c reductase	226.2	19136.7	19921.5	10425.4	11456.3	8980.67	11165.7	5354.64	1185.17	11891.8	11806.9	6522.19	8964.03	10604.2	6454.88	5597.12	22043.9	9121.63	5949.94	1533.18	8477.16	1041.53	535.44	560.54	14194.2	5338.35	1283.37	2221.02	7928.34
EC:3.2.1.78	Mannan endo-1,4-beta-mannosidase	3829.49	6553.2	5933.62	6160.18	6710.48	8993.68	7641.7	7323.11	9190.38	8594.28	6959.45	9165.42	4740.73	7673.13	5953.54	5790.51	6370.68	7056.87	7811.79	6828.7	4940.39	13377.6	9580.37	16394.2	3809.89	12177.7	9279.53	12345.1	7899.49
EC:3.2.1.180	Unsaturated chondroitin disaccharide hydrolase	431.15	2869.14	4778.7	7948.29	4721.51	9124.55	4246.15	14800.8	3446.57	5544.38	7082.63	4547.03	9701.41	7203.87	48086.5	14264.3	6331.25	11426.8	3780.8	6277.69	6043.27	2258.22	1495.97	2293.37	4006.35	9195.82	4486.03	14691.1	7895.84
EC:4.2.1.45	CDP-glucose 4,6-dehydratase	1925.27	10765.7	5142.87	8012.08	4144.34	6929.7	5731.43	7124.64	3349.13	6262.25	7782.08	6373.19	6451.59	5648.78	16194	5475.89	14853.3	8824.14	8212.79	4383.28	5266.19	4581.87	3042.63	2956.16	31281.2	10330.7	5201.76	13880.6	7861.69
EC:5.3.1.5	Xylose isomerase	7571.32	16020	16447	9820.44	9932.31	8021.74	12034.4	6147.69	1958.71	15862.4	8453.59	7405.22	4660.15	8340.12	3759.85	9492.75	6979.34	9563.82	4890.28	13958.4	6960.75	3636.52	2416.58	3587.57	5912.03	3023.75	7079.71	4399.1	7797.7
EC:3.2.1.45	Glucosylceramidase	3419.9	3031.33	6511.95	5657.28	8633.01	6181.49	7233.69	6913.63	9305.72	13393.9	5744.71	3479.76	4298.76	4159.05	9950.94	8184.75	5518.85	6463.52	7593.8	7146.98	6465.58	13790.4	9154.4	15675.4	4524.63	13740.7	10156.5	11999.2	7797.49
EC:2.4.1.211	1,3-beta-galactosyl-N-acetylhexosamine phosphorylase	3276.82	9052.82	2255.98	2910.83	3478.3	5883.15	6678.17	9451.17	3227.08	7810.65	7495.35	11202.9	6694.64	6574.66	25914.3	8943.68	5169.47	6861.5	7956.84	3349.08	3388.7	4024.85	2507.34	2685.89	29905.2	10118.5	4666.54	15913.9	7764.23
EC:3.1.1.32	Phospholipase A(1)	3933.08	13856.5	12496.6	5849.98	7641.39	4950.13	6435.52	3596.85	8233.21	4972.96	4304.66	3339.62	2766.44	3911.65	4810.54	5047.26	5572.21	5889.09	9682.82	9272.4	3296.83	12478.6	8690.84	15185.9	16920.4	14881.5	8693.55	10551.7	7759.37
EC:3.1.1.4	Phospholipase A(2)	3933.08	13856.5	12496.6	5849.98	7641.39	4950.13	6435.52	3596.85	8233.21	4972.96	4304.66	3339.62	2766.44	3911.65	4810.54	5047.26	5572.21	5889.09	9682.82	9272.4	3296.83	12478.6	8690.84	15185.9	16920.4	14881.5	8693.55	10551.7	7759.37
EC:3.1.2.12	S-formylglutathione hydrolase	7313.29	19413.7	21793.4	16189.8	15137.6	10117.8	11711.1	5476.94	917.71	11709.5	11452.8	7864.91	8533.66	9637.16	3422.94	5986.52	22391.8	8750.82	1548.98	4787.9	8233.38	578.93	485.35	452.46	519.24	356.16	620.23	457.34	7709.33
EC:3.1.3.2	Acid phosphatase	7334.03	10800.3	11501	16019.5	6012.72	8012.28	8707.29	5944.25	1817.77	10589.8	8934.66	7405.7	8209.7	8713	3044.46	7703.86	13015.5	7328.02	9151.84	15806.6	7800.12	887.57	1316.74	2048.95	1296.57	4230.84	19092.8	2934.02	7702.14
EC:2.6.1.19	4-aminobutyrate--2-oxoglutarate transaminase	3955.94	10504.8	14431.7	15771.2	11314.2	8132.12	12201	20443	1581.61	5951.53	4516.4	7270.22	7858.52	14035.1	7877.68	5097.85	14387	8725.05	2146.15	8553.93	14585	752.37	1539.43	815.81	3458.32	2837.03	4268.99	1234.16	7651.64
EC:4.1.1.32	Phosphoenolpyruvate carboxykinase (GTP)	727.12	8586.83	11744.8	11108.6	11257.5	8349.41	9047.48	7651.43	1816.74	12501.7	13521.6	6994.4	9485.78	13483.5	10488.6	6527.03	21773.3	9272.11	2226.11	2979.56	10526.1	1982.7	6311.37	1407.49	5715.39	2295.44	1598.27	3187.79	7591.72
EC:1.5.1.38	FMN reductase (NADPH)	4077.62	7183.31	7559.31	10749.2	31247.7	5567.6	16249.4	7105.33	2123.79	9116.13	11794.2	6065.48	3777.34	5470.64	16185.7	3847.68	14372.8	12449	3704.97	8136.73	6505.46	2647.49	1154.98	1371.69	2957.88	3484.14	1473.01	6019.34	7585.64
EC:6.1.1.24	Glutamate--tRNA(Gln) ligase	9415.19	4703.91	8743.6	11125.4	19421.2	8841.51	17963.3	20286.5	1206.29	5996.09	9793.22	5516.85	15615.8	12973	7153.78	7470.44	6495.61	6735.92	1283.99	3359.49	12040.8	1016.53	1866.51	1249.86	2549.55	3045.24	4562.27	1447.79	7567.13
EC:4.2.1.99	2-methylisocitrate dehydratase	3822.54	17200.2	18974.9	12992	20243.2	9888.55	8534.36	4082.74	2534.58	7325.46	8236.96	5836.87	6704.16	7544.37	5118.88	4967.68	16521.6	6286.92	6890.83	4450.51	8160.28	847.17	639.99	554.77	14175	5587.52	1303.48	2286.97	7561.16
EC:5.1.3.6	UDP-glucuronate 4-epimerase	403.58	18678.2	18218.1	7418.78	12440.8	8812.36	11600.4	6324.18	1911.58	15993.3	8938.63	7132.61	7551.82	8947.03	7446.91	7421.6	13202	10777.3	3873.86	7633.82	6768.12	3814.88	1205.47	2046.39	4339.47	2702.78	1904.98	4154.57	7559.41
EC:2.1.1.61	tRNA (5-methylaminomethyl-2-thiouridylate)-methyltransferase	4141.33	19456.5	20794.4	15992.5	14007.7	12111.5	10075.4	5564.24	1841.18	10751	11612.5	7489.87	9761.16	9751.37	3281.13	5688.18	20220.6	7733.17	1768.9	4321.69	8824.64	620.86	710.96	682.19	396.08	324.34	975.15	458.83	7477.04
EC:1.1.1.88	Hydroxymethylglutaryl-CoA reductase	9365.53	1898.65	7669.77	12196.5	17262	8111.84	13382.6	20512.3	1787.36	11115.4	9164.55	3892.05	15066.1	13237.3	7625.78	7063.79	4830.2	6711.67	1927.62	3722.77	13737.5	1604.87	1783.31	2008.71	2960.43	3292.91	4631.72	2361.13	7461.59
EC:3.5.2.10	Creatininase	3367.52	7068.52	9510	10026.8	9069.31	9795.75	13344.5	8475.26	1979.01	13357.1	11909.1	10950.5	8412.65	8033.46	5697.86	11134.1	13251.6	13146	3671.03	4398.54	8430.97	1997	2004.19	3043.04	2315.66	5463.41	2978.25	5063.18	7424.8
EC:3.5.1.87	N-carbamoyl-L-amino-acid hydrolase	1097.57	8309.37	11058.9	12933.9	16235.5	7393.9	11604.3	7491.7	1510.76	9890.02	10450.7	6524.9	6422.27	8291.63	11613.3	6485.25	32991.6	9490.18	1662.3	4475.43	7190.77	1234.51	1609.04	1751.77	2159.1	2243.56	2179.39	2384.35	7381.64
EC:2.1.3.11	N-succinylornithine carbamoyltransferase	3730.59	2485.26	5867.94	5375.32	11147.6	6603.98	6417.5	5844.57	8684.58	11923.6	5609.75	5245.9	3951.41	4211.48	3489.83	7163.64	4490.21	6323.96	8083.13	8814.04	5757.5	13084.7	9161.47	16261.3	5109.46	10740.4	10016.6	10740	7369.14
EC:2.7.7.65	Diguanylate cyclase	7322.17	9968.23	14080.6	14710	21902	8408.96	12783.5	5646.07	1000.57	11536.2	12015.6	8554.7	8032.6	10623.4	4003.52	6549.96	21631	8142.02	1272.54	2896.82	8598.21	728.84	745.04	615.54	593.37	813.95	655.14	612.76	7301.55
EC:3.4.21.83	Oligopeptidase B	6867.95	17621.5	18382.4	14065.4	14691.8	8770.5	10441	5453.04	1657.36	18556.2	8233.9	8060.24	8302.1	8428.31	3176.75	8013.94	12736.3	8945.44	1900.77	5314.61	7840.57	1114.5	930.78	1466.66	581.76	741.98	856.69	906.34	7287.82
EC:3.5.3.1	Arginase	191.96	8154.23	9810.22	9079	17594.1	8347.89	13027.3	6890.43	911.41	10068.5	11600.4	6065.2	5784.59	6821.44	6807.5	6143.77	16802	8301.79	5468.3	4691.93	5556.04	3399.32	1213.61	2084.14	15241.8	6669.89	2959.42	3217.78	7246.57
EC:2.7.1.167	D-glycero-beta-D-manno-heptose-7-phosphate kinase	3926.82	17599.8	15469.4	13429.7	5532.62	9834.12	6994.35	6081.77	2073.98	7289.21	7486.94	6610.3	6324.21	7302.58	10467.6	5947.79	10239.9	8957.8	7236.65	6183.85	4589.54	1643.96	1130.27	1126.43	16798.7	7524.82	1925.49	2965.76	7239.08
EC:2.7.7.70	D-glycero-beta-D-manno-heptose 1-phosphate adenylyltransferase	3926.82	17599.8	15469.4	13429.7	5532.62	9834.12	6994.35	6081.77	2073.98	7289.21	7486.94	6610.3	6324.21	7302.58	10467.6	5947.79	10239.9	8957.8	7236.65	6183.85	4589.54	1643.96	1130.27	1126.43	16798.7	7524.82	1925.49	2965.76	7239.08
EC:1.5.5.1	Electron-transferring-flavoprotein dehydrogenase	211.7	19840.7	19485.8	12295.4	15325.7	9717.77	11122.1	4889	1043.67	12620.9	12161.1	6638.3	8996.26	10361.5	3528.18	5784.63	22026.9	10227	1953.08	1530.05	9539.6	547.4	402.68	436.6	458.23	286.52	575.15	448.99	7230.53
EC:1.3.1.106	Cobalt-precorrin-6A reductase	5533.28	12326.1	11782.7	5841.77	9971.25	6058.19	10556.8	11778.5	2143.88	7096.06	6546.11	16080.1	7345.38	8766.79	14712.1	6557.65	8647.35	9089.71	3076.67	5101.98	4867.8	1920.66	7270.87	2154.41	2984.66	5047.86	2054.35	5466.77	7170.7
EC:1.3.1.54	Precorrin-6A reductase	5533.28	12326.1	11782.7	5841.77	9971.25	6058.19	10556.8	11778.5	2143.88	7096.06	6546.11	16080.1	7345.38	8766.79	14712.1	6557.65	8647.35	9089.71	3076.67	5101.98	4867.8	1920.66	7270.87	2154.41	2984.66	5047.86	2054.35	5466.77	7170.7
EC:3.1.6.1	Arylsulfatase	3908.06	15091.7	17294.5	13814.3	7813.29	8408.31	8671.86	6774.64	2836.83	7249.31	6722.91	6208.17	6094.6	7665.19	3835.88	8625.87	14608.5	7721.22	5032.45	5365.2	13701.1	3439.3	1564.96	2837.7	4664.91	2797.59	4449.74	3212.58	7157.52
EC:3.5.1.118	Gamma-glutamyl hercynylcysteine S-oxide hydrolase	3797.77	18165.4	18671.3	15110.8	11598.7	10455.2	10602.1	5055.4	1749.02	10246.2	10751	6158.57	7521.52	7487.54	3122.53	6954.84	25796.6	8481.7	1754.89	4500.5	8760.86	335.86	620.78	392.51	362.09	297.01	574.49	354.31	7131.41
EC:5.1.3.20	ADP-glyceromanno-heptose 6-epimerase	4935.33	7657.96	8643.18	13057.6	6891.78	8580.62	8181.86	8583.74	2472.01	9121.96	8030.69	12502	7817.47	6783.34	5537	5724.55	16109.1	8031.8	6622.07	5817.39	5981.92	1990.13	1666.03	1931.75	15164.4	6320.07	2221.08	3203.59	7127.87
EC:3.11.1.1	Phosphonoacetaldehyde hydrolase	405.7	5723.03	7975.55	5113.37	4887.99	5140.74	7150.27	4415.82	8725.16	6757.11	7616.43	5147.45	4232.24	4875.81	3111.18	7119.86	13419.7	7149.18	6555.13	7812.74	4816.48	12766.6	9105.82	16237.6	3305.64	10629.8	8964.23	10405.1	7127.35
EC:4.1.1.33	Diphosphomevalonate decarboxylase	9342.53	1844.32	7471.77	12002	17249.5	7647.17	13254.5	19491.3	1480.03	10721.9	8105.88	3683.05	15004.3	13196.8	6240.28	7027.12	5067.53	6111.67	1382.62	3359.77	12471.5	1355.87	1658.31	1741.71	2401.26	2916.91	4538.72	1534.13	7082.23
EC:2.7.1.36	Mevalonate kinase	9347.53	1847.32	7435.77	11999	17201.5	7647.17	13254.5	19491.3	1581.03	10722.9	8104.88	3530.05	15003	13196.8	6240.28	7071.79	4960.86	6514	1532.29	3359.77	11904.9	1356.54	1654.98	1744.04	2396.59	2917.91	4539.72	1525.46	7074.35
EC:3.6.3.41	Heme-transporting ATPase	4270.57	20568.4	16021.5	13284.1	11060.4	10440.5	9136.37	6068.07	2032.61	8929.32	9071.44	8015.12	9536.44	10158.7	3552.21	6150.3	13007.7	11846.5	2795.63	5553.9	7708.83	1026.81	1337.49	1246.76	1476.05	1111.22	1468.09	1128.69	7071.56
EC:4.1.2.22	Fructose-6-phosphate phosphoketolase	12708.2	4110.79	8995.9	8263.11	4897.36	5840.38	8586.11	21901	1998.48	6488.01	3871	6822.02	10359.7	11059.9	13422.1	7060.63	5254.13	5815.09	1738.75	3427.62	14148.6	2291.44	2474.22	1964.53	8742.84	5103.83	5485.25	4942.12	7063.32
EC:4.1.2.9	Phosphoketolase	12708.2	4110.79	8995.9	8263.11	4897.36	5840.38	8586.11	21901	1998.48	6488.01	3871	6822.02	10359.7	11059.9	13422.1	7060.63	5254.13	5815.09	1738.75	3427.62	14148.6	2291.44	2474.22	1964.53	8742.84	5103.83	5485.25	4942.12	7063.32
EC:2.9.1.1	L-seryl-tRNA(Sec) selenium transferase	4637.15	8955.07	7801.67	11194.4	7785.28	8326.96	8366.6	10537.3	2530.98	5428.73	6918.74	12075.5	6612.07	5726.51	8576.71	6399.78	8608.52	10080.5	6851.82	10555.4	4862.74	1651.97	1789.99	1575.27	16311.9	7159.82	2247.24	3716.62	7045.9
EC:1.14.11.17	Taurine dioxygenase	3814.34	11618.5	15761.5	15938.5	12847.9	8565.31	7406.75	5461.92	2414.11	6760.31	7588.73	6268.94	6231.03	9953.07	2571.93	4310.48	27956.5	8937.26	4268.39	7478.62	15486.5	653.68	691.9	586.39	618.49	376.07	640.81	547.71	6991.27
EC:4.1.1.5	Acetolactate decarboxylase	18644.8	3023.75	8636.92	11167.6	7075.19	7565.34	10594.6	19911.5	968.45	7423.98	6622.13	7099.25	15405.1	12947.2	6143.45	8218.42	6424.02	6169.05	857.12	5355.34	12413.4	693.27	1359.78	734.89	2411.78	2579.72	3828.67	1079.38	6976.94
EC:4.3.1.12	Ornithine cyclodeaminase	387.48	8118.87	11064.1	9331.17	18613.6	5724.42	16688.6	6154.42	1363.41	10069.9	13067.1	6728.71	6974.79	9848.43	5871.74	6945.28	19450.3	11158.4	2376.78	7642.08	8051.29	1186.8	1209.93	1149.3	1873.37	1111.94	1321.59	1050.53	6947.66
EC:2.6.1.21	D-amino-acid transaminase	1717.15	18256.8	14548.1	8191.74	21409.5	6759.81	14275.4	5991.52	1109.38	11655.4	9868.33	5441.16	7477.39	8312.02	9805.9	4613.17	16673.9	9389.75	1869.84	3133.1	5127.93	751.21	621.23	855	841.27	1642.8	978.96	1965.92	6902.99
EC:3.5.3.8	Formimidoylglutamase	875.95	17223.5	18699.8	9665.67	20713	6345.36	10887.5	7127.63	1057.74	15530.5	9931.05	10790.4	5752.83	6901.09	2177.85	3841.66	23152.7	6920.11	2102.02	2975.79	6752.07	471.49	399.11	385.83	329.04	253.55	417.06	313.49	6856.92
EC:1.14.19.1	Stearoyl-CoA 9-desaturase	220.67	18225.5	19914.7	14137.8	18310.8	7974.36	8798.16	4040.66	1055.67	8383.66	10668.5	5200.8	6295.22	7407.4	2990.43	4732.26	25967.3	9790.56	2872.07	2097.17	8854.58	439.63	498.6	551.68	506.19	344.96	732.89	483.7	6839.14
EC:2.3.2.3	Lysyltransferase	9339.97	5826.52	11186	10439.4	10499.8	5291.42	13934.2	19600.8	1127.98	7900.57	6637.27	5112.57	12416	12480.4	6726.5	5337.44	12868.7	7490.23	1454.46	2572.26	12548.4	505.49	890.04	546.58	2208.6	1845.4	3696.6	602.25	6824.49
EC:1.11.1.10	Chloride peroxidase	262.79	14233.7	18495	12542.5	6080.41	7990.52	10380.9	4920.71	1692.37	5757.04	6754.69	6761.83	7885.42	7238.28	10469.7	5594.47	29830.7	8139.06	2633.5	4125.85	6126.15	837.52	1770.01	963.96	1826.33	2166.2	1059.61	2936.75	6767
EC:2.1.1.35	tRNA (uracil(54)-C(5))-methyltransferase	3758.83	14924.6	16370.4	13337.2	9497.68	8220.05	7443.36	19009.2	1955.68	2729.46	2606.79	4148.37	7075.83	9603.87	8400.3	5048.85	3303.41	3240.66	5044.07	4386.86	10753.5	970.36	992.63	610.52	15843.6	6609.84	1177.48	2386.99	6766.09
EC:2.3.1.182	(R)-citramalate synthase	3730.09	3564.76	4190.94	3072.32	3689.15	6701.98	4575	5241.07	8543.58	5494.11	4372.92	5341.4	3208.41	4261.98	4252.33	5932.14	3940.21	5950.96	7214.13	9526.71	4459.67	14629.7	9486.97	16571.5	6959.96	11923.2	11084.6	11271.5	6756.83
EC:4.3.99.3	7-carboxy-7-deazaguanine synthase	8999.12	18036.4	16380.9	8286.09	13656.1	5913.37	11723.3	8717.53	1399.12	7400.48	8233.78	14430.4	4672.99	7806.63	3072.92	6980.86	8999.18	9041.12	2495.3	7696.36	3672.59	969.33	2152.11	979.21	2021.93	981.89	1475.02	2671.33	6745.19
EC:3.4.19.3	Pyroglutamyl-peptidase I	4904.96	8254.3	11304.9	6470.66	18876.7	5289.07	17066.1	7336.14	1295.48	9539.07	7421.9	15211.4	8125.4	6944.58	2629	7568.33	20307.5	6958.02	2098.25	5823.66	3847.37	1261.74	2076.7	1661.62	1576.65	1733.6	1310.16	1827.98	6740.04
EC:4.3.1.4	Formimidoyltetrahydrofolate cyclodeaminase	421.83	5594.49	1730.99	3133.08	2894.21	4275.83	3421.78	2989.99	2118.5	5398.5	3729.83	4264.83	1529.33	5187.33	3040	3695.41	4267.83	6272.5	9410.75	21832.5	2592.33	15913.2	16933.8	8512.43	3675.42	11816.5	26841	7076.92	6734.68
EC:3.1.1.11	Pectinesterase	10339	5061.64	13967.4	9485.83	12016.8	9326.66	5896.48	7563.59	1943.12	7740.29	6454.48	8632.76	4322.8	4213.07	10574.2	14627	6262.5	6861.04	3454.81	7628.95	6473.99	3645.14	995.85	3628.37	4915.21	2915.68	3903.86	5660.64	6732.54
EC:2.3.1.174	3-oxoadipyl-CoA thiolase	334.67	8942.49	10716.2	13017.9	24818.9	6111.29	10240.8	4908.67	1688.12	8607.86	11355.3	6364.33	7716.85	10197	3490.63	4846.3	19906.5	10792.6	4279.26	2764.35	12387.8	625.9	662.44	793.51	790.35	514.11	919.19	702.64	6732
EC:1.3.8.4	Isovaleryl-CoA dehydrogenase	189	18789.2	19419.5	11926	14624.2	8653.77	11056.3	4664.33	925.67	11571	11609.6	6404.4	8628.02	8442.87	3504.71	4832.13	21009	8524.45	1870.91	1156.88	7882.63	478.23	319.51	330.93	369.39	223.52	447.82	336.98	6721.1
EC:3.5.1.9	Arylformamidase	684.3	8024.53	8001.3	7941.6	14783.6	6637.9	12716.2	5288.2	854.54	11906	14479	6617.2	9071.83	10755.8	4634.06	8031	26290	7756.24	1480.5	4841.96	8323.5	886.74	2065.3	1246.26	1551.91	1030.74	1182	852.94	6711.97
EC:4.1.1.12	Aspartate 4-decarboxylase	351.88	5167.52	9845.1	3730.22	7726.91	5915.34	9753.26	5020.93	8270.4	4277.37	5054.59	5340.3	4205.74	3821.67	2948.76	5586.64	9631.01	4982.75	6182.19	6246.24	2810.92	12758.1	8563.59	15880.6	3356.79	10825.5	9028.35	9953.68	6687.01
EC:2.6.1.57	Aromatic-amino-acid transaminase	6029.82	8642.88	12705.7	13148.4	15614.5	7679.97	10869.5	7789.82	1127.01	8326.71	9889.3	13231.8	7265.32	8201.53	3104.45	5565.35	17940.7	9097.59	1838.06	4656.68	8543.79	623.62	996.79	1006.59	521.66	450.01	1176.9	599.22	6665.85
EC:3.4.19.5	Beta-aspartyl-peptidase	6720	9703.21	14021.8	11696.6	9702.01	9199.29	10404.7	5166.37	959.76	11835.5	11137.6	6731.89	9166.38	9167.01	3763.16	8469.27	21454.7	8430.39	2565.58	2633.65	8059.97	1501.81	569.52	607.78	649.12	577.79	1125.99	471.54	6660.44
EC:1.3.3.4	Protoporphyrinogen oxidase	3399.99	3253.62	3033.55	6295.12	18982.7	4008.99	9791.41	3327.47	1436.52	6154.48	6439.93	3530.85	2267	4195.93	1610.55	3871.13	12303.2	5974.38	9520.53	13693.5	3411.24	11278.4	13803.7	4440.66	553	6739.1	19019.6	3558.38	6639.1
EC:2.3.3.10	Hydroxymethylglutaryl-CoA synthase	9333.53	2240.32	7740.77	11167	16806.5	6789.67	13113.5	19472.8	1000.03	4538.92	8244.88	3478.05	14585	13094.8	5976.28	6434.79	5239.86	6507	1345.29	2680.27	11267.9	770.54	1330.98	958.04	2347.59	2603.91	4373.72	1089.46	6590.4
EC:2.8.3.6	3-oxoadipate CoA-transferase	288	10222.7	14813.5	15408.4	15589.7	9055.98	9677.78	3962.62	1264.52	10860.2	12336.9	5658.24	6800.6	12397.3	3134.98	3720.92	27644.2	6520.96	1536.88	2507.52	8855.22	213.08	281.88	253.56	245.66	173.22	295.24	237.04	6569.89
EC:3.2.1.31	Beta-glucuronidase	3868.27	5494.99	5795.67	7012.69	4025.07	4266.89	4031.46	5387.2	8475.43	5562.23	4423.32	3108.07	3475.35	5641.9	8802.63	5130.9	5094.03	6499.79	5343.72	6399.37	4690.1	11508.9	9134.59	14789.1	3520.8	12312	9022.83	10860.1	6559.91
EC:4.2.1.12	Phosphogluconate dehydratase	3752.03	19006	19618.7	11282.8	7888.11	8864.62	9454.32	4912.1	850.54	10304.5	9886.86	6473.04	8058.03	9260.5	3314.21	5264.71	20236.7	8702.39	1406.72	4059.49	8155.53	292.7	366.28	322.46	357.65	269.23	488.69	329.25	6542.08
EC:2.6.1.37	2-aminoethylphosphonate--pyruvate transaminase	470.45	3963.56	4739.65	3468.58	4221.08	5063.94	6331.64	4485.65	8654.37	4907.43	6707.58	5072.8	3113.14	4548.28	3177.47	7820.61	4107.96	6497.79	6990.8	8090.85	3602.94	12788.2	9166.89	16381.1	3450.55	11033.2	10526.7	13669.6	6537.6
EC:3.6.1.41	Bis(5'-nucleosyl)-tetraphosphatase (symmetrical)	4301.33	17355	17873.4	14083.5	12540.7	11196	8211.86	4335.24	1811.43	7292.96	9743.46	6326.87	7173.16	7764.87	2466.13	5056.18	17872.1	7353.67	2420.4	4619.27	7039.14	542.36	806.21	753.44	1320	693.09	1333.65	610.83	6532.01
EC:6.5.1.3	RNA ligase (ATP)	4304.6	5170.63	6599.89	11116.8	20396.1	7068.81	8012	6309.03	1520.22	12443	6994.68	4666.5	5252.13	5124.89	7064.56	8217.52	13900.3	10835.6	3841.01	6130.74	7781.26	1186.32	1033.56	1291.21	2938.47	3308.5	4620.74	4923.46	6501.87
EC:3.1.3.41	4-nitrophenylphosphatase	10401.5	3637.57	6862.52	10939.6	16834.2	7478.84	12911.3	19436.2	1004.7	5236.59	7621.8	3960.6	14437.7	12428.4	6146.87	6297.86	4797.7	3886.5	674.41	1365.66	11447.1	820.19	1512.35	1075.03	2393.81	2642.5	4471.52	1148.14	6495.4
EC:1.4.1.2	Glutamate dehydrogenase	192.17	19935.5	15045.2	8643.25	16725.8	6164.5	14629.1	3701.3	1083.85	10739.2	9736.33	5727.3	6993.53	7806.34	2384.09	4852.56	17789.7	11151.4	2290.11	4104.21	8111.41	676.4	427.44	586.4	464.56	536.25	755.55	465.75	6489.97
EC:3.4.24.70	Oligopeptidase A	4293.83	17795	18406.9	14450.1	12615	10349.5	8130.19	4406.07	1796.52	7616.46	8932.79	6615.37	7127.99	7965.54	2345.96	5065.18	17606.6	7226.16	2175.23	4521.85	7192.46	512.02	761.79	733.35	448.58	570.68	1068.15	565.32	6474.81
EC:3.5.2.17	Hydroxyisourate hydrolase	3767.78	18600.9	20355.8	14010.4	12329.1	7408.31	7957.4	3424.6	857.77	7846.73	8363.13	5564.3	5214.87	6988.72	2426.3	3640.61	30725.7	6880.14	985.47	4161.54	7584.78	291.25	331.62	307.47	310.24	235.69	422.59	283.71	6474.17
EC:3.2.1.93	Alpha,alpha-phosphotrehalase	4524.51	9004.94	12093.5	9643.5	12420.9	10281.9	10345	9039.21	1935.71	6670.4	9281.28	12045.8	12456.4	7632.11	8777.79	6172.79	7208.67	7081.68	1130.65	7775.27	4013.95	796.94	1558.69	1313.05	988.12	2681.15	1371.31	2873.83	6468.54
EC:2.7.1.66	Undecaprenol kinase	10409	2485.57	6607.52	10262.1	18786.9	7167.09	13674.8	19635.5	976.96	6507.34	8181.55	3677.1	13942.5	11848.1	5977.45	6569.36	4224.53	5263.92	784.41	2219.74	11415	594.19	1065.35	848.61	2124.31	1718.91	3396.02	574.47	6462.09
EC:5.3.3.14	Trans-2-decenoyl-[acyl-carrier-protein] isomerase	3784.53	18502.5	16839.2	13550.3	7259.56	12023.8	6542.16	5454.71	1698.23	8326.56	10738	6873.8	12982.2	10057.7	2545.6	7468	12322.1	8137.21	1641.88	4347.63	6242.76	394.49	419.44	376.52	439.05	369.36	538.52	423.61	6439.26
EC:3.1.4.3	Phospholipase C	171.63	10090.9	14055.4	16178	8269.88	8159.98	11319.7	3993.74	788.7	7884.94	10005.7	5652.9	8024.06	7385.83	3249.53	7363.6	33153.8	8192.89	1096.02	1837.1	8810.25	378.53	501.45	505.82	576.36	337.05	552.87	419.47	6391.29
EC:2.1.1.298	Ribosomal protein L3 N(5)-glutamine methyltransferase	4285.33	17668	17883.4	14152.5	11933.2	10321.5	8004.86	4542.74	1765.43	7371.96	9028.96	6323.87	7070.33	7766.87	2257.63	5044.18	17725.1	7033.17	2046.4	4570.27	7033.64	520.36	762.21	732.44	438	376.09	1068.65	496.33	6365.12
EC:1.4.3.19	Glycine oxidase	182.57	9003.53	11566.8	11759.1	14482.6	8182.91	10542.1	5187.48	1011.67	11645.4	11283.6	6124.35	8504.71	11163.2	3572.15	4647.18	21750.5	8845.18	1463.56	2816.69	10426	441.93	369.49	485.72	365.69	264.77	494.41	373.04	6319.87
EC:2.1.1.148	Thymidylate synthase (FAD)	8067.23	7169.81	5514.78	3662.38	4772.6	3547.62	8466.08	5757.65	1923.71	8595.54	6833.62	8136.67	6894.06	6843.21	9839.47	7453.03	6517.78	7007.04	7350.69	2894.1	4159.39	2230.4	8887.83	1586.43	17729.2	7233.86	1988.04	5809.89	6316.86
EC:1.14.11.47	50S ribosomal protein L16 3-hydroxylase	3843.54	17670.6	18981.6	14011.8	12375	10641.7	8392.36	3764.24	1719.83	7973.96	8583.29	6218.2	6585.33	7357.04	2340.88	5474.02	17355.1	6925.09	1971.41	4581.01	6524.53	297.5	408.32	352.19	368.97	315.19	547.23	362.55	6283.66
EC:1.1.1.125	2-deoxy-D-gluconate 3-dehydrogenase	4520.16	28873.6	24345.6	7248.56	11479.7	5631.5	6827.91	6814.22	821.42	6097.48	5391.04	10835.6	4732.78	5259.54	3438.12	5779.91	8189.69	6357.6	1181.65	9511.34	4541	716.15	1462.74	1150.58	772.45	1072.7	1309.15	924.1	6260.23
EC:3.4.13.21	Dipeptidase E	6828.05	12689	11803.4	5565.18	8240.07	4743.79	5151.52	2882.86	1918.4	12962.5	3194.46	6744.49	2917.28	3525.46	2797.46	5671.6	4073.38	3668.46	9288.74	15114.1	4316.15	2894.85	1718.32	2820.38	3795.05	5712.58	19896.5	3795.7	6240.35
EC:3.1.7.2	Guanosine-3',5'-bis(diphosphate) 3'-diphosphatase	4383.33	8236.46	7782.38	11859	10940.7	9848.55	7751.86	7522.74	1756.76	7695.96	8093.79	11617.4	6961.17	6338.54	4784.8	5164.35	8616.41	5596.33	4720.07	4355.61	5719.47	803.36	515.88	477.94	14097	5359.92	1213.65	2127.99	6226.48
EC:5.4.3.2	Lysine 2,3-aminomutase	961.97	8369.69	6421.57	6948.45	4517.79	7577.58	8792.65	12203.4	1939.52	5861.16	6986.08	11370.9	4310.17	3341.81	19687.8	6103.75	6658.4	11834	5403.46	5098.3	4289.39	3854.22	2182.09	2960.6	3994.38	5546.19	3128.02	3736.81	6217.14
EC:4.1.2.52	4-hydroxy-2-oxoheptanedioate aldolase	372.69	6615.2	10356.1	8661.2	9662.82	6405.75	8234.47	6278.29	1510.07	10619.8	10705.7	6846.93	5332.66	10046.8	6012.76	4305.72	23634.8	8762.46	2290.77	3006.58	9045.24	1301.33	1210.87	1186.79	3733.6	2462.44	1299.85	3036.11	6176.35
EC:4.1.1.50	Adenosylmethionine decarboxylase	4964.36	8912.29	13685.2	11102.6	7101.27	6366.99	9784.38	6305.32	1625.58	4453.33	8035.64	13135.2	6069.87	5490.7	3275	5279.44	13555.1	7888.05	3459.45	5705.62	4374	1576.43	8565.87	1250.39	3059.75	3286.42	1532.81	3025.71	6173.82
EC:2.8.3.16	Formyl-CoA transferase	6658.33	7375.47	11736.8	11913.1	14191.6	7118	8088.03	6060.98	1156.56	7567.41	8650.01	5809.94	6503.67	8384.85	4073.43	4741.07	19964	8111.98	2000.9	2430.26	10236.9	861.51	1498.27	1037.41	949.77	2076.7	1675.47	1371.11	6151.55
EC:2.4.1.20	Cellobiose phosphorylase	9261.87	5128.07	1527.23	3274.61	2103.13	2721.07	4276.91	7795.19	2493.09	4254.99	6964.03	6851.84	4149.42	5328.25	14897.1	6265.4	4059.78	4737.35	7566.11	3184.17	2131.32	4170.17	3595.64	2406.59	29062.2	7387.96	4030.14	12339.7	6141.55
EC:3.4.23.46	beta-secretase	180.17	16834.8	17120.8	9079.17	13335.5	7185.33	9786.83	4517.33	959.92	10019.8	11482	4555.5	7388.33	8248	3102	5200.16	18535.5	8055	2672.49	2084.9	9135.4	281.17	326.07	358.4	361.42	248.09	489.84	337.82	6138.64
EC:3.6.3.2	Magnesium-importing ATPase	12674.7	5855.21	10423.9	5987.01	5784.74	4942.6	7143.75	8278.27	1915.61	5928.14	6834.72	5501.46	4047.09	3878.64	18854.7	5285.03	10636	6454.2	2087.9	7101.32	4960.87	1833.98	2542.37	2515.26	4523.44	5928.62	2641.63	6870.92	6122.57
EC:2.4.1.8	Maltose phosphorylase	9369.85	2945.81	8042.69	7321.34	14844.3	5393.42	12551.1	20322.1	1416.65	2961.46	1948.78	4222.02	8628.43	9540.01	13069.2	4726.67	1943.37	3105.02	1595.35	3916.55	11226.7	1372.78	1585.74	2148.09	4195.48	3485.99	5107.16	3588.09	6091.93
EC:2.7.4.2	Phosphomevalonate kinase	9321.53	1821.32	6743.77	10093	11318	6512.67	12191	19396.8	943.53	4511.42	7576.38	3392.55	14312.3	12486.8	5960.78	6228.12	4848.03	4689.17	663.12	2573.77	11241	749.87	1314.81	916.21	2330.26	2585.41	4312.72	1065.13	6074.98
EC:3.1.2.21	Dodecanoyl-[acyl-carrier-protein] hydrolase	9325.28	2217.32	8109.27	10294.6	9006.73	6432.92	10673.8	19162.7	981.61	3647.34	6065.3	3401.05	14434.8	11912.4	5937.87	6032.04	10945	4109.42	999.54	1242.02	11354.1	731.71	1328.81	877.04	2302.34	2601.16	4338.22	1034.55	6053.53
EC:3.7.1.3	Kynureninase	187.67	15813.3	16348.5	10311.5	12942	7085.83	9817.5	4252	800.92	13212	9793	3879	4680.5	6682.5	2404.67	4347.83	23661	7080.17	2512.33	2183.57	7572.24	293.84	333.91	408.74	371.26	258.09	522	358	6004.07
EC:3.1.3.90	Maltose 6'-phosphate phosphatase	176.12	4667.02	12403.4	10670.4	10842.1	8808.07	12801.4	20012.3	834.87	3586.6	5883.49	6400.93	15823.5	12331.2	6426.31	7444.29	5138.67	4047.75	604.58	921.42	11709	519.51	735.81	533.25	2020.04	1541.3	561.69	597.65	6001.52
EC:3.6.3.28	Phosphonate-transporting ATPase	4157.39	7192.36	9413.07	10444.1	13987.4	5394.75	11882.2	6010.97	1224.01	10527.2	9550.72	6177.7	7328.11	7656.32	9632.48	4550.11	11893	7710.02	1183.21	2760.71	5964.75	1091.99	1289.1	1186.23	2409.76	2767.69	1760.33	2609.58	5991.26
EC:3.6.1.8	ATP diphosphatase	3782.53	18971.3	16348.7	12007.3	6718.61	10311.1	7416.29	4696.07	1830.18	7798.16	6553.52	6411.87	7212.36	8289.84	3092.38	5545.88	11417.7	9276.28	2441.48	5227.3	5975.13	729.45	852.94	749.09	1365.19	751.99	842.67	860.5	5981.28
EC:2.4.2.6	Nucleoside deoxyribosyltransferase	1286.89	1583.5	9227.07	10170.2	5569	4587.83	10472	34465.6	1185.04	2485.16	436.67	2357.66	10713.2	15646.2	10302	4980.33	1981.5	1156.98	590.83	1524.19	17859.5	908.44	1870.6	1001.16	4121.77	3892.49	4392	1344.57	5932.58
EC:6.3.2.29	Cyanophycin synthase (L-aspartate-adding)	166.08	8225.87	17392.2	10780.8	5812.34	8724.58	9538.49	5469.58	585.45	10370.9	11346.9	6067.5	8086.95	9920.53	3888.55	5678	26167.9	5441.8	724.52	666.92	8625.34	212.7	293.4	202.85	333.86	157.99	291.75	269.4	5908.69
EC:6.3.2.30	Cyanophycin synthase (L-arginine-adding)	166.08	8225.87	17392.2	10780.8	5812.34	8724.58	9538.49	5469.58	585.45	10370.9	11346.9	6067.5	8086.95	9920.53	3888.55	5678	26167.9	5441.8	724.52	666.92	8625.34	212.7	293.4	202.85	333.86	157.99	291.75	269.4	5908.69
EC:5.1.3.15	Glucose-6-phosphate 1-epimerase	6776.83	16386.1	16329.5	10582.3	5777.78	10089.6	7413.19	4568.41	1460.1	11194	7259.86	10642	8469.12	7354.67	2202.83	6634.21	11089.6	5428.14	893.57	3968.63	7495.42	246.96	346.61	325.67	391.86	369.66	506.08	329.6	5876.15
EC:3.5.3.12	Agmatine deiminase	1711.89	7296.48	8119.93	8159.14	10241.3	6909.17	5929.84	8511.86	2253.05	7960.32	9317.53	5245.17	6140.98	6512.49	18350.4	5358.89	8635.85	9739.44	3353.48	3690.27	7890.64	956.8	1411.64	1644.14	1549.65	2477.42	1045.24	3865.39	5867.09
EC:2.6.1.59	dTDP-4-amino-4,6-dideoxygalactose transaminase	3934.54	5703.08	4858.93	5935.88	2939.53	5483.9	4358.48	5113.53	3004.96	4068.46	6302.14	4987.64	4312.97	5527.17	6949.62	6576.88	4221.94	4451.42	6762.32	6929.38	3223.25	3814.08	2204.28	2372.3	28331.8	6859.86	3956.08	10608.3	5849.74
EC:3.2.1.8	Endo-1,4-beta-xylanase	3459.15	17864.3	15768	6668.93	5134.92	5526.49	5690.77	7842.88	1084.31	9045.68	11343.6	5244.89	6468.29	7603.03	11722	6660.46	8857.99	5815.59	1289.25	2649.97	5681.77	1128.06	1845.79	986.42	1982.48	1242.65	1441.68	2328.74	5799.22
EC:1.1.1.18	Inositol 2-dehydrogenase	455.87	12088.2	8823.34	5803.25	9425.21	6929.75	8507.44	4549.84	2577.22	6421.08	7279.64	4310.77	4468.04	11685.6	10385.2	13385.5	3758.04	10182.8	2443.91	8106.9	7896.54	764.78	1964.06	1188.96	1966.05	2551.93	1763.22	2631.21	5796.94
EC:1.1.1.369	D-chiro-inositol 1-dehydrogenase	455.87	12088.2	8823.34	5803.25	9425.21	6929.75	8507.44	4549.84	2577.22	6421.08	7279.64	4310.77	4468.04	11685.6	10385.2	13385.5	3758.04	10182.8	2443.91	8106.9	7896.54	764.78	1964.06	1188.96	1966.05	2551.93	1763.22	2631.21	5796.94
EC:3.5.1.19	Nicotinamidase	7316.31	5945.33	7906.89	10996.1	16876.8	6001.7	7693.6	4935.17	679.32	14027.9	6507.98	7865.44	6673.8	6122.17	2798.73	6286.57	17306.8	7558.32	1460.01	5386.36	6144.29	633.83	1085.65	995.66	552.24	465.92	1196.85	544.37	5784.43
EC:1.14.16.1	Phenylalanine 4-monooxygenase	166	17979	19823.2	9892.25	6585.83	7964.17	8170.5	4714.5	880.67	9539.67	8807	4729	7579.33	7664.17	3142.58	4807.5	19838	5606.92	2027.25	747.08	7572.33	235.17	272.25	253.83	294.59	212.92	391.75	309.42	5721.68
EC:1.3.1.22	3-oxo-5-alpha-steroid 4-dehydrogenase (NADP(+))	9247.39	3204.86	2259.94	1901.62	2832.35	5445.58	3639.1	4114.77	8310.28	3419.96	3802.32	3352.4	2061.41	3291.48	3598.43	4116.84	3125.91	4342.46	6202.18	6262.51	2621.22	13249.2	8885.77	15469.8	3847.86	11056.5	9524.98	10494.9	5702.93
EC:2.1.1.10	Homocysteine S-methyltransferase	1014.32	3322.54	8319.73	8345.62	11899	5976.64	10427.2	19471.5	1260.17	5449.09	4366.97	4063.59	5945.17	9244.74	8012.19	4593.43	3767.05	6030.12	2278.74	6761.57	9636.77	1153.66	1397.99	1168.43	4069.78	2963.26	4651.71	3061.39	5666.16
EC:2.4.1.4	Amylosucrase	3378.33	14540.2	8680.66	1352.83	1800.83	3997.33	3291	4884.5	2239.73	3134.99	5508.16	6380.17	3071.48	4814.49	8922.58	5083.33	3658.83	2962.74	7010.25	2516.83	1826.66	3695.68	1862.33	2078.32	28959.2	6334.16	4242.66	11901	5647.47
EC:1.13.11.5	Homogentisate 1,2-dioxygenase	179.67	16043.5	16518	10370.2	12760.3	5999	8055.33	4332.33	914.75	13628.5	7389.16	4304.5	6568.83	5125.84	2540.42	4325.83	17282	7915.08	2324.16	1403.07	6902.15	404.5	450.24	449.74	498.92	349.92	623.67	449.32	5646.75
EC:1.1.1.36	Acetoacetyl-CoA reductase	161.7	9084.86	10121.5	10471	8492.33	8219.67	9154.1	4560.5	884.17	10358.4	10484	5759.4	8612.9	9644.01	3461.38	5228.83	20953.1	8941.99	1139.58	1084.58	7786.05	466.5	326.08	334.5	407.1	228.42	480.75	366.09	5614.77
EC:3.2.1.50	Alpha-N-acetylglucosaminidase	421.55	1465.96	2992.2	2811.27	3314.47	4790.22	4387	5031.36	8822.49	5485.41	5239.04	3266.15	3516.89	3061.16	2055.57	4800.15	2872.55	4966.72	7402.49	6366.18	3319.86	11480.7	8473.29	14330.8	5598.42	11894.2	9607.23	9244.74	5607.79
EC:2.7.8.37	Alpha-D-ribose 1-methylphosphonate 5-triphosphate synthase	14457.5	4447.06	10590.5	14596.4	10484.6	3591.62	11031.4	4307.24	375.51	9599.56	7642.51	8789.81	2278.87	3690.4	2548.22	3522.95	9709.63	8393.5	763.95	9882.77	2137.17	1091.9	2060.36	1653.2	4399.25	2017.29	1476.81	1249.14	5599.61
EC:2.7.7.75	Molybdopterin adenylyltransferase	3750.33	5605.79	8669.18	11490.6	6662.28	8972.45	6227.86	3902.74	1549.68	6255.46	7353.69	4572.47	5766.8	6219.17	4961.33	4845.55	15162.1	5927.97	4826.57	3939.22	5481.75	742.3	460.03	453.08	14027.6	5279.41	1153.58	2069.26	5583.15
EC:1.1.5.4	Malate dehydrogenase (quinone)	3770.98	4070.57	8641.98	9191.58	22135.8	3331.19	10674.4	2751.84	983.83	6709.56	6622.14	4014.44	1740.97	4468	3715.06	3722.91	12339	6728.33	5070.26	7081.37	3743.3	910.83	511.41	643.58	14036.2	5287.6	1102.92	2040.48	5572.88
EC:3.5.99.2	Aminopyrimidine aminohydrolase	6749.37	7570.53	3918.66	9719.88	23284.7	9819.57	13621.4	3178.86	1995.1	9350.01	7305.21	7482.36	4540.09	4827.43	2982.81	5977.08	4707.35	5546.69	1271.11	4191.5	5475.22	1013.48	772	855.01	2623.68	1551.6	4007.58	1601.24	5569.27
EC:3.5.1.47	N-acetyldiaminopimelate deacetylase	9328.62	3138.99	7399.6	9266.94	8867.29	5901.92	8868.14	19341.3	806.62	2838.51	6036.13	3373.35	13330.2	11511.9	6137.37	6181.44	4322.2	3515.92	587.58	928.66	11095.5	446.61	829.02	579.61	2960.81	2128.5	4041.68	652.56	5514.89
EC:2.4.2.53	Undecaprenyl-phosphate 4-deoxy-4-formamido-L-arabinose transferase	3890.87	6023.12	3881.43	4723.05	2398.53	2656.78	3656.72	4547.56	2066.1	2910.96	5248.11	4643.06	2643.22	5168.17	6884.33	7196.13	10036.4	4300.51	6656.82	4655.98	1646.29	3784.42	2290.09	2383.88	28357.6	6862.53	3955.48	10608.7	5502.74
EC:3.2.1.37	Xylan 1,4-beta-xylosidase	9590.49	12686.4	8843.3	8271.33	5308.96	5027.26	7207.55	5116.12	1748.26	4482.74	6067.54	7253.93	4595.58	9550.72	10927.5	8287.25	5670.78	4711.1	2943.75	4409.01	3564.91	1319.78	1924.03	1141.27	2922.95	3734.58	1645.84	5071.04	5500.86
EC:5.2.1.4	Maleylpyruvate isomerase	193.67	7225.83	11462	9778.16	8245.73	7548.26	9493.97	4647.97	739.09	11250.4	11184.6	4705.69	8063.5	9395.7	3221.88	4509.42	20603.1	7893.59	1268.27	1608.55	8655.31	256.1	285.95	321.38	336.38	223.87	461.11	292.24	5495.42
EC:1.2.1.8	Betaine-aldehyde dehydrogenase	3861.04	17088.7	15280.7	9175.47	11588	3710.29	8563.13	2411.23	1142.94	6083.82	6121.48	4887.16	3060.13	5978.92	1307.12	3878.18	14616.6	12257.8	2038.26	7496.4	8222.55	622.9	603.74	631.05	623.09	878.18	786.18	764.47	5488.55
EC:5.3.1.14	L-rhamnose isomerase	7196.94	6504.8	8060.48	6592.38	6599.06	6849.86	6635.55	6340.14	1642.58	6097.56	4113.12	8093.08	3306.36	5908.25	10522.8	7792.92	4575.56	6207.23	3125.51	9575.66	3169.39	3045.9	2054.41	3039.51	3335.69	4192.91	3028.57	4918.73	5447.32
EC:1.21.4.2	Glycine reductase	402.33	6626.11	7331.63	3440.74	6930.69	2890.6	16777.9	5489.77	1625.91	5255.09	8037.52	7418.59	8760.67	6165.5	18833.6	7793	2367.68	4884.2	1744.98	8663.72	2393.4	1679.13	1634.37	2171.7	3205.91	4243.65	2146.51	3442.22	5441.32
EC:3.4.14.11	Xaa-Pro dipeptidyl-peptidase	9329.52	1814.92	6957.17	8836.34	3385.89	6201.58	6414.14	20178.1	996.21	3163.51	5921.13	3351.15	12545.2	11606.1	7663.98	5784.17	4164.4	3844.22	702.81	1563.05	11312.1	960.18	1496.41	1079.84	2869.28	3173.2	4462.88	1915.09	5417.59
EC:3.7.1.20	3-fumarylpyruvate hydrolase	666.7	6999.86	11262	9229.64	8684	6765.5	9653.24	4829.14	640.09	10924.6	11383.2	6015.69	7971.04	7449.5	3151.46	4330.29	20412.7	7114.38	885.61	1470.09	7456.91	630.2	631.36	634.62	390.75	261.77	906.04	398.02	5398.16
EC:1.14.12.17	Nitric oxide dioxygenase	4209.56	10243.9	12076.2	9550.29	16817.1	5572.02	11361.9	4064.38	767.97	5450.68	6175.21	6597.49	4898.45	6573.04	2166.14	5093.06	14284.1	6387.24	1100.95	6255.89	4928.54	639.19	821.04	838.47	654.89	381.24	1108.59	538.58	5341.29
EC:2.3.1.89	Tetrahydrodipicolinate N-acetyltransferase	2223.87	3526.29	5889.9	6989.04	13497.3	4334.97	11688.1	21919.1	972.74	4301.86	4339	8534.92	6320.68	9182.39	7211.48	4137.32	2584.13	3162.92	823.1	2621.66	10156.5	856.58	1329.69	1019.26	3355.79	2462.54	4339.16	1655.46	5336.99
EC:3.1.11.1	Exodeoxyribonuclease I	4240.83	16732.1	15245.7	11579.6	4459.78	10037.1	5890.86	4021.74	1594.93	6402.96	7208.36	5899.47	6118.96	6051.5	1875.83	5192.88	15819.3	4862.64	1693.9	4017.3	6510.59	450.96	679.61	638.34	350.53	320.99	943.75	392.93	5329.77
EC:4.1.3.40	Chorismate lyase	3755.83	15455	16439.4	10567.6	11502.5	6264.05	7216.86	3147.57	989.76	6910.46	7538.96	4793.87	5285.33	7290.87	2020.13	3776.51	15697.2	5816.67	1839.9	4194.77	6327.97	267.52	370.88	317.94	334.5	264.09	478.48	330.99	5328.42
EC:1.4.3.4	Monoamine oxidase	188.21	19221.8	16963.1	10191.7	7094.3	6435.67	6404.9	4490.18	1204.67	6985.5	7393.58	3808.07	6148.04	5846.29	8780.51	4408.52	9167.7	7688.17	1513.55	1293.21	8515.72	373.1	458.31	607.74	597.3	894.74	539.22	1505.69	5311.41
EC:1.4.1.3	Glutamate dehydrogenase (NAD(P)(+))	261.17	6089.83	10050.9	9705.2	10449.1	7179.19	6244.33	5102	910.17	8570	9765.03	4727.63	5260.23	7132.4	5361.93	6479.27	17639.9	8018.73	2363.16	4667.76	6259.84	529.63	1107.86	1032.85	555.77	796.21	1111.14	662.29	5286.91
EC:3.1.1.17	Gluconolactonase	135.7	9253.53	10043.3	11050.2	11848.2	6040.83	7275.26	4712.83	719.67	8640.37	8408.82	4896.4	6528.73	5447.18	3106.38	4043.33	25125.2	9207.98	1035.33	1695.49	4294.62	481.83	463.33	469.65	600.67	826.17	666.17	626.99	5273
EC:3.1.1.24	3-oxoadipate enol-lactonase	198.04	8571.83	9589.87	10793.5	10761.6	6255.92	7089.04	3483.41	959.07	6378.17	8228.49	5402.92	4647.87	9340.87	2294.49	2959.79	29547.4	7099.46	1215.72	2229.79	7860.32	330.13	390.75	441.14	408.52	282.47	492.62	372.8	5272.36
EC:5.4.99.26	tRNA pseudouridine(65) synthase	3771.83	15432.1	15444.7	11202.5	12832.3	9149.62	7100.69	4158.57	1315.93	6875.29	7999.36	4698.97	6348.96	6169.5	1808.16	5291.55	8175.11	5428.8	753.4	3879.63	5899.5	475.46	659.61	608	295.19	272.49	889.42	351.25	5260.28
EC:4.2.1.22	Cystathionine beta-synthase	3307.13	5239.29	8201.93	8214.84	15020.2	4917.86	8330.91	3969.71	1279.51	16000.9	7339	6801.6	7748.99	5285.83	2349	7352.33	9799.41	7936.84	2636.62	3909.03	7912.41	467.39	594.02	607.81	491.12	412.9	691.07	423.52	5258.61
EC:4.1.2.19	Rhamnulose-1-phosphate aldolase	7478.7	5729.43	6530.31	5453.41	4316.06	6030.53	7499.25	6514.64	1805.25	5825.52	4428.93	8066.28	3742.66	5862.61	11610.9	8856.16	3836.53	5273.26	3515.44	7422.11	2951.36	2941.67	1587.31	2771.82	4295.82	3519.07	2729.7	6315.66	5246.8
EC:4.1.3.30	Methylisocitrate lyase	3705.28	16075.5	15092.1	10877.9	13590.5	7246.75	7237.2	3146.29	912.09	7073.33	6818.89	4611.41	4244.03	6193.84	1843.43	4059.47	14788.8	5421.09	1448.34	1576.13	6478.7	379.88	421.86	472.36	315.09	302.28	562.1	368.73	5187.98
EC:3.4.24.84	Ste24 endopeptidase	672.83	5584.82	8551.99	7313.83	6162.84	5996.66	5572.16	4206.49	825.67	6377	6663.83	3443.33	5353.66	6621.83	5616	4371.49	15970.8	5401.17	5046.83	1566.99	6464.99	1044.5	760.99	847.83	15084.3	5354.33	1536.49	2236.67	5166.09
EC:3.1.1.75	Poly(3-hydroxybutyrate) depolymerase	146.2	7697.03	10131.8	9540.5	7713	7711.5	9131.1	4367.5	638.92	9822.7	10008.7	5402.9	7814.73	8749	3001.63	4525.83	19668.6	7520.24	841.33	869.58	7093.47	413	254.58	270.75	338.76	193.92	380	306.84	5162.64
EC:3.6.3.24	Nickel-transporting ATPase	7295.74	1190.87	4843.66	5076.39	2482.84	2725	3268.97	4474.72	777.27	4683.15	5630.79	3943.52	934.98	3515.45	11082.5	4584.06	2975.03	4622.12	8572.78	3634.47	1250.27	1972.91	1089.97	1299.86	30783.1	12234.8	2233.14	5972.39	5112.53
EC:1.14.14.5	Alkanesulfonate monooxygenase	3760.01	7468.71	8828.08	12111.9	11369.3	3712	6729.74	3070.21	1478.98	6221.93	5244.64	5064.29	3865.69	5616.91	1665	3204.8	21525.1	7654.36	2521.96	5248.18	12845.6	480.68	551.79	586.25	581.06	417.11	688.7	484.3	5107.04
EC:3.5.4.1	Cytosine deaminase	7131.56	10159.2	9115.94	8893.78	7615.97	4906.58	12656.3	4061.4	869.82	6883.09	4143.34	9030.54	5561.86	4670.38	1875.8	5609.68	12939.2	6280.12	1526.82	4878.1	4538.37	580.89	684.02	702.69	1000.85	1537.94	4040.5	900.17	5099.82
EC:4.1.99.1	Tryptophanase	4452.78	4835.83	3728.61	7279.11	8644.29	7297.8	4824.65	8514.78	2446.27	5285.72	3340.81	10165.4	3790.05	3496.35	9874.65	3037.91	3057.16	3938.94	2089.18	4579.96	2963.13	6575.89	9503.91	3159.94	4815.15	3259.51	2802.11	4371.14	5076.11
EC:1.1.1.79	Glyoxylate reductase (NADP(+))	3724.45	6213.16	9679.18	10433.1	12729.8	5740.78	7481.36	4251.41	638.53	7109.13	7887.2	4796.64	4768.8	6124.66	1991.24	3990.88	23887.1	7071.4	913.3	4114.64	5516.61	472.33	383.75	361.41	415.82	257.15	473.91	357.79	5063.77
EC:1.3.99.26	All-trans-zeta-carotene desaturase	793.27	6884.43	6535	7468.54	21274.9	6311.91	10811.7	6927.03	657.88	12576.4	7487.82	9905.65	5459.73	5019.87	2746.24	4121.05	6584.99	5652.47	2101.74	3451.42	5825.63	376.03	318.73	395.11	380.67	275.52	500.37	365.66	5043.21
EC:1.3.99.28	Phytoene desaturase (neurosporene-forming)	793.27	6884.43	6535	7468.54	21274.9	6311.91	10811.7	6927.03	657.88	12576.4	7487.82	9905.65	5459.73	5019.87	2746.24	4121.05	6584.99	5652.47	2101.74	3451.42	5825.63	376.03	318.73	395.11	380.67	275.52	500.37	365.66	5043.21
EC:1.3.99.29	Phytoene desaturase (zeta-carotene-forming)	793.27	6884.43	6535	7468.54	21274.9	6311.91	10811.7	6927.03	657.88	12576.4	7487.82	9905.65	5459.73	5019.87	2746.24	4121.05	6584.99	5652.47	2101.74	3451.42	5825.63	376.03	318.73	395.11	380.67	275.52	500.37	365.66	5043.21
EC:1.3.99.31	Phytoene desaturase (lycopene-forming)	793.27	6884.43	6535	7468.54	21274.9	6311.91	10811.7	6927.03	657.88	12576.4	7487.82	9905.65	5459.73	5019.87	2746.24	4121.05	6584.99	5652.47	2101.74	3451.42	5825.63	376.03	318.73	395.11	380.67	275.52	500.37	365.66	5043.21
EC:2.3.3.5	2-methylcitrate synthase	3684.53	15136	14926.8	10271.2	13813.6	6644.17	7208.62	2916.99	812.24	6420.33	7163.98	4290.11	4686.08	6391.5	1902.76	4065.24	15238.5	4517.01	1411.39	1370.41	5847.95	210.65	346.66	254.71	243.96	196.2	364.3	261.4	5021.33
EC:5.3.1.25	L-fucose isomerase	3989.69	4442.12	3589.78	7452.3	4931.64	8820.16	5318.45	5403.92	2671.87	4473.17	5757.26	6932.66	5201.36	9208.32	11740	12485.8	3415.52	6074.69	3328.48	4702.05	2707.12	1334.55	1381.54	1081.6	2970.97	4574.35	2226.91	4252.25	5016.73
EC:2.7.7.39	Glycerol-3-phosphate cytidylyltransferase	10653	3185.12	3066.75	3790.25	18422	3875.49	10143.3	8587.01	1217.05	6165.5	5528.28	9027.97	2855.82	5090.71	8311.58	5829.48	3894.04	4678	1943.37	5562.84	1793.7	2296.32	2144.91	2361.27	1819.38	2409.75	2241.13	2913.46	4993.13
EC:3.1.3.89	5'-deoxynucleotidase	4344.99	13789.3	13550.5	3668.3	1871.78	3275.79	4812.19	5127.57	1564.17	5936.96	7196.53	4536.64	4181.79	4986.83	9614.66	5661.21	5972.28	4560.14	2479.73	6336.39	1527.25	2210.96	3127.19	1332.09	7844.44	3337.07	1848.25	4889.58	4985.16
EC:3.5.2.14	N-methylhydantoinase (ATP-hydrolyzing)	194	6685	6172.84	4640	13236.5	2266.66	9793	4985.6	938.7	9534.34	6418.66	4313.6	2592.4	11787.3	2072.84	3649.8	9349	18365.5	1559.9	5088.26	9166.98	938.46	887.06	1132.3	858.6	572	1385.44	789.5	4977.65
EC:1.3.1.34	2,4-dienoyl-CoA reductase (NADPH)	7244.62	24080.9	21452.4	10067.1	9846.41	4030.47	4992.51	1810.57	697.2	3240.94	3831.57	4152.61	2129.35	2645.4	1771.75	4002.49	12453.4	3944.86	1372.46	4661.34	5639.47	394.29	510.28	409.05	1229.09	855.92	558.71	468.41	4946.2
EC:4.1.1.35	UDP-glucuronate decarboxylase	302.87	4945.54	4625.78	5480.12	4307.65	5757.66	5859.29	4749.97	1758.66	5123.36	3687.11	4164.78	2513.09	3187.2	6325.61	4644.25	3807.41	4394.84	6657.26	5337.88	3329.94	5551.76	2120.3	3748.73	18207.3	8080.76	4070.56	5171.13	4925.39
EC:3.5.3.6	Arginine deiminase	13188.6	4867.19	6510.95	9510.5	6799.15	5871.54	8049.4	4471.93	1162.07	2939.19	7394.86	4703.41	9305.83	5827.38	3444.66	5196.37	5462.4	5821.56	1521.96	5350.24	5939.83	1078.84	1341.39	1323.85	2887.09	1613.16	3930.76	1773.04	4903.11
EC:6.3.1.12	D-aspartate ligase	318.08	1440.83	5681.75	6406.58	9072.17	3906.24	8002.49	20407.2	1542.1	2947.16	3769.33	3370	7043.07	10141.2	9800.41	3891.83	2834.99	2096.75	1117.08	2449.5	9663.91	1653.75	2079.58	1699.5	4186.25	3919.49	4949.5	2553.91	4890.88
EC:1.1.1.346	2,5-didehydrogluconate reductase (2-dehydro-L-gulonate-forming)	11397.3	4170.81	8569.44	11023.8	8915.41	3414.57	6117.75	3655.62	1154.22	5277.69	4208.63	5258.65	3770.97	4716.14	1660.22	3849.77	19817.8	6305.24	1810.32	8508.59	6768.86	670.66	1339.68	1047.34	590.98	605.76	1304.7	762.45	4881.9
EC:3.1.13.1	Exoribonuclease II	4232.33	5635.96	8846.68	11364.6	6596.28	8869.12	5749.86	4162.24	1532.35	6728.96	7601.03	5316.97	6680.13	7192	2308.66	4672.55	16197.1	5734.14	1318.57	4459.88	5660.42	549.3	972.03	794.75	1089.95	583.41	1008.75	679.93	4876.36
EC:4.1.99.14	Spore photoproduct lyase	2254.95	9374.42	8676.87	3174.95	9639.57	5079.25	8203.1	7340.73	1406.61	2377.91	5968.75	10776	4716.56	4449.87	10144.2	4408.75	3321.18	4314.21	3048.38	3788.24	1807.47	1090.43	2902.62	998.78	2751.65	2778.48	2624.54	6898.4	4797.03
EC:3.2.1.85	6-phospho-beta-galactosidase	1168.96	1837.28	6132.72	8883.77	4678.52	5260.32	7573.87	19081.3	928.54	4127.08	5664.2	2937.28	11982.7	11788.8	5923.9	5641.59	3471.83	4080.82	477.16	2064.46	11109.2	675.98	1347.46	880.68	2156.57	2162.23	522.84	942.84	4767.96
EC:1.18.1.3	Ferredoxin--NAD(+) reductase	202.87	8570.36	10151.9	9194.43	10852.3	5854.46	8477.1	3407.17	742.62	8811.24	7801.93	4619.73	6706.27	8020.04	2649.35	3555.97	12483.5	7881.22	1239.28	1744.03	7922.54	371.24	333.63	381.01	384.01	304.44	475.68	329.65	4766.71
EC:3.2.1.14	Chitinase	15540.4	2910.94	10567.2	7454.8	3383.26	4921.66	5872.1	6195.08	970.98	8857.88	3684.88	6097.4	3879.38	3583.09	8163.88	7686.86	6653.18	7866.13	1254.31	2538.21	4402.73	1691.76	686.7	799.47	994.19	3085.51	1512.92	2135.41	4763.94
EC:2.3.1.109	Arginine N-succinyltransferase	3734.7	17795.8	18027.6	9462.75	6878.66	5378.98	5220.44	2774.24	1187.19	6971.13	5765.14	4556.19	4763.28	6058.07	2060.51	3699.06	7747.89	7171.54	2148.96	4187.08	5670.54	230.45	347.61	283.7	326.08	240.01	388.38	290.66	4763.09
EC:2.4.2.52	Triphosphoribosyl-dephospho-CoA synthase	4407.25	5536.42	6919.02	7809.99	8148.92	6632.77	4626.14	7094.85	1732.77	3605.11	3410.23	10961.2	5891.59	4390.47	7503.33	5090.52	12421	5261.05	910.6	4894.27	3489.23	529.25	830.99	1023.71	904.21	1371.89	4750.61	1701.21	4708.88
EC:3.4.17.19	Carboxypeptidase Taq	2381.41	8131.38	8362.89	3746.67	9895.21	4931.46	6969.45	8804.3	1246.03	4698.78	5083.16	11031.6	3052.22	3978.85	9878.15	2969.88	4342.99	7133.76	1997.4	5358.57	2688.42	1292.77	1224.05	1354.49	2507.93	2530.55	1164.82	3670.17	4658.12
EC:2.4.1.7	Sucrose phosphorylase	8352.91	16010.7	9949.05	5064.44	3748.65	4619.74	6029.61	2673.04	1147.77	4730.55	4658.56	7206	5010.44	7126.79	3905.02	9169.71	2912.25	4982.77	1398.9	5862.59	1867.33	501.91	1552.24	1015.26	1110.62	3737.1	4088.42	1871.01	4653.69
EC:4.3.1.15	Diaminopropionate ammonia-lyase	3853.82	7079.5	8049.92	4081.55	6811.55	6033.09	3839.07	7157.24	1237.17	4456.76	3484.31	6295.68	3312.82	6295.76	14441.6	5734	4870.37	5379.71	1307.14	4587.63	1998.24	1791.95	2383.19	2126.74	3865.73	3361.83	2328.2	3927.26	4646.14
EC:2.4.1.315	Diglucosyl diacylglycerol synthase (1,6-linking)	192.35	10556.4	10240.5	4441.17	5422.32	5835.28	13695.1	4112.33	639.76	6486.81	6508.73	7246.85	6202	6452.28	3057.82	6510.58	12113.4	5229.5	933.16	3486.77	1222.45	507.88	4703.38	670.64	903.99	702.43	766.2	978.91	4636.39
EC:2.6.1.13	Ornithine aminotransferase	268.26	2581.28	4889.74	6568.5	18609.8	3460.24	10551.2	3143.92	1113.64	12395.9	6612.08	2604.63	1907.99	3156.46	1468.84	5745.78	10728.9	5745.31	2950.46	8145.52	3790.5	2547.42	1069.36	2316.48	3229.78	1120.5	1580.07	1500.57	4635.82
EC:2.7.1.16	Ribulokinase	4120.85	2431.1	8598.98	8556.49	6624.14	3669.42	6690.55	18461.5	752.16	3851.07	2238.44	3090.61	5949.38	10463.2	6890.5	5552.85	3459.78	5357.27	700.65	4830.11	9824.45	586.86	1302.12	547.91	2152.04	1663.24	699.94	737.25	4635.82
EC:5.1.3.7	UDP-N-acetylglucosamine 4-epimerase	317.66	2792.81	1065.88	2118.58	3934.84	1800.66	2464.66	4177.2	2018.22	8193.5	3791.08	2052.5	2185.91	4223.08	6200.5	3662.57	2380.47	1355.92	6838.58	3656.79	2411.54	4318.49	2298.91	2901.1	29892.5	6987.42	3975.32	10815.5	4601.15
EC:6.2.1.17	Propionate--CoA ligase	3650.45	14226.9	14631.4	8782.72	6028.08	5825.59	6136.57	3249.89	566.84	6368.13	6521.53	4430.11	4455.86	5188.33	2189.46	3469.04	15805.6	5167.13	659.44	1369.34	6300.83	444.28	400.11	317.38	357.41	229.77	455.7	320.1	4555.28
EC:4.1.3.39	4-hydroxy-2-oxovalerate aldolase	1679.33	6666.81	2229.72	3889.41	11200.3	2392.65	7111	4312.05	1537.14	7494.57	8679.68	4100.59	4730.07	5547.25	5423.25	8693.85	13755.1	6637.28	2615.26	1712.66	5030.56	750.72	1758.15	677.39	1995.57	1631.77	1522.46	2861.72	4522.72
EC:5.4.99.20	23S rRNA pseudouridine(2457) synthase	12562.8	15541	14030.6	11306	9115.01	7211.05	5146.86	2510.24	1545.35	3799.13	4655.79	4036.87	3914.83	3941.54	1361.88	4454.68	5364.58	4901.75	1746.65	4294.6	2535.55	372.19	351.71	322.02	380	283.76	482.4	354.58	4518.69
EC:4.2.1.113	o-succinylbenzoate synthase	13071.1	4925.54	4392.63	10677.9	17149.1	6410.4	8197.61	2712.01	1523.22	5018.96	5263.04	3998.14	5216.64	5308.91	1114.78	3328.69	6087.65	5621.96	1232.63	5872.72	5953.78	415.89	509.28	600.42	366.37	408.63	558.36	392.84	4511.76
EC:2.5.1.97	Pseudaminic acid synthase	253.66	2023.98	738.56	1721.75	1021.67	1115.83	1112	3626.38	1984.3	1119.24	2807.09	1349.67	1155.58	1514.58	8374.08	2114.92	1811.47	1170.16	10196.4	1936.63	1395.79	4068.17	1721.91	2102.67	41545.9	11559.8	4308.58	12063.8	4496.95
EC:3.6.3.20	Glycerol-3-phosphate-transporting ATPase	3725.04	4706.95	7673.68	7781.09	7892.92	5676.78	6846.48	3227.9	554.51	8482.91	8246.77	4964.97	4745.93	6427.62	2013.61	4571.89	16222.6	6812.81	765.3	4278.66	6621.15	483.7	502.35	566.05	411.63	434.25	718.72	471.82	4493.86
EC:5.4.99.27	tRNA pseudouridine(13) synthase	3731.33	14384.6	12064.7	7275.05	3525.78	6094.12	4560.69	2693.57	1562.76	2632.29	3536.19	3576.97	3428.62	3062.17	3579.83	3496.88	5279.78	4177.8	5737.73	3991.47	3049.67	748.46	463.94	437.83	14039.5	5322.32	1192.08	2058.75	4489.46
EC:4.4.1.1	Cystathionine gamma-lyase	187.63	6284.54	8030.1	6269.25	11366.6	4160.36	9129.33	4855.09	859.63	7147.53	8494.75	3506.23	5417.28	4425.7	8418.02	3871.9	8386.33	8011.09	1351.12	4898.46	5764.1	330.49	585.94	766.87	326.93	809.51	557.76	1254.51	4480.97
EC:1.1.1.103	L-threonine 3-dehydrogenase	3793.41	14465.3	12314.4	5018.37	2610.18	4579.25	4448.92	4624.97	947.01	5436.5	4651.23	3663.36	3976.99	5032.77	11627.3	3486.65	6360.18	5699.52	1424.66	6142.77	2931.74	735.09	852.93	1156.77	2355.41	2360.07	1503.96	3016.81	4472.02
EC:2.7.8.12	CDP-glycerol glycerophosphotransferase	11198.6	7121.87	2838.99	3276.55	6920.9	4038.61	11636.2	3698.47	1128.63	6946.86	6285.12	5699.12	2719.9	6517.5	3668.71	6766.07	3160.52	7000.02	3010.74	6276.03	1424	1231.5	1625.37	1322.72	2348.51	1767.94	1464.44	2509.02	4414.39
EC:3.5.1.11	Penicillin amidase	124.05	13912.8	12750	5407.67	8213.5	3076.16	6933.33	4662.83	676.07	10962.3	6404	4032.5	3261.16	2367.33	1831.09	3651.66	14644	8566.25	2468.92	1239.63	4234.54	339.31	436.18	424.23	432.89	291.02	613.84	415.46	4370.45
EC:1.2.1.68	Coniferyl-aldehyde dehydrogenase	132.42	7027.58	8878.9	10085	10168.3	6179.03	7125.5	3181.83	1277.39	6307.33	7953.54	4171.3	5049.72	4947.4	2024.76	2798.6	16724.4	4876.07	2208.19	884.16	8629.8	224.08	222.84	190.45	215.31	142.65	249.3	220.09	4360.57
EC:2.7.11.5	[Isocitrate dehydrogenase (NADP(+))] kinase	3697.83	13888.6	16172.2	7257.8	6205.78	4852.45	5220.36	3064.07	506.01	5853.46	6095.03	3831.64	3858.8	5259.5	1885.66	3249.05	13989.8	4945.64	1263.07	3625.55	5206.58	172.13	250.37	202.75	227.12	166.41	303.58	205.26	4337.73
EC:1.18.6.1	Nitrogenase	512.37	4723.5	2847.52	2441.19	4400.36	5968.1	5255.41	5552.58	1830.94	5287.37	10107.1	5525.68	2883.6	3378.03	8208.25	3568.88	2262.89	7570.1	4896.65	3828.39	2541.19	2483.31	5377.92	1720.08	5404.25	4746.02	1380.86	6350.43	4323.32
EC:3.2.1.70	Glucan 1,6-alpha-glucosidase	8946.73	6500.18	3013.98	6225.68	7542.45	5939.54	8392.98	5214.89	831.44	3333.47	6460.88	5155.27	10675.6	7306.25	8424.55	5182.37	4311.27	3978.07	679.42	1149.44	2477.32	583.37	894.45	846.97	732.65	2282.16	1411	2157.95	4308.94
EC:5.1.3.29	L-fucose mutarotase	3832.08	5443.29	5024.95	8363.5	5249.59	6323.9	6338.9	5007.73	1974.24	4765.04	5218.19	5286.47	4213.47	7198.85	9101.7	6424.51	3608.34	4692.3	1729.1	5558.16	1876.12	830.28	1575.22	1016.92	1640.38	2786.27	1212.48	3256.3	4269.58
EC:4.2.1.40	Glucarate dehydratase	3711.75	3259.95	8383.68	5660.3	2774.28	4837.45	3357.11	5874.03	1097.43	3354.96	3293.2	4530.64	2511.3	2893	15213.2	2758.05	26272	4646.67	921.57	2004.21	3230.66	666.05	584.23	1123.33	934.92	1545.37	619.04	3155.36	4257.63
EC:2.4.1.52	Poly(glycerol-phosphate) alpha-glucosyltransferase	1663.03	783.56	4559.85	6394.06	6755.19	4008.18	11072.8	18330.7	645.23	4402.34	3433.6	1814.83	5370.2	9043.53	5161.65	3651.23	2220.65	3263.3	390.85	4264.67	9100.79	469.62	804.76	557.47	2129.11	1924.37	6432.34	471.57	4254.27
EC:1.1.1.83	D-malate dehydrogenase (decarboxylating)	153.77	5787.23	6746.3	8226.5	8213.02	6147.16	8039.26	3286.38	805.57	7671.53	8470.73	4033.89	4738.61	5913	1640.48	3089.06	16575.8	7001.67	1373.68	1375.03	6740.55	415.94	360.88	456.27	340.07	268.63	574.85	366.87	4243.31
EC:1.1.1.93	Tartrate dehydrogenase	153.77	5787.23	6746.3	8226.5	8213.02	6147.16	8039.26	3286.38	805.57	7671.53	8470.73	4033.89	4738.61	5913	1640.48	3089.06	16575.8	7001.67	1373.68	1375.03	6740.55	415.94	360.88	456.27	340.07	268.63	574.85	366.87	4243.31
EC:4.1.1.73	Tartrate decarboxylase	153.77	5787.23	6746.3	8226.5	8213.02	6147.16	8039.26	3286.38	805.57	7671.53	8470.73	4033.89	4738.61	5913	1640.48	3089.06	16575.8	7001.67	1373.68	1375.03	6740.55	415.94	360.88	456.27	340.07	268.63	574.85	366.87	4243.31
EC:3.1.3.23	Sugar-phosphatase	10977.5	3741.79	9979.69	10637.3	4189.72	4243.48	5437.49	2739.21	464.44	7582.85	5037.49	5482.74	3572.48	4785.67	2208.66	3880.06	7321.51	8013.79	915.73	10408.4	3462	360.6	577.18	502.42	474.53	454.69	729.96	494.48	4238.43
EC:1.1.1.304	Diacetyl reductase ((S)-acetoin forming)	974.31	1186.13	6908.42	6251.13	4281.72	3894.07	7272.61	17899.9	834.42	2415.08	1380.82	2501.45	5734.97	9834.47	5509.48	3806.05	2285.12	3436.63	855.72	5967.33	12048	477.35	928.41	509.15	2229.8	2016.89	6583	581.1	4235.84
EC:1.1.1.76	(S,S)-butanediol dehydrogenase	974.31	1186.13	6908.42	6251.13	4281.72	3894.07	7272.61	17899.9	834.42	2415.08	1380.82	2501.45	5734.97	9834.47	5509.48	3806.05	2285.12	3436.63	855.72	5967.33	12048	477.35	928.41	509.15	2229.8	2016.89	6583	581.1	4235.84
EC:1.14.13.149	Phenylacetyl-CoA 1,2-epoxidase	227.74	4887.66	8831.2	8740.06	19108.4	2527.38	5498.8	2534.54	1085.2	5156.2	4064.06	3191.66	3080.4	4773	1902.88	3077.06	19559.6	7568.14	1747.78	2080.92	6369.56	287.4	392.64	400.32	361.68	249.88	496.6	343.26	4233.71
EC:2.8.3.1	Propionate CoA-transferase	2582.21	3498.83	5468.5	2064.77	1735.76	3775.3	1426.49	7920.56	1359.94	5605.05	6787.81	10237.4	2683.33	2105.21	9558.73	2645.06	8924.96	3743.41	1658.32	3339.7	2872.11	2181.44	4148.19	1870.66	8219.23	3861.05	2242.5	5854.48	4227.53
EC:1.14.13.127	3-(3-hydroxy-phenyl)propanoic acid hydroxylase	134.17	6220.32	10597.6	9446.33	6319.33	5004.33	5563	3420.17	734.59	5702.67	7968.67	3345.5	4934.84	6256.34	1971.75	2501	21968.8	5686.76	1177.41	758.32	6894.74	201.18	204.16	265.07	233.69	137.84	288.08	242.75	4220.69
EC:4.2.1.44	Myo-inosose-2 dehydratase	332.8	12399	5585.32	4728.93	6870.38	5487.67	5921.96	3386.37	1734.47	3935.35	5241.69	3005.67	3381.14	8309.27	8705.06	9269.13	3339.6	7437.51	1163.01	5077.08	3880.06	332.62	1398.23	631.04	665.68	1457.1	725.51	1760.33	4148.64
EC:2.6.1.18	Beta-alanine--pyruvate transaminase	112.7	6076.03	8111	8114.1	7537.4	5663.1	6714.6	3424.5	638.67	6729.7	8017.77	4667.3	4481.1	6097.2	1926.93	3203.8	16739.7	5639.27	1062.5	1027.13	5819.1	417.57	284.6	286.43	329.14	194.27	363.9	303.57	4070.82
EC:3.2.1.99	Arabinan endo-1,5-alpha-L-arabinosidase	17190.5	6460.78	2760.08	4991.04	4990.28	4376.8	5333.99	4476.11	1044.58	5646.77	5432.21	6988.9	3738.95	5032.96	3217.32	7831.33	3115.89	4568.71	2369.83	2336.5	2721.25	832.07	925.23	560.38	2765.52	1286.89	1919.16	1052.36	4070.23
EC:3.1.1.1	Carboxylesterase	73.43	3783.56	1988.77	6321.27	24355.7	3010.5	14813.5	1876.37	517.18	4595.33	6950.67	3140.7	4443.76	4373.59	1006.73	2652.6	11239	5126.87	640.93	3792.59	1622.3	440.6	568.43	601.93	1013.21	882.13	3429.14	521.63	4063.66
EC:1.97.1.9	Selenate reductase	11034.6	6115.54	5767.33	7108.55	3344.82	4541.67	3414.57	5846.13	1023.83	3492.38	2889.61	6557.06	2015.13	4240.62	13017.8	4872.39	3287.62	3532.09	948.1	4841.44	1711.27	1077.47	1490.34	1399.66	2516.16	2677.68	1150.26	3648.41	4055.8
EC:2.7.7.49	RNA-directed DNA polymerase	301.53	7406.78	3418.52	4382.66	2983.5	5728.34	8712.86	4762.73	997.42	7518.39	4669.61	5379.29	4466.25	6228.75	3132	7051.08	3291.78	3181.14	2193.27	4372.65	2550.02	3078.32	997.45	1488.5	6123.91	2461.5	4081.54	1894.23	4030.5
EC:2.7.1.144	Tagatose-6-phosphate kinase	200.28	3280.68	4297.41	5947.54	8199.91	4763.41	11198.5	4367.7	608.71	4562.82	9311.31	3608.07	10344.9	6996.22	3414.89	6359.15	4448.87	6885.67	598.17	4241.95	3614.17	500.02	779.93	964.31	421.37	1022.92	510.41	579.65	4001.03
EC:2.7.1.29	Glycerone kinase	162.58	1901.95	6947.28	5589.91	4081.16	2631.4	8582.48	18388.4	819.25	2495.12	2212.58	2761.98	6634.96	10869.2	5980.32	4173.09	1927.96	3467.08	738.88	3527.62	10477	524.63	823.06	650.26	2161.95	1805.63	594.55	788.14	3989.95
EC:3.1.1.41	Cephalosporin-C deacetylase	315.65	985.46	5618.46	5030.73	3876.84	2851.84	6435.39	18770.8	828.21	3497.86	3260	2501.63	6885.09	9920.36	7143.09	5552.81	2173.96	1988.33	699.4	1689.56	9689.1	822.86	1081.21	1186.17	3283.03	2136.29	1634.56	1661.53	3982.87
EC:1.1.2.4	D-lactate dehydrogenase (cytochrome)	114	4821.83	6999.75	6255.75	11762	4386.5	7398.5	3238	590.92	6645.5	8266.67	4192.5	4271.5	5942.5	2194.83	2526.5	14470.5	5235.67	991.75	1107.83	5995	516.5	556	424.08	1038.84	457.17	398.92	565.92	3977.34
EC:1.12.7.2	Ferredoxin hydrogenase	2750.07	3717	8185.36	2620.82	2811.15	1783.9	4073.75	5388.34	1453.92	1770.57	5361.17	4720.18	4798.77	5693.73	12161.4	6938.26	2709.7	4844.05	2489.88	3634.24	1998.72	1455.72	2806.35	1887.08	3651.69	3028.73	2567.73	5531.05	3958.33
EC:1.4.1.9	Leucine dehydrogenase	128.5	15395.5	13490.8	4880.67	12402.9	3535	6983.33	2528.13	781.1	4465.33	5406	2873.3	2967.36	3302.5	1079.33	3581.73	6567.17	6791.5	2585.61	1916.38	5958.25	373.06	292.11	365.4	290.55	212.25	423.22	302.91	3924.28
EC:2.5.1.56	N-acetylneuraminate synthase	3725.33	12952.3	13297.3	5603.49	7197.37	3756.33	3084.49	3033.97	1118.03	2912.82	3119.31	3326.64	1906.85	3049.16	2109.66	2643.21	4821.64	2983.47	2079.12	4023.32	2302.9	1336	987.65	1666.45	4268.51	2790.33	2978.65	6217.52	3903.28
EC:3.1.21.4	Type II site-specific deoxyribonuclease	389.93	1343.85	3045.46	3450.36	2002.91	3199.57	2747.27	3658.36	940.75	4026.56	2724.93	3100.14	2383.34	1619.94	4389.33	4966.79	1916.04	4146.25	5949.2	4304.24	2765.75	5046.7	8626.88	1920.53	17105.4	6156.36	2986.44	4375.92	3903.18
EC:1.17.1.1	CDP-4-dehydro-6-deoxyglucose reductase	624.5	3717.83	7877	7097.5	7820.5	4639	5807.5	3598	868.84	6338.5	7026.84	3883	5712.16	5532.83	1927.66	3296.33	15229.2	5056.01	1959.33	707.66	7148.67	363.17	553.83	562.33	252.18	202.84	802.5	323.01	3890.31
EC:1.13.11.2	Catechol 2,3-dioxygenase	8880.86	4587.76	1971.02	4620.42	30976.1	2464.45	9279	1753.74	383.85	4878.25	5329.78	2121.58	3205.49	4261.79	665.4	1831.37	9221.51	6100.79	585.36	1493.05	2133.5	306.53	214.16	420.74	280.08	174.6	346.61	264.36	3884.01
EC:1.2.1.71	Succinylglutamate-semialdehyde dehydrogenase	3703.7	15721.5	15023.1	7691.48	4633.26	4835.88	4426.61	2202.91	519.94	6565.3	4764.54	3363.79	4460.25	5009.7	1848.13	3010.93	6364.92	5205.09	708.05	3742.45	3606.49	163.39	208.85	173.35	200.11	156.41	246.06	174.85	3883.25
EC:2.7.7.73	Sulfur carrier protein ThiS adenylyltransferase	11686.3	5367.78	5395.99	3545.34	2044.75	2374.32	5151.68	6473.44	701.9	3688.99	3590.89	12514.1	3520.58	5827.2	4100.92	5824.22	3830.22	3713.8	1253.59	5483.65	1746.59	623.11	2472.35	840.49	2863.46	1545.34	703.66	1252.4	3862.04
EC:3.5.3.23	N-succinylarginine dihydrolase	3703.2	15876.8	14864.9	7546.48	4617.26	4850.21	4512.11	2162.91	517.19	6229.8	4726.04	3293.29	4331.42	4894.7	1789.88	2875.43	6316.42	4815.34	705.3	3747.95	3528.74	163.89	206.85	169.6	200.61	158.91	247.31	170.1	3829.38
EC:2.5.1.46	Deoxyhypusine synthase	129.5	4680.5	6504	6911.84	10281.5	5953.5	6162.16	3955.16	544.5	12421.2	6936.83	2963.5	5087.16	4879.5	2246.16	4670.5	7306	5663.16	1986.16	996.49	3726.49	274.16	311.16	307.82	321.16	236.17	437.84	305.48	3792.84
EC:2.8.3.10	Citrate CoA-transferase	4360.3	3791.1	3938.81	5561.97	3336.75	6566	2619.95	6694.21	1937.51	3200.35	3425.41	9249.58	4836.64	3370.67	7807.33	4945.17	3781.04	4285.2	882.9	4985.01	2085.47	1106.16	1148.47	1732.54	1039.97	1862.99	4940.74	2351.03	3780.12
EC:2.4.1.280	N,N'-diacetylchitobiose phosphorylase	294.66	3777.33	672.33	786.66	1144.33	1183.66	1052	2832	2069.98	2439.99	2899.99	2946.34	1828.98	2822.99	6660.33	3170.66	1731.66	1987.32	7109.33	3275.33	1300.66	3884.01	1843.33	2089.99	28784.7	6844.66	2477.66	7834.32	3776.61
EC:2.7.14.1	Protein arginine kinase	152.05	4567.84	6587.07	2103.7	9691.57	3695.54	7857.62	3609.43	999.82	7242.21	7404.37	2667.72	4015.66	4244.62	8515.76	4269.67	4759.7	5356.26	1935.38	3251.66	1418.5	833.38	2542.87	724.24	1880.07	1571.02	738.21	2695.4	3761.83
EC:1.1.1.336	UDP-N-acetyl-D-mannosamine dehydrogenase	3785.45	3548.16	5658.06	5853.99	11325.8	7010.81	7885.91	1856.45	1414.2	6206.68	3894.4	3914.83	2946.89	3572.1	1340.41	3969.47	3415.86	5914.93	1402.62	7172.04	2778.88	2499.07	753.5	1516.52	2352.18	1027.25	1245.25	720.9	3749.38
EC:2.1.1.242	16S rRNA (guanine(1516)-N(2))-methyltransferase	3757.66	13919	12162.9	8706.98	7487.18	6678.88	5317.36	2903.41	1488.5	3531.96	4016.79	4642.04	3133.66	3375.87	865.3	3885.51	3404.41	3914.67	1501.9	4146.02	2261.31	275.19	387.62	454.03	391.57	811.67	516.98	537.32	3731.27
EC:5.4.99.16	Maltose alpha-D-glucosyltransferase	6211.52	3876.53	3843.56	3419.04	4615.45	2419.55	6961.48	3602.08	1073.21	6697.33	5301.53	6504.15	4144.06	4628.6	2004.74	5897.05	12637.5	7061.38	1788.23	4095.25	3177.85	397.36	792.36	689.27	577.54	473.47	679.85	486.86	3716.31
EC:1.10.3.12	Menaquinol oxidase (H(+)-transporting)	37	3718	462	4440	46402.6	2439	12187	968.2	91.4	6052	9207	651.2	403.8	2813	145	1148.6	1305	4762	115.8	5556.2	339	133.6	39.8	233.6	37.2	5	17.2	16	3704.51
EC:1.14.11.33	DNA oxidative demethylase	3678.7	4729.29	7423.98	7374.4	8487.13	3531.1	5532.76	2704.17	560.41	5787.86	5708.13	4134.89	4288.46	5215.13	1641.13	2471.53	13694	4974.81	745.1	3857.23	4707.28	226.76	272.4	272.57	279.79	216.66	340.53	256.83	3682.61
EC:6.1.1.23	Aspartate--tRNA(Asn) ligase	309.72	2128.11	1474.93	1961.86	1584.17	4428.29	3305.55	6040.32	2179.2	3658.97	3427.05	3802.68	2406.48	3441.29	18956.7	4685.03	2059.47	4228.2	3632.84	4250.26	1239.6	1574.76	1476.38	1422.63	3858.45	6332.05	1833.42	7329.59	3679.57
EC:1.2.7.4	Carbon-monoxide dehydrogenase (ferredoxin)	4513.28	7982.68	2678.43	1684.04	3402.91	2079.47	6132.44	4767.64	748.02	2496.04	4948.34	6465.14	4558.04	7048.3	9162.92	10452.3	2243.05	4939.95	942.63	2344.59	1252.86	590.2	2935.22	1006.95	1499.36	1401.61	622.51	2270.34	3613.19
EC:3.5.1.81	N-acyl-D-amino-acid deacylase	1199.01	2932.08	9824	4014.74	1646.78	2073.32	1840.91	7919.68	1391.35	2571.42	2435.14	8991.17	2303.95	1710.42	10418.8	2672.17	12664.2	4468.34	1843.45	1918.58	2947.02	890.19	784.92	890.28	3143.09	2938.48	1236.45	3434.68	3610.88
EC:2.1.1.173	23S rRNA (guanine(2445)-N(2))-methyltransferase	3718.33	14725	12372.9	9005.81	7531.18	6808.38	4532.19	2240.74	1503.26	3052.12	3560.96	3683.87	3154.16	2651.2	665.13	2888.85	3735.08	3912.33	1776.73	4248.61	2443.81	319.69	437.54	516.28	290.16	373.75	425.15	312.49	3603.06
EC:2.1.1.264	23S rRNA (guanine(2069)-N(7))-methyltransferase	3718.33	14725	12372.9	9005.81	7531.18	6808.38	4532.19	2240.74	1503.26	3052.12	3560.96	3683.87	3154.16	2651.2	665.13	2888.85	3735.08	3912.33	1776.73	4248.61	2443.81	319.69	437.54	516.28	290.16	373.75	425.15	312.49	3603.06
EC:3.5.5.1	Nitrilase	600.21	3600.45	7033.25	6291.25	6322	4051.5	5622.5	3434	966.57	5729	6570.67	3270	4576.5	5558.67	1822.33	2722.83	15020.2	4279.84	2005.51	647.4	7687.56	371.64	555.11	575.58	247.65	175.1	776.25	313.23	3600.96
EC:1.1.5.2	Quinoprotein glucose dehydrogenase (PQQ, quinone)	3675.41	5497.25	7875.88	6615.65	6438.17	3801.88	4913	4045.88	563.01	6824.14	5849.28	3918.54	4623.5	5987.04	1781.63	2904.01	8585.59	5208.24	775.97	4152.35	4791.77	225.51	302.41	271.47	277.86	207.08	361.12	250.31	3597.28
EC:6.2.1.16	Acetoacetate--CoA ligase	158.84	4550.84	7411	6071	5931	4618.67	5750.5	3001.5	540.84	5704	8013.67	4077	3968.65	5447.66	1858.17	3038.66	14274.7	5791.01	1057.16	873.98	6165.91	406.67	291.99	322.99	287.35	180.01	382.17	303.84	3588.56
EC:4.1.2.21	2-dehydro-3-deoxy-6-phosphogalactonate aldolase	7190.36	5656.33	8596.41	9596.21	4177.99	4795.25	3920.94	1805.24	496.66	4175.43	3006.94	3614.13	2559.55	3282.17	1317.91	2472.14	18981.1	5448.44	657.77	3989.58	2246.07	291.66	317.89	357.67	303.77	271.64	404.54	305.86	3579.99
EC:4.4.1.11	Methionine gamma-lyase	741.84	4175.95	3909.25	9049.75	6034.08	5056.15	6320.76	5818.26	1239.64	10175.4	4303.95	8071.1	3072.17	2687.84	1721.71	4045.33	3454.5	5563.14	1144.38	2655.96	1870.9	1464.41	964.25	2000.33	453.71	944.62	1036.01	1251.87	3543.83
EC:2.1.1.34	tRNA (guanosine(18)-2'-O)-methyltransferase	3774.83	12661.5	10723.2	5419.3	2023.12	3474.45	2685.35	1800.89	885.84	7776.29	2178.02	2472.47	1588.62	2977.83	2582.66	3015.71	2560.11	4064.3	1597.4	6771.88	1797.57	2784.45	1605.03	1737.26	4153.28	2283.57	1893.57	1770.75	3537.83
EC:2.3.1.207	Beta-ketodecanoyl-[acyl-carrier-protein] synthase	82	14713.5	12936.2	6148.85	7564.4	3571.43	4999.5	2048	557	4974.5	5285.1	2973.4	4285.03	3242.2	1390.8	1929.13	12636	3044.2	579.33	447.97	4059.22	119.23	108.43	85.27	75.97	72.6	109.9	89.57	3504.6
EC:2.7.7.83	UDP-N-acetylgalactosamine diphosphorylase	1669.5	2543	408	1260	873.5	1374.5	1368	3163.5	1640.5	1265	3920	1811.5	1481.5	1752.5	6492	1776.5	1818	2197	5912.5	1823	1077.5	3286	1708.5	1274.33	27477.5	5150	3488	9886	3496.35
EC:4.2.99.20	2-succinyl-6-hydroxy-2,4-cyclohexadiene-1-carboxylate synthase	12877	4459.75	3250.08	8249.5	10556.5	5797.92	5678.63	1754.08	1145.25	4028.23	4331.36	3739.64	4109.73	3873.77	731.48	3534.29	3074.66	5087.71	458.75	5552.47	2725.28	316.45	391.3	455.94	284.73	334.45	414.33	294.3	3482.41
EC:2.7.1.58	2-dehydro-3-deoxygalactonokinase	7206.36	5490.33	8043.41	9603.35	4517.99	4618.25	3844.08	2069.38	647.66	4119.86	3081.8	3465.42	2515.69	3723.17	1407.91	2800.43	13203.4	5167.58	822.63	4329.01	2200.93	471.52	389.75	568.38	480.34	1067.07	632.83	731.29	3472.14
EC:2.7.7.1	Nicotinamide-nucleotide adenylyltransferase	3736.16	4266.79	5323.38	10390.2	7881.18	6878.21	4917.86	2173.41	1382.76	2801.46	4642.79	3156.54	3002.17	3002.37	2947.38	3152.18	10719.2	3568.25	654.32	5543.18	2209.05	325.03	527.13	593.35	414.91	1087.51	616.98	607.66	3447.2
EC:1.13.11.3	Protocatechuate 3,4-dioxygenase	192.74	6781.33	8555.34	5046.34	4523	1828.32	5217.08	1980.82	1207.8	4169.66	4033.45	4328.04	1819.35	4373	1172.88	1902.32	17313.3	6362.35	1677.78	2571.81	7980.55	414.96	494.64	463.07	427.08	301.57	497.44	383.62	3429.27
EC:1.1.1.381	3-hydroxy acid dehydrogenase	3681.83	3224.29	3491.68	7595.55	2873.78	5505.95	3243.69	2174.07	1256.01	1926.79	2495.19	2613.47	2216.97	2257.84	3485.83	3005.05	9048.61	2939.63	4337.4	3670.05	1163	729.79	404.36	355.42	13945.9	5233.07	1011.42	1968.58	3423.4
EC:6.2.1.22	[Citrate (pro-3S)-lyase] ligase	4380.63	3861.6	3938.3	5321.64	3423.25	5877.66	2841.27	6200.37	1482.68	2244.85	2604.74	9128.49	5012.8	4101	7504.66	4388.15	3007.53	3383.52	583.91	4087.33	1697.81	381.15	696.78	801.36	870.63	1422.99	4454.93	1736.33	3408.44
EC:1.14.13.82	Vanillate monooxygenase	196.58	4808.4	9806.8	8482.89	18226.6	4302.05	5668.5	1638.51	914.33	3694.01	4746.42	2342.6	2481.45	7437.45	1118.59	1149.21	5518.69	4432.75	1824.35	1850.98	2790.22	187.92	231.45	266.36	339.35	191.79	340.09	253.4	3401.49
EC:2.7.1.20	Adenosine kinase	580.24	4092.53	6278	6306.8	5315.5	4079.33	4380.8	2718.5	663.42	5399.2	5494.7	3397.8	4333.7	5528.3	2162.64	3309.43	14304.2	4218.97	1127.73	1604.8	5477.19	371.74	811.51	694.94	983.13	478.09	443.7	537.9	3396.24
EC:2.1.1.200	tRNA (cytidine(32)/uridine(32)-2'-O)-methyltransferase	3715.83	14491.1	12132.9	8748.48	7417.18	6489.05	3882.36	1645.24	1375.76	2382.96	2698.29	3600.37	2621.83	3112.37	581.8	2773.68	4199.08	3457.5	1402.4	4066.44	2294.64	220.19	300.71	264.61	274.16	255.92	393.15	273.66	3395.42
EC:6.2.1.20	Long-chain-fatty-acid--[acyl-carrier-protein] ligase	3700.03	6195.99	6202.73	8865.63	3381.28	7108.95	5121.96	2725.24	1130.76	5265.33	4942.02	3873.54	5228.7	5085.34	1681.3	3300.22	6669.01	4124.03	486.32	3915.06	3498.96	217.13	323.7	260.5	298.94	256.24	345.83	277.51	3374.37
EC:1.1.1.159	7-alpha-hydroxysteroid dehydrogenase	3755.31	2280.78	2097.48	3940.88	1484.16	1196	2864.21	2960.58	1243.52	2550.03	2207.87	2816.22	1203.34	2831.21	10780.8	3165.35	2817.1	1421.18	5520.28	2454.7	1355.03	2437.01	855.88	683.33	16617	7025.75	1592.89	4241.7	3371.41
EC:5.2.1.2	Maleylacetoacetate isomerase	101.7	6087.7	8174.3	6902	4231	6123	5510.1	2975	621.92	5992.2	6498.67	3966.4	5133.73	5561	1876.63	2842	9639.4	4051.9	798.5	356.75	5594.8	127.67	117.75	112.58	139.59	89.42	178	143.17	3355.25
EC:3.1.3.8	3-phytase	82	14550.5	13460.8	5305	10714	3296.5	4784	2256	378	5317	4314.33	2469.5	4734.5	3979	1347.75	1999.5	6670.5	2929.25	383.25	312.58	3608.08	89	101.75	94.83	104.25	78.42	171.25	111.75	3344.4
EC:4.2.1.120	4-hydroxybutanoyl-CoA dehydratase	496.67	3359.34	3027.33	871.99	900.17	2693.17	1147.67	6020.17	1457.32	3981.84	4995.01	3155	1173.5	1872.33	15984.5	1422.68	1440.34	3208.85	1517.16	3278.18	1676.66	2395.33	3845.52	1447.37	9134.67	4576.82	1645.15	6618.01	3333.67
EC:5.3.3.3	Vinylacetyl-CoA Delta-isomerase	496.67	3359.34	3027.33	871.99	900.17	2693.17	1147.67	6020.17	1457.32	3981.84	4995.01	3155	1173.5	1872.33	15984.5	1422.68	1440.34	3208.85	1517.16	3278.18	1676.66	2395.33	3845.52	1447.37	9134.67	4576.82	1645.15	6618.01	3333.67
EC:1.14.13.2	4-hydroxybenzoate 3-monooxygenase	147.21	4313.33	7813.17	5881.67	3651.5	4392.66	5815.04	2779.41	633.57	5350.83	6504.23	4027.52	3782.84	5822.33	1699.36	2085.16	14496.4	4177.43	804.39	1156.98	6400.11	161.4	185.32	181.37	170.05	142.37	222.22	171.73	3320.34
EC:2.3.1.168	Dihydrolipoyllysine-residue (2-methylpropanoyl)transferase	87.25	13748.3	10937	3317	11264.5	3889	6936	1779.05	424.6	6254.67	5786.33	1954.55	3693.7	4682.09	1305	1953.48	4719.92	3548.42	973.03	1733.55	2567	156.56	95.03	187.57	112.89	72.25	121.72	110.67	3300.4
EC:2.8.3.18	Succinyl-CoA:acetate CoA-transferase	144.11	5528.83	5656.33	7927.95	25853.5	4285.25	4669.6	2669.6	695.66	3106.07	5419.79	2466.9	1218.28	1281.83	3246.59	1340.53	3090.13	3251.45	906.53	1084.48	3190.66	537.21	275.8	571.99	1158.47	782.02	235.02	1690.55	3295.9
EC:3.5.3.9	Allantoate deiminase	3703.93	13493.5	11353.8	5488.55	9313.17	3715.95	5980.76	2007.54	426.17	3858.82	4881.57	1731.5	1443.7	2824.46	4564.77	1674.21	2899.08	3350.89	668	2881.55	1401.05	498.48	267.06	537.3	649.94	993.22	843.14	505.82	3284.21
EC:1.21.4.1	D-proline reductase (dithiol)	363.65	5001	5441.85	2266.5	3476.48	988.5	12027	2983	840.45	3158.5	4796.5	4631	4866	4732.5	14582.5	3598.15	313	2029	1148.5	5463.35	502.65	805.35	804	924	1822	1921.5	871.35	1396.35	3276.95
EC:2.3.1.40	Acyl-[acyl-carrier-protein]--phospholipid O-acyltransferase	3695.03	5611.99	6201.73	8356.63	3380.28	7108.95	4824.96	2725.24	1128.76	5264.33	4941.02	3873.54	4914.7	4487.34	1680.3	3300.22	6450.01	4124.03	485.32	3887.06	3255.96	207.63	319.7	236.5	286.94	248.74	335.83	265.01	3271.35
EC:2.7.7.61	Citrate lyase holo-[acyl-carrier protein] synthase	4336.14	3749.09	3673.57	4604.14	2687.92	5614.69	2489.94	6226.37	1423.88	2329.05	1942.07	8872.01	4888.97	2495.67	7204.33	3886.49	3627.2	3146.22	602.78	4389.4	1882.84	492.15	726.49	918.36	1087.51	1547.83	4662.79	1872.68	3263.59
EC:4.1.1.85	3-dehydro-L-gulonate-6-phosphate decarboxylase	7194.14	3319.27	5424.16	11117.4	2707.88	8353.77	2350	3183.66	1152.32	2975.71	5691.64	3766.49	8705.03	5272.47	1054.96	4514.42	4703.24	3522.61	379.54	1447.84	2855.3	144.05	204.34	168.1	200.22	190.29	266.9	202.65	3252.44
EC:2.4.1.144	Beta-1,4-mannosyl-glycoprotein 4-beta-N-acetylglucosaminyltransferase	214.83	1927	397	1118	627.5	1594.83	678	2704.67	1743.83	808	2567	1260.17	1093.5	1276.5	5528	1213.83	1530.33	890.5	6121	1789.83	1056	3498.5	1547	1896	27760.8	6266	3543.33	10185	3244.18
EC:2.8.3.12	Glutaconate CoA-transferase	127.85	3315.36	4315.02	2813.32	3845.66	1422.34	2333.02	5169.36	1589.98	1541.68	3000.7	3304.34	1885	4699	13997.2	2422.7	10259.4	5453.38	2016.48	1448.01	7781.32	421.5	1138.2	770.88	744.69	1502.5	774.66	2682.36	3241.99
EC:1.1.1.215	Gluconate 2-dehydrogenase	3673.83	4384.37	7538.88	7322.4	5543.58	4666.38	4586.36	2535.87	481.36	5050.96	5797.63	3435.84	3490.7	4872.7	1585.96	2831.25	7586.58	4348.17	841.77	3732.82	5064.88	156.93	205.92	184.75	202.47	156.01	264.28	190.66	3240.48
EC:3.1.6.6	Choline-sulfatase	179.23	1356.78	3056.29	1716.15	3408	3216.96	1466.73	8220.81	1726.04	1401.45	1052.78	2703.42	796.92	1057.86	27624.7	2234.61	883.2	4707.8	1508.05	1711.29	1860.04	1355.4	492.85	2713.2	2169.86	3380.83	1679.48	6931.58	3236.15
EC:1.1.1.26	Glyoxylate reductase	102.2	5740.7	4569.55	4809.5	7141.83	5612.5	5907.1	3516.5	521.25	6124.37	7598.83	2925.9	4135.9	5443.17	1937.55	4004.5	7047.9	5911.65	826.75	950	3451.88	391.83	291.5	283.08	324.5	206.5	469.42	293.25	3233.56
EC:3.5.1.26	N(4)-(beta-N-acetylglucosaminyl)-L-asparaginase	1194.68	3206.34	9329.75	4835.58	9509.25	3147.58	6063	4026.84	811.24	8964.09	3563.17	2747.25	2649	1745.5	8034.5	2771.59	3754.92	3544.17	1598.59	916.75	2714.08	405.16	656.01	712.42	506.59	933.84	564.76	1577.99	3231.59
EC:2.4.2.28	S-methyl-5'-thioadenosine phosphorylase	656.03	3175.04	3057.63	5398.92	3072.5	5347	3326.26	4300.33	573.33	2841.53	4377.67	3079.9	3092.06	4491.33	6698.3	3853.16	7281.23	9938.23	2668.99	1844.99	2788.21	934	930.15	974.66	818.49	1666.83	1455.01	734.14	3192
EC:2.1.1.265	Tellurite methyltransferase	3698.99	3172.66	4358.38	9797.78	1948.56	8153.31	2212.56	2892.55	1329.97	2849.36	5762.32	3379.24	8686.3	5476.4	1243.97	5063.33	4400.67	4205.97	589.55	3600.21	2765.79	190.99	214.86	182.77	428.12	1338.94	517.68	719.77	3185.04
EC:1.2.5.1	Pyruvate dehydrogenase (quinone)	3848.77	2548.1	5006.42	5987.3	11964.2	3457.55	5001.97	2034.31	394.48	3684.66	2342.55	2875.77	1820.57	3048.84	1308.64	3055.35	4472.43	5433.14	717.15	8127.81	3938.44	1312.26	521.63	773.26	2485.05	716.93	1485.72	784.01	3183.83
EC:4.2.1.6	Galactonate dehydratase	3674.62	3606.95	5237.75	6554.05	5892.45	2502.15	5174.61	2057.03	861.18	4418.59	2897.89	2352.63	1837.34	2582.63	1275.67	3229.38	13745	3617.02	1149.94	5310.61	2114.93	950.07	911.59	1306.2	669.02	2134.98	993.46	1344.49	3157.22
EC:2.3.1.201	UDP-2-acetamido-3-amino-2,3-dideoxy-glucuronate N-acetyltransferase	155.08	920.23	2574.57	2074.95	1025.43	2121.74	2868.94	2860.78	1213.04	1662.36	1805.02	2193	1747.41	2963.56	5006.45	2022.08	2499.83	2510.49	6204.8	3147.58	3514.62	3231.01	1607.49	3268.35	16093.9	6389.89	2403.55	4220.79	3153.82
EC:1.14.13.129	Beta-carotene 3-hydroxylase	120.79	3731	5392	5215.75	9744.08	4159	5377.14	2564.18	491.82	11121.7	5249.91	2409.25	4191.25	3784.17	1630.25	3152.25	6051.25	3684.71	1534	2923.4	4301.7	223.54	208.28	163.62	219.21	153.38	267.68	196.11	3152.19
EC:1.14.11.2	Procollagen-proline dioxygenase	85	3456	5385	5383	5714.16	4885	5460.5	2416	400.67	5370.34	6064.33	3292.5	4846.33	5296.17	1799.83	2644.5	14023	3841.67	572.5	235.83	5242.66	89.67	79	81.83	94.17	52.67	133	99.67	3108.75
EC:3.4.19.11	Gamma-D-glutamyl-meso-diaminopimelate peptidase	1654.5	6638.79	903	1682.29	10054.9	2089.5	5088.79	3254.1	821.63	4370.79	6767.57	3048.6	3852.04	3713.79	3321.29	6623.3	4231.79	3505	806.54	973.98	449.43	559.73	1134.52	565.44	1211.89	1069.07	2146.74	4426.43	3034.48
EC:1.11.1.1	NADH peroxidase	447.1	977.89	4798.55	5268.44	2686.78	1960.47	5339.44	17194.9	687.83	1395.11	243	1099.22	5648.33	8498.22	5256.33	2516.22	1157.33	571.22	334	947.56	8989.95	592.23	1189.34	691.66	2135.34	2254.99	1111.11	925.66	3032.79
EC:2.3.1.118	N-hydroxyarylamine O-acetyltransferase	3675.42	7176.29	6184.28	6066.15	6414.13	2173.52	3273.61	1923.54	481.74	3079.93	3134.21	2847.49	2695.12	4397.7	1759.47	4089.83	10144.9	3859.72	628.57	5618.91	1974.26	204.93	950.47	591.83	266.69	374.84	373.08	294.74	3023.41
EC:4.2.2.23	Rhamnogalacturonan endolyase	224.97	2607.82	5689.45	3505.96	2717.69	4560.52	2816.82	3612.6	957.74	3402.24	4457.63	3870.25	2548.67	2016.66	2304.49	7371.35	2931.94	3291.45	2480.36	2802.31	3533.58	2400.43	640.21	2212.93	3791.17	1615.77	3045.29	3132.17	3019.37
EC:5.3.1.30	5-deoxy-glucuronate isomerase	159.22	4729.2	3888.32	4050.77	4152.63	5283.51	3907.96	4066.78	1758.97	3977.85	4080.69	1882.42	2771.47	3332.19	8862.64	3099.04	2578.19	5020.17	1234.85	4669.67	2624.31	496.78	832.57	709.55	1125.43	1839.35	815.6	2547.67	3017.78
EC:3.2.1.139	Alpha-glucuronidase	3397.61	4955.04	3378.96	4493.18	4943.94	3598.54	2690.81	4232.96	1029.25	4043.52	3712.36	4093.17	2490.59	2748.36	8049.3	5475.07	2913.49	3589.21	1309.5	1828.36	2650.79	801.51	665.53	541.82	1614.34	1721.37	1400.24	1766.31	3004.83
EC:1.8.99.2	Adenylyl-sulfate reductase	3063.08	3506.84	562.18	1645.74	1230.44	3494.26	4368.84	3441.92	1294.42	3333.58	6470.06	4408.34	3507.62	4143.58	4284.82	7681.36	2520.26	3656.6	3063.42	3300.44	507.52	1289.12	1942.44	916.4	4900.9	1940.7	688.58	2811.06	2999.09
EC:1.4.1.21	Aspartate dehydrogenase	674.87	1563.76	2562.5	2792.68	9010.8	2299.99	3339.3	4535.84	1162.7	3207.55	2830.08	2350.33	2512.66	871.06	7093.16	4278.8	10947	3404.77	1730.55	2118.2	2814.55	1171.79	1174.11	1609.61	1547.38	1672.35	2376.07	2134.76	2992.4
EC:3.5.1.105	Chitin disaccharide deacetylase	3679.64	5272.86	9782.18	5714.9	4923.23	2757.54	7160.84	2637.8	302.54	2818.93	4330.9	5107.16	2627.31	4540.96	1616.18	2986.81	3834.75	3691.05	505.54	3064.52	1183.35	410.59	783.71	458.77	473.68	1298.19	899.33	804.81	2988.15
EC:1.6.99.1	NADPH dehydrogenase	52	1368.5	4406	4951	6128.02	2121	5631.62	17065.3	555.77	1237.5	1358.17	1254.3	5147.03	7369.83	5146.83	2359.4	591	555.67	341.7	1272.13	8946.5	321.74	605.7	351.56	1963.97	1551.17	217.13	487.67	2977.08
EC:4.3.1.18	D-serine ammonia-lyase	3678.45	3106.12	3758.05	5055.15	12883.4	3239.72	7546.39	1360.15	257.27	3766.96	4824.05	2079.04	1503.75	2412.23	2710.46	2276.02	10331.8	3605.63	451.48	2977.36	1661.17	310.33	596.35	369.39	1115.29	507.55	560.55	375.71	2975.7
EC:2.4.1.281	4-O-beta-D-mannosyl-D-glucose phosphorylase	1696.8	4439.5	3551.03	3331.95	4270.81	5537.54	4849.11	3320.29	978.49	4259.71	3863.79	4661.57	2728.66	2137.26	3365.18	4801.47	2089.62	3131.99	2269.5	2659.76	1952.93	2200.35	678.75	1423.65	2572.17	1355.43	1949.33	3068.92	2969.48
EC:5.1.99.4	Alpha-methylacyl-CoA racemase	104.67	4278.83	5342	5191	3744.33	3793.33	4346	2840	1157.84	5057.17	4686.67	2621.5	5220.33	4796.5	1865	1955.83	7871.5	4526.34	1947.33	724.82	9333.99	217.51	240.16	264.99	238.18	158.34	281	230.67	2965.57
EC:2.4.2.4	Thymidine phosphorylase	3752.2	4457.99	5340.98	6015.3	3878.44	2394.28	4043.29	2635.57	440.76	4130	3013.85	3035.04	2399.03	3608.68	1336.47	2407.21	12344.5	6280.37	836.9	4238.96	3344.95	287.13	356.28	390.83	380.37	277.49	537.08	319.92	2945.85
EC:3.1.1.3	Triacylglycerol lipase	133.58	3977.95	9118.38	6702.33	8615.32	2740.61	3858.28	985.09	924.64	4407.03	2363.52	3389.9	1821.67	2285.36	1131.9	1558.4	11740.8	4157.93	1224.83	1843.04	6054.43	506.12	334.91	459.18	227.72	574.1	443.49	406.84	2928.12
EC:1.1.1.61	4-hydroxybutyrate dehydrogenase	3692.33	913.71	2555.39	2373	920.22	2647.67	1995.51	7035.68	861.6	4505.64	5115.69	2698.46	1222.01	1283.2	12590.2	1268.64	1853.57	5030.59	1091.54	5428.45	1586.53	1253.72	727.34	1442.69	3659.8	2469.11	804.06	4811.4	2922.78
EC:4.1.1.87	Malonyl-S-ACP decarboxylase	181.06	3621.64	5984.3	6041.76	7054.9	2121.92	3721.48	1609.7	678.44	2726.4	3097.1	3573.7	1897.84	2393.2	741.4	1861.64	17543.8	4952.92	851.02	5933.42	3622.26	161.1	239.38	179.34	201.5	147.88	210.92	163.06	2911.18
EC:2.1.1.181	23S rRNA (adenine(1618)-N(6))-methyltransferase	3699.17	11101.2	12519.7	3928.5	9366.03	2623.62	3989.71	1565.17	524.54	8475.26	1739.51	2241.04	949.41	1221.1	451.93	2127.83	2032.45	2632.79	975.72	3928.05	1344.11	198.65	251.02	215.19	1143.91	285.81	854.03	441.72	2886.68
EC:4.1.1.97	2-oxo-4-hydroxy-4-carboxy-5-ureidoimidazoline decarboxylase	82.71	13604.1	11875.5	5260.68	10406.9	2690.63	2457	998.17	321.27	2096.2	2610.77	1285	1411.2	1991.03	652.55	729.47	15950.1	1730.99	326.81	644.43	2495.72	106.88	109.91	110.01	105.48	62.7	130.18	91.79	2869.22
EC:2.6.1.76	Diaminobutyrate--2-oxoglutarate transaminase	164.67	4901.8	4514.8	7551.51	9317.75	5849.96	5285.3	2259.15	1346.28	4235.53	5008.84	2790.71	3285.3	2985.21	883.06	3773.78	4794.2	3035.61	759.49	3276.64	2828.94	146.31	399.88	160.13	154.32	152.07	210.75	168.15	2865.72
EC:1.3.5.3	Protoporphyrinogen IX dehydrogenase (menaquinone)	4176.33	4433.63	2987.68	6493.13	2015.28	6047.95	1961.19	3742.74	1428.51	1546.46	2329.52	2879.47	3037.13	3733.84	7294.5	4245.38	2919.94	4011.3	753.57	4200.39	3954.92	469.46	819.36	814.09	599.94	707.07	1157.75	1343.09	2860.84
EC:4.2.1.80	2-oxopent-4-enoate hydratase	99.53	4469.16	4322.05	5109.93	14686.4	2078.06	3673.4	1404.27	825.15	3680.57	4994.1	1994	2519.5	4406.47	1360.55	1775.73	11226.5	2655.76	1350.94	524.09	5527.61	187.64	189.52	198.64	236.01	115.67	236.28	227.65	2859.83
EC:3.4.11.7	Glutamyl aminopeptidase	9270.95	715.49	1907.35	4437.44	8393.31	3955.92	7029.64	1986.51	248.28	3557.26	6808.38	2145.55	8703.06	4086.62	743.45	3477.79	3342.53	4204.84	318.63	1503.94	2172.22	165.46	38.57	205.04	101.51	42.91	63.38	112.89	2847.82
EC:2.1.1.186	23S rRNA (cytidine(2498)-2'-O)-methyltransferase	3680.33	14042.1	11503.7	6871.63	2832.28	5875.12	2529.36	1857.74	1212.76	2249.96	2430.69	2934.47	2497.3	2278.17	595	2348.55	3041.61	2895.8	669.57	3720.97	1464.92	178.29	276.78	202.84	610.69	220.32	329.92	255.09	2843.07
EC:3.1.27.1	Ribonuclease T(2)	99.99	6033.49	4814.5	9643.93	7987.65	6883.43	4093.85	2253.67	1442.82	2983.7	3812.68	2947.88	4023.52	3711.54	984.02	2702.55	4764.53	2994.76	749.43	1031.04	3036.33	166.54	202.04	220.02	243.27	174.69	283.74	223.79	2803.91
EC:6.6.1.1	Magnesium chelatase	333.54	3234.43	5130.28	6127.35	2396.1	1885.65	5289.11	4274.1	863.66	2066.5	5112.02	3290.7	1825.95	2014.96	4023.2	1650.89	4202.86	6668.28	2571.44	2106.83	5229.41	786.31	619.19	946.46	1538	1051.92	751.71	2016.22	2785.97
EC:3.6.1.45	UDP-sugar diphosphatase	3670.33	2534.3	3046.68	6257.13	1502.78	5185.29	1972.86	1856.74	1191.01	1471.46	1482.19	2066.97	1918.46	1874.67	3342.5	2589.05	1800.11	1867.3	4275.57	3597.39	1025.92	645.63	340.53	319.92	13919.3	5215.57	973.08	1943.09	2781.64
EC:1.1.1.41	Isocitrate dehydrogenase (NAD(+))	1308.33	11795.2	9592.42	5215.42	1001.04	2157.75	1568.45	1809	964.08	3533.07	2538.84	2300.75	1882.66	664.83	1922.66	2538.09	4557.25	2188.49	1819.24	1777.67	1419.58	1410.66	3335.07	1102.83	3311.33	1681.58	1266.26	3064.15	2775.95
EC:4.2.1.151	Chorismate dehydratase	170.67	2095	2018	2983	2379	3217.33	1420	2573	805	776	1703	1396	211.83	945	5177.84	2287.83	2001	2432.5	5388.33	2143.33	1525.33	2532.84	1337.66	979.99	16733	7065.5	2331.83	3008.33	2772.79
EC:2.5.1.120	Aminodeoxyfutalosine synthase	147.67	2726	1993	3637	2342	3025.33	1662.5	2480	620	739	2392	1546	134.83	893	4743.84	2237.83	2242.5	2105	4959.33	2037.83	915.83	2497.84	1301.16	926.49	16669	7016.5	2306.33	2964.33	2759.36
EC:4.3.2.3	Ureidoglycolate lyase	3678.03	3184.69	5437.58	5784.85	8661.23	2811.77	4314.76	3061.33	535.09	2935.03	3198.77	4534.47	1605.1	1899.04	2538.09	2079.47	9335.2	3314.6	941.58	2399.29	1557.1	364.57	562.6	530.68	319.14	482.27	450.65	597.64	2754.09
EC:4.2.1.41	5-dehydro-4-deoxyglucarate dehydratase	72.34	3942.83	5895.75	5264	2324.5	3935	4456.5	2425	602.42	4498	5532.67	2825.5	3433.5	4995.5	1432.17	2205	12968	2449.17	880.75	309.49	5262.75	104.17	144	118.08	124.68	76.17	146.25	138.42	2734.38
EC:1.3.99.33	Urocanate reductase	5561	604.32	639.5	2542.82	223	444.82	98.32	8999	554.5	156.64	2647.68	10300.5	4874.82	374.82	175.32	5028.18	3322.5	2081.82	1640.32	2175.68	5330.18	2209.5	3749.32	3824.18	661.5	879.82	5413	1253.32	2705.94
EC:4.2.1.115	UDP-N-acetylglucosamine 4,6-dehydratase (inverting)	58.67	11856.7	9882	2367.17	4492.98	1417	1398	1292.84	390.59	1381.16	1410.47	782.5	927.67	644.34	3285	2810.97	1794.14	884.81	4396.26	259.36	1336.48	695.94	222.96	208.7	13813.5	5087.34	815.36	1839.36	2705.44
EC:2.7.7.53	ATP adenylyltransferase	236.62	2246	1984.05	3526.52	5268.6	2302.81	2955.31	2856.43	827.32	4817.73	2999.18	5259	3635.41	4191.47	2082.97	5065.56	5429.33	5959.58	1602.61	1901.84	4007.44	482.63	901.69	702.14	1522	1085.75	606.04	925.72	2692.21
EC:1.3.1.1	Dihydrouracil dehydrogenase (NAD(+))	7162.66	4235.12	5710.16	6762.9	6942.8	3748.34	3204.06	1496.11	446.27	2406.48	2307.29	2513.92	1182.58	1550.96	948.78	3637.92	9234.87	1977.11	726.19	1836.56	1352.82	955.82	428.68	444.73	1495.09	747.43	1024.55	589.94	2681.08
EC:4.2.99.21	Isochorismate lyase	3587.33	4726.33	5716.83	6007.33	3990.66	4139.67	3422.33	2379.5	339.67	5119.67	3958.5	2907.67	4209.66	5081.17	1718.91	2571.67	6597	3549.42	432.5	647.16	2693.5	249.84	137.67	165.5	170.67	121.67	199.33	192.5	2679.77
EC:4.2.2.3	Poly(beta-D-mannuronate) lyase	79	31149	24463.2	1217	986.5	753	872	529	254.75	347	449	670	316.5	567	188	410	7065.5	1018	379.25	195	1701.75	137.5	81.5	64.25	76	694	244.75	86.25	2678.38
EC:3.1.2.20	Acyl-CoA hydrolase	47.5	450.5	4406	4657.5	2805	1946	4606.5	16965.5	509	1074	128	1080	5172	7242.5	5398	2234	585.5	640.5	267	489.5	8910	341.5	646.5	283	1900	1561.5	179	438.5	2677.3
EC:2.4.1.208	Diglucosyl diacylglycerol synthase (1,2-linking)	8919.99	1722.03	2286.79	4853.57	5148.79	3585.28	4112.2	1946.14	547.64	1925.48	5810.55	2312.52	6975.16	3516.57	2484.13	3640.61	2582.64	3339.25	554.98	379.83	2365.52	437.37	328.83	276.1	1479.18	1303.36	522.77	1509.18	2673.8
EC:4.2.1.55	3-hydroxybutyryl-CoA dehydratase	956.2	3254.7	4249.3	3499	2325.62	2891	2955.22	6512.5	484	2862.2	4825.5	9387.4	1879.23	1997.5	4988.3	1215.33	3443.07	3509.57	600.83	1535	1807.47	1083.83	667.83	856.67	1588.67	2245	733	2400.17	2669.79
EC:1.21.98.1	Cyclic dehypoxanthinyl futalosine synthase	141.67	2019	1992	2943	2338	2643.33	1388.5	2480	598	739	2018	1340	133.83	893	4734.84	2237.83	2186.5	2090	4921.33	2018.83	900.83	2494.84	1300.16	923.49	16665	7014.5	2296.33	2962.33	2657.65
EC:6.3.2.7	UDP-N-acetylmuramoyl-L-alanyl-D-glutamate--L-lysine ligase	8867.51	699.43	1884.22	4468.92	7638.37	3578.37	4731.87	1951.79	227.29	3377.73	6032.8	2116.08	8643.06	3873.78	611.45	3472.24	3344.28	4092.87	222.46	1530.71	2115.59	122.23	27.06	148.63	52.17	41.58	54.44	67.39	2642.65
EC:2.7.1.51	L-fuculokinase	4050.72	4191.95	2103.48	6704.43	2110.66	5229.16	1375.35	3469.98	1560.85	1949.71	1698.89	3098.51	2587.49	4108.38	9559.9	3628.14	1713.88	1667.48	609.22	3412.46	1709.81	363.28	919.48	814.13	752.15	1740.01	727.18	1655.29	2625.43
EC:3.7.1.22	3D-(3,5/4)-trihydroxycyclohexane-1,2-dione acylhydrolase (decyclizing)	129.22	4801.2	3488.32	4053.77	4561.63	5112.51	3756.46	3078.28	1534.97	2827.85	3484.69	1194.42	2343.97	3305.19	7587.64	2829.04	2541.69	4144.17	900.85	4234.17	2421.31	231.28	447.07	434.55	510.43	1324.35	592.6	1605.67	2624.19
EC:2.7.1.92	5-dehydro-2-deoxygluconokinase	132.22	4520.2	3748.32	3874.77	4130.63	4611.51	3651.96	3244.78	1544.97	2294.85	2793.69	1512.42	2340.47	3302.19	7610.64	2559.04	3300.19	5083.17	917.85	4193.67	2328.31	229.78	695.57	426.55	507.43	1332.35	795.6	1597.67	2617.17
EC:3.1.4.52	Cyclic-guanylate-specific phosphodiesterase	7142.95	3317.83	6042.51	6309.69	2756.11	2995.04	3419.58	2309.46	210.61	5033.56	3733.47	3131.77	3698.86	3342.67	1430.16	2103.17	5319.83	2952.94	228.67	3836.99	2660.55	132.1	176.04	129.8	161.88	138.57	215.37	138.88	2609.61
EC:1.7.7.1	Ferredoxin--nitrite reductase	1982.67	4946.98	8272.62	1932.12	1897.02	1830.5	5543.57	5628	441.52	2007.8	1925.17	9587.29	3086.01	2932.95	3660.86	2801.44	3301	1965.16	748.71	1072.88	1221.01	339.63	471.3	360.03	1300.76	760.04	668.24	2029.23	2596.95
EC:2.7.1.168	D-glycero-alpha-D-manno-heptose-7-phosphate kinase	3373.03	2236.09	1323.17	3472.86	1939.13	2354.1	1293.74	5855.79	907.44	3166.74	2302.78	1902.26	2051.37	2394.9	13828.1	3528.68	2415.3	5370.45	777.36	1584.07	2200.36	405.41	784.98	986.09	896.15	1552.86	920.09	2755.29	2592.09
EC:3.1.3.71	2-phosphosulfolactate phosphatase	736.05	1620.11	8352.73	2242.04	2549.09	2117.61	2994.49	5574.99	601.18	2824.12	2658.47	7936.5	1791.08	1487.66	1344.18	2186.75	9835.32	2713.08	2151.27	1326.96	4746.03	663.9	713.52	880.43	498.44	473.44	814.17	465.35	2582.11
EC:2.3.1.37	5-aminolevulinate synthase	69.9	4630.9	4318.35	4234	4024.83	3687.5	5244.7	2493	327.75	5509.07	4681.33	2970.3	4520.8	4694.17	1804.35	2187.5	6588.3	4796.05	374.75	746.5	2659.18	339.5	186.5	209.25	254.5	145.5	263.75	224.25	2578.09
EC:4.4.1.15	D-cysteine desulfhydrase	3694	2346.54	3812.98	3887.22	4571.4	2136.28	2108.99	3486.99	980.18	2237.33	1478.45	3210.04	1030.78	2796.58	7533.04	2533.72	2813.94	5262.95	1490.14	4480.06	3056.4	427.31	763.76	696.67	1203.89	1190.23	791.18	1765.17	2563.79
EC:5.3.1.27	6-phospho-3-hexuloisomerase	5526.36	2063.03	3290.68	3127.21	4161.2	2461.44	4236.54	2220.33	501.35	5365.97	2408.83	4604.41	2272.11	2460.86	3053.33	3762.09	2382.08	2856.6	619.45	6152.34	1895.08	481.53	1220.3	1196.98	706.06	1066.41	806.85	629.99	2554.62
EC:3.5.1.97	Acyl-homoserine-lactone acylase	62.67	14282	12117	4707.75	2084	2431.83	2772	1464	584	2443	2578.5	1762.5	2063	1452	777.84	1906.83	10147.5	2562.5	1083.83	249.66	3036.58	90.67	108.16	90.33	89	63.5	110	81.83	2542.95
EC:4.1.1.18	Lysine decarboxylase	7235.7	1866.08	4415.74	4942.21	6261.14	1751.45	2654.64	1592.91	615.96	3176.21	3407.11	2961.47	1337.36	2886.07	1362.43	2759.89	4465.35	3797.44	1606.18	4417.1	3109.36	574.01	510.28	302.96	1142.71	495.4	484.52	1010.24	2540.78
EC:2.1.1.144	Trans-aconitate 2-methyltransferase	3648.04	3659.62	6403.83	6809.47	3252.33	1980.16	3136.13	1358.14	540.16	3296.76	2651.86	2471.46	2021.63	2867	1277.83	1747.79	10625	3989.31	815.78	1605.65	2991.16	352.01	352.13	287.7	446.71	262.03	408.12	472.22	2490.36
EC:3.6.3.44	Xenobiotic-transporting ATPase	15153.9	1476.5	893.2	2107.41	16043.5	1512.52	7667.05	956.92	245.25	2666.11	3551.28	742.74	972.83	2460.59	670.7	1601.65	1441.09	2091.02	175.16	2038.05	505.12	489.78	749.42	662.72	295.11	946.94	1005.42	574.57	2489.16
EC:2.4.1.64	Alpha,alpha-trehalose phosphorylase	179.95	4674.28	1122.7	1435	5505.08	1154.07	3805.01	2300.58	1021.85	2235.28	2758.33	1466.9	1101.88	4283.75	11243.4	5265.66	1065.88	3654.86	1135.21	1687.04	1924.87	1876.6	670.1	703.88	1236.9	1574.08	599.61	2893.96	2449.17
EC:1.2.1.21	Glycolaldehyde dehydrogenase	3633.74	1467.29	4848.13	3959.32	2704.78	1893.73	4090.51	1365.55	477.43	3012.57	2379.63	2354.21	844.01	2055.18	731.71	3829.84	8761.05	3500.33	1106.57	5804.5	1883.2	1513.31	786.26	1109.81	737.66	777.23	752.11	494.17	2388.35
EC:1.2.1.22	Lactaldehyde dehydrogenase	3633.74	1467.29	4848.13	3959.32	2704.78	1893.73	4090.51	1365.55	477.43	3012.57	2379.63	2354.21	844.01	2055.18	731.71	3829.84	8761.05	3500.33	1106.57	5804.5	1883.2	1513.31	786.26	1109.81	737.66	777.23	752.11	494.17	2388.35
EC:1.12.5.1	Hydrogen:quinone oxidoreductase	59.5	90.5	609	890.5	58	236	625	1242.5	457	380	50.5	86	141.66	154	5943.5	1533	162.5	350	8056.5	174.01	534	1082.34	416	363.16	27528.5	10140	1516.66	3626	2375.23
EC:3.2.1.28	Alpha,alpha-trehalase	7233.4	3119.33	7261.41	7652.6	2482.16	2243.5	2366.22	1455.98	189.23	2689.36	1970.72	2981.42	1260.61	2381.83	1114.91	2078.26	3804.74	4028.79	344.63	6631.16	1253.89	277.98	453.28	208.75	228.55	226.28	305.51	195.15	2372.84
EC:4.2.1.42	Galactarate dehydratase	3638.29	2077.62	5317.68	4100.3	1272.78	2510.45	2457.97	2927.39	478.69	2865.96	2982.53	3056.14	1542.8	1432	3073.66	1567.55	10311	3141.43	904.07	1811.98	2313.54	554.59	385.09	635.21	1197.41	879.2	367.4	1694.4	2339.18
EC:3.5.1.68	N-formylglutamate deformylase	68	3310.33	3770.5	4581	3801	4264	3866	1986.5	281.09	4395	5371.67	3150	3481.33	4134.83	1366.66	2125.5	6680	3088.34	487	197.74	4432.33	79.34	55.75	75.24	83.26	56.76	109	81.34	2334.98
EC:4.2.1.79	2-methylcitrate dehydratase	3592.56	3663.16	4370.1	5972.34	4527.85	2958.97	2495.02	845.56	487.57	2389.06	1352.81	1629.01	1326.75	2144.94	701.43	2275.74	16391	2472.64	683.12	1008.01	2527.43	178.44	284.29	272.75	184.79	155.93	262.41	186.56	2333.58
EC:2.3.1.193	tRNA(Met) cytidine acetyltransferase	3667.83	12510.1	10187.2	5991.63	1666.78	5186.12	1681.36	1281.24	1010.01	1347.96	1512.69	2126.97	1950.63	2349.67	442.5	1950.38	2036.78	2032.97	285.9	3589.72	925.09	121.29	197.86	163.76	178.11	170.57	248.25	163.76	2320.61
EC:3.6.3.16	Arsenite-transporting ATPase	186.6	2209.94	1647.54	2673.33	8216.45	1475.16	4770.31	2583.73	747.65	1902.66	2892.38	1104.46	1091.08	2471.45	7177.16	1653.19	1461.95	3505.34	934.08	2145.91	7018.54	375.53	853.32	656.34	1084.73	1043.23	956.51	1618.75	2302.05
EC:3.4.15.1	Peptidyl-dipeptidase A	67.5	13146	9709.25	1704.67	1759	2459.5	3074.33	1458.83	196.5	4112.33	3353.5	1854.5	3384.33	3990	1170.08	1537.5	4486.5	3176.58	680.58	289.08	1927.58	56.33	70.58	75.16	81.08	65.75	147.42	79.24	2289.78
EC:1.1.1.47	Glucose 1-dehydrogenase (NAD(P)(+))	470.37	2246.37	2990.65	2380.62	7312.58	3075.8	6082.52	2568.14	475.18	2966.77	4321.75	1763.22	723.71	2161.22	3200.48	2112.39	2084.88	4105	769.63	2740.54	2061.1	721.06	491.22	910.91	1327.51	1491.54	520.63	2020.04	2289.14
EC:3.4.11.23	PepB aminopeptidase	3662.83	12510.8	10187.2	5976.63	1675.28	5197.29	1681.36	1278.24	984.01	1340.96	1510.69	2124.97	1849.63	2051.67	441	1948.05	1746.11	2021.3	283.57	3562.72	852.42	114.46	192.53	157.09	169.44	164.57	244.25	161.09	2288.93
EC:1.2.1.4	Aldehyde dehydrogenase (NADP(+))	68.54	3880.66	5995.25	5110.2	3431.33	2055	2927.23	1261.6	1289.32	2738.57	3234.02	1818.73	1617.37	2404.85	1121.02	2198.03	9959.63	2981.45	2297.45	747.56	4337.49	227.2	291.8	222.41	272.48	149.61	261.35	235.55	2254.85
EC:5.3.3.8	Dodecenoyl-CoA isomerase	3646.83	11584	11275.4	4600.65	6418.18	1964.05	2681.36	775.07	302.84	1631.46	1613.96	2090.04	364.16	1027.2	398.63	1333.18	2122.25	2115.17	834.9	3676.02	1145.8	134.69	186.8	147.02	159.25	137.34	206.98	138.16	2239.69
EC:1.3.1.44	Trans-2-enoyl-CoA reductase (NAD(+))	83.12	13116.6	9286	672.67	12210.5	1896.79	5248.25	1032.25	167.61	1449.61	3323.17	1640.6	1188.48	1523.37	423.6	3886.67	1173.15	1720.49	587.84	466.69	377.58	145.57	247	194.22	147.99	105.51	137.98	110.1	2234.41
EC:2.4.1.12	Cellulose synthase (UDP-forming)	4159.66	1707.31	3081.57	3335.76	4067.44	1154.09	2343.56	3696.16	533.52	1764.63	1446.13	1683.21	1220.71	2426.74	7078.63	1710	2554.3	4388.33	770.57	6368.8	1639.63	417.38	751.31	771.62	392.07	644.41	1079.39	1272.38	2230.69
EC:5.4.3.3	Beta-lysine 5,6-aminomutase	1404.66	2111.98	1606.98	242	496.92	1428.32	686.22	9403.64	310	1612.66	2376.66	13694.7	723.32	1611.66	4372	564.98	1748.66	1867.66	747.32	2768.32	1525.98	1085.32	1148.64	1016.68	3454	1544.98	562.32	2310.98	2229.55
EC:5.5.1.19	Lycopene beta-cyclase	86.46	3625	3889.33	3321.25	2331.58	3646.5	3627.64	1690.68	357.82	4705.17	4564.58	2183.75	4021.58	3683.17	1585.42	2151.91	5486.92	3434.38	846.16	2579.9	3801.2	172.54	107.44	87.79	86.05	61.71	132.18	88.11	2227.01
EC:1.1.1.261	sn-glycerol-1-phosphate dehydrogenase	1561.5	3874.79	3749	1718.79	2023.14	2378.66	4356.79	2746.67	546.26	1220.29	4576.57	2731.17	2020.64	3574.29	2590.63	5374.16	2191.62	3097.5	583.47	1166.03	547.76	616.1	898.95	312.8	719.79	1075.57	2034.47	4005.76	2224.76
EC:1.3.3.11	Pyrroloquinoline-quinone synthase	92.79	11806.8	11800.2	2686.5	3815.25	1915.33	1988.47	822.68	440.57	1193.83	1147.25	1629.58	876.58	1581	644.33	663.25	9092.75	3194.13	700.24	3077.9	1318.04	144.87	208.27	234.87	237.71	156.88	277.93	222.35	2213.23
EC:1.3.1.31	2-enoate reductase	254.73	4729.55	1635.67	543.79	3376.16	1131.17	1018.64	1412.52	522.32	810.87	2807.55	3235.31	2207.03	6945.62	4279.97	9715.28	1224.87	4234.48	448.89	2205.24	549.19	579.24	1454.79	1077.22	1128.37	1749.66	620.69	1958.9	2209.2
EC:1.7.2.3	Trimethylamine-N-oxide reductase (cytochrome c)	8245.41	2357.68	3263.91	7659.27	2118.24	4910.63	1400.44	2713.7	1182.88	1379.06	2342.05	3184.76	3190.6	2546.17	466.83	2433.33	2352.33	852.23	614.6	1796.67	1956.11	547.64	916.33	907.43	305.99	285.69	1320.36	423.52	2202.64
EC:3.1.27.3	Ribonuclease T(1)	61.84	2546.83	4782.5	4457.5	2032	3848.5	3145.5	1625.5	241.17	3674	4420.67	2133	2601	4268.5	1224.17	1434	12047	2109.67	329	168.99	3314.33	54.67	68	72.83	69.68	42.67	94	76.67	2176.58
EC:4.3.1.14	3-aminobutyryl-CoA ammonia-lyase	775.33	2231.99	1776.49	78.33	664.46	4394.16	872.78	6269.49	429.25	1246	3391.33	7235.33	1199.33	1359.83	4222.67	2317.49	3115.33	1412.5	749.33	2119.83	978.66	883.33	934.99	866.01	5027.67	2126.49	1539.49	2409.5	2165.26
EC:4.2.2.8	Heparin-sulfate lyase	237.7	429.4	4162.2	967.2	4467.5	4201.2	1346.2	2996	734.2	2258.1	1259.6	3787.75	950.8	180.4	3211.2	869.4	483.7	1630.8	1380.4	2415.3	1003.5	2414.3	307.2	4701.6	3930.3	1266.7	2776.5	6184.6	2162.63
EC:3.5.99.7	1-aminocyclopropane-1-carboxylate deaminase	60.38	13113.6	12357.7	2966.5	8273	951.33	1856.5	958.5	311.65	399.5	1081.5	1198	677.67	572.17	403.84	1107	7938.5	2100	458.93	368.73	1138.22	141.64	218.61	93.5	125.48	83.93	318	93.14	2120.27
EC:1.13.11.49	Chlorite O(2)-lyase	155.87	3487	1702.8	4243.52	10188.8	2020.31	5088.81	1081.98	335.17	2878.23	3185.68	1504.05	984.11	3318.22	803.72	1742.71	4316.08	4144.58	907.56	2151.39	3387.94	238.03	193.39	379.79	193.05	144	312.34	192.47	2117.2
EC:1.1.1.130	3-dehydro-L-gulonate 2-dehydrogenase	3613.57	2326.72	1653.34	5961.76	1945.66	5990.01	1100.28	3086.82	1382.16	1937.8	1353.9	1947.26	2601.34	1390.64	7432.8	2661.08	2772.49	1403.62	342.92	1270.51	1385.73	398.1	414.48	652.44	439.26	1056.76	491.82	1572.17	2092.34
EC:5.3.3.10	5-carboxymethyl-2-hydroxymuconate Delta-isomerase	109.92	3012	5989.05	5542.68	6064.85	2205.38	2754.5	511.92	509.87	1487.2	2839.77	1401.58	852.03	1253.53	451.3	702.22	16602.4	2375.82	767.28	713.78	1499.42	82.99	136.38	105.26	106.34	74.94	118.68	100.9	2084.71
EC:1.8.5.3	Dimethylsulfoxide reductase	5123.91	1213.5	2297.58	3354.77	911.58	2178.25	1537.44	2661.78	384.67	1146.02	1863.89	2870.5	1994.77	930.16	503.66	4234.34	2730.66	3718.31	687.13	7439.78	1832.06	988.81	1642.58	1660.09	542.05	914.11	2093.57	793.99	2080.36
EC:1.14.12.10	Benzoate 1,2-dioxygenase	79.06	3527.66	4018	5875.56	7940	1428.32	2664.8	848.54	664.8	1270.8	1649.4	952.8	1227.74	2955	517.2	554.74	14783.3	1768.4	790.06	696.14	3162.5	119.74	139.26	118.66	100.1	78.7	112.36	98.26	2076.49
EC:4.2.1.90	L-rhamnonate dehydratase	3578.16	3695	4128.33	4824.8	2692.83	2466	2782.47	1723.31	358.67	4335.93	3526.86	2087.46	3394.97	3325.33	1320.08	1620.63	4384.12	1994.06	451.69	1171.26	2867.53	100.7	354.86	231.71	106.73	93.93	181.95	118.59	2068.5
EC:1.1.2.8	Alcohol dehydrogenase (cytochrome c)	52.7	11822	11445	2487	3579.83	791	2510.6	1872.5	449	1722.87	1788.33	511.9	1089.4	2178.84	461.8	694.33	8898.57	1163.07	795.08	697.75	1657.55	129.33	170.58	200.17	210.59	124.75	220.25	181.92	2068.1
EC:4.4.1.25	L-cysteate sulfo-lyase	65.89	3046.13	3014	2706.83	1894	2367.33	2501	3849.17	523.64	3902.67	3374.84	1684.5	3552.83	2658.17	7738.5	1629.51	4407.33	2533.67	292.77	376.91	2422.64	174.63	159.29	346.68	281.98	744.1	297.01	1310.13	2066.29
EC:1.1.1.335	UDP-N-acetyl-2-amino-2-deoxyglucuronate dehydrogenase	111.33	1342.49	146.49	955.33	658.34	425.33	1493.16	1380.49	808.5	712	749.16	1095.83	1087.16	2414.33	3297.5	817.66	1876.33	1569.5	4592	1859.83	1757.16	1533.66	829.33	1506.01	15005.2	5603.66	1556.49	2563.67	2062.43
EC:2.6.1.22	(S)-3-amino-2-methylpropionate transaminase	3628.81	4918.97	2732.05	4582.19	2895.17	1721.16	3492.26	1864.23	560.08	2152.95	1456.12	2995.35	1517.88	3737.67	1048.17	1888.01	2396.34	3065.54	824.95	3704.94	3831.28	227.12	301.41	242.29	327.28	699.12	427.42	459.71	2060.66
EC:3.4.15.6	Cyanophycinase	54.63	3705.49	6301.48	2548.54	6103.09	1555.2	4031.11	2508.7	198.23	1757.87	2753.19	2924	3066.29	3223.87	968.18	3845	3996.44	2869.08	224.77	567.59	3148.84	119.98	217.15	119.07	263.36	123.77	207.75	178.81	2056.48
EC:1.6.1.1	NAD(P)(+) transhydrogenase (Si-specific)	3665.5	2362.46	4772.13	5206.82	6782.18	3165.05	3201.69	1083.4	376.09	1999.29	2366.96	2007.54	890.99	1089.2	621.13	1461.18	3285.75	3647.5	963.48	3989.02	2509.38	194.52	252.13	256.77	224.25	194.34	339.9	202.9	2039.7
EC:5.1.3.30	D-psicose 3-epimerase	251	1755	2675.17	425.5	1539	1888.83	4028	3908.5	404	3344	3124.5	2333	1882.5	2642	5828.17	5544	1730.5	2168.5	626	2522.83	673	1271	979.83	1055.83	857.5	1075	746.5	1533	2029.02
EC:5.1.3.31	D-tagatose 3-epimerase	251	1755	2675.17	425.5	1539	1888.83	4028	3908.5	404	3344	3124.5	2333	1882.5	2642	5828.17	5544	1730.5	2168.5	626	2522.83	673	1271	979.83	1055.83	857.5	1075	746.5	1533	2029.02
EC:4.2.2.1	Hyaluronate lyase	69.35	693.84	1873.25	3498.08	1716.5	3457.08	1084.5	3172.34	456.99	1383.59	4471.59	1346.25	6951	3936	7312.67	3878.34	2544.42	3434.3	223.84	212.5	2058.08	75.66	126.01	239.76	237.01	658.17	122.01	1231.99	2016.61
EC:3.6.1.63	Alpha-D-ribose 1-methylphosphonate 5-triphosphate diphosphatase	3623.29	2144.62	3337.18	5104.63	3166.28	1388.28	3507.3	1419.89	163.02	2619.12	2370.03	2991.14	865.46	1423.33	745.66	1029.55	9709.7	3420.26	265.23	2149.82	674.38	451.75	576.25	492.22	1210.74	554.86	450.4	405.23	2009.27
EC:2.7.1.53	L-xylulokinase	3693.98	2934.37	3077.18	6117.93	1557.28	4899.95	1784.77	1588.73	1227.54	2342.83	2036.89	2495.27	2392.84	2242.3	2182.3	2524.98	3909.9	1212.39	433.54	2619.81	928.44	440.85	554.57	777.58	284.29	691.43	543.77	509.99	2000.2
EC:1.14.19.3	Acyl-CoA 6-desaturase	91.84	2290.5	3061.63	7837.35	6704.6	1892.13	2053.5	1123.33	615.2	991.53	2079.42	1216.33	1257.03	1511.37	598.97	1834.3	9112.46	1899.73	1648.53	860.19	5641.57	206.9	216.63	265.42	249.67	180.95	313.6	226.23	1999.32
EC:5.1.3.22	L-ribulose-5-phosphate 3-epimerase	3697.4	2641.92	2577.15	2534.91	1724.13	1334.67	1172.51	2674.18	528.67	1856.91	1598.95	2016.72	983.99	2694	8964.42	4409.71	2482.23	2202.03	498.86	2641.72	728.11	385.82	801.14	804.18	626.38	1216.45	532.22	1609.56	1997.82
EC:3.1.3.4	Phosphatidate phosphatase	3660.54	2959.67	3238.88	7921.23	5364.68	5931.55	2009.36	1347.24	1055.41	1591.46	1701.29	2241.37	1883	1922.87	468.8	2034.85	2032.41	1915.83	281.5	3748.76	1179.86	119.5	186.66	157.69	162.63	157.6	228.15	150.63	1987.62
EC:3.1.3.81	Diacylglycerol diphosphate phosphatase	3660.54	2958.67	3238.88	7921.23	5364.68	5931.55	2009.36	1347.24	1055.41	1591.46	1701.29	2241.37	1883	1922.87	468.8	2034.85	2032.41	1915.83	281.5	3743.76	1179.86	119.5	186.66	156.69	161.63	157.6	228.15	148.63	1987.26
EC:3.5.1.96	Succinylglutamate desuccinylase	3644.2	12065.5	11029.1	4338.48	2557.93	1464.38	1443.11	726.91	261.44	1492.13	1209.71	1739.29	313.75	1232.03	399.13	1128.43	1894.42	2526.09	393.55	3588.95	1058.16	103.89	167.85	125.85	145.61	121.91	185.06	119.85	1981.31
EC:2.7.1.19	Phosphoribulokinase	3644.53	10597.7	11113	2641.8	2284.28	1108.62	2363.96	820.07	106.34	1338.66	908.36	1502.54	1161.36	2218.5	398.63	1531.38	2670.35	2595.04	165.4	3823.72	470.55	278.79	219.7	225.09	267.95	170.74	312.58	241.76	1970.76
EC:2.3.2.10	UDP-N-acetylmuramoylpentapeptide-lysine N(6)-alanyltransferase	10995.5	916.45	1695.95	3538.9	564.78	3130.95	702.2	1659.72	246.8	2622.65	4391.63	1369.68	6858.33	3954.23	678.97	3216.12	2657.4	2932.42	160.23	61.33	2117.12	60.28	184.83	160.68	94.77	35.87	52.27	80.18	1969.29
EC:1.14.99.46	Pyrimidine monooxygenase	3628.15	4393.7	6111.13	5470.91	2572.08	2654	2342.57	1177.85	228.99	3055.2	2549.25	2026.82	1627.98	2413.83	847.38	1341.09	3923.48	2361.78	169.83	3116.9	1563.01	103.38	118.78	96.79	122.37	93.71	157.84	86.77	1941.27
EC:1.2.1.72	Erythrose-4-phosphate dehydrogenase	3640.83	11189	10853.2	3338.8	4152.78	1126.12	1479.36	709.57	206.84	1073.46	1298.36	1701.64	322.96	915	369.83	1216.38	1813.45	2002.64	436.9	3467.22	936.75	114.79	182.2	134.09	154.45	132.24	204.58	132.76	1903.79
EC:1.13.11.1	Catechol 1,2-dioxygenase	97.7	2528.66	4095.5	3907.28	3540.66	1157.16	2768.9	889.27	798.9	1768.74	1786.86	1443.4	1151.54	2255.01	507.02	576.87	15681.1	2029.95	1150.03	807.9	3308.66	123.37	178.63	132.33	160.64	98.1	145.43	128.63	1900.65
EC:2.1.1.189	23S rRNA (uracil(747)-C(5))-methyltransferase	3739.83	3298.46	2799.68	6217.63	1788.28	5095.28	1898.69	1546.24	1052.68	1776.96	1856.02	2179.97	2245.8	3193.34	442	2573.38	2612.94	1842.3	450.07	3567.72	1007.17	129.96	207.03	175.09	174.44	168.57	266.75	167.09	1874.05
EC:6.3.2.35	D-alanine--D-serine ligase	1375.33	1317.66	1333.33	763.66	522.58	962.66	1029.5	3012.83	942.9	2426.49	2724.24	2259.17	534.15	1546.99	7539.83	1101.08	930.33	1745.57	820.08	1478.25	1175.91	1463.01	1243.83	990.99	6019.09	2532.16	1215.58	3423.82	1872.54
EC:5.4.99.1	Methylaspartate mutase	1305.34	3642.83	1127.16	730.78	597	530.5	306.28	6849.28	81	1109.86	1319.72	12497.6	1308.11	1535.17	426.34	2411.24	350.08	1330.78	81.88	860.52	1376.04	3324.06	8301.38	412.08	111.81	126.86	153.08	148.52	1869.83
EC:1.1.3.46	4-hydroxymandelate oxidase	58.5	2132.5	4001.58	3590.17	3937.5	2967	3158.83	1748.33	202.92	3922.83	4420.67	1880.5	2420.66	4340.83	1152.66	1308.33	4361	1608.5	404.41	161.16	3398.41	63.5	62.16	84.74	67	47.67	95.59	83.24	1845.76
EC:1.1.1.140	Sorbitol-6-phosphate 2-dehydrogenase	7161.82	1742.2	4429.31	4611.7	2795.71	2237.85	3566.28	1706.21	127.83	2381.56	2392.42	1733.8	955.94	2702.16	382.56	2708.01	2793.49	1738.04	260.33	2758.54	838.21	147.84	272.11	202.31	212.56	163.43	436.99	178.07	1844.19
EC:1.2.1.87	Propanal dehydrogenase (CoA-propanoylating)	101.73	732.04	650.17	1247.59	709.66	1272.66	1651.95	3758.99	844.97	2192.96	3274.9	2258.1	1278.16	1505.12	9197.46	2835.74	1153.49	2304.45	863.08	2531.17	1179.05	622.78	1254.81	944.75	1196.11	2473.09	808.64	2702.99	1840.95
EC:2.4.99.16	Starch synthase (maltosyl-transferring)	3188.49	1599.03	2643.68	1732.02	2579.6	1080.98	2696.08	2102.77	712.15	3523.1	2567.68	4699.4	2284.98	2531.64	793.11	3115.06	2972.73	3556.32	929.95	759.5	3498.16	232.64	335.86	429.14	238.84	204.92	314.03	218.4	1840.72
EC:2.8.3.19	CoA:oxalate CoA-transferase	3607.19	1059.51	2449.08	2930.49	8415.95	1329.83	1511.95	1543.68	346.41	2159.68	1969.85	947.17	1106.33	2281.5	2124.16	2863.35	926.84	1323.51	349.93	1410.5	473.67	512.66	959.19	509.27	3344.35	2536.51	1073.1	1471.23	1840.6
EC:4.1.2.20	2-dehydro-3-deoxyglucarate aldolase	3659.91	1611.2	3149.85	2868.97	1556.95	763.62	1519.78	2546.2	496.34	2936.79	1839.7	2471.14	1941.8	2763	2662.66	2090.22	2265.03	2638.33	701.4	1899.55	1852.16	548.38	667.81	405	2244.16	1154.2	663.21	1573.52	1838.96
EC:4.2.1.28	Propanediol dehydratase	129.78	1732.9	1471.99	1215.5	806.99	1594.99	368.51	3541.94	453.48	2814.68	4324.99	2833.48	346.8	1499.05	5973.61	1173.57	970.25	2785.52	773.36	4560.58	528.97	1021.9	1062.77	1390.01	2171.12	2259.28	669.26	2802.56	1831.35
EC:1.1.1.219	Dihydrokaempferol 4-reductase	118.75	3949.64	3924.3	5853.54	2881.5	1379.66	2090.96	849.03	315.33	2972.86	2665.8	1073.67	2348.6	2857.04	2642.66	2347.13	3596.03	2958.99	763.02	1444.9	742.54	176.74	786.12	389.69	353.31	783.86	453.57	537.26	1830.59
EC:1.2.3.3	Pyruvate oxidase	9621.7	585.61	694.27	1851.05	8936.79	712.36	5759.55	958.42	341.08	2028.55	2605	943.32	2472.61	2078.52	308.25	1052.68	1513.08	1476.27	289.36	2003.17	351.66	424.94	626.29	616.89	286.9	921.24	1005.36	562.9	1822.42
EC:2.7.1.22	Ribosylnicotinamide kinase	3653.16	2553.46	2869.68	5977.88	2438.78	5054.28	2394.36	1360.41	1091.34	1346.96	2162.69	2175.64	1910.47	1825.67	523	2105.38	2244.94	1922.8	365.57	3567.05	815.67	193.96	212.53	255.09	288.77	754.07	398.08	469.59	1818.97
EC:5.5.1.2	3-carboxy-cis,cis-muconate cycloisomerase	104.58	2740.62	3820.17	2294.81	1829	799.66	3093.18	1329.55	687.72	2074.26	2690.09	2387.81	1481.48	2094.83	643.77	961.45	10271.7	3427.82	956.68	1499.32	3626.11	295.9	275.46	386.58	225.92	266.23	321.01	304.3	1817.5
EC:1.1.1.380	L-gulonate 5-dehydrogenase	3645.21	3477.85	2599.02	2483.82	2006.11	1542.79	1136.98	2169.57	401.09	1677.87	1280.68	1918.02	1278.83	2792	7474.83	4341.78	1578.75	2323.04	233.94	1276.4	847.41	244.88	584.78	480.65	393.36	885	356.91	1404.79	1815.58
EC:2.4.1.11	Glycogen(starch) synthase	157.33	2386.99	957.49	1644.33	487.34	1799.49	1334.66	1072.99	1048.5	909	707.83	1395.33	555.33	2517.83	2148.84	1215.82	1625.83	2281.5	2089.66	3508.66	4711.32	2788	1522.65	1713.34	4102.67	2239.49	1802.49	1767.83	1803.3
EC:3.5.2.5	Allantoinase	3687	1245.08	2547.13	3908.97	4977.69	2365.55	2040.21	1311.47	404.77	2943.65	2078.67	1367	662.33	2538.24	4429.17	1594.81	1961.08	3216.22	550.93	1834.21	821.86	451.51	299.09	460.28	573.34	817.52	694.46	610.66	1799.75
EC:3.4.19.1	Acylaminoacyl-peptidase	1504.27	3263.64	3093.3	2996.69	2071.61	2181.72	2509.94	1631.64	265.32	4911.86	4328.5	2022.97	3212.5	3298.22	1214	1485.22	4559.5	1824.3	231.25	154.73	2489.71	87.98	206.34	207.33	74.09	46.83	89.61	79.33	1787.23
EC:1.1.3.21	Glycerol-3-phosphate oxidase	56.26	680.23	1706.27	3872.27	4432.67	3550.17	3530.67	1600.74	175.74	1639.83	5356	1506.73	6879.56	3182.25	586.4	3080.54	2691.63	2733.37	138.06	124.96	1980.89	93.03	14.56	106.03	41.57	30.63	42.84	58.79	1781.88
EC:2.6.1.102	GDP-perosamine synthase	65.34	1056.35	1918.34	1928.16	1344.83	820.34	432.01	2207.68	824.32	490.84	924.18	569.17	516.67	550	7114.5	1791.02	7099.51	2825.35	915.66	682.68	2131.33	206.17	297.19	382.69	572.5	1026.83	3120.66	8059.84	1781.22
EC:3.2.1.141	4-alpha-D-((1->4)-alpha-D-glucano)trehalose trehalohydrolase	197.12	3445.03	3552.8	2589.09	2406	1124.91	2270.34	1800.16	435.67	1520.86	2908.74	1899.9	1035.31	2094.34	782.3	1650.16	9427.23	4536.31	1082.49	829.23	2538.7	169.33	236.82	281.48	225	165.59	338.09	221.56	1777.31
EC:3.4.11.19	D-stereospecific aminopeptidase	54.39	1646.29	1404	1846.33	7700	1183.16	1762	2472.84	605.72	1652.67	2069.17	806.5	1104.17	290.01	7353.5	1028.34	7543.66	2215.67	622.27	518.82	1189.89	184.46	229.54	336.76	431.4	1445.19	393.01	1603.13	1774.75
EC:1.1.1.203	Uronate dehydrogenase	29.5	2457.66	3250.17	2744.67	5245.67	1625.67	4312.17	753.17	438.33	2164.33	2121.17	1060	934.17	742.29	397.17	744.67	14984	2184.33	725.83	352.83	1446.83	149.5	141.33	217	107.34	75	128.17	109.33	1772.94
EC:2.7.1.59	N-acetylglucosamine kinase	3649.83	3201.13	2780.68	6479.77	1848.28	5294.12	1925	1356.38	985.01	1767.39	1625.55	2040.26	2049.94	1867.67	455	2306.34	1758.9	2005.44	272.43	3785.15	876.28	113.82	191.39	155.3	173.01	161	235.04	151.52	1768.27
EC:1.8.5.2	Thiosulfate dehydrogenase (quinone)	490.67	993.39	2943.6	4040.31	9154.76	2688.59	3570.87	920.58	173.76	3841.74	3046.22	1112.17	738.04	1053.68	699.68	1077.21	2156.75	2311.68	424.12	2331.62	1282.44	945.07	215.02	390.07	1052.26	348.25	1029.75	365.39	1764.2
EC:4.2.1.32	L(+)-tartrate dehydratase	7355.58	1990.58	2189.16	3977.44	1526.16	2698.84	580.44	2513.28	240.64	1166.86	1941.72	4566.42	928.94	1842.5	2277.66	1351.92	1853.08	1391.28	377.08	2361.16	791.34	570.34	532.12	640.76	862.08	969.72	596.74	1210.3	1760.86
EC:1.2.99.5	Formylmethanofuran dehydrogenase	120.76	2480.59	1636.39	60.33	1970.34	887.66	1589.46	1939.66	622.08	490.6	1824.33	2721.7	1359.03	5197.83	2829.4	4216.99	1522.36	2999.2	1018	2686.33	378.23	765.66	1050.83	930.17	3508	1779.99	585.82	2048.67	1757.87
EC:2.7.1.166	3-deoxy-D-manno-octulosonic acid kinase	65.83	12903.8	8298	4338.83	2984.5	4602.67	1423	781.67	995.92	753.5	1448.33	1413.33	2036.83	1414.17	175.17	1180.83	1599	784.5	203.83	273.25	806.01	66.33	86.24	85.59	82.58	82.91	136.34	95.67	1754.24
EC:2.1.1.219	tRNA (adenine(57)-N(1)/adenine(58)-N(1))-methyltransferase	3139.62	1877.5	1260.38	2152.02	2257.6	1266.98	1975.98	1248.27	763.15	3147.9	983.35	4282.5	2585.41	2889.47	914.14	3034.56	3405.33	2344.92	1009.45	965.34	3224.11	331.64	586.36	542.31	958	659.75	330.03	510.9	1737.39
EC:2.1.1.220	tRNA (adenine(58)-N(1))-methyltransferase	3139.62	1877.5	1260.38	2152.02	2257.6	1266.98	1975.98	1248.27	763.15	3147.9	983.35	4282.5	2585.41	2889.47	914.14	3034.56	3405.33	2344.92	1009.45	965.34	3224.11	331.64	586.36	542.31	958	659.75	330.03	510.9	1737.39
EC:6.2.1.34	Trans-feruloyl-CoA synthase	46	4204.66	5806	4215.67	5777	2536	2610.33	1539.33	304.34	1851.33	3058.34	1360	1900.33	1010	861.99	895	3791.5	2490.67	662.33	371.99	2677.58	96.67	67.33	105.99	106.01	46.34	109.67	88.33	1735.38
EC:2.1.1.250	[Trimethylamine--corrinoid protein] Co-methyltransferase	90	7236.5	2310.5	130	3824	51	859.5	147	161.5	72	2958.5	2636.5	2500.5	6612	2249.5	9161.5	455.5	3450.5	66.5	1175.5	133.5	147.5	1068.5	386.5	172.5	156.5	144	203.5	1734.32
EC:2.1.1.289	Cobalt-precorrin-7 (C(5))-methyltransferase	728.45	5002.99	6832.31	1940.51	1562.59	1681.7	4325.58	4405.51	77.15	844.8	1315.72	8565.29	2079.93	1853.03	788.34	1304.29	1079.89	1574.72	118.79	640.19	804.03	72.68	118.34	85.94	93.58	93.53	162.54	108.73	1723.61
EC:2.1.1.196	Cobalt-precorrin-6B (C(15))-methyltransferase (decarboxylating)	729.45	4993.99	6827.31	1772.51	1575.59	1681.7	4428.08	4376.51	72.15	841.8	1175.72	8565.29	2138.93	1845.03	756.34	1303.29	1068.89	1574.72	117.79	641.19	797.03	71.68	119.34	85.94	91.58	93.53	162.54	108.73	1714.88
EC:4.1.1.70	Glutaconyl-CoA decarboxylase	378.32	2490	1252.66	1900	71	1568.34	797.16	2539.5	800.34	1571	2744.34	2022	261.5	1124.66	6516.66	1062.66	1308.16	1903.66	761.66	1353.5	826.66	1229.84	1067.5	572.66	5798.32	1978.66	1014.34	3030.32	1712.34
EC:5.5.1.1	Muconate cycloisomerase	89.03	2647.66	3777.5	4143.28	3401.16	1306.66	1988.9	582.27	427.07	1652.24	1478.53	1183.4	1127.87	1591.34	435.68	835.87	15006.1	1871.12	602.03	665.9	2434.41	90.04	116.13	87.99	90.14	64.27	93.43	76.3	1709.51
EC:4.2.2.6	Oligogalacturonide lyase	165.5	2202.13	4881.25	2898.75	1372.73	1742.83	2446.14	1151.69	371.14	2359.49	2388.72	2132.25	1370.58	2348.84	702	3014.39	3778.21	2935.44	704.27	3393.33	2177.58	562.45	176.85	129.41	360.73	1070.65	504.12	382.69	1704.43
EC:2.4.1.180	Lipopolysaccharide N-acetylmannosaminouronosyltransferase	3643.25	1826.08	3489.93	4265.63	1487.68	4335.03	2014.36	933.53	990.32	1797.21	1285.42	1971.47	1807.26	1843.96	541.83	2057.25	1966.27	1915.08	510.6	4049.65	555.9	1248.74	455.32	888.88	336.11	484.57	687.72	241.02	1701.07
EC:3.5.2.9	5-oxoprolinase (ATP-hydrolyzing)	57.67	3393.33	3745	3674.5	2040.5	3081	3011.5	1600	274	2133	2270.5	1749	1938.17	2314.17	766.92	1657	5492	4095.75	663	505.33	1718.5	306.5	163.5	182	216.34	113.5	230	188	1699.31
EC:5.1.99.3	Allantoin racemase	85.67	1932.45	2782.8	2739.43	4884.1	1077.13	1342.14	1058.14	725.59	1049.53	1526.27	1079.83	905.7	3556.87	715.8	556.14	8478.79	1985.31	1085.96	2430.17	4053.35	308	724.55	643.22	198.15	545.37	565.07	306.33	1690.78
EC:4.1.1.86	Diaminobutyrate decarboxylase	120.17	3177.17	3300.3	7481.26	6180.5	5331.62	2848.83	1022.97	1056.14	1626.03	2354.76	1966.46	1893.23	1852.04	340.98	1120.7	1734.45	1110.73	235.06	785.33	827.59	82.47	126.15	115	96.96	106.93	145.07	104.06	1683.68
EC:2.7.1.63	Polyphosphate--glucose phosphotransferase	3123.12	866.5	2290.38	1958.52	2274.6	994.98	2680.48	1570.27	628.65	3437.9	1402.85	3645.5	2533.91	3820.47	667.14	3135.06	3171.83	2956.92	765.45	496.34	3033.11	208.14	271.86	374.31	157.5	154.25	271.53	166.9	1680.66
EC:2.3.1.243	Lauroyl-Kdo(2)-lipid IV(A) myristoyltransferase	3647.83	2493.8	2745.68	5961.63	1623.78	5072.29	1533.36	1278.24	980.01	1338.46	1510.69	2122.97	1849.13	2349.67	441	1948.05	1918.61	2020.3	266.07	3573.72	878.92	113.96	193.53	161.09	172.44	166.57	245.75	160.09	1670.27
EC:3.1.3.37	Sedoheptulose-bisphosphatase	55.2	3147.2	4077.05	3194	3671.33	3443.5	2626.1	1481.5	222.25	2685.37	2374.83	1927.4	1597.4	2497.17	1064.55	1639.5	4291.4	3358.65	228.75	678.5	919.38	322	165	204.25	230	130	245.75	202.25	1667.15
EC:3.1.3.26	4-phytase	3601.33	2607.54	3460.83	4859.91	1524.08	1951.5	1443.47	1661.18	323.89	1892.33	1378.25	1354.25	1802.91	1710.5	870.33	1104.26	3510.74	1674.13	549.26	3366.14	1567.52	425.35	757.31	631.96	908.26	440.31	717.34	495.91	1663.96
EC:3.4.21.96	Lactocepin	58.08	1649.58	1698.48	3458.5	1067.83	3267.33	847.08	1514.58	406.68	1496.83	4645.75	1235.25	6921.15	3085.08	890.1	2857.25	2655.4	2446.21	1097.63	540.05	1954.41	325.43	118.61	66.55	851.98	301.58	112.11	728.38	1653.5
EC:1.1.1.53	3-alpha(or 20-beta)-hydroxysteroid dehydrogenase	24.34	534.66	896	3680	12570.7	725	3372	826.5	341	2162.34	1854.66	348	1024.34	2911.68	228.34	536	8214	1410.5	473	1357.66	1980.91	141	95	216	79.18	44.5	96.5	76	1650.71
EC:2.1.1.245	Co-methyltransferase	65	4872.5	2417.5	837	1854.5	476.5	7258	1899.5	147	1376	3227	4158	2875	2388.5	1107.5	5467.5	428	2570.5	209.5	657.5	243	110.5	436.5	175.5	265	199	187.5	172.5	1645.79
EC:2.7.1.100	S-methyl-5-thioribose kinase	138.18	1320.98	2318.02	845.4	2045.51	1541.7	808.98	2904.17	539	1658.04	1952.44	1274.32	667.11	666.32	8832.17	813.18	905.75	3472.18	573.74	3586.69	771.29	507.58	508.99	808.47	1127.86	1735.14	995.93	2423.82	1633.68
EC:3.2.1.3	Glucan 1,4-alpha-glucosidase	41	3500	3553	2632.5	2231	2428	3045	1407	195.5	3879.5	3399.5	1534	3195	2817	1226	1128	4764.5	1521.5	155	156	2294.33	60.5	48.5	69.5	50	42	73.5	61.5	1625.32
EC:3.1.21.1	Deoxyribonuclease I	4115.33	1189.96	3290.68	2865.3	1518.78	994.12	1529.36	1715.57	551.84	1178.96	1130.36	2894.64	1009.13	1487	770.83	1891.05	2231.28	2469.97	1064.57	4080.22	1935.08	474.46	893.37	678.42	1000.28	526.24	832.58	574.09	1603.34
EC:3.6.3.36	Taurine-transporting ATPase	3619.87	1793.62	4110.63	3373.94	1633.57	1410.38	1600.9	762.24	347.04	1647.42	1384.45	1401.29	778.56	1104.32	473.75	1174.93	8259.71	1809.92	520.03	3993.99	2221.92	113.49	416.98	260.82	131.07	119.15	201.87	132.95	1599.96
EC:1.3.1.43	Arogenate dehydrogenase	48.7	3176.2	3020.05	3131	3103.33	3337.5	2715.6	1293	207.25	2624.37	2442.83	1944.9	1478.4	2255.17	864.55	2003.5	3691.9	3833.65	213.25	651	882.38	321.5	166.5	195.75	233.5	128.5	231.75	201.25	1585.62
EC:3.4.24.55	Pitrilysin	3644.83	2480.46	2739.68	5928.63	1452.28	5033.95	1300.36	1044.24	966.01	1337.96	1267.69	2028.97	1837.47	1812.67	438	1946.05	1730.61	1741.3	265.07	3458.72	762.92	103.96	161.03	132.09	136.44	139.57	190.75	126.09	1578.85
EC:3.5.1.110	Peroxyureidoacrylate/ureidoacrylate amidohydrolase	3619.15	2685.7	4238.13	4082.41	2082.08	1781.5	2266.57	1016.85	167.49	2727.7	1955.25	1661.82	1191.48	2668.83	648.88	1063.59	2703.48	1936.78	193.83	3104.4	1002.01	90.88	111.78	92.79	115.37	134.71	146.34	81.27	1556.11
EC:3.8.1.5	Haloalkane dehalogenase	45	4140.5	2658.5	4785.67	1813.83	1413.5	1579.83	1166.83	298.25	1640.5	2850.33	1456	1566.16	2052.17	508.33	1455.33	4045.17	2894.5	663.66	660.58	3802.16	159.66	143.91	262.58	191.25	102.75	241.67	167.16	1527.35
EC:1.13.11.79	5,6-dimethylbenzimidazole synthase	49.2	1745.53	2387.72	3471.5	3157.83	1350.33	2694.6	1008	378.42	1658.87	1919	1417.9	1295.23	1538.67	497.55	1234.33	9160.07	2633.49	508.08	654.16	2334.88	341.5	219.16	215.75	244.68	135.17	244.25	213.59	1525.34
EC:6.4.1.5	Geranoyl-CoA carboxylase	30	2256	5178.4	2431.2	1125.8	1595.86	1629	618	526.34	924	2070.54	1012.8	790.06	675.06	337.26	383.6	14891.6	1993.4	994	645.6	1834.6	80.14	122.2	90.86	89.94	55.54	91.8	92.14	1520.2
EC:1.5.1.34	6,7-dihydropteridine reductase	4111.41	981.84	2754.03	5217.15	4662.23	1558.52	2097.97	1369.1	155.34	1582.43	1541.71	1836.36	821.08	1017.53	509.13	1315.43	1970.92	1653.31	239.19	3622.48	1141.66	291.43	478.85	455.56	156.24	149.41	657.89	196.56	1519.46
EC:2.3.1.187	Acetyl-S-ACP:malonate ACP transferase	90.03	1747.32	2977.05	3347.08	5190.25	1052.16	1874.24	803.85	338.72	1378.7	1498.25	1772.65	938.32	1183	366.3	929.42	8766.48	2447.86	425.01	2878.81	1776.23	80.35	119.39	96.87	102.85	75.14	106.76	83.33	1515.94
EC:2.7.7.66	Malonate decarboxylase holo-[acyl-carrier protein] synthase	90.03	1747.32	2977.05	3347.08	5190.25	1052.16	1874.24	803.85	338.72	1378.7	1498.25	1772.65	938.32	1183	366.3	929.42	8766.48	2447.86	425.01	2878.81	1776.23	80.35	119.39	96.87	102.85	75.14	106.76	83.33	1515.94
EC:2.6.1.98	UDP-2-acetamido-2-deoxy-ribo-hexuluronate aminotransferase	39.5	95.5	281.5	711	362	56.5	982.5	988	290.5	947.5	712.5	403.5	1007.83	980.5	3012	1069.5	1172	1277	4001	116.17	1022.5	548.5	186.5	194	13788.8	5267	777.5	1891	1506.51
EC:4.2.1.68	L-fuconate dehydratase	3045.54	544.33	1987.23	779.27	1983.3	1757.43	2084.73	1171.27	85.1	5681.6	671.1	6021.93	2994.83	1118.64	386.64	3878.06	2784.33	1536.87	115.9	320.99	2298.48	61.47	79.06	107.56	157.2	154.17	177.4	116.9	1503.62
EC:3.6.1.25	Triphosphatase	3622.83	10517	9660.18	2179.8	737.78	983.62	1031.36	505.07	51.84	1005.96	809.36	1085.64	214.63	764	290.33	1107.05	1123.78	1630.97	179.57	3395.22	327.08	84.46	140.37	110.42	126.78	106.24	174.58	101.09	1502.39
EC:1.11.2.4	Fatty-acid peroxygenase	35.67	27.85	278.84	1537.16	9851.5	1336.67	5191.51	2114.68	319.83	1771.84	2982.68	435.67	282	594	6793.5	843.35	568.34	2026.02	147.49	1347.84	330.15	208.34	175.35	393.35	228	657.99	123.16	1204	1493.1
EC:2.3.1.204	Octanoyl-[GcvH]:protein N-octanoyltransferase	16.18	940.9	254.1	1585.35	14761.3	1387.25	7487	429.45	69.26	2396.25	3549.25	836.2	1882.93	913.29	77.98	454.35	683.63	1620.62	173.85	1477.68	218.39	144.1	19.1	184.93	19.45	13.71	24.3	16.88	1487.06
EC:1.4.1.11	L-erythro-3,5-diaminohexanoate dehydrogenase	719.33	1651.99	1235.49	146	269.46	1165.16	650.11	5653.82	245	1180.33	2097.33	7342.33	392.66	1413.83	3528	290.49	1102.33	1485.83	532.66	1721.16	843.99	766.66	671.32	756.34	2270	1142.49	360.16	1974.49	1486.03
EC:1.16.1.3	Aquacobalamin reductase	3619.83	10517	9659.18	2179.8	754.28	983.62	1029.36	505.07	30.84	1008.46	435.36	1085.64	214.63	764	281.33	1107.05	1067.78	1615.97	150.57	3386.22	312.08	84.46	139.87	108.42	123.78	104.24	173.58	102.09	1483.73
EC:1.5.1.41	Riboflavin reductase (NAD(P)H)	3619.83	10517	9659.18	2179.8	754.28	983.62	1029.36	505.07	30.84	1008.46	435.36	1085.64	214.63	764	281.33	1107.05	1067.78	1615.97	150.57	3386.22	312.08	84.46	139.87	108.42	123.78	104.24	173.58	102.09	1483.73
EC:3.6.3.33	Vitamin B12-transporting ATPase	3619.83	10517	9659.18	2179.8	736.78	983.62	1029.36	505.07	29.84	1005.96	435.36	1085.64	214.63	764	281.33	1107.05	1067.78	1615.97	148.57	3386.22	310.08	84.46	139.37	108.42	123.78	104.24	173.58	100.09	1482.75
EC:3.1.4.14	[Acyl-carrier-protein] phosphodiesterase	3619.83	10517	9658.18	2179.8	736.78	983.62	1029.36	505.07	28.84	1005.96	435.36	1085.64	214.63	764	281.33	1107.05	1067.78	1594.97	148.57	3370.22	310.08	81.46	133.37	103.42	119.78	103.24	164.58	98.09	1480.28
EC:4.1.1.68	5-oxopent-3-ene-1,2,5-tricarboxylate decarboxylase	98.25	2294.66	6164.45	2969.16	1309.65	1030.31	1608	495.59	134.9	1509.9	1993.5	1034.61	649.34	1264.5	205.5	446.09	15216.9	1374.99	346.81	449.55	301.24	50.09	75.31	57.66	50.9	51.34	83.81	65.66	1476.17
EC:3.1.2.23	4-hydroxybenzoyl-CoA thioesterase	37	1653	2908.75	2078.67	3828	770.5	2507.33	935.83	336.92	801.33	3355.67	1694.5	1390.66	1156.33	563.41	768	9631	2626.25	1137.08	445.16	1708.58	104	144.33	142.91	127.5	84.67	197.42	128.91	1473.7
EC:2.7.1.76	Deoxyadenosine kinase	17.25	2330.5	1392.25	1899	8671.65	406	5939.5	736.55	180.6	1917.5	2882	962.55	1544.2	1994.75	442.75	968.15	894.25	1609.5	70.45	1973.05	171	361.4	636.7	519.65	273.05	921.25	1003.8	543.75	1473.68
EC:3.1.31.1	Micrococcal nuclease	52.85	1640.15	304.6	1817.35	8823.5	1059.25	4841.5	1059.4	121.9	2509.75	2739.75	1157.4	604.9	2140.17	427.15	1437.2	1860.55	3254.2	148.15	1945.8	1451.4	205.45	232.4	253.45	257.65	111.05	416.75	235.55	1468.19
EC:4.2.1.104	Cyanase	38.2	11021	9320.3	2024.14	1052.5	733.5	1546.24	455.64	240.5	541.63	716.86	588.19	621.21	306.17	239.8	271.29	8167.69	710.04	462.86	628.93	654.16	70.36	92.36	107.21	122.74	77.93	122.79	97.43	1465.42
EC:3.1.2.28	1,4-dihydroxy-2-naphthoyl-CoA hydrolase	3634.04	566.91	3569.18	4458.13	2692.28	1366.78	1949.69	906.07	191.24	1938.12	1662.36	1751.64	1225.63	1082.83	598.66	2085.22	1532.78	3006.8	369.83	3735.04	779.72	241.6	324.73	254.17	214.17	251.42	272.08	192.56	1459.06
EC:1.1.1.173	L-rhamnose 1-dehydrogenase	35	2995	3021	2618	1703	1979	2421	1182	188	3778	3331	1508	3192	2810	1061.75	1125	3866	1340.25	148	55	2229	40	25	21.5	24	23	33	25	1456.34
EC:1.1.1.377	L-rhamnose 1-dehydrogenase (NADP(+))	35	2995	3021	2618	1703	1979	2421	1182	188	3778	3331	1508	3192	2810	1061.75	1125	3866	1340.25	148	55	2229	40	25	21.5	24	23	33	25	1456.34
EC:1.1.1.378	L-rhamnose 1-dehydrogenase (NAD(P)(+))	35	2995	3021	2618	1703	1979	2421	1182	188	3778	3331	1508	3192	2810	1061.75	1125	3866	1340.25	148	55	2229	40	25	21.5	24	23	33	25	1456.34
EC:1.14.14.9	4-hydroxyphenylacetate 3-monooxygenase	8898.96	1779.87	1594.85	1608.83	7549.45	1601.78	2376	749.92	185.1	1432.7	2099.5	754.18	427.17	1383	270.5	288.42	1101.58	1635.12	396.21	539.72	3094.34	87.56	91.81	84.83	71.09	66.1	114.28	70.47	1441.19
EC:1.2.1.9	Glyceraldehyde-3-phosphate dehydrogenase (NADP(+))	91.62	1519.91	7399.52	1068.98	884.36	1222.74	1237.91	2091.84	741.26	434.48	939.59	1052.77	552.15	365.48	7126.69	844.54	972.06	1704.43	1406.01	973.72	1362.77	461.26	617.53	325.04	1123.66	873.73	434.36	2460.33	1438.88
EC:2.6.1.44	Alanine--glyoxylate transaminase	57.4	11198.1	8048.6	1025.5	1083	601.17	1396.7	1149.5	231.5	720.4	735	1387.8	1080.13	1782	590.1	884.5	1692.3	1742.8	450	1134	353.68	240.83	437.5	350.83	591.5	417.5	311.67	441.5	1433.41
EC:1.1.5.6	Formate dehydrogenase-N	7183.7	988.54	4418.16	4234.6	1362.16	1691.5	1482.94	983.45	43.74	2006.19	865.72	2139.75	379.77	1493.83	562.66	2211.93	2114.4	2068.12	188.31	1865.26	502.37	122.37	193.75	149.59	182.85	166.46	259.4	152.82	1429.08
EC:2.7.8.14	CDP-ribitol ribitolphosphotransferase	9933.25	1626	344	723.25	2718	757.75	2542.5	533.75	258	2033.75	2160	1383.5	670	2405.75	1055.75	2318	528	2454.5	265	1866	463.5	223	1150.5	495	153.5	256.25	238.25	279.75	1422.73
EC:1.1.1.305	UDP-glucuronic acid oxidase (UDP-4-keto-hexauronic acid decarboxylating)	3612.87	1363.29	2317.93	2730.55	816.03	898.78	1233.72	1038.06	683.6	1471.46	1030.11	1410.06	231.05	1494.5	4027.33	1212.63	1091.36	1319.51	1012.32	2113.48	589.79	1755.92	353.09	262.38	1266.4	1732.53	654.48	2076.73	1421.43
EC:2.1.2.13	UDP-4-amino-4-deoxy-L-arabinose formyltransferase	3612.87	1363.29	2317.93	2730.55	816.03	898.78	1233.72	1038.06	683.6	1471.46	1030.11	1410.06	231.05	1494.5	4027.33	1212.63	1091.36	1319.51	1012.32	2113.48	589.79	1755.92	353.09	262.38	1266.4	1732.53	654.48	2076.73	1421.43
EC:2.1.1.174	23S rRNA (guanine(1835)-N(2))-methyltransferase	3613.7	10506.5	9656.33	2177.55	734.83	760.25	968.11	499.24	26.24	1005.93	432.11	1067.96	188.72	762.33	219.33	607.63	1066.62	1287.02	85.69	3243.58	242.32	63.49	106.39	76.25	90.44	79.14	124.13	74.45	1420.22
EC:1.5.1.33	Pteridine reductase	37	11050.5	8451.5	1461.42	1838.5	771	1584.83	848.83	129.25	697.83	1570	500.5	1033.33	1470	198.83	757.5	3550.5	1764.33	462.83	366.08	398.58	87.83	112.08	130.41	99.08	77.75	179.67	118.49	1419.59
EC:2.6.1.45	Serine--glyoxylate transaminase	57.4	11198.1	8048.6	1025.5	1083	601.17	1396.7	1149.5	231.5	720.4	734	1387.8	1080.13	1782	590.1	655.5	1692.3	1588.8	450	1134	353.68	238.83	437.5	350.83	591.5	417.5	309.67	441.5	1419.55
EC:2.6.1.51	Serine--pyruvate transaminase	57.4	11198.1	8048.6	1025.5	1083	601.17	1396.7	1149.5	231.5	720.4	734	1387.8	1080.13	1782	590.1	655.5	1692.3	1588.8	450	1134	353.68	238.83	437.5	350.83	591.5	417.5	309.67	441.5	1419.55
EC:3.3.2.1	Isochorismatase	3621.58	1403.04	2262.43	2726.55	9476.53	735.45	1237.11	626.57	186.84	1437.96	458.11	1335.89	247.05	815.5	237.33	908.8	2346.78	1768.22	426.82	3352.22	3090.33	124.46	156.12	135.42	123.03	107.74	181.83	132.09	1416.49
EC:2.7.1.60	N-acylmannosamine kinase	3611.33	2160.92	2601.33	5649.05	1596.83	4767.42	1773.22	1258.56	965.84	1189.93	1532.44	2004.79	1832.89	1521.67	375	1398.46	1682.37	708.97	180.86	1086.01	658.12	89.78	158.69	122.05	142.81	134.26	188.29	120.76	1411.17
EC:3.5.3.26	(S)-ureidoglycine aminohydrolase	3595.62	1692.17	2552.72	3284.28	2788.55	862.51	1822.23	800.43	197.84	1990.33	1360.75	994.49	691.21	1642.83	2011.67	733.94	7393.45	1101.25	271.55	1276.97	526.98	149.27	212.65	166.75	275.04	421.65	239.13	363.85	1407.86
EC:6.5.1.4	RNA 3'-terminal-phosphate cyclase (ATP)	3554.83	1230.5	1742.03	3299.6	905.73	895.77	1386.66	1431.83	162.34	1173.33	1524.77	1015.57	1695.19	627.53	408.79	1257.97	9252.8	2473.7	523.83	738.79	1634.8	270.57	435.1	448.26	119.63	114.77	655.9	169.89	1398.23
EC:5.4.99.15	(1->4)-alpha-D-glucan 1-alpha-D-glucosylmutase	210.41	2315.53	2210.55	2677	2113.25	943.91	1908.32	1481.89	381.24	1276.2	2199.33	1745.15	858.4	2006.84	706.14	960.41	3041.98	3918.47	788.58	3110.48	2484.67	160.21	226.8	265.7	224.84	156.25	306.89	216.87	1389.15
EC:1.1.1.108	Carnitine 3-dehydrogenase	41.25	775.33	2066.75	1289	3121.75	1687	2599	2516.25	361.25	1733.5	3981	1211.75	457.67	868.42	2675.25	358.75	584.25	3601.5	594.25	2266.75	900.5	513	268.5	600.75	1109.42	764.25	197.5	1613.75	1384.23
EC:3.1.21.7	Deoxyribonuclease V	3615.2	1614.49	2424.98	3727.97	892.28	1439.78	2057.29	1156.4	133.59	1528.99	1516.19	1991.54	1219.53	1095.5	559.3	1694.38	2700.18	2328.2	226.23	3577.79	1526.87	130.79	209.11	146.99	171.03	138.16	438.42	151.41	1371.88
EC:1.2.1.91	3-oxo-5,6-dehydrosuberyl-CoA semialdehyde dehydrogenase	97.7	1514	1615.1	3407.2	7071.7	990.86	2384.23	1216.1	475.6	1368.93	1614.7	1238.83	1114.86	2128.33	319.43	1187.2	2620.3	2479.4	878.39	798.3	2907.95	97.03	136.99	153.33	120.33	99.77	187.3	120.29	1369.43
EC:3.3.2.12	Oxepin-CoA hydrolase	97.7	1514	1615.1	3407.2	7071.7	990.86	2384.23	1216.1	475.6	1368.93	1614.7	1238.83	1114.86	2128.33	319.43	1187.2	2620.3	2479.4	878.39	798.3	2907.95	97.03	136.99	153.33	120.33	99.77	187.3	120.29	1369.43
EC:4.7.1.1	Alpha-D-ribose 1-methylphosphonate 5-phosphate C-P-lyase	3611.29	1111.62	2646.18	3637.63	2621.28	897.78	2702.8	1073.89	93.02	2399.62	1910.03	2237.14	558.46	918.33	650.66	805.55	2426.7	1959.26	189.73	1883.82	520.88	271.75	516.25	412.72	1098.74	502.86	367.4	311.23	1369.17
EC:2.4.1.230	Kojibiose phosphorylase	121.52	43.69	324.84	447.49	556.83	1232.17	269.01	4325.52	677.31	902.18	1518.02	386.17	302.67	91	14579	761.36	344.18	2101.52	395	701.35	416.83	343.33	342.2	677.2	975.84	1661.5	296.17	3509.33	1367.97
EC:2.4.2.12	Nicotinamide phosphoribosyltransferase	59.71	2255.12	2750.2	4187.18	2553.4	3295.22	1548.62	330.83	981.29	651.5	1836.63	1035.98	1741.79	1223.54	453.09	648.55	7791.38	1188.04	158	2613.63	678.72	48.27	50.65	51.73	42.84	33.26	39.53	37.72	1367.37
EC:5.1.1.4	Proline racemase	93.5	1364.5	1140	1993.5	3992.12	603.5	5481.12	976	306.34	2303.5	2923	1070.5	1233.5	1769.5	2556.92	1117.66	625.5	1504.25	359.08	2752.5	240.91	289.84	351.83	417.83	517	1063	376.67	586.5	1357.5
EC:2.3.1.210	dTDP-4-amino-4,6-dideoxy-D-galactose acyltransferase	3631.83	1814.46	2733.68	4257.63	1441.28	3700.95	1181.36	678.24	943.01	1250.46	1027.69	1640.97	1592.47	1807.67	420	1289.05	1724.61	1602.3	249.07	3380.72	495.92	93.96	142.53	112.09	124.44	110.57	173.75	112.09	1347.6
EC:2.4.1.325	TDP-N-acetylfucosamine:lipid II N-acetylfucosaminyltransferase	3631.83	1814.46	2733.68	4257.63	1441.28	3700.95	1169.36	678.24	943.01	1250.46	1027.69	1640.97	1592.47	1807.67	420	1289.05	1724.61	1602.3	249.07	3380.72	495.92	93.96	142.53	112.09	124.44	110.57	173.75	112.09	1347.17
EC:3.1.3.10	Glucose-1-phosphatase	7126.7	1362	3178.51	5987.63	1207.11	2476.12	1184.94	1136.2	37.61	1742.13	499.36	2153.31	337.8	970.83	423.16	1841.05	1470.87	1163.83	107.14	1335.31	681.36	107.91	160.12	123.67	152.26	138.6	218.37	128.71	1337.59
EC:3.8.1.3	Haloacetate dehalogenase	32.37	1812.36	2062.8	2583	630	348.33	2810.1	1058	219.17	1648.2	2072.67	1971.9	1564.9	778.17	408.97	746.66	9735.07	2764.74	531.16	530.49	2103.05	121.67	133.99	163.83	171.18	97.17	212	135.17	1337.4
EC:4.1.3.25	(S)-citramalyl-CoA lyase	35.4	2706.9	2133.1	3586.25	2993.5	1335.5	2607.2	802.5	330	938.4	2532.5	1749.3	732.63	1779.5	515.1	1468.33	3530.47	2515.47	352.33	632	2518.85	326.83	175.83	210.67	223.67	122	222.5	196.17	1331.17
EC:1.21.4.4	Betaine reductase	128	954.5	1116.67	432.5	1510.74	1692.5	2450.24	799.5	557.75	1515.5	1061.5	1607	1774.5	1825	4028.5	2230.83	1566	742.5	649	2572.17	851	671.67	800	854.5	1297	1368.5	722.17	1066.67	1315.94
EC:1.14.13.40	Anthraniloyl-CoA monooxygenase	32.67	1646	2208.75	2647.67	2693	1367	1741.83	738.33	172.92	1344.33	2412.67	825	1271.66	1125.33	467.33	1514	8908	2783.5	606.58	281.49	1225.08	65.5	73.83	106.41	72.17	37.67	134.92	69.41	1306.18
EC:1.1.1.122	D-threo-aldose 1-dehydrogenase	28.38	2858.12	3453.42	2978.5	3470.5	1604.16	2449.83	1005	446.07	2550.5	2573.16	913.5	1338.5	1661.84	644.09	850.83	2506.83	1336.75	628.18	471.06	1822.3	103.47	148.61	134.08	160.48	94.1	145.42	124.89	1303.66
EC:4.2.2.20	Chondroitin-sulfate-ABC endolyase	151.8	697.42	1540.19	912.55	1580	2285.1	1252.8	1902.24	726.44	1754.15	886.65	1967	790.75	302.45	1415.05	723.15	492.44	1195.1	1375.35	1687.96	789.29	1072.3	289.45	2035.4	2546.09	1113.23	1845.05	2845.98	1291.98
EC:4.2.2.21	Chondroitin-sulfate-ABC exolyase	151.8	697.42	1540.19	912.55	1580	2285.1	1252.8	1902.24	726.44	1754.15	886.65	1967	790.75	302.45	1415.05	723.15	492.44	1195.1	1375.35	1687.96	789.29	1072.3	289.45	2035.4	2546.09	1113.23	1845.05	2845.98	1291.98
EC:3.1.3.70	Mannosyl-3-phosphoglycerate phosphatase	3564.58	10189.8	8515.83	1923.72	596.83	1392.12	602.11	568.9	29.09	406.96	74.11	780.06	152.88	265.17	537.33	428.46	638.12	1233.72	149.92	3046.72	368.83	71.62	91.87	102.76	92.62	75.07	131.5	84.93	1289.84
EC:1.8.2.2	Thiosulfate dehydrogenase	39	499	1022	2406.25	6378	830.67	2518	761	209.17	1049	2030.67	867.5	614.83	1306.5	394.83	1284	7786	1376.67	217	1733	310.25	179.34	360	282.16	462.67	331.17	170.33	322.17	1276.47
EC:2.3.1.81	Aminoglycoside N(3')-acetyltransferase	1180.84	2968.64	1231.84	850.95	549.37	1206.5	2385.8	638.65	563.68	1794.63	264.25	1135.64	1540.51	1934.29	1316.63	1119.58	705.13	930.35	1177.83	1881.35	694.59	821.67	1218.34	697.56	1472.42	2190.9	1360.93	1849.1	1274.36
EC:3.2.1.96	Mannosyl-glycoprotein endo-beta-N-acetylglucosaminidase	17616.2	61	545.75	874	1490.48	278	2310	531.72	53.85	1421.5	1605.33	296.88	711.03	1528.58	35.92	837.82	1098.25	1216.17	48.78	1495.88	304.67	99.73	68.03	274.48	21.72	137.92	635.97	38.08	1272.78
EC:1.14.13.1	Salicylate 1-monooxygenase	71.2	1244.03	3629.55	1869.64	5976	2198	2754.24	1211.14	90.59	2041.63	2280.7	1034.69	663.87	1959.33	671.46	1034.29	2201.69	1829.88	226.61	1071.09	312.07	104.2	125.36	155.12	194.58	123.27	220.04	163.52	1266.35
EC:5.3.3.4	Muconolactone Delta-isomerase	86.7	1797.83	3352.5	2892.28	2958.83	878.16	1940.4	511.27	375.57	1221.07	1222.2	1013.9	703.7	1540.5	447.85	424.87	8333.13	1644.12	589.03	638.73	2266.91	80.54	102.63	80.16	88.64	66.27	91.43	70.8	1265
EC:1.5.1.28	Opine dehydrogenase	48.91	1869.16	798.37	2016.02	2661.82	471.35	3036.17	1424.59	517.41	2524.08	2440.02	773.07	384.87	1719.12	2115.55	1026.55	749.63	1874.28	614.58	1943.38	720.13	444.4	263.43	247.77	1463.55	1290.85	399.9	1414.48	1259.05
EC:1.14.15.3	Alkane 1-monooxygenase	63.5	1171.33	977.9	2799.2	2753.8	694.53	1008	648	546.5	1010	540.2	726.8	588.4	396.57	305.1	507.43	9093.27	705.4	807.83	555.27	8350.77	145.63	85.03	101.37	34.61	38.2	54.3	52.97	1241.5
EC:1.2.7.5	Aldehyde ferredoxin oxidoreductase	1256	518.83	1344	271.33	163.86	510.83	355.19	4680	314.25	701.66	964.17	6519.5	1432.33	1001.83	3417.58	741.67	871.5	446.08	778.58	949.67	1501.67	592.5	1084.83	950.17	934.5	489.33	1228	637.83	1237.77
EC:1.2.1.39	Phenylacetaldehyde dehydrogenase	115.25	2716.66	3550.3	1668.76	2509.85	527.71	1306	503.09	741.95	1176.7	1039.1	983.08	477.54	5125.7	271.47	963.89	1397.71	2670.99	1378.86	897.78	3316.33	113.32	195.71	190.01	203.67	133.77	210.43	173.81	1234.27
EC:2.7.7.58	(2,3-dihydroxybenzoyl)adenylate synthase	3616.08	1395.54	2392.26	2546.05	6050.53	693.95	1143.11	867.57	114.84	1359.96	753.11	1211.39	250.05	813.5	288.33	904.13	2253.28	1482.72	301.15	3345.72	1780.99	109.13	148.95	120.25	126.86	105.74	182.83	122.42	1231.44
EC:1.13.11.8	Protocatechuate 4,5-dioxygenase	37	1324.5	3962.67	981.5	190	957.83	4422	876	164.34	2565	2049.34	764	2593.66	958.66	927.83	1149	5056.5	2393.34	347.5	166.49	2072	42.84	31.33	47.16	58.34	35.84	106.5	60.84	1226.5
EC:1.8.7.1	Assimilatory sulfite reductase (ferredoxin)	58.62	1017	2771.05	3193.85	3184.6	1017.48	1800.15	1279.6	413.15	1041.9	926.18	1104	692.75	1837.3	654.14	1370.23	3311	1797.25	1365.28	763.34	2952.94	153.64	211.86	246.3	234.67	169.92	327.03	216.73	1218.28
EC:2.5.1.101	N,N'-diacetyllegionaminate synthase	267.67	153.35	1588.67	818.49	972.8	1701.84	1419.34	2382.85	401.41	1007.67	1327.32	1126.34	886.33	433.32	7323.17	1326.99	1145.48	1604.32	420.92	1074.87	554.13	1176.27	276.48	453.06	815.38	991.33	716.02	1387.36	1205.47
EC:1.2.1.19	Aminobutyraldehyde dehydrogenase	3616.29	1846.79	4435.83	3000.55	1123.53	777.25	1105.97	746.43	486.82	1162.76	610.11	1310.29	403.05	1069.5	338.33	733.8	1462.78	2672.45	949.62	3298.25	1615.84	93.17	175.53	127.13	148.58	118.74	166.49	145.8	1205.06
EC:1.1.1.303	Diacetyl reductase ((R)-acetoin forming)	40.7	1806.95	1570.4	2259.34	4147.39	1486.8	4244.79	787.4	224.8	2429.69	1786.84	1120.2	1113.34	850.36	429.52	1171.68	1610.86	1813.44	191.32	1371.54	1724.88	149.13	751.52	172.29	76.72	96.54	206.04	93.52	1204.57
EC:1.1.1.4	(R,R)-butanediol dehydrogenase	40.7	1806.95	1570.4	2259.34	4147.39	1486.8	4244.79	787.4	224.8	2429.69	1786.84	1120.2	1113.34	850.36	429.52	1171.68	1610.86	1813.44	191.32	1371.54	1724.88	149.13	751.52	172.29	76.72	96.54	206.04	93.52	1204.57
EC:1.14.99.48	Heme oxygenase (staphylobilin-producing)	13.25	25	201.5	1337.75	12871.6	827.25	5191	451.05	33.85	2286.75	2678.75	360.8	174.7	1143.75	72.25	575.15	644	1894.25	42.95	2495.55	56	63.9	15.2	111.9	47.05	1.25	9.3	43.25	1202.47
EC:1.3.1.28	2,3-dihydro-2,3-dihydroxybenzoate dehydrogenase	3615.08	1394.54	2245.93	2546.05	6050.53	692.95	1138.11	521.57	108.84	1359.96	448.11	1211.39	246.05	813.5	274.33	903.8	2253.28	1555.72	285.82	3309.72	1723.66	98.46	135.62	105.92	111.03	98.24	162.33	108.09	1197.09
EC:4.2.2.7	Heparin lyase	118.9	262.8	1913.4	613.9	3299	2323.8	826.9	1757.1	546.4	1390.2	435.7	2100.25	373	61.6	1906.4	370.7	237.4	654.8	1002.8	1121.5	492.5	1292.9	170.1	2770.2	1712.9	953.4	1201.9	3553.9	1195.16
EC:2.7.7.71	D-glycero-alpha-D-manno-heptose 1-phosphate guanylyltransferase	90.68	2691.35	470.34	1031.66	1305.83	1056.5	785.51	2099.02	478.98	1591.84	883.34	871.67	1087.01	1501.34	7092.16	2284.36	548.51	1927.85	352.5	569.34	486.99	239.51	399.35	424.69	359	890.83	360.16	1399	1188.55
EC:2.7.8.6	Undecaprenyl-phosphate galactose phosphotransferase	1242.99	1486.76	3242.83	3383.58	755.83	1740.95	2080.83	1225.42	285.95	1820.45	1652.67	1404.18	904.66	1884.16	646.33	947.83	1191.16	2258.12	295.96	663.23	1203.87	328.92	602.02	602.58	164.6	174.83	710.45	279.73	1185.03
EC:1.1.99.3	Gluconate 2-dehydrogenase (acceptor)	36.58	1633.66	352.2	2924.66	6380.9	1557.56	5282.78	549.62	84.88	3309.9	3969.34	338.86	414	1311.16	226.16	123.84	1426.16	1688.72	91.06	294.11	292.82	209.76	39.84	219.4	35.73	37.68	58.34	38.08	1175.99
EC:4.1.1.47	Tartronate-semialdehyde synthase	3532.83	1771.83	2894.83	3877.33	1147.33	744.5	993.83	848.67	239.67	854	763.17	1121.34	701.83	1161.5	375.83	548.5	7754.33	932.67	438	503.82	929.75	81.34	128.67	114	117.67	81.67	137.66	113.5	1175.36
EC:3.5.1.54	Allophanate hydrolase	56.95	1694.02	1755.4	2952.85	2521.35	585.13	1710.7	946.37	425.77	1280.43	1357.02	1287.38	834.08	737.37	316.9	357.22	2640.01	2749.09	850.13	3037.27	3737.66	157.79	144.22	153.1	163.36	114.08	181.64	147.53	1174.82
EC:5.1.1.18	Serine racemase	2188.66	504.66	344.41	528.24	617.16	1112.41	740.83	2228	467.31	2083.07	2048.91	2688.59	252.81	942.31	3876.5	407.16	41.91	1983.4	436.16	894.83	784.49	656.18	836.83	923.57	1435.68	1332.49	511.33	2002.48	1173.94
EC:2.7.1.8	Glucosamine kinase	24.42	10796.6	7915.25	878	1687	446.17	1264.5	488.33	87.05	717.33	1023	808	802.83	652.34	184	584.17	967.16	1754	295.61	118.31	1031.53	27.11	35.56	41.92	41.45	25.86	56.75	43.03	1171.33
EC:4.3.1.2	Methylaspartate ammonia-lyase	653	1823.5	580	730.64	320.5	273	186.64	3342.64	56.5	821.43	582.86	6134.29	747.64	724.5	194.5	1141.29	71.29	1015.14	36.86	457.43	744.86	3301.86	8162.36	364.21	69.57	70.43	95.79	87.43	1171.08
EC:3.2.1.184	UDP-N,N'-diacetylbacillosamine 2-epimerase (hydrolyzing)	252.17	153.35	1672.67	530.99	911.8	1277.84	1441.84	2515.35	363.41	1005.67	1455.82	1026.84	886.33	432.32	7322.17	1328.49	1333.48	1598.32	242.92	959.37	507.63	1142.77	263.98	440.06	575.88	947.33	644.52	1334.86	1163.15
EC:3.2.2.30	Aminodeoxyfutalosine nucleosidase	24.5	42.5	303	298.5	22	115	312	579.5	212	133	23.5	34	69.33	62	2903.5	641	61.5	126	4009.5	72.67	259	537.67	163	173.83	13758.8	5061	750.33	1800	1162.45
EC:2.6.1.92	UDP-4-amino-4,6-dideoxy-N-acetyl-beta-L-altrosamine transaminase	24.5	42.5	303	298.5	22	115	312	579.5	212	133	23.5	34	33	62	2903.5	641	61.5	126	4009.5	72.67	259	537	163	173.5	13757.8	5061	750	1800	1161.07
EC:1.13.11.4	Gentisate 1,2-dioxygenase	82.5	975.83	2651.75	908.64	6171.5	941.5	1999.64	1232.14	427.92	1812.43	1695.03	818.79	811.64	1139.5	429.83	1108.79	2014.29	1880.81	819.11	1433.76	1308.61	156.03	462.36	456.79	189.41	138.1	244.04	176.85	1160.27
EC:2.7.1.95	Kanamycin kinase	1481.33	2649.33	252	1953.33	590	717.33	1738	1003.67	277	1537	2770	1229	1563.17	1427.5	1645	1077.67	1486.33	2063.67	114.33	706	1132	313.67	703.33	322.33	1211.5	1122	490.33	727.33	1153.72
EC:2.3.1.202	UDP-4-amino-4,6-dideoxy-N-acetyl-beta-L-altrosamine N-acetyltransferase	23	42.5	303	298	13	114.5	311	501.5	209	23.5	23.5	19	33	40	2793	641	61.5	125.5	4007.5	68.67	256	533.5	162.5	171.5	13757.3	5055.5	748.5	1798.5	1147.68
EC:2.3.1.82	Aminoglycoside 6'-N-acetyltransferase	56.33	2440.25	1606.2	1653.68	6644.32	828.59	2321	451.34	213.75	1869	1865.43	728.9	739.53	909.53	492.8	885.88	521.29	1597.04	350.91	617.12	4409.04	127.24	114.84	126.17	116.46	92.6	150.56	139.14	1145.32
EC:2.7.4.23	Ribose 1,5-bisphosphate phosphokinase	3600.29	1469.29	2661.18	2866.3	2705.78	1070.95	1871.97	1126.89	203.52	1512.96	1296.36	1858.64	492.63	1246.5	343.83	668.38	1362.2	1776.43	436.9	1168.15	960.21	233.25	163.42	133.55	181.74	131.03	187.4	173.4	1139.4
EC:2.3.3.14	Homocitrate synthase	39.63	3152.91	5847.34	586.2	1482.25	1184.25	2662.12	1342.08	80.76	648.37	2131.29	1911.67	1349.09	1855.37	718.11	1666.68	1290.71	1377.92	244.67	346.71	663.76	110.51	320.83	88.86	123.17	164.54	116.24	128.78	1129.81
EC:4.1.3.17	4-hydroxy-4-methyl-2-oxoglutarate aldolase	39.5	1100.33	2169.42	1639.33	1087.83	763.66	2022.5	821.67	295.42	1619.17	1381	525	1429	1487.5	556.42	729.67	9187.83	1718.59	477.58	305.99	1586.58	68.84	92.16	90.91	97.84	57.17	126.08	96.25	1127.62
EC:1.3.8.12	(2S)-methylsuccinyl-CoA dehydrogenase	34.2	2520.2	1941.3	3275	1938.83	1314	1703.1	938	186.5	1438.87	1399.83	1869.4	1254.9	1775.17	440.3	787	3118.4	2177.9	194.5	555.5	1118.13	296	144.5	160.5	187	97	189	161.5	1114.88
EC:3.2.2.26	Futalosine hydrolase	98.17	1255.5	1203	1070.5	2303	1772.83	788	797	332.5	494.5	1070.5	1071	36.5	821.5	1643.84	955.33	535	1282	676.83	1668.16	336.83	1921.17	1064.66	671.83	2837.67	1901.5	1429	1092.33	1111.81
EC:5.1.3.5	UDP-arabinose 4-epimerase	25	1334.83	1532	1110	956	1107.5	2383	1575	100	3540.5	2492	1112	3012.17	2463.17	937.5	811.5	2910.5	1189.5	164	151.5	1785.5	49.5	44	46.5	65.67	33	60.5	79.5	1109.71
EC:1.18.1.1	Rubredoxin--NAD(+) reductase	127.7	1804.7	2556	2514.1	5389.4	2147.43	1847.1	800.5	452.5	616.2	1323.6	2477.8	381.93	1581.7	631.1	841.63	1133.37	865.1	638.33	385.97	1314.27	126.73	156.43	111.27	88.47	258.1	94.4	125.57	1099.69
EC:2.7.1.113	Deoxyguanosine kinase	15.25	1813.5	979.25	1295	8606.65	391	5206.5	507.55	29.6	1601.5	2766	926.55	960.2	943.75	273.75	685.15	342.25	1572.5	31.45	1470.05	95	52.4	34.7	76.65	27.05	21.25	35.8	15.75	1099.14
EC:2.7.1.74	Deoxycytidine kinase	15.25	1813.5	979.25	1295	8606.65	391	5206.5	507.55	29.6	1601.5	2766	926.55	960.2	943.75	273.75	685.15	342.25	1572.5	31.45	1470.05	95	52.4	34.7	76.65	27.05	21.25	35.8	15.75	1099.14
EC:3.4.25.1	Proteasome endopeptidase complex	73.34	3047	1079	3011	1576	1297.66	770	366	264	836	164	1675	726	2406	635.68	256.66	2343	3245	615.66	793.32	3762.82	146.34	190.32	251.66	203.34	150	302	152.66	1083.55
EC:2.6.1.81	Succinylornithine transaminase	3623.2	1432.5	2589.63	3884.48	2261.93	1240.71	974.11	530.91	82.44	1455.63	650.71	1135.29	233.42	1082.86	249.13	1073.1	1399.25	1609.42	91.72	3491.95	432.99	75.06	114.52	92.18	95.77	89.91	137.56	81.18	1078.98
EC:2.4.1.266	Glucosyl-3-phosphoglycerate synthase	44.62	10560.8	8240.55	731.85	1068.1	502.18	769.79	444.57	118.57	81.43	229.35	727.1	368.41	575.47	317.14	129.23	1255.83	852.69	330.84	364.72	1886.66	68.06	72.31	103.11	62.18	53.18	107.04	55.33	1075.75
EC:3.6.3.55	Tungstate-importing ATPase	78.7	1134.87	1794.8	916.5	1003.12	870.67	1055.72	392.5	333.25	622.2	750	1117.9	641.56	1622.5	2244.55	833.83	8546.57	1216.32	683.08	713.17	455.72	266.83	530.33	247.67	893	382.5	182.5	473.67	1071.57
EC:4.1.3.24	Malyl-CoA lyase	31.4	2521.9	1953.1	3552	1998	1305.5	1418.2	680.5	168	916.4	1073.5	1057.3	632.8	1755.5	339.1	1435	2915.8	2243.3	73	559.5	1903.6	300.5	133.5	187	186.5	96	192.5	166.5	1064.14
EC:1.7.2.1	Nitrite reductase (NO-forming)	38.7	1825.5	3204.3	1838.1	4354.6	1426.73	1648.23	842.6	90.82	2256.9	1648.26	772	1164.49	773.47	577.8	1475.06	2215.5	1522.17	108.03	298.18	766.7	67.13	79.78	99.65	73.92	57.42	129.7	86.57	1051.51
EC:3.13.1.1	UDP-sulfoquinovose synthase	26.2	1303	1195.8	1252.6	1100.6	1089.73	2530.23	1171.6	99.07	3077.4	2504.93	1377	2815.33	2323.47	911.8	788.73	2547.33	985	140.2	66.6	1926.53	31.8	28.2	22.4	20	21	36.2	32.4	1050.9
EC:1.14.13.142	3-ketosteroid 9-alpha-monooxygenase	52	423.66	709	2638	538	256	652	570	725.34	304	224.34	334	1252	707	122.66	358	9108	347.34	1357	282.66	7582	152.34	116	152.66	97.68	57.34	111	101.34	1047.55
EC:4.1.1.4	Acetoacetate decarboxylase	30.66	3312.34	1211.04	1769.43	1124.23	1316.11	2445.01	1221.84	94.83	533.5	433.94	1509.07	1082.04	1491.37	627.8	754.48	7577.14	787.38	153.82	650.31	273.63	107.41	181.28	100.28	146.13	92.26	148.55	111.75	1045.99
EC:1.16.1.1	Mercury(II) reductase	36.06	1112.83	903.27	1490.2	5193.2	882.63	3691.8	138.04	80.3	1525.8	1704.03	405	761.99	709.27	492.6	223.13	8157.5	668.34	107.22	166.2	376.9	107.43	35.22	135.64	25.67	21	40.4	34.3	1043.78
EC:4.2.1.91	Arogenate dehydratase	521.21	2206.29	1842.6	3194.33	931.2	782.7	575.5	1031.67	126.35	630.7	1114	1353.93	787.5	702.5	152	815.67	7678.83	1035.87	381.46	351.47	783.34	248.81	399.81	426.83	109.84	90.6	587.53	161.47	1036.57
EC:1.3.1.85	Crotonyl-CoA carboxylase/reductase	34.2	2455.2	1945.3	2613	1845	1304	1398.1	757	162.5	1290.2	1072.5	1207.4	676.4	1600.5	334.3	1201	2578.4	2588.4	69.5	530.5	1914.8	307.5	144.5	184.5	184.5	105	200.5	172.5	1031.33
EC:1.2.1.76	Succinate-semialdehyde dehydrogenase (acetylating)	97	828.84	88.83	342.99	355.17	932.17	650.67	2349.67	403.16	478.84	966.51	380.5	287.5	856.33	7492	538.18	732.34	833.35	342.66	2435.18	263.49	325.33	531.52	632.87	2260.17	1285.32	513.15	1547.51	1026.83
EC:2.3.1.169	CO-methylating acetyl-CoA synthase	43	2263.5	1272.5	416	1491	241	3701.5	938.5	87.75	690	2058.5	2371	1753.5	2511.5	911.5	4489	215.5	1745	81.5	416	65	62	289.5	125.5	135	104	104.5	81.5	1023.74
EC:2.1.1.67	Thiopurine S-methyltransferase	40.5	11454.7	8609.5	634.5	302	601.17	664	228.5	235.75	450.5	450	711	386.16	499	117	62.33	829.17	543.17	566.83	140.75	765.67	46.83	52.58	39.42	49.92	42.75	49.5	47.67	1022.17
EC:4.1.2.29	5-dehydro-2-deoxyphosphogluconate aldolase	13.33	14.83	131.17	991.67	8476.67	799.17	6344.67	470.17	26.08	1904.83	2946.17	148	203	868.12	146.25	567.67	458.5	1426.58	11.58	2253	38.33	121.5	13.33	199.67	6	0	2.17	2.33	1020.89
EC:6.2.1.32	Anthranilate--CoA ligase	22.17	1245.5	1934	1658	2303	909	1369.5	582	133.17	895	1932.67	797.5	1125.33	577.83	292	678	8891	1156.17	248	163.16	1131.5	46.17	53	63.83	46.84	24.17	77	53.17	1014.6
EC:1.13.11.53	Acireductone dioxygenase (Ni(2+)-requiring)	97.38	2895.58	2587.85	1212.08	1761.85	997.03	2047.14	328.31	240.92	1394.36	1236.75	1431.98	592.11	959.67	235.17	637.16	2102.4	2405.83	770.34	2805.33	989.44	73.05	100.82	67.36	93.74	88.99	121.76	78.97	1012.62
EC:1.13.11.54	Acireductone dioxygenase (Fe(2+)-requiring)	97.38	2895.58	2587.85	1212.08	1761.85	997.03	2047.14	328.31	240.92	1394.36	1236.75	1431.98	592.11	959.67	235.17	637.16	2102.4	2405.83	770.34	2805.33	989.44	73.05	100.82	67.36	93.74	88.99	121.76	78.97	1012.62
EC:1.4.99.6	D-arginine dehydrogenase	40	1375	2198.25	1363	854.33	1711	1591	771	309.92	1326.17	1342.5	1462.5	1505.33	1951	623.08	1043.5	3011.5	2573.42	546.25	281.83	1617.58	139.67	127.5	115.58	115.67	66.17	141.75	102.92	1010.98
EC:1.1.1.48	D-galactose 1-dehydrogenase	26.5	3148	2748.5	2614	1356.83	2268.5	1632.5	587	140	1689.67	2025.33	740.5	1308	1066.67	658	939.5	2279.5	1589.5	124.5	162	860.83	40.5	31.5	34.5	52.5	25.5	39	41.5	1008.24
EC:2.3.1.20	Diacylglycerol O-acyltransferase	51.95	536.5	1080.75	4137.2	5723.5	949.58	1866.15	346.1	305.15	325.9	1171.95	364.4	1671.95	266	115.6	324.2	2706.3	487.28	446.95	391.32	4230.75	119.2	68.8	118.25	71.8	36.85	78.6	82.8	1002.71
EC:2.8.2.22	Aryl-sulfate sulfotransferase	3718.67	251.67	1563.33	2335.5	726.81	839.5	628.83	1051.01	83.59	753.16	2776.3	1945.67	441.67	363.01	295.16	3648.81	656.14	654.31	201.43	1506.02	1033.48	534.61	360.96	240.04	387.88	197.34	529.86	254.02	999.242
EC:1.2.1.60	5-carboxymethyl-2-hydroxymuconic-semialdehyde dehydrogenase	73.95	1589.33	3788.4	1829.43	1094.05	668.18	1474.9	493.52	147.02	1081.1	1453.77	942.18	587.5	1433.13	200.13	557.82	8123.58	1121.29	219.23	422.58	230.07	41.39	65.98	56.31	51.37	43.34	74.73	50.15	996.944
EC:1.1.1.350	Ureidoglycolate dehydrogenase (NAD(+))	3587.58	1546.75	1219.58	2043.58	1460.08	492.67	1498.58	836.5	135.67	1570	1157.75	1039.92	375.08	2216	1849.33	1399.92	631	1435.25	236.25	1431.83	244.92	156.17	246.92	328.67	152.58	191	200.58	138.83	993.678
EC:1.1.3.6	Cholesterol oxidase	68.84	1202	1320	2197.67	555	110.33	760.83	679.33	414.5	641.33	660	404.5	334.33	949	382.84	1164.33	2884.5	2483.83	1048.66	508.82	7889.32	169	135.49	204.66	123.67	92	212.67	139.32	990.599
EC:2.1.1.178	16S rRNA (cytosine(1407)-C(5))-methyltransferase	3614.08	508.46	2227.93	2175.55	738.03	652.12	825.61	729.57	194.09	1008.96	446.11	1317.39	450.88	1256	490.33	817.3	1424.28	1286.22	453.82	3641.72	347.33	198.46	418.37	238.92	871.28	581.74	198.83	444.09	984.195
EC:4.1.2.43	3-hexulose-6-phosphate synthase	1890.2	1395.53	1193.85	966.38	3394.87	584.27	2719.71	519.33	171.09	1911.97	2078.33	519.24	484.28	1377.36	389.25	769.92	447.08	1694.35	201.2	2806.51	224.58	119.36	504.63	472.81	117.23	219.41	171.52	104.16	980.301
EC:4.1.1.39	Ribulose-bisphosphate carboxylase	83.16	702.84	3047.83	1994.5	2077.5	313.67	2582.83	594.5	130.33	721	879.67	447	1973.33	2201.83	527.83	314.33	3317.33	2726.5	170.83	719	372.5	265.17	150.66	219.5	264.49	131.83	252.17	216.82	978.534
EC:2.6.1.82	Putrescine aminotransferase	3617.17	865.87	2498.49	2171.34	700.09	1148.25	895.38	536.43	92.9	1010.05	697.68	1330.29	369.19	772.79	515.29	762.96	1314.57	1462.45	243.85	3313.36	594.07	100.58	173.26	114.43	1026.84	419.74	380.63	247.53	977.696
EC:1.2.1.28	Benzaldehyde dehydrogenase (NAD(+))	69.67	1242.16	3771.67	1392.5	474	922.83	1104	594	157.34	1087	819.84	828.5	514	770	388	265	8130	2092.84	307	383.32	1630.25	65.34	68.83	59.66	51.85	41.34	80.5	58.34	977.492
EC:3.5.3.4	Allantoicase	36.67	1178.16	2055.7	2612.77	3676.4	933.1	937.33	289.83	307.5	442.33	754.6	539.9	504.87	470.54	206.3	193.8	7565.3	1380.03	437.83	328.46	2004.63	58.73	67.43	59.43	60.64	35.1	60.57	51.39	973.191
EC:3.5.3.13	Formimidoylglutamate deiminase	28.71	1934.62	1421.5	1845	2353	965.2	1639	623.83	266.27	1292.53	1238	1160.1	1340.83	505.17	456.33	979.67	3437.66	2487.87	536.23	200.55	1646.67	127.47	115.23	90.58	98.43	67.02	132.87	78.81	966.755
EC:3.2.2.8	Ribosylpyrimidine nucleosidase	3543.01	175.84	980.5	2204.66	1084.83	747	366.33	2019.34	290.33	756.84	112.84	587.17	465.33	245	6706.33	982.84	769.67	860.17	126.84	558.67	491.67	91.33	152.68	265.18	273.67	706.67	205.18	1241.49	964.693
EC:6.3.4.6	Urea carboxylase	48.58	1329.65	1663.8	2095.45	2482.25	565.73	1452.6	849.2	318.85	1041.06	911.95	758.55	800.55	907.08	244.57	182.19	1899.57	2949.72	555.63	2955.66	2376.82	96.85	103.07	88.29	79.41	62.09	96.54	87.76	964.41
EC:1.1.1.137	Ribitol-5-phosphate 2-dehydrogenase	24.33	2498.25	445.5	957	2107.08	1144	3863.5	1070.42	34.59	2056	1472.33	1649.83	833.33	2306.83	441.17	1041.42	871.75	1745.92	40.83	1750.08	91	60.08	135.83	84.58	38.17	20.67	55.42	39.83	959.991
EC:2.7.7.47	Streptomycin 3''-adenylyltransferase	294.83	1330.33	504	1360.47	2157	542.66	1235.14	221.48	616.33	1000.43	1233.86	800.29	1028.31	1257.5	675	1438.29	1402.95	787.81	1428.19	1114.26	735.03	518.53	255.19	241.04	1123.4	1126.6	569.95	1797.76	957.022
EC:1.1.1.264	L-idonate 5-dehydrogenase (NAD(P)(+))	3538.08	1035	1711.58	3358.97	1343.41	710	1541.8	684.89	131.76	2193.93	1146.69	829.04	897.97	2278.09	306.25	587.87	766.37	1443.64	60.61	997.17	503.7	76.86	96.36	81.63	103.82	61.51	136.79	99.84	954.415
EC:4.1.1.8	Oxalyl-CoA decarboxylase	6483.24	962.99	1552.46	3523.5	760.33	489.84	959.43	543.17	181.15	720.2	347.17	778.07	205.56	793	382.63	477.17	722.9	541.57	267.1	941.73	491.11	352.98	675.45	538.5	328.8	959.93	1071.66	600.64	951.867
EC:4.2.1.109	Methylthioribulose 1-phosphate dehydratase	93.17	2666.29	1643.35	942.08	1598.85	997.03	2248.64	272.98	92.77	1619.53	1375.25	1391.48	774.78	1236.5	355.67	628.49	1888.24	2276.33	498.91	2802.09	599.8	68.08	82.54	56.19	79.1	81.06	108.26	58.83	947.725
EC:1.1.1.90	Aryl-alcohol dehydrogenase	41.08	2131.33	784.25	1587.83	3715.56	892.58	1350	633.22	221.69	1011.34	477.16	831.3	538.12	951.34	281.42	540.57	1202.83	619.42	238.03	829.63	1612.49	203.82	524.78	537.23	160.72	509.5	3901.13	182.58	946.82
EC:1.3.1.25	1,6-dihydroxycyclohexa-2,4-diene-1-carboxylate dehydrogenase	32.53	1760.33	2001	2842.78	2877.5	706.66	1269.4	320.77	289.4	632.4	817.2	475.4	574.37	1221.5	257.6	274.87	7378.13	866.2	323.53	334.07	893.25	49.37	65.13	53.33	46.3	36.6	51.93	46.13	946.346
EC:3.5.1.46	6-aminohexanoate-oligomer exohydrolase	14.5	1399.16	3172.5	1437	1689.5	672	1804	438.5	240.67	1074.5	1083.17	611	1051.17	403.67	421.33	542.5	7249	1289.17	312.5	153.33	842.75	46.67	52.5	40.83	50.01	31.17	52.5	53.17	936.742
EC:4.2.1.148	2-methylfumaryl-CoA hydratase	30.2	1967.7	1892.8	2904.5	1940.5	1307	1398.6	757	151	1208.2	1071.5	1222.4	780.9	1384.5	333.3	785.5	2939.9	1746.4	74	448	741.3	278.17	136	151.83	170.5	93	160.33	149	936.573
EC:1.14.13.59	L-lysine N(6)-monooxygenase (NADPH)	17.34	1203.33	1817.2	3310.6	1700.7	536.79	1224.83	467.6	149.57	985.7	1062.93	544.6	990.1	717.04	192.81	411.26	7979.13	1168.73	44.03	268.96	1134.08	34.37	41.86	31.73	15.94	13.1	30.7	25.73	932.884
EC:4.1.1.74	Indolepyruvate decarboxylase	91.95	468.04	1501.1	1362.17	1769.2	1006.73	2767.18	462.34	39.52	1878.23	1644.81	796.22	213.09	1267.08	209.35	997.16	989.42	2704.37	85.32	4744.52	182.61	104.41	128.7	176.16	103.45	92.09	143.55	76.81	928.771
EC:1.2.1.32	Aminomuconate-semialdehyde dehydrogenase	25.5	1301.33	1374.83	1274	806.83	509	1165	325	334.92	1409.67	969.33	482.5	1230.5	1377.67	366.33	1125.83	7732	994.17	506.33	152.41	2127.49	64.84	64.58	62.74	57.09	36.09	75.5	45.5	928.464
EC:1.2.1.85	2-hydroxymuconate-6-semialdehyde dehydrogenase	25.5	1301.33	1374.83	1274	806.83	509	1165	325	334.92	1409.67	969.33	482.5	1230.5	1377.67	366.33	1125.83	7732	994.17	506.33	152.41	2127.49	64.84	64.58	62.74	57.09	36.09	75.5	45.5	928.464
EC:1.1.1.281	GDP-4-dehydro-6-deoxy-D-mannose reductase	54	2047	984	562	817	702	72	2276	339	664	46	1093	664	1088	6869	397	929	1895	153	599.83	686	132.5	376	311.66	169	522	387.5	1105	926.446
EC:4.1.1.45	Aminocarboxymuconate-semialdehyde decarboxylase	31.67	1599.33	1118.83	1080	1698	469.5	1048	440	231.75	537	419.33	598.5	634.17	3183.67	328.67	759.83	8421.5	541.5	459.83	198.41	1663.66	61.17	51.58	66.41	66.09	39.92	89.5	38.33	924.148
EC:3.2.1.58	Glucan 1,3-beta-glucosidase	3010.5	270.5	343.83	267.67	801	1041.17	1204.5	1018.67	165.33	2477.5	1262.17	3069	1724.33	996.5	565	2353.5	793	1029.17	155.17	267.83	1153	112.67	109.5	250.83	212.33	631	220.83	326.67	922.613
EC:1.14.13.83	Precorrin-3B synthase	28.15	1210.03	1660.1	2388.35	3210.93	613.15	1867.75	1033.6	308.57	868.27	758.85	747.4	745.15	1272.47	371.43	644.9	2112.4	1635.82	623.7	589.18	2024.41	118.97	130.7	175.23	189.84	123.92	202.45	163.82	922.126
EC:1.5.1.36	Flavin reductase (NADH)	97.83	1690.08	1870.1	2774.91	1035.2	3341.28	968.25	504.59	1088.87	879.2	1378.08	1098.76	1534.76	1603.34	409.17	897.67	1395.41	923.2	426.53	545.15	702.96	69.92	107.19	81	99.78	76.33	114.87	84.33	921.384
EC:3.6.1.15	Nucleoside-triphosphate phosphatase	47.34	24.35	291.34	240.66	585.83	642.84	1440.51	2333.68	322.32	651.84	1224.68	1385.67	656.67	1003	6968.5	2411.02	213.51	1437.85	189.16	361.68	205.33	99.17	243.19	267.69	250	727.83	148.16	1229.34	914.399
EC:3.2.1.156	Oligosaccharide reducing-end xylanase	7395.33	1172	627.66	1267.34	533	495.67	1202	637.51	206.99	508	1754.34	882.67	600.66	1052	1308	841.33	312.33	1665.84	204.84	232.99	342.5	129.34	129.5	72.66	216.99	1003.5	285.99	395.84	909.886
EC:1.7.2.5	Nitric-oxide reductase (cytochrome c)	32	1611	2261	2624	4458	1508.5	1609.5	677.5	127.25	1434	1007	822.5	444.16	308	432.5	1463.83	1920.17	884.17	223.83	160.58	890.17	69.5	48.58	51.58	74.42	44.25	83.33	83.67	905.535
EC:5.3.99.11	2-keto-myo-inositol isomerase	64.79	2490.83	1805.85	751.58	820.95	1010.53	974.64	452.85	437.27	1528.2	463.75	611.18	770.42	1614	526.5	2098.92	1249.58	1224.83	584.28	2773.47	619.16	253.21	258.31	206.87	438.41	447.38	345.46	446.19	902.479
EC:2.4.1.57	Phosphatidylinositol alpha-mannosyltransferase	39.12	1245	769.05	1790.85	1435.1	99.98	1104.15	703.6	511.65	671.4	1372.85	992.5	1040.25	2578.3	506.14	938.73	1764	1834.75	776.28	512.51	3205.36	193.8	228.36	362.98	123.17	82.25	199.37	120.23	900.062
EC:4.2.1.103	Cyclohexyl-isocyanide hydratase	28.4	2469.23	2880.1	2555	1394.5	1108	1371.7	666	300.5	1176.9	1379.83	852.8	785.97	629.17	453.6	541	2015.8	1729.8	484.5	418.33	1111.93	83.5	101	117.83	148.17	85.67	143.5	111	897.99
EC:2.7.1.184	Sulfofructose kinase	3557.91	667	1722.83	2145.72	941.33	460.75	494.47	571.1	213	844.43	507.61	629.63	204.72	885.5	348.83	609.29	1576.62	794.28	286.86	3483.34	1655.53	158.53	365.42	326.63	200.44	666.64	319.49	414.33	894.722
EC:1.12.1.2	Hydrogen dehydrogenase	38	35	88	2422	1785	1088	519	10	1429	853	1276	363	86	748	330	13	428	1226	801	2036	1380	1770	939	2367	123	946	560	1335	892.643
EC:4.2.1.149	Crotonobetainyl-CoA hydratase	3543.34	317.92	1738.41	2635.21	1700.49	544.08	996.38	1168.4	148.74	773.93	794.12	882.13	1026.21	1850.82	717.08	460.8	780.54	1387.72	248.61	968.68	426.44	111.61	144.87	144.64	413.83	391.26	229.38	368.49	889.79
EC:3.5.4.32	8-oxoguanine deaminase	22.4	10599.9	8514.1	618	416.5	256	629.2	314	170.5	311.4	369	294.8	95.3	238	114.6	53	193.3	326.8	296.5	147.5	621.35	24.5	46.5	31.5	42	31	37.5	36	887.541
EC:2.7.8.28	2-phospho-L-lactate transferase	27.67	2252.5	420.25	1820.5	1501	35.83	653	375.5	160.25	499	753	1131.5	651	3240	478.09	754.33	2193.5	2573.75	599.58	560.66	2962.41	119.5	130.16	198.58	145.67	97	211.92	136.58	881.526
EC:1.14.19.2	Stearoyl-[acyl-carrier-protein] 9-desaturase	33.17	17	1354	3556	7702.5	557.33	987	528	174.5	751.5	164	380	802	319	332.84	1075.33	1908	924	449.83	313.49	1509.83	142.17	120.66	145.66	84.67	64.5	161.5	102.33	880.743
EC:4.1.1.7	Benzoylformate decarboxylase	18.2	1193.03	951.8	2107	365.5	498.33	936.1	1018	84.67	354.2	584.67	323.9	749.9	1090.5	469.3	1402.33	7156.9	1963.57	51.33	482.16	1449.21	95.84	98.66	152.16	117.84	62.67	141.5	122.5	858.635
EC:6.3.2.31	Coenzyme F420-0:L-glutamate ligase	117.67	1748.5	343.25	1820.5	1628	41.66	747.83	372.5	192.92	501.5	800.33	880.5	655.33	3218.67	459.09	742.66	2211.83	2298.75	618.08	536.66	3074.16	116.5	114.16	188.08	132.67	84	208.92	127.58	856.511
EC:6.3.2.34	Coenzyme F420-1:gamma-L-glutamate ligase	117.67	1748.5	343.25	1820.5	1628	41.66	747.83	372.5	192.92	501.5	800.33	880.5	655.33	3218.67	459.09	742.66	2211.83	2298.75	618.08	536.66	3074.16	116.5	114.16	188.08	132.67	84	208.92	127.58	856.511
EC:3.4.23.51	HycI peptidase	3601.66	500.29	2503.58	2164.3	697.08	860.25	881.86	507.74	69.64	1004.43	434.36	1102.71	315.47	763.33	220.33	608.88	1060.12	1431.27	154.37	3469.15	483.71	114.13	202.17	169.75	131.08	182.57	165.38	119.59	854.257
EC:1.14.13.165	Nitric-oxide synthase (NAD(P)H)	19.75	931.5	382.92	876.5	7980.15	728.83	2999	261.05	95.35	1446.5	1930	160.05	100.7	706.25	121.92	291.15	328.75	1217	159.95	1422.88	1413.5	62.9	23.53	75.65	17.55	10.25	21.3	16.75	850.058
EC:4.2.1.83	4-oxalmesaconate hydratase	43	950.83	1596.92	951.83	807.33	1030.16	2026.5	621.67	331.42	1146.67	1754	477	1369.5	1305.5	493.42	921.67	3098.83	1274.59	490.58	295.99	1535.58	194.34	122.16	265.91	107.84	177.67	191.08	206.75	849.598
EC:2.1.1.17	Phosphatidylethanolamine N-methyltransferase	26.4	781.9	1669.1	1753	1977.5	856	2279.2	1062	77.67	1337.9	1430.17	1127.3	411.63	1423.33	403.43	616	1563.3	2232.47	113.5	885.83	309.1	137.17	155	211.83	257.67	160.17	288	202.17	848.169
EC:2.1.1.71	Phosphatidyl-N-methylethanolamine N-methyltransferase	26.4	781.9	1669.1	1753	1977.5	856	2279.2	1062	77.67	1337.9	1430.17	1127.3	411.63	1423.33	403.43	616	1563.3	2232.47	113.5	885.83	309.1	137.17	155	211.83	257.67	160.17	288	202.17	848.169
EC:2.1.1.258	Co-methyltransferase	34	2614.5	1349	421	927.5	239.5	3630.5	965	85.25	688	1614.5	2087	1437.5	1198.5	556	2734.5	216.5	1379.5	138	337	194	59.5	221	89.5	154.5	116	97	109	846.205
EC:4.2.1.84	Nitrile hydratase	50.5	809	1481	2389	322	145	1763	1180	208	1029	1126	964.5	954	200	104	315	2130	2627	313.5	898.5	2824	321	263.5	273.5	274.5	173.5	312	214	845.179
EC:2.7.1.89	Thiamine kinase	3604.83	499.29	2217.68	2164.8	683.28	846.95	881.36	505.07	26.84	1005.96	435.36	1083.64	213.8	764	281.33	1107.05	1060.28	1614.97	133.07	3382.22	308.58	83.96	138.87	108.42	122.78	104.24	173.08	100.09	844.707
EC:2.7.1.73	Inosine kinase	3604.12	491.34	2216.68	2164.8	700.78	870.29	881.36	504.74	23.69	1008.13	433.36	1176.64	213.63	763.83	281.33	1106.88	1059.62	1588.97	71.64	3369.48	244.44	80.49	133.09	102.25	119.64	101.81	164.08	97.45	841.949
EC:2.3.1.242	Kdo(2)-lipid IV(A) palmitoleoyltransferase	3600.83	499.29	2216.68	2164.8	683.28	846.95	881.36	501.07	25.84	1005.96	435.36	1083.64	213.8	764	281.33	1107.05	1060.28	1593.97	133.07	3366.22	308.58	80.96	132.87	103.42	117.78	103.24	162.08	98.09	841.85
EC:2.7.7.68	2-phospho-L-lactate guanylyltransferase	25.67	2250	526.42	2038	1439	35.66	653	373.5	151.25	499	447	934.5	650	2855	556.26	675.33	2152	2486.25	430.08	540.99	2723.41	113	131.49	188.58	137.67	94.5	205.92	130.58	837.288
EC:4.4.1.2	Homocysteine desulfhydrase	15.25	1337	1506.75	1019	7343.15	1053	3917	129.05	21.45	883.5	2309	201.55	100.7	394.37	148.35	35.15	1294.25	814.5	37.75	345.25	92.1	73.1	23.5	113.05	24.05	19.45	33.6	33.15	832.786
EC:2.5.1.76	Cysteate synthase	111.83	1785.49	44.99	39.83	262.34	1283.33	772.16	492.99	151	454.5	287.33	742.33	25.33	1021.83	1643.5	57.16	484.83	533.5	442.5	2008	387.33	1939.66	761.33	601.68	3131.67	1504.49	1341.99	865.17	827.789
EC:1.2.1.24	Succinate-semialdehyde dehydrogenase (NAD(+))	3601.7	489.5	2221.58	2166.55	691.33	641.25	823.11	514.24	168.99	1030.43	441.11	1080.96	190.22	780.33	230.33	632.63	1107.12	1319.02	339.94	3256.58	688.07	69.99	127.39	86.5	109.44	91.14	135.88	90.7	825.93
EC:3.4.23.49	Omptin	7043.66	321	1929.66	3688.66	1035.66	804.34	476.66	815	14.34	778	131	1109.34	446.66	446	249.66	824.34	828	259	39	659.66	357.34	74.34	111.34	88.34	104.66	88	148.66	97.66	820.356
EC:1.14.99.44	Diapolycopene oxygenase	8.25	12	106.75	870	8362.75	647	4463	260.25	19.25	1552.5	2130	176.75	146.5	688.25	62.25	287.75	327.25	1211.5	13.25	1375.75	23	82	6.5	124.75	4.25	0.25	2.5	1.75	820.214
EC:1.17.99.1	4-methylphenol dehydrogenase (hydroxylating)	21	10023	7657.5	20	60.5	131.5	1094	89	167	586.5	269	44	668.5	299.5	140.25	55.5	260	155.75	319.5	62	575	19	32.5	23.5	31	15	28	24.5	816.875
EC:2.4.2.43	Lipid IV(A) 4-amino-4-deoxy-L-arabinosyltransferase	3603.29	502.04	2213.68	2127.8	711.78	1057.95	864.47	643.89	40.77	1007.46	439.36	1081.64	243.3	752	385.33	1607.05	1222.03	1365.26	176.57	1168.15	297.04	105.42	164.34	135.38	167.82	325.03	219.4	194.73	815.106
EC:6.2.1.14	6-carboxyhexanoate--CoA ligase	21	1782.5	1711.5	804	1271.5	59	4733.5	661.5	161.75	312	1232	1883	1714.5	778.5	634.5	1251	124	965	187	553.5	81	145	336.5	192.5	427	328	129.5	273	812.634
EC:4.2.2.5	Chondroitin AC lyase	55.32	89.82	2156.65	306.8	575.62	1624.28	914.2	1357.29	672.65	1516.1	439.65	1026.4	320.99	277.29	793.03	945.92	381.48	918.1	1261.62	721.11	458.95	883.52	142.71	1006.52	478.95	1450.6	714.3	1229.41	811.403
EC:3.6.1.26	CDP-diacylglycerol diphosphatase	3600.58	535.04	2220.43	2333.55	682.53	635.45	863.11	540.57	32.84	1019.96	574.11	1084.89	194.05	770.5	251.33	608.8	1070.78	1270.22	226.82	3238.22	341.33	65.46	103.12	73.42	95.03	79.74	115.83	76.09	810.85
EC:1.13.11.15	3,4-dihydroxyphenylacetate 2,3-dioxygenase	74.58	1178.33	3726.25	1413.83	612.25	540.58	1046	269.92	73.5	982.5	747.5	751.75	317.17	772	186.5	293.42	7626.08	883.92	184.08	392.75	194.5	35.42	57.58	40.33	46	38	58.08	42.33	806.613
EC:3.3.2.8	Limonene-1,2-epoxide hydrolase	38	439.5	721.5	2416	1022.33	332	614.5	215	348	469.67	219.83	204	595	778.67	123.25	107	7192	255.25	554.5	113.5	5446.33	100.5	50.5	78.5	30.5	23	52	40.5	806.476
EC:3.1.3.77	Acireductone synthase	86.67	1564.29	1631.85	797.08	287.95	573.03	2327.14	233.18	80.17	1348.03	1065.75	1337.18	628.08	1100.5	215.17	587.59	2110.74	2211.83	476.71	2793.79	499.3	63.18	77.34	54.79	77.8	77.56	108.96	58.33	802.642
EC:3.4.11.10	Bacterial leucyl aminopeptidase	21	478.33	715	2795	5515	462	1090	403	91.75	1115.5	962	530	1126.17	1132.17	360.5	1636	1396.5	1145.5	55	81.25	979.5	20	60.25	37.25	21.42	14.25	33	24	796.476
EC:2.7.7.82	CMP-N,N'-diacetyllegionaminic acid synthase	237.67	116.35	460.67	430.99	866.16	492.84	612.84	1980.35	332.98	462.17	1082.35	647.34	703.33	329.32	7052.17	601.35	689.84	973.18	137.49	426.68	348.66	115.51	208.69	262.35	414.67	738.16	185.49	1296	793.057
EC:1.17.2.1	Nicotinate dehydrogenase (cytochrome)	14	1354.66	997.6	1588	4416.7	343.4	719.5	531	72.91	295.4	842.01	475.7	659.33	235.33	184.49	100	7526.5	681.91	24	200.79	366.9	43.51	43.4	43.99	53.25	17.51	41.4	34.51	782.418
EC:1.14.13.22	Cyclohexanone monooxygenase	48	691.33	554.45	2322.6	2159.9	468.93	742	867	363.92	592.5	675.77	743.9	1272.2	266.7	362.88	273.3	693.8	1403.45	655.25	514.8	5536.38	123.07	81.1	114.18	82.14	55.77	81.15	99.32	780.207
EC:1.16.1.9	Ferric-chelate reductase (NADPH)	3598.7	489.5	2213.83	2162.55	681.33	635.25	820.11	499.24	21.24	1003.43	432.11	1065.96	188.22	762.33	219.33	607.63	1059.12	1265.02	68.19	3225.58	238.82	59.99	99.39	71.25	86.44	78.14	114.63	70.45	779.921
EC:3.6.1.65	(d)CTP diphosphatase	3598.58	489.5	2215.43	2164.55	682.53	635.45	819.97	500.1	20.87	1005.63	432.11	1082.89	188.22	762.33	219.33	607.63	1059.12	1264.65	69.39	3191.91	239.9	59.7	99.45	70.96	86.64	78.31	114.69	70.16	779.643
EC:3.1.27.6	Enterobacter ribonuclease	3598.41	489.5	2213.83	2162.55	681.33	635.25	819.97	499.1	20.67	1003.43	432.11	1065.96	188.22	762.33	219.33	607.63	1059.12	1264.45	68.19	3188.01	238.53	59.7	99.25	70.96	86.44	78.14	114.49	70.16	778.466
EC:2.5.1.26	Alkylglycerone-phosphate synthase	33	1399.83	157.5	1349.34	363	257.33	491.49	348.66	174.51	945.66	377.83	196	525.66	867.84	466.33	2084.83	357.83	4181.16	540.66	1018.99	3839.07	138.16	358.66	357.66	141	108	255.34	194.48	768.922
EC:1.13.11.6	3-hydroxyanthranilate 3,4-dioxygenase	25	1294	1342.83	1043	1039	508.5	790	558	176.75	557	361.33	412	707	756.5	194.5	1038.83	7840.5	517.5	245.33	113.58	1671.66	53.17	48.08	33.91	40.25	22.42	59.5	27.33	767.053
EC:4.1.1.77	2-oxo-3-hexenedioate decarboxylase	24.33	477.66	1683.5	766.67	1313.5	280.67	1256.17	347.17	333.83	641.5	977.5	203.5	461.17	1795.84	139	282	7015	384.83	492.16	210.5	1956.99	65.67	59.66	82.5	56.17	30	52.17	44.66	765.511
EC:1.1.1.9	D-xylulose reductase	3000.5	476.33	704.83	280.67	621	833	1242.83	582.67	42	2691.5	384.5	3029	1592.33	230.34	160.5	1837.83	1010.33	937.67	64.67	136.33	1166	31.17	34.5	47.33	76	80.5	76.33	56.67	765.262
EC:2.7.2.15	Propionate kinase	3603.74	809.5	2342.08	2379.77	822.08	704.08	803.61	491.37	25.67	1153.36	522.72	1069	200.61	1019.16	221.33	662.84	1110.49	900.37	78.63	1150.94	240.89	62.48	100.8	73.25	90.63	85.86	126.32	72.85	747.301
EC:1.1.1.136	UDP-N-acetylglucosamine 6-dehydrogenase	24.33	574.62	1344.16	1113.62	816.09	846.33	1107.4	893	157.59	678.61	800.41	830.67	714.46	923.94	1377.62	1378.33	1752.12	1379.49	452.46	564.21	414.09	177.1	458.11	177.63	644.29	367.73	264.31	477.24	739.641
EC:1.1.1.367	UDP-2-acetamido-2,6-beta-L-arabino-hexul-4-ose reductase	253.22	64.02	1716.55	428.35	692.9	1162.73	1641.9	842.79	360.38	1349.7	812.05	1146.8	1012.02	681.62	386.31	909.7	811.11	423.15	780.93	779.56	749.73	534.15	572.79	764.92	338.24	638.37	459.32	289.75	735.824
EC:2.6.1.87	UDP-4-amino-4-deoxy-L-arabinose aminotransferase	3592.54	499.29	2210.93	2119.55	683.03	846.45	801.72	493.39	25.27	1005.46	434.11	1079.39	213.05	747.5	281.33	1106.3	1058.03	1037.51	127.32	1019.15	289.79	77.92	125.09	96.38	115.07	100.53	161.15	93.73	730.035
EC:3.2.1.65	Levanase	3241.93	631.2	464.4	959.6	848.8	162.33	745.8	573.27	295.53	1075.6	770.8	981.67	565.8	1842.2	292.8	803.13	370.53	1053.2	702	411.33	247.2	92	132.2	113.6	848.93	631.6	750.93	526	719.085
EC:2.7.1.176	UDP-N-acetylglucosamine kinase	7.13	430.53	2.3	5.68	254.35	127.23	2204.53	824.87	55.21	2958.66	2280.2	706.53	1287.99	1295.66	500.23	2844.09	2124.33	1080.07	61.91	143.63	162.83	38.73	280.96	66.68	24.82	105.56	33.67	48.34	712.74
EC:2.7.1.1	Hexokinase	66.47	726	808.3	1055.2	451.5	1797.83	1490.6	367.77	132.93	1925.8	1292.23	977.65	622.87	61.77	457.43	714.87	417	431.9	315.17	797.73	409.33	917.17	182.93	271.1	1032.1	512.5	993.7	356.93	699.528
EC:1.1.1.67	Mannitol 2-dehydrogenase	56.1	977.3	1271.7	2297	1251.1	363.53	912.13	398.7	264.97	799.6	780.63	476	677.33	409.07	185.2	251.43	332.23	1631.3	514.5	563.6	2633.95	124.2	91.3	158.1	989.4	143.4	688.6	319.3	698.631
EC:2.1.3.6	Putrescine carbamoyltransferase	44.34	241.66	18.17	156.49	328.5	607.49	652.49	2590.67	453	127.99	665.18	185.17	220.99	24.49	6823.99	569.35	98.67	983.66	198.5	427.35	464.51	215.33	258.67	652.85	257.34	860.33	149.84	1252.48	697.482
EC:5.4.3.5	D-ornithine 4,5-aminomutase	27	29	655	56	365.24	904	51.24	1909	233.5	746	2092	708	75	93	3135	18	18	1152	360	717	202	544	854	575	1132	794	263	1774	695.785
EC:2.4.1.250	D-inositol-3-phosphate glycosyltransferase	114.62	1851.5	796.05	1936.85	1749.6	92.81	1032.48	322.1	217.32	555.9	606.68	859.5	539.08	1409.97	352.64	655.06	1596.33	1201.25	310.78	369.01	1929.11	85.3	102.36	139.98	101.17	76.25	155.87	84.73	687.296
EC:5.2.1.1	Maleate isomerase	29.67	168.16	891.5	672	2200.5	1178.2	1548	1261	113.54	1030.2	1830.34	912.1	1201.5	823	336.83	467	1259.5	1353.04	152.8	328.89	172.69	211.34	144.7	204.16	117.05	169.84	277.7	170.84	686.646
EC:3.5.1.78	Glutathionylspermidine amidase	3590.66	489.75	2208.33	2117.55	681.83	635.25	800.72	492.06	19.67	1002.93	431.11	1062.46	210.22	746.33	219.33	607.13	1057.37	709.31	62.69	962.51	220.28	69.45	119.36	85.21	106.48	91.93	144.95	82.09	679.534
EC:6.3.1.8	Glutathionylspermidine synthase	3590.66	489.75	2208.33	2117.55	681.83	635.25	800.72	492.06	19.67	1002.93	431.11	1062.46	210.22	746.33	219.33	607.13	1057.37	709.31	62.69	962.51	220.28	69.45	119.36	85.21	106.48	91.93	144.95	82.09	679.534
EC:2.4.1.80	Ceramide glucosyltransferase	20.9	872.73	1034.6	2491.67	612.5	917	1222.03	496.33	54	1165.73	1098	276.3	406.8	347.17	318.43	543.5	2891.8	1777.13	411.83	596.66	281.93	92.83	112.33	182.16	160	115.5	212.67	130.49	672.965
EC:3.5.99.5	2-aminomuconate deaminase	15	1292	930.83	987	411	467.5	748	245	161.75	536	231.33	410	571	621.5	138.5	754.83	7554.5	516.5	217.33	90.58	1612.66	47.17	34.08	29.91	28.25	19.42	43.5	21.33	669.16
EC:3.1.1.15	L-arabinonolactonase	9	651.33	633.75	1355	163	439	819	407	104.75	571	751	417	988.17	361.17	157	659	7687	1118	151.75	65	1067.25	25	26	19.25	22.17	12	30.25	16.25	668.789
EC:5.1.1.8	4-hydroxyproline epimerase	30.67	1128.33	2842.5	2134	1428.5	559	450	521	209.5	787.5	1322.33	412.83	388.67	525.17	349.5	870.5	1471.5	1164.5	478	217.83	752.5	102	90	72.16	85.67	64.84	89	64.5	664.732
EC:2.1.1.104	Caffeoyl-CoA O-methyltransferase	654	460.5	667.5	49.5	360	574.83	591.5	3509	42.5	528	552	5963	334	529	97.67	195.33	934	878	414.33	250.33	601.33	32.17	47.66	68.83	47	58.5	108.5	46.33	664.118
EC:2.4.1.161	Oligosaccharide 4-alpha-D-glucosyltransferase	16	10017	7441.5	19	53.5	125	149	0	3	2.5	0	155	0.5	0	2	0	7.5	1	15.5	12	475.5	1.5	1	1	3	0	3.5	11	661.304
EC:6.3.1.11	Glutamate--putrescine ligase	92	758.96	1486.8	1455.93	1599.1	552.03	747.64	114.89	68.82	781.6	486.1	577.53	68.03	588.53	122.3	272.97	932.13	1818.65	88.06	5180.31	274.5	34.5	56.23	41.72	39.79	39.62	46.55	31.8	655.61
EC:1.1.1.34	Hydroxymethylglutaryl-CoA reductase (NADPH)	15	10017.7	7441.5	15	83.5	137	149.33	0	3.67	2	13.33	2	2.16	0.67	1	2.33	314.83	1	15.5	6	4.75	0.5	0.5	0	1	0	3.5	0	651.205
EC:1.5.1.24	N(5)-(carboxyethyl)ornithine synthase	8812	5	28	234	3625	434	2508	51	1.5	269	1875	20	59	0.12	30	1	1	24	7	31	1	53	2	75	1	12	21	7	649.558
EC:3.5.1.15	Aspartoacylase	15	10017	7441.5	15	54.5	125	165	71.5	3	2.5	0	2	0.5	0	0	0	7.5	160.5	16	6	2	0.5	2.5	0	0	0.5	0.5	5.5	646.929
EC:4.4.1.19	Phosphosulfolactate synthase	50.5	985	1876.5	1158.5	317.5	176	327.5	735.5	278.5	220.5	1067.33	616.5	94	602	234	1140.5	1058	1789.5	1228	468.33	2269.33	190.5	170	156.33	229	162.17	243.5	214.5	644.982
EC:2.3.2.17	glycyltransferase	1075.75	239.25	111	753.25	1686.25	387.75	2665	398	90.75	2418.75	1442	280.5	147	1083.75	150.75	480.25	654.25	1705.75	27	1420.25	120.25	105.75	161	243.75	33.5	6.75	19	18.75	640.214
[truncated: 715 more rows]
