# Supplementary material for: In silico dysbiosis-associated neuroprotective metabolite insufficiency in Alzheimer’s disease
Source: Open Med (Wars). 2026 Jul 25;21(1):20261484. doi: 10.1515/med-2026-1484 (PMC13398440; doi:10.1515/med-2026-1484)
Supplement: Supplementary file 12 — Supplementary Material [file j_med-2026-1484_suppl_012.xlsx]

## Sheet: Sheet1
Table S11. Abundance of Kyoto Encyclopedia of Genes and Genomes (KEGG) enzymes in gut microbiomes of wild type male mice (WT) and age-matched transgenic male littermates expressing amyloid precursor protein/presenilin-1 (APP/PS1), the causative factor for early onset Alzheimer's disease (EOAD). Grey text indicates enzymes exhibiting diminished abundance (< 3000 queries), which were selectively om…
Enzyme EC	Mouse cohort	Eight-month-old wild type male mouse (WT)														Transgenic male littermate with amyloid precursor protein/presenilin-1 (APP/PS1)														Average
	Enzyme name	SRR13371563	SRR13371564	SRR13371565	SRR13371566	SRR13371567	SRR13371568	SRR13371569	SRR13371570	SRR13371571	SRR13371572	SRR13371573	SRR13371574	SRR13371575	SRR13371577	SRR13371578	SRR13371579	SRR13371580	SRR13371581	SRR13371582	SRR13371583	SRR13371584	SRR13371585	SRR13371586	SRR13371587	SRR13371588	SRR13371589	SRR13371590	SRR13371591
EC:3.6.4.12	DNA helicase	445327	311506	357972	477923	519776	404511	374731	534776	567422	238424	314715	446929	488883	384935	546886	555507	452852	535384	370457	375269	242091	391021	354734	472360	357262	443391	414652	294076	416920
EC:2.7.7.7	DNA-directed DNA polymerase	435332	300564	347818	480190	529842	409249	362699	541828	566709	231903	303905	441187	487953	373775	543969	552281	445835	530993	355947	364600	238227	394548	342853	479054	344047	439301	411666	277840	411933
EC:2.7.13.3	Histidine kinase	293478	175566	225394	308343	322089	300724	205847	449282	474740	128101	174529	296080	377006	221135	314864	406452	243690	316502	155913	178175	121312	275534	185418	352467	210049	325810	258644	137091	265508
EC:1.6.5.3	NADH:ubiquinone reductase (H(+)-translocating)	256416	204667	196429	266537	338819	234133	229327	215841	176657	166794	196350	183051	217009	231694	370908	243514	304218	312900	295878	271756	185918	180241	241874	188381	199170	200050	233831	202799	233756
EC:5.2.1.8	Peptidylprolyl isomerase	241552	185228	186467	250513	310024	215576	216302	222368	201021	148010	183521	206434	219389	219407	326453	266170	274731	296294	264576	246796	162297	183843	231441	215970	196327	198101	230706	189689	224614
EC:2.7.7.6	DNA-directed RNA polymerase	161419	109545	130007	180071	193635	159712	133928	212390	222800	83701.2	111699	169304	187178	137130	197412	209954	158455	193158	124605	129323	84904.8	150145	121703	183024	127535	167529	151376	101408	153323
EC:5.99.1.2	DNA topoisomerase	158968	105889	130185	161173	174077	102082	125403	200585	234781	77959.6	103968	160678	177819	140815	190998	212526	164081	211296	132185	134191	73528	135148	139604	158126	131745	165068	146251	89884	147822
EC:3.2.1.23	Beta-galactosidase	165444	122304	137105	148920	183564	87650.9	137362	170315	200417	89384.7	118326	147412	163656	148069	189757	183492	173848	199886	144454	143181	84010.4	120248	159787	141555	138786	161603	155409	107881	147280
EC:3.1.21.3	Type I site-specific deoxyribonuclease	132929	128774	137196	185308	218129	106925	137291	135099	145528	106734	128674	152244	129330	138777	174801	141329	157860	178293	143775	145690	117377	129464	135681	140052	133367	136521	156689	132811	143095
EC:2.1.1.72	Site-specific DNA-methyltransferase (adenine-specific)	136131	99609.4	121888	185038	215226	140528	120585	176693	221922	78924	100252	162222	162413	124096	182831	174164	144413	185773	106421	115899	80901.4	143649	112297	173010	118460	164234	144919	83113.9	141986
EC:1.97.1.4	[Formate-C-acetyltransferase]-activating enzyme	149832	90135.7	118847	160880	172027	102720	112112	228368	243379	69903.6	90919.3	150778	196407	119617	158110	208041	131814	176227	92085.5	104358	69315.4	139279	102188	167012	114756	174623	127837	82114	137632
EC:1.2.7.3	2-oxoglutarate synthase	136770	116332	114246	164755	207857	63290.4	136002	129747	98644.2	94405.1	117777	122327	112495	133029	201100	119718	176118	179411	160472	156589	98264.2	91694	141734	124124	113394	118602	145928	118394	131901
EC:3.6.3.14	H(+)-transporting two-sector ATPase	137859	86256.5	107362	144366	159840	122278	103671	193605	207388	65541.5	86170.5	147599	171746	104572	153115	182542	125585	156744	90426.2	98925.9	65623.8	127820	96318.4	160973	100031	151017	121061	70769.4	126400
EC:5.99.1.3	DNA topoisomerase (ATP-hydrolyzing)	132067	84046	106286	140417	148716	112294	104564	186773	203090	64661.7	85181.8	141648	162776	106904	147000	179898	123253	158062	88974.8	95573.3	64048.1	122260	90932.3	158092	101210	144314	118683	69582.5	122904
EC:2.2.1.6	Acetolactate synthase	132314	87152.8	110604	140410	141239	115582	98939.5	187330	213739	64333.3	84499.9	141008	163686	105374	130632	174645	122112	157487	76815.2	87064.8	63747.3	127405	86657.2	154811	103241	145113	117014	64830.2	121350
EC:6.3.5.5	Carbamoyl-phosphate synthase (glutamine-hydrolyzing)	126239	91774.2	107470	133770	142777	101839	105493	161723	180373	69040.6	90893.9	128397	143810	110747	143830	163991	127805	156478	100752	105575	68464.2	109685	106626	137883	106327	131495	120304	80729.8	119796
EC:3.4.16.4	Serine-type D-Ala-D-Ala carboxypeptidase	128831	72402.5	101510	138492	141700	116659	96144.8	201932	227395	56514.8	74152.1	129796	181221	99576.1	132894	188784	110050	147587	67917	82318.4	54213.7	131839	75638.6	155751	95521.9	157230	107075	54869.2	118858
EC:3.6.3.17	Monosaccharide-transporting ATPase	130035	62689.2	103197	133812	129392	91387.1	79816.5	233608	260208	47839.8	65106.3	135293	203804	106941	110610	204364	95944.7	147765	44654.8	61821.6	42517.8	139192	60078.5	167371	92740.8	176717	102127	37326.9	116656
EC:5.4.99.23	23S rRNA pseudouridine(1911/1915/1917) synthase	125184	87225.9	100632	126926	145280	90956.6	101990	155758	159604	69090.8	87555.1	127210	137597	108189	146020	159138	124958	149238	102844	104160	71948.9	103182	101929	138377	99130.2	123560	116274	79407.7	115834
EC:3.5.1.28	N-acetylmuramoyl-L-alanine amidase	131442	65378.6	88403.3	142178	157089	82027.6	90129.5	198401	197199	53231.8	69904.1	126390	171927	89379	136976	181599	109394	140710	69601.8	84087.2	52884.7	126505	78333.1	154367	83908.2	145873	103766	50119.5	113614
EC:5.4.2.12	Phosphoglycerate mutase (2,3-diphosphoglycerate-independent)	112384	71742.1	87904.6	122772	141127	108227	88995.3	154836	164663	57811	73094.7	113041	141198	92054.7	130030	145551	107178	135986	80148.2	87907.1	58576.3	122408	83635.7	121877	87545.4	129527	99859.2	62798.7	106531
EC:2.7.6.5	GTP diphosphokinase	117466	74831.7	91668.7	107627	113698	73823.6	87938	162500	174022	54528.4	74100.1	118594	143460	88835	113089	157055	107589	136682	78139.8	81800.1	54779.8	106285	83505.3	134118	89310.3	124736	98583.4	63100.4	103995
EC:4.2.1.20	Tryptophan synthase	111535	81657.7	94723.6	110003	127406	79450.2	93391.6	151766	155335	62995.4	80778.9	112512	134441	92825.9	114159	143697	99425.7	117130	80450.9	85097.9	64093.6	93555.6	87692.4	134166	89714.9	119365	104483	70085.1	103283
EC:1.1.1.100	3-oxoacyl-[acyl-carrier-protein] reductase	105961	61160.8	79287	116759	127242	129598	78665.4	146735	157507	47434.6	62330.4	109888	129983	82978.1	136945	145533	99684.6	128134	71546.1	76261.9	48688.9	105962	69518.4	129866	74444.8	112678	95203.6	48304.1	99225
EC:3.1.3.18	Phosphoglycolate phosphatase	103468	69508.8	84685.9	104523	111450	79601.1	84369.7	141680	150666	51718.2	69826.9	106075	124744	86028	115973	139019	98656.7	126951	78440.7	81083.9	51284.3	88249	78536.7	116878	83485.9	109271	93509.8	62749.1	96158.3
EC:2.2.1.1	Transketolase	105260	61781.2	80759.8	108898	117991	75132.9	75961.6	160668	176398	45508.5	61742.3	119600	139195	81491.1	109358	152338	88764.2	118186	56971.9	65159.1	44237.1	94784	67307	139467	80348.6	119467	89685.6	48904.6	95905.9
EC:2.7.1.11	6-phosphofructokinase	111195	59683.9	80879.8	104383	118287	71267	74064.9	160586	175258	46133.5	59369.2	105801	137504	81177.8	115088	148969	93698.4	122610	57600.5	65572.8	45031.6	92496.8	69612.3	118298	74353.6	118287	88129.8	44841.9	94292.1
EC:6.3.1.2	Glutamate--ammonia ligase	104747	67402	81296.4	102083	114641	89864.8	78534.9	139236	146549	50664.3	66299.8	96755.8	121864	81501.6	111300	132521	97946	119194	69302.8	76649.5	49907.7	82746.8	76515.9	110118	78116.4	104022	91072.4	58181.3	92822.6
EC:1.4.1.13	Glutamate synthase (NADPH)	105237	75494	84497.5	102614	118404	80512.4	86918.3	119205	119689	59227.3	73935.8	92863.1	109586	89067.9	117574	117293	92505.4	104588	83347.5	82846.7	61046.8	84220.5	87279.9	93946.5	82762.9	103014	94150.4	71123.1	92605.4
EC:1.4.1.14	Glutamate synthase (NADH)	105237	75494	84497.5	102614	118404	80512.4	86918.3	119205	119689	59227.3	73935.8	92863.1	109586	89067.9	117574	117293	92505.4	104588	83347.5	82846.7	61046.8	84220.5	87279.9	93946.5	82762.9	103014	94150.4	71123.1	92605.4
EC:1.11.1.15	Peroxiredoxin	102187	73394.5	75630.3	99699.5	124557	91304.4	85092.9	110304	93508	58525.9	73269.3	86619.2	100414	87560.5	131108	120317	102813	106791	95457.9	88797.5	63941.9	80732.4	87355.4	103647	77112.1	86213.6	93344.1	73300.9	91892.8
EC:3.4.21.89	Signal peptidase I	100769	67028.9	81056.1	101543	115005	71745.3	78140.8	135539	145307	49445	66739.4	103991	118726	75146.7	106979	129092	89771.2	109615	64427	70807.6	48341	94392.9	76008.4	112057	76053.9	106153	90404.9	55302.5	90699.6
EC:3.6.1.27	Undecaprenyl-diphosphate phosphatase	93529.5	63255.2	74093.6	105587	118693	86263.6	79078.5	115475	121929	50653	64677.9	92993.1	110620	81850.9	118455	115377	102872	122082	81090.8	84049.8	52852.8	86207.3	73371.2	98236.1	74095.7	99081.9	87474.3	59327	89759.7
EC:3.2.1.52	Beta-N-acetylhexosaminidase	92577.3	78972.6	80493.8	94993.9	119598	63585.8	86458.8	89975.9	85132.4	57070.3	77693.5	79256.9	90142.2	96002.3	123996	96332.8	106597	112265	99586.7	98340.3	54647	60575.8	95889.5	75368.9	83735.7	87171.2	99465.1	76675.5	87950
EC:6.1.1.20	Phenylalanine--tRNA ligase	91447.6	64259.9	74029	100699	112136	85593.8	77292.4	112603	116737	49500.9	65022.7	93860.7	101022	79158.5	114685	115644	92549.6	110023	76349.4	77459.9	51070.5	81853.5	73338.9	101496	72844.1	91634.5	87253.3	60154.9	86775.7
EC:3.1.26.4	Ribonuclease H	90511.6	64225	72883.2	99503.9	111630	88599.4	77174.9	111753	115869	49296.2	65001.4	92658	100726	79191.6	115043	116515	92536.9	109543	76207.4	77369.6	51048.4	83607.6	73519.6	100915	72889	90826.6	88020.6	60563.5	86701
EC:1.2.7.11	2-oxoacid oxidoreductase (ferredoxin)	89336.1	76264.6	73880.1	108575	135984	42971.9	87327.7	78914.5	60729.3	62724.2	76944	77045.5	71445.4	85768.6	125069	73341.2	116659	116665	101971	100797	66637.9	65678.2	91294.6	75397.4	73675.5	76686.6	93097.4	77608.3	85088.9
EC:2.8.1.7	Cysteine desulfurase	89919.1	54306.9	71526.1	100692	104011	92979.1	68350	131912	147111	42740.3	55843.8	101962	114132	69295	98194.4	123451	80739.8	107149	53029.8	59309.6	43910.2	105015	56738	108046	67366.5	102502	78323.4	45465.8	84786.5
EC:4.2.1.33	3-isopropylmalate dehydratase	85338.8	63005.1	71516.3	100211	109540	79747.2	72960.1	111458	114975	48088.4	63717.2	89828.1	98816	70556.2	94149.1	106624	91597.8	105340	64883.5	71199.3	49624	78441	64922.1	99054.7	69390.1	89215.9	82329.2	58367.5	82317.7
EC:4.2.1.35	(R)-2-methylmalate dehydratase	85330.8	62997.1	71508.8	100190	109533	79488.2	72949.6	111452	114968	48076.4	63713.2	89818.6	98809	70550.2	94133.6	106615	91589.8	105337	64876	71193.8	49620.5	78317.5	64912.6	99050.7	69385.6	89207.4	82321.2	58357	82296.5
EC:3.1.3.48	Protein-tyrosine-phosphatase	90692.1	60858.2	73786.9	89506.4	90191	81192.4	68971.2	118646	116965	45520.7	61992.1	90175.4	108570	71260.8	88271.6	118592	81233.3	96858.8	62049.4	65106.9	46285.3	97095	61617.8	108809	69334.1	95762.9	78026.8	53895.7	81831
EC:2.7.11.1	Non-specific serine/threonine protein kinase	91981.6	42308.3	60101.3	104770	114398	118498	58621.7	130953	143329	32510.9	44235	84188.2	111574	54636.2	107661	118907	84759.1	111877	43015.4	56421.9	33012.6	95317.1	55034.4	96953.9	54155	96316.4	70460.2	34999.8	80392.7
EC:3.6.3.34	Iron-chelate-transporting ATPase	88479.1	60417.4	73629.9	93069.1	100664	89478.9	71154.1	113119	117727	45321.7	60396.6	82397.8	102952	67511	101456	101734	82045.8	93032.7	65849.6	68816.2	44939.8	79885.5	63460.2	83987.7	68078.4	95833.7	76246.4	51955.9	80130
EC:3.2.1.22	Alpha-galactosidase	89729.9	79966.8	86099.3	71639.2	76613.1	46452.2	78846.1	105602	109350	56380.4	76059.2	83133.8	103778	82374.1	66056.3	100844	83171.2	89734.8	72481.5	76631.2	54604.2	57031.5	74556.8	84440.8	80979.3	94880.5	79742.6	69727.6	79675.2
EC:3.4.21.102	C-terminal processing peptidase	85360.2	66857.9	68961.6	87928.4	109892	54408.8	77374.4	76961.1	74504.1	54321.3	66065.2	74111.3	77044.9	80362.3	115678	90047.2	97394	105019	92271.2	87138.9	59443.4	63219.8	82326.3	74872.2	71141.1	72749.8	82308.5	65417.9	79042.2
EC:2.1.1.37	DNA (cytosine-5-)-methyltransferase	77954.2	51006.1	70074.1	93346.7	99974.2	51304.9	61814.6	111370	142121	41365.8	51106.2	83341.6	94821.4	74364.1	84800.8	107021	80856.6	114276	53358.3	58979.9	40242.2	75861	58080.6	94793.3	68418.9	94248.9	76137.1	39499.3	76805
EC:3.2.1.51	Alpha-L-fucosidase	80090.1	69113.7	66092.2	81290.2	125213	48778	74122.8	50515	42050.8	53967.9	66660	55929.4	63886.8	78507.6	116927	67373.6	101434	102092	98298.4	96398.7	53638.5	50847.3	98161.2	51922.3	68944.9	67823.5	89938.3	70545.2	74662.9
EC:4.1.2.13	Fructose-bisphosphate aldolase	83147.1	48825.7	63344.2	77827.9	90027.5	57722.1	58399	122753	127519	36292.2	47907	75669	107845	63727.1	83511.2	117270	69710	87994.9	48890.5	53600	37166.8	71232	56146.5	92830.6	59997.2	89429.9	67805.2	46617	72971.7
EC:4.2.99.18	DNA-(apurinic or apyrimidinic site) lyase	81684.1	47659.3	58850.6	82590.2	86920.2	87798.4	59146.3	119120	116237	35796.3	48305.3	75308.2	103024	60422.4	89437.5	115616	72103.9	88514.2	51596.8	55128.9	37286.5	78378.1	51405.2	94336.6	56493.7	81954.9	65909.5	41541.6	72948.8
EC:6.2.1.3	Long-chain-fatty-acid--CoA ligase	77131.4	65327.1	63189.6	81726.7	106160	81169.1	73747.6	57929.1	58359.6	50083.3	64550.4	58292.5	59598.6	70634.6	114153	64256.4	95719	97297.7	89434.7	84492.8	52841.6	49613.9	81977.6	49225.2	65913.7	61695.2	78453.4	66422.3	72121.3
EC:2.7.2.4	Aspartate kinase	81827.3	53511.9	58576.2	79564.5	99220	63970.2	63627.4	92896.6	83105	43511.9	53769.6	68296.3	84902.3	64711.6	98454.7	100520	80422.9	87551.5	69562.2	69350.8	46909.1	58147.4	65972	79605.1	57824.3	70706.4	72421.2	51201.1	71433.5
EC:4.1.3.27	Anthranilate synthase	76424.3	55177.9	62436.9	73836.2	88264.7	60920.2	61760	97595.9	100806	42872.5	53466.7	75426.1	87207.4	63354.7	82478.3	95196.7	70621.3	83072.3	56363.5	57833.2	45523.3	67105.3	59134.3	88166.7	59238.1	75722.6	70727.5	45209.7	69855.1
EC:1.3.99.22	Coproporphyrinogen dehydrogenase	74484.9	48050.2	57972.4	82651.6	86185.3	67103.3	59370.4	97255.3	105906	35765	49841.7	81708.9	87877.8	59190.1	84173.9	97790.7	69515.4	87038.5	51992.1	55239.5	36010.1	73789.6	53165.6	92813.7	56631.3	79972.7	69330.9	42444.6	69402.5
EC:4.4.1.8	Cystathionine beta-lyase	76622.2	56006.1	64967	74442.6	85834	52733.2	61340.6	97808.5	104205	41982.4	54237.9	67975.8	92986.4	65248.9	79480.7	95110.8	68176.8	80817.8	57932	61302	42269.9	59569.3	59550	72338.1	62484.4	81771.2	66871.5	49323.3	69049.6
EC:4.1.1.3	Oxaloacetate decarboxylase	88761.6	41726.6	55468	75403.1	94899.8	48855.8	53894.8	135281	121939	36011.3	42173.2	72680.1	112180	51787	69281.6	122129	60677.3	73551	36922.3	46216.2	38625.6	65867.9	53460.1	99441.4	50213.7	87702.7	63183.6	30825.9	68898.6
EC:4.2.1.2	Fumarate hydratase	72445.8	46557.2	59160.3	82502.5	90382.7	63251.9	57855.4	109098	111794	35290.9	47460	75921.8	95899.2	59825.8	82662.1	96674.8	66762.1	85434.7	51580.4	56170.3	35550	66603.7	50872.2	81403.7	56296.1	85134.4	64388.8	40262	68830
EC:5.1.3.2	UDP-glucose 4-epimerase	73261.5	45373.8	55576.6	77956.9	85491.4	76247.8	57601.3	96442.1	99815.6	33426.1	46826.3	75033.1	85648.6	62487.4	99533.5	102081	68597.9	84615.2	56649.2	56075.2	33892.1	72445.9	55169.6	79945	55775.8	73884.9	66408.9	41016.7	68474.3
EC:2.4.2.14	Amidophosphoribosyltransferase	75686.3	55389	64019.2	73476.3	82097.1	52754.3	61374.8	97399.9	101848	41099.5	54015.7	71289.4	86216.3	64824.4	81051.3	97759.9	68445.6	81188.6	56138.3	58835.9	40989.5	55684.5	60804.2	79525.2	61693.1	75098.8	67967.5	49263.2	68426.3
EC:6.3.5.7	Glutaminyl-tRNA synthase (glutamine-hydrolyzing)	68939.7	39901.5	55311.3	74909.4	69368.9	95324.8	48096.2	119700	129338	25853.8	41146	76377.3	101772	52591.2	75805.5	111435	53491.3	80328.9	29817.2	38610.5	23853.5	84597.6	37083.2	104802	50268.8	83565.5	60812.7	32663	66634.5
EC:1.8.1.9	Thioredoxin-disulfide reductase	69234.6	45200.7	56526.6	77280.7	82261.4	74942.9	54606.4	102456	104810	33830.2	46585.9	73540.9	88610.2	52690.5	80621	94950.1	64632.2	81525.5	47669.8	52055	34093.4	70370.7	49000.2	87191.1	51230.2	77998.1	63846.5	38304.1	66288
EC:6.3.5.6	Asparaginyl-tRNA synthase (glutamine-hydrolyzing)	68221.7	38844.5	54432.3	73909.3	67155.9	94521.8	47370.2	119481	129069	25578.8	40319	75966.3	100320	50800.2	73654.5	110251	53208.3	79545.9	29113.2	37923.5	23549.5	84355.6	36593.2	104198	49530.8	82800.5	58848.7	31822	65763.8
EC:1.3.5.4	Fumarate reductase (quinol)	68028.1	54305.5	51942.3	71584.3	93434.9	82251.9	63367.7	68675.1	48307.7	40875.7	55081.8	52616	68719.2	58046.3	88270.8	80255.1	77311.2	75317.9	77777	71534.2	47036	51297.2	63276	65574.9	55182.1	56814.2	65010.7	60744.5	64737.1
EC:5.1.3.3	Aldose 1-epimerase	71456.8	60182.1	62529.2	68046.2	81269.1	45779.3	64266.7	68938.1	69943.4	45547.6	58051.9	59500.5	71140	65279.8	73970.9	72938	77016.4	80732.3	66543.8	67656.5	45787.8	49471.4	67768.4	60614.7	61813.5	66879.9	68675.9	57567.1	64620.3
EC:2.7.1.2	Glucokinase	74357.2	49026.3	54810	68764	76651.9	59036.1	57926.1	91506.2	81585.9	38741.1	48751.6	59232.3	84057.9	58089.6	77363.6	89932.1	75524.3	80768.7	59151.8	61765	40309.9	53571.5	55151.7	69750.7	52908	69064.3	60977.8	47315.3	64146.1
EC:3.4.11.18	Methionyl aminopeptidase	69510.3	42009.7	50781.2	70742.6	77507.6	61714.7	52401.1	89815.4	96433.9	32149.5	41719.3	66062.7	80637.8	56512.5	85574.1	93826.7	69861	88241.9	55032.9	55541.2	32658.5	64313.1	54633.6	76706.9	51995.2	70452.4	62387.1	38205.3	63836.7
EC:3.5.99.6	Glucosamine-6-phosphate deaminase	72652.4	50943.3	58591.9	64951.3	76978.3	39914.4	57003.8	88252.4	93058.3	36851.1	49826.8	62350.8	82708.1	61477.2	70795.4	85559.8	75877.2	85541.5	56836.6	59471.3	35741.5	52317.3	58426.4	67120.6	57890.8	72986	62438.4	46770.2	63690.5
EC:3.6.4.13	RNA helicase	67551.2	44635.9	49015.4	77999.9	94012.7	105214	56743.3	76356.2	77261.5	32314.2	44804.4	57943.8	73391	56278	101505	78472.9	67152	73723.3	54747.2	54113.1	32265.5	57485.6	51514.4	61767.2	48900.9	63693.7	67175.8	43323.7	63191.5
EC:4.3.3.7	4-hydroxy-tetrahydrodipicolinate synthase	68035.3	41852.6	52345	69241	85543.3	68757	52171	95589.2	101137	33061.8	41762.2	63257.7	91744.1	54922.7	78889.1	90093.6	60874.6	74639.6	48000.2	52111.4	34106.7	58531	47402.4	72424	50920	78197.8	56958.7	36692	62830.7
EC:2.6.1.1	Aspartate transaminase	66103.3	48998.9	54621.2	75570.4	84849.9	38074.2	56792.2	72939.1	71876.6	39875.3	49214.4	66259.6	66499.1	60942.4	87417.2	77343	71437.8	82456.9	62539	61930.8	41347.5	57538.2	58442.5	68933.9	53283.1	64369.6	66441.7	47150.1	62616
EC:5.4.99.5	Chorismate mutase	66316.5	42674.6	53292.1	72801.6	75469.9	56184.6	52628.5	93793.6	102225	31764.8	43465.6	72532.7	82007.6	54337.7	72270.4	89153.2	61966.7	79199.2	44524.7	48657.8	31904.3	61145.2	46610.4	79332.1	51582	72345.1	59357.1	35769.9	61904
EC:3.6.1.66	XTP/dITP diphosphatase	65554.8	49751.8	53048.8	70430.7	83857.7	52185.9	58486.3	67634.4	67683.5	39739.6	49579.2	60865	64360.8	60246.2	86479.2	74706.7	72471	80405.1	65029.1	62716.7	42529.7	52724.9	59174	63324.8	54039.7	59940.5	63231.4	48562.5	61741.4
EC:2.5.1.49	O-acetylhomoserine aminocarboxypropyltransferase	66172.7	39913.9	51542	68685.3	83469.7	49973.1	53582.2	95447.2	102506	32481.8	41090.7	68607.7	86896.3	52835.6	71963.1	90421.6	59147.9	77317.1	44520.9	49579.2	33125.7	61479.4	47310.8	77334.6	50570.2	77453.5	59277.2	34142.8	61673.2
EC:1.1.1.95	Phosphoglycerate dehydrogenase	74449.1	39585.5	48504.5	67568	74164.2	60205.4	49164.3	107264	89643.4	31409.8	39786.7	61969.2	89979.1	47734.2	73873.6	106027	61304.4	71997.5	44522.1	47290.5	33604.4	53967.6	41075.7	88342	44779.9	66448.8	56827.5	36078.9	60984.5
EC:2.5.1.7	UDP-N-acetylglucosamine 1-carboxyvinyltransferase	65515.8	41187.1	51303.2	71782.1	75614.2	56526.8	51063.2	90000.2	97891.2	32313	42061.3	66008.4	79444	53209.8	73186.2	86685.5	62565.8	77294.9	44922	48031.5	32392.8	68310.8	45731.4	77274.6	50815.3	71528.9	58363.7	35395.6	60943.6
EC:2.1.1.198	16S rRNA (cytidine(1402)-2'-O)-methyltransferase	63674.4	50053.8	53140	68528.9	82830.4	51635.5	58973.1	69333.4	68129.6	39550.2	50332.9	61112.3	64417	60141.6	85914.3	74566.7	64839.6	70686.5	62822.8	59313.6	42182.1	50258.5	58752.5	62580	54793.8	60752.1	63770.8	49766.4	60816.2
EC:3.4.21.92	Endopeptidase Clp	65033.8	43527.6	54886	65431	68224.8	55426	49700.2	90219.1	109785	32648.1	42076.9	66996.9	79192.8	56751.5	70539.9	89738.4	61753	79083.2	43315.1	45204.3	32011.1	63828	48039.7	72819.6	52911.9	72318.3	56172.4	34507.8	60790.8
EC:3.6.1.1	Inorganic diphosphatase	67087.1	39848.5	48170.3	71946.3	79434.8	63795.4	51295.2	91585.8	85101.6	31099.3	41318.5	66255.7	81656.6	45460.6	81231.4	88293.6	63008	71046.2	46453.5	49894.2	32307.2	64360.5	43921.5	76763	45157.2	69784.3	56121.4	37269.3	60345.3
EC:2.4.99.17	S-adenosylmethionine:tRNA ribosyltransferase-isomerase	64802.1	48839	52354.8	66124.7	77391	46742.4	57635.9	67363.4	67119.7	37259.1	48875.1	60444	63683.8	59406.6	83788.3	73361.2	71455.3	79629.1	63995.6	61736.8	37819.3	49279.9	58564.7	62912.8	52905.1	59383.4	62812.1	47591.3	60117
EC:2.5.1.75	tRNA dimethylallyltransferase	63895.3	48841.1	52072.2	67682	79729.2	48720.2	55998.8	66024.7	66174.2	39084.1	48192.4	59299.6	62810.4	58463.2	82029.5	73561.9	69772.3	78330.4	62809.1	61121.4	41513.9	51489.8	58343.5	61615.4	52723.8	58154	62143.6	47804.7	59942.9
EC:2.7.1.48	Uridine kinase	64029	46985.7	52563.3	67903.4	77209.2	41583.3	55686.3	67383.6	70519.7	37442.7	47166.8	62734.5	66432.8	57813.2	78500.6	71534.8	71495.2	81030.6	61656.6	61252.2	37573.2	54460.9	57054	60885	52445.9	65679.7	62316.8	43299.7	59808.5
EC:5.4.99.12	tRNA pseudouridine(38-40) synthase	62891.8	40809.7	51012.9	66604.9	69704.8	48661	48359	88498.9	96025.1	30923.2	40971	69455.7	78645.3	51510.2	67382.4	86716.2	59312.2	77820.9	42276.8	44776	31065.3	66379.2	44097.1	79017.5	49102.3	71381.8	57954.9	33520.1	59102.7
EC:6.4.1.2	Acetyl-CoA carboxylase	63441.2	32594.5	42265.2	75120.1	76075.6	108098	45913.9	96266.1	95344.2	22437	35786	73444.3	80877.5	40628.2	79760.3	93201.9	49400.3	67063	29883.5	34871.1	19885.2	71692.7	35150.5	89200.3	37180.9	68201.1	60853.8	24402.9	58894.3
EC:6.3.5.4	Asparagine synthase (glutamine-hydrolyzing)	59256.2	52601.6	61263.6	60854.6	57270.5	44238.4	53931.1	71303	101666	36746.9	51684	77563.4	66673.7	59933.6	65891.7	72041.2	53673.3	65424.9	40156.5	44432.6	31615.5	50481.3	51782.7	81726.3	59287.6	68825.1	63616.5	42291.3	58794
EC:2.7.4.14	UMP/CMP kinase	63298.6	40332.8	50473.9	65884.1	73791.8	50678	50655.1	92813.1	99287.6	31419.5	40640.3	65091.2	82189.6	47126	70256.9	84090.1	59573.6	75680.1	43983.1	46789.8	32027.3	59451.7	43507.8	69225.3	47864.6	72566.5	53331.7	32180.4	58721.8
EC:2.3.1.180	Beta-ketoacyl-[acyl-carrier-protein] synthase III	64832.2	48937.6	52452.4	68440.6	80481.9	52366.9	54007.9	67494.1	66969	40814.9	48021.2	58090.5	62930.5	57079	76025.2	72623.8	65029	67325.9	55571.8	55768.1	44993	52181	55423.6	61776.2	51241.7	58115.8	59653.1	44358	58678.7
EC:3.2.1.20	Alpha-glucosidase	71445.5	49887.4	56542.7	53147.3	63345.8	46581.9	53891.7	83987	87137.7	35246.1	47283.2	58699.1	76548.5	57717.8	68939.1	87544.6	56380.1	61122.2	48960.5	47856.2	33770.4	44544.3	59141.9	63416.7	55027.8	65360.6	60940.4	42567.8	58465.5
EC:2.1.1.191	23S rRNA (cytosine(1962)-C(5))-methyltransferase	64177.1	39634.5	51305.2	66513	71730	46957.6	49517	91823.7	96432.3	30946.6	40591.9	65295.5	78285.9	51806.9	69155.7	84415	59521.4	76073.7	43587.1	46137.2	31490.7	57048.8	44165	70817.9	48679.4	70733.8	54723.8	33193.5	58384.3
EC:3.5.1.88	Peptide deformylase	63326.2	38420.7	45263.2	66483.4	75886.8	61919.3	50327.9	90595.3	85548.5	30465.9	39443.7	62850.2	81466	48048.3	74942.8	84791.2	58737.5	70558.7	44740.1	47493.2	31802.5	58452.9	41498.2	75722.8	45119.7	67948.1	54981.6	36203.7	58322.8
EC:2.3.1.51	1-acylglycerol-3-phosphate O-acyltransferase	63780.2	41250.7	50000.4	62830.5	65836.1	67141.4	47853	86489.3	95759.8	30876.1	40630.8	66553	76516.5	49795.4	66743	86580.3	59243.8	75008.2	43068.4	45056.2	31491.3	61122.9	44438.9	73968.5	47041.1	66378.6	54805.8	32703.7	58320.1
EC:3.6.1.55	8-oxo-dGTP diphosphatase	56782.3	35188.7	50929.6	64698.9	56652.7	62248	40827.8	90073	125889	23323.3	33939.2	71753.2	81322.4	52118.1	64858.5	86754.4	57554.7	88853.8	30076.2	34179.8	19107.2	82671	39438.3	72896.6	51284	79294.2	55028.5	24060.6	58278.7
EC:2.1.1.190	23S rRNA (uracil(1939)-C(5))-methyltransferase	63534.9	40768.9	51300.9	64925.4	69417.2	48724.3	49048.2	88832.3	95999.6	30510.7	40100.4	63565.9	77715.5	51052.3	68844.4	84496.1	58489.4	76112.8	42766.1	45572.6	31051.3	57824	44831.4	68606.2	49938.4	68838.5	54576.2	34572.5	57929.2
EC:2.7.1.71	Shikimate kinase	62877.3	40232.3	50235.6	63400.1	68946.9	44578.3	48555.4	90586.8	95647.4	30146	40260.1	66010.2	78108.8	51425.7	66588.9	86110.1	57635.6	74707.4	42386.8	44794.8	30708.6	57018.1	43484.2	74562.2	47597.2	67648.9	54817.1	32576	57558.8
EC:1.17.4.2	Ribonucleoside-triphosphate reductase	61898.7	38877.8	50051.2	64665.2	73008.6	38627.8	48549.7	91576.1	98326.7	30772.9	39227.6	59843.4	83247	50814.2	62688.8	82388.2	57365.4	74790.5	42224.8	46219.7	31796.5	57592.2	42992.8	67610.3	49547.3	74446.6	52446.3	33132.3	57311.7
EC:2.4.1.1	Glycogen phosphorylase	63403.9	39638	49830.8	63888.2	69086.7	48808	48455.6	88876.8	96071.2	29943.7	39387.1	63315.3	77470.3	50579.1	66968.9	85575.2	57572.6	74882.5	41550.5	44766	30417.4	58119.2	44333.2	68273.1	48462.7	67558.7	53042.6	33764.2	57287.2
EC:3.6.3.21	Polar-amino-acid-transporting ATPase	62028	30073.7	43980.7	64707.8	65283	69757.4	40026.6	114653	110348	22714.7	33166.8	73126.6	90415.1	40094.9	56257.6	102324	45014.8	62480.9	24430.3	32114.2	21630	62066	30425.4	96964.2	40299.2	70347.1	50757.4	25825.1	56475.4
EC:2.7.6.1	Ribose-phosphate diphosphokinase	61760.8	39618.4	49299.3	61099.5	66080.4	53892.6	46094.6	85575.3	90503.2	30330.2	39326.5	60904.5	75314.3	50000.7	65520.6	84732.7	56776.8	70569.4	41438.6	43456.4	30962	60512.1	43515.1	73274.9	46678.7	65989.4	53743.4	33552.7	56447.3
EC:2.4.2.10	Orotate phosphoribosyltransferase	62001	39751.6	48471.5	60201.6	66069	47263	48210.7	86462.8	92260.6	30424.2	39317.7	64796.6	76251.4	50286.7	64805.6	83866.7	56618.7	70416	42210	44354.2	31271.5	52168.7	44382.9	72670.8	47937.2	65561.4	54335.1	34713.8	56324.3
EC:3.6.3.8	Calcium-transporting ATPase	69162.6	34421.9	44366.6	60669.1	63356.5	38014.2	45790.5	98266.9	84413.9	29125.9	36903.9	58132.4	85576.7	44720.4	64533.5	96781.3	58071.2	68708.4	42080.8	44481.3	29132	60244.7	38489.4	88697.6	41170.8	68032.8	50320.5	32133.9	56278.6
EC:2.1.2.2	Phosphoribosylglycinamide formyltransferase	60573.4	47901.8	51146.6	61811	70661.9	55329.7	52647.9	65190	65649.9	35899.7	47279.7	57257	60683.9	53913.1	70586.1	68831.8	58094.7	64060.9	52972.3	52875.5	36381.5	47124.4	53851.2	59539.4	50043.3	55844.1	60338.5	45824.4	55796.9
EC:3.4.23.36	Signal peptidase II	61462	38991.4	48080.7	60563.1	65855.8	47185.3	45611.7	85611.6	90535.1	29991.7	38507.6	61639.9	75582.8	49341.1	64411	82860.3	56562.1	71035.2	41125.7	43340.7	30551.2	57531	43396.7	72935	46272.8	66015.5	53479.9	32996.3	55766.9
EC:1.4.1.4	Glutamate dehydrogenase (NADP(+))	59686.9	46871.7	50159.3	62451.5	71954.7	36953	52878	63246.1	64387.7	35420.2	46544.7	57144	60570.5	54308.5	69962.4	66002.4	68280.2	75613.5	55270.3	56104.5	35677.8	46341.8	52682.5	60776.7	49948.6	57622.3	59205.5	44330.8	55728.4
EC:1.1.1.25	Shikimate dehydrogenase	61069.1	39011.2	48354.6	59886.8	65088.7	51482.6	45991.1	85110.1	91002.1	29537.9	38646.9	60067.6	75001.3	49536.5	64229	83258.3	56616.6	70406.9	40952.3	42871.2	30408.9	57542.8	43103	71852.3	45872.8	64248.4	52780.7	32580.1	55589.6
EC:3.4.22.70	Sortase A	62403.8	31622	50158.1	57552.3	61476	49469.7	42354.5	112204	128111	23316.9	31592.7	68213.8	95192.6	41567.6	50847.7	96135.5	43785.6	70791.6	19770.8	28653.1	20915	55345.5	27445.6	80764.8	45253.7	81671.2	47171.8	21665.7	55194.7
EC:1.2.7.1	Pyruvate synthase	52719.7	41443.3	47404.4	67005.5	69274.8	29657.5	47270.2	67567	84379.4	30093.4	42250.4	71099.3	62183.6	48896.8	66260.8	77207.6	55695.7	72264.4	44661.7	47628.2	28822.1	47998.8	45979.8	78763	49477.8	60796.6	57353.7	36872.6	54679.6
EC:6.1.1.7	Alanine--tRNA ligase	62059.6	37462.1	43533.5	62678.8	69496.4	50729.6	46499.5	84678.9	80018.4	29343.9	37875.9	60912.8	73299.5	45264.1	66464.3	84365.2	56426.6	66403.6	42949.2	44978.5	30630.8	51432.2	40820.3	70032.7	42662.6	60135.4	51400.8	34099.6	54523.4
EC:2.7.1.4	Fructokinase	58484.6	45899.8	50745.3	62019.4	64852.8	46094.8	50623.9	62784.8	65082.3	34707.9	45301	53004.4	59289.2	51871.1	65731.7	66770.9	63942.6	73577.4	53895.1	55780.1	34289.4	47260.7	50681.2	53807.9	48997.9	55114.9	55704.5	43243.5	54270
EC:2.4.1.18	1,4-alpha-glucan branching enzyme	60175.1	37046.1	47243.8	56540.8	62649.2	43842.2	45586.1	85346.7	90230.7	28755.6	36382	55293.4	73377	48308.6	62717.9	80323.5	53733.8	67581.3	39400.1	42240.6	29705.2	49013.5	41435.8	61926.4	45286.2	62378.3	47472.5	30684.5	53024.2
EC:5.1.1.1	Alanine racemase	53247.7	39772.2	48017.7	64077.6	67598.1	53054.4	46321.7	67570.2	82914	29297.2	38972.2	57925.1	60729.1	49444.6	68859.9	67100.4	55287.2	68597.2	42002.6	43959.5	28099.2	51421.3	43690.8	57824.1	47346.7	59506.8	53718	34347.1	52882.2
EC:4.3.1.17	L-serine ammonia-lyase	61364.1	33809.8	40711.9	64627.3	67182.4	53406	44553.5	83347.9	66343.7	27855	36582.6	59663.6	71763.5	41278.1	66212.4	84547.4	53335.8	62751	42669	44231.7	29357.9	51513.9	36126.9	75079.2	37364	56758.1	51468.6	33048.1	52748.3
EC:3.6.3.12	Potassium-transporting ATPase	49764.3	53432.7	53258.3	64471.3	82209.7	42237.6	56597.1	51654.2	47301.7	38484.6	53722.7	44574	55980.2	56825	69286.8	43018.8	52176.4	48594.8	57544.2	55037.4	36886.6	45206.6	51720.8	39742.5	53943.1	57626.2	58778.7	52815.7	52603.3
EC:2.1.1.199	16S rRNA (cytosine(1402)-N(4))-methyltransferase	59333.8	35903.9	43061.3	57596.4	64512.1	46422.4	44340.2	81522.3	76231.4	27894.3	36322.2	59050	71696.1	43786.6	62788	81448.9	53428.5	64948	40760.5	42709.9	29549.2	52262.2	38862.8	71507.1	40614.2	58876.2	50307.8	31664	52407.2
EC:3.4.11.9	Xaa-Pro aminopeptidase	55462.2	35266.2	39888.6	63036.4	80924.7	48239.4	44320.6	60198.7	61524.1	29874.7	35519.5	51562.4	55685.1	47483.1	81634.1	69576.7	61605.6	73183.2	51257	50933.8	32483.9	48304.7	49446.5	54385.4	41076.5	50538.5	54381.1	33722.7	52197
EC:3.1.3.15	Histidinol-phosphatase	55159.7	46135.2	49603.7	57716	63861.9	36815.1	49516.2	64193.5	65721.1	32256.2	45208.5	54248.7	62852	50518.1	62265.3	63889.9	58271.1	61910.7	44493.7	48645.1	30268.1	40768.9	45404.5	58172.3	49080.5	57722.8	54732.6	43483.5	51889.8
EC:2.5.1.3	Thiamine-phosphate diphosphorylase	54885.8	43152.8	44036.3	57395.1	69379.8	40714.3	50481.2	62000.4	48088.4	32898.2	45287.2	58118.2	57638.2	46919.7	67717.9	65421.9	53750.2	55733.7	52418.9	51633.4	34858.3	40900	47600.4	75225.2	42759.6	51404.6	57777.7	42181.3	51799.2
EC:2.3.1.15	Glycerol-3-phosphate 1-O-acyltransferase	53064	28808.2	42155.1	63858.9	61866	70811.9	40158.1	92410.4	100846	19746.4	31714.2	67645.8	75658.3	40344	62635.6	81071.4	42763.8	61253.2	23653	29638.7	17679.2	60270.5	26374.1	79653.9	37452.4	65292.3	48294	22397	51697
EC:3.4.21.53	Endopeptidase La	58753.2	34879.6	42160.5	56536.3	68043.2	45047.8	43842.4	86568.7	76007.4	27763.5	35113.4	56201.7	74458.7	44204.8	62909	82452.5	51434.5	60633.8	41267.7	43393.9	29979.3	43908.5	38736.7	66002.2	40195.6	58232.3	46806.6	30176.6	51632.5
EC:2.7.7.60	2-C-methyl-D-erythritol 4-phosphate cytidylyltransferase	53400.2	37252.4	44850.7	61521.2	70076.7	41388.6	43991.5	65062.5	78799	28312.7	36737.4	55274.3	57841.9	46926.1	65068.8	66552.1	59668.9	77276.2	43962.4	47173.8	28007.9	48192.9	46685.4	54601.1	44841.6	55823.7	52130.1	32008.4	51551
EC:6.3.2.12	Dihydrofolate synthase	49666.8	37995.8	44448.8	56790.7	61650.2	47181.7	45010.6	63839.6	81403.9	27713.5	37520.1	57009.2	59245.8	47875.2	63421.8	64490.2	52322.7	68923.9	39819.9	41719	27265.5	50415.8	42211.7	59055.7	45257	58325.3	51714.5	32185.8	50517.2
EC:6.3.2.17	Tetrahydrofolate synthase	49666.8	37995.8	44448.8	56790.7	61650.2	47181.7	45010.6	63839.6	81403.9	27713.5	37520.1	57009.2	59245.8	47875.2	63421.8	64490.2	52322.7	68923.9	39819.9	41719	27265.5	50415.8	42211.7	59055.7	45257	58325.3	51714.5	32185.8	50517.2
EC:2.5.1.47	Cysteine synthase	51146.7	35994.8	42046.5	63749.7	68434.4	65527.2	44135.9	64739.9	67868.9	27640	37074.2	52345	58564.4	42039.1	64026.2	61640.3	52573.4	63914.7	36869.7	41578.4	27313.9	55992.6	37076.4	60391.7	39113	55750.4	51411	31714.9	50024
EC:2.3.1.128	Ribosomal-protein-alanine N-acetyltransferase	48795.2	26123.1	39055.3	61844.4	63617.6	62701.7	36846.6	89309.1	100747	19353.5	28737.4	59222.2	82506.5	37331	51974.5	73019.2	42530.2	62517.9	22392	30682.7	18120.7	76583.3	25765.5	63032.7	37728.5	74741.3	40664.2	17237.3	49756.4
EC:1.17.1.2	4-hydroxy-3-methylbut-2-enyl diphosphate reductase	49087.6	36284.2	44979.6	57144.8	62324.2	38133.1	43245.5	64265.1	79452.3	27283.8	36658.5	56099.1	60460.7	46601.7	60793.1	62357.8	51761.3	66300.2	39514.6	41334.1	27281.4	54012.1	41407.2	57591	44898.4	60955.3	48953.9	30916.1	49646.3
EC:3.1.4.46	Glycerophosphodiester phosphodiesterase	53274.7	43761.1	46459.5	48481.4	51882.2	59501.2	46041.3	61565.2	60454.6	30023.1	42524.3	48108	62513.4	45100.7	59549.2	60234.3	55171.1	57892	48994.2	49251.3	29401.8	44453.7	47069	47131.7	45376.6	55989	46964.5	40331	49553.6
EC:6.3.5.3	Phosphoribosylformylglycinamidine synthase	51983	35755.9	40098.6	55864.1	63665.6	65330.2	41966.3	64859.9	64316.8	26911.5	35993.5	55610.3	56020.7	42730.6	70030.5	65493.2	51802.8	60545.9	41155.3	41260.9	26913.6	50316.9	38807.6	66029.5	38203.9	50153.6	51066	32856.3	49490.8
EC:5.4.2.2	Phosphoglucomutase (alpha-D-glucose-1,6-bisphosphate-dependent)	57043.8	34230.4	40083.4	53839.2	62146.8	42908.1	41985.9	82514.9	73034	26951.1	34272	54765.7	69270.5	42250.2	58880.5	77692.5	50243.7	59366.4	39410.7	40808.4	29016.9	43190.7	37652.3	64748.6	38748.8	52890.4	46488.2	31200.5	49486.9
EC:4.4.1.5	Lactoylglutathione lyase	50380.9	43280.4	48716.1	54091.5	59798.9	38578.8	47616.5	62202.3	63869.1	33195.3	43566.9	49793.1	63763.3	45491.5	58001.4	58321.1	47029.6	48838.4	46031.3	46037	34194.6	47190.5	43771.7	54958.3	46151.3	61329.3	47947	40004.9	49434
EC:2.5.1.17	Cob(I)yrinic acid a,c-diamide adenosyltransferase	58851.9	32602.3	40932.3	54850.1	68615.8	41051.1	42253.4	82570.2	73259.7	27257.8	32508.7	47595.6	72324.3	42463.3	63574.8	74599.2	50648.6	59199.1	40437.5	42418.4	29711.5	41750.6	37164.6	58606.8	37350.2	56929.9	44475.8	27345.1	49333.9
EC:5.1.3.1	Ribulose-phosphate 3-epimerase	57122	34032.9	40073.1	52708.8	60560.5	45043	41758.3	79150.7	70419.4	27006.6	33895.7	50766.3	68236.1	41778.1	58930.3	77840.3	50480.3	58254.5	39669.4	40897.6	29109.4	43639.6	37679.7	64620.8	38556.9	52866.1	45996.3	31173	49009.5
EC:3.1.3.7	3'(2'),5'-bisphosphate nucleotidase	51695.4	33410.7	38398	55200.7	67975.9	45525.1	43055	57692.5	60037.2	26012.7	34933.5	53708.2	53495.7	45921.8	76786.9	66604.1	52036.1	60554.2	46806.7	44643.7	26772.5	42561.8	44292.7	60418.1	39721.2	48416.9	50196.9	31589.8	48516.6
EC:2.1.2.3	Phosphoribosylaminoimidazolecarboxamide formyltransferase	50544.2	33165.1	38035.7	56275.8	65641.4	45327.3	42180.2	60260.5	60515.4	26147.9	33829	49646.8	53404.1	44318.6	71303.6	65866.6	56357.8	68875.6	48728.3	47940.5	27016.2	44644.6	44913.2	53058.5	39381	48076.7	50227.1	32391.1	48502.6
EC:3.5.4.10	IMP cyclohydrolase	50544.2	33165.1	38035.7	56275.8	65641.4	45327.3	42180.2	60260.5	60515.4	26147.9	33829	49646.8	53404.1	44318.6	71303.6	65866.6	56357.8	68875.6	48728.3	47940.5	27016.2	44644.6	44913.2	53058.5	39381	48076.7	50227.1	32391.1	48502.6
EC:6.1.1.12	Aspartate--tRNA ligase	48456	36423.9	43204.1	55867.8	58915.3	44610.1	42607.2	63024.7	76949.8	27275.6	36288.5	54122.4	56397.7	46559.7	60594.4	61796.1	50655.1	64731.3	39293.7	40437.8	26852.3	47396.6	41185.8	54244.8	43869.8	54308	48142.7	31780.8	48428.3
EC:2.7.1.33	Pantothenate kinase	50519.3	33609.9	40547.3	59226.6	70453.9	47883	42217.6	64665.7	66218.2	27012.2	34937.4	50800.9	58144.7	42637.3	65906.2	63348.8	49358.3	59076.6	41163.7	43392.5	27168.2	43489.6	41018.8	54151.3	39185.4	54225.4	49158	32495.5	48286.1
EC:2.7.1.69	Protein-N(pi)-phosphohistidine--sugar phosphotransferase	37270.7	27363.1	33100.4	54281.6	73556	109028	37439.9	72094.8	75476.4	18235.1	30067.5	39782	85609.5	38286.4	60462.3	60910.4	34617.4	42552	29237.6	36844.3	19106.2	70044.4	25125.8	38441.5	40414.8	74825.2	42336.5	42170.8	48167.2
EC:6.1.1.14	Glycine--tRNA ligase	48722.4	35478.1	39530.8	55384.2	61839.5	62265.3	42126.2	62043.9	62320.3	26249.6	36095.9	52263.5	54972.8	42637.2	64157.8	63736	49284.2	58492.7	41295.9	41509.4	26963.9	47554.4	38949.1	59345.1	39065.4	48621.8	49197.6	35126.3	48043.9
EC:3.1.3.16	Protein-serine/threonine phosphatase	52694.9	26419.7	40176	60536.2	57199.3	60495.4	36751.2	82451.7	95739.4	21165.1	28234.2	61719	70468.9	37055	55527.8	78445.4	38102.5	55843.7	20265.7	27735.1	21026.4	55415.6	26709.5	70046.8	35034.8	61261.6	45035.8	19038.6	47878.4
EC:3.2.2.27	Uracil-DNA glycosylase	50908	44342.3	45930.3	47427	53288.7	35050.7	46250.1	53779.8	55922.9	32468.9	43040.1	51115.9	53232.4	48708.7	54327.5	59167	52536.9	57000.2	47944.6	45989.1	33469.8	42035.9	46669.9	53596.5	45961.7	48480.9	48430.7	43047.1	47861.5
EC:3.5.1.1	Asparaginase	49043.8	36454	38429.2	57010.2	64183	40430.4	42968.8	52513.3	56255.6	26853.2	36996.7	47900.5	51960.5	41905.8	60620.8	61600.2	59490.3	68672.8	48234.2	48154.6	28228.1	43656	44813.6	51283.9	41931.2	47304.5	48145.8	38824.1	47638
EC:5.1.1.7	Diaminopimelate epimerase	57306	33764.2	39923.2	50229.2	58685.8	41397.7	41128.4	78555.2	69732.6	26911.8	33759.2	50757.4	67277.2	41800.5	58829.9	77458.6	42129.3	47150.2	36273.5	36730.7	28786.1	39398.6	37570.8	63660.4	37839.6	53140.1	44458.1	29433.9	47288.9
EC:5.3.1.1	Triose-phosphate isomerase	49857.9	33332	39340.7	56253	60784.1	44990.1	40484.5	58560	61760.8	26538.8	33734.5	48728.1	53162.5	46809.5	61162.7	60957.3	55790.4	70074.7	42418.2	44109.4	26834.8	45089.1	38889.2	52717.5	39347.8	49217.3	47202.3	34222.3	47227.5
EC:2.3.1.8	Phosphate acetyltransferase	47862.4	35582.6	43418.3	53591.8	56522	37838.7	40272.9	62646.8	77493.4	26573.6	35247.6	54531.8	55791.2	45285.6	56962.8	61478.6	48804.2	64494	36729	38805.2	25557.6	46102.9	40062.4	53505.1	42893.4	54626.1	48028.2	31105.3	47207.6
EC:1.3.1.9	Enoyl-[acyl-carrier-protein] reductase (NADH)	53888.9	35064.9	39096.9	58721.9	73018.1	49487.7	41662.5	58411.1	60283	29359.9	34594.4	47250.9	53939.6	40145.7	61202.6	58044.6	51349.3	57228.6	35628.2	39609.7	32443.1	45966.1	42091.1	51828	36596.7	49018.8	51175.9	30475.7	47056.6
EC:2.3.1.54	Formate C-acetyltransferase	52500.5	24610.8	36132.2	55366.2	61607.6	45472	34517.9	81135	88348.1	17749	24435.8	49457.7	67886.3	37522.4	63252.6	78364.9	46371.6	64172.5	28671.5	32886.4	16019.2	51690.5	34102.8	58858.1	35759.4	57995.3	43766.2	23080.6	46847.6
EC:6.1.1.17	Glutamate--tRNA ligase	48402.1	33735.7	39355.4	56503.3	63247.6	47688.7	41178.3	61523.2	63095	26024.9	34616.5	52639.1	54068.3	41763.2	64104.4	64394.1	48119.5	57549.3	39515.3	40614.7	26152.2	41195.7	37523.3	60068.1	37906.9	48276.8	48159.6	31958.6	46763.6
EC:1.2.1.12	Glyceraldehyde-3-phosphate dehydrogenase (phosphorylating)	47840.8	34123.3	38801.5	55247.1	62821.9	48429.8	41094.3	62028.7	63006.3	25718	34662.3	52759.6	54152.2	41605.8	62937.2	62661.1	48270.7	57569.9	39307.4	40080.3	26092.6	43285.2	37733.1	59685.6	37640.1	48123.7	48677.6	31264.5	46629.3
EC:2.5.1.6	Methionine adenosyltransferase	47637.2	33365.2	39286.6	56505.5	61388.5	44149	40949.8	60268.5	62349.4	26179.6	34324	50587.8	53971.3	41213.3	61618.9	60915.1	49231	60013	39431.4	40358.4	26243.7	48684.8	37479.2	57232.6	38329.2	51929.6	48418.3	30605.3	46523.8
EC:2.4.2.9	Uracil phosphoribosyltransferase	47358.4	33064.6	38515.7	56979.2	59889.3	56018.9	40964.5	61784.9	62258.6	25961.8	34358.2	47545.7	53619.2	43112.8	62941.3	58740	49181.6	57583.5	39842.8	41230.4	26730	46423.8	38253	46540.6	38376.1	48861.4	46294.8	33557.9	46285.3
EC:2.3.1.234	N(6)-L-threonylcarbamoyladenine synthase	48221	33365.9	39529.3	56042.9	61767.1	48097.6	41520.3	59379	62438.6	26297.8	34414.2	49321.3	53565.8	41482.2	61150.9	60996.5	49188.6	58103.4	39530.4	41857.8	26731.5	42422.5	37735.6	53986	38367.1	48855.8	46864.9	31101	46154.8
EC:5.3.1.6	Ribose-5-phosphate isomerase	48067.8	34184.1	38613.9	53727	59040.7	46421.7	41273.5	57905.7	62193.3	25560.1	34558.6	49465	53213.3	41681.9	62072.3	62417.5	49512.3	59493.8	40084.5	41040.6	26068.7	42538.6	38484.9	53447.7	38636	48101.2	46040.7	34533.4	46013.5
EC:4.2.1.9	Dihydroxy-acid dehydratase	47724.1	32789.7	39212.1	55920.3	64434.9	44307.7	38390.5	63265	66300.5	26010.8	33240.7	48385.7	61033.9	38221.7	52179	55709.5	48951.3	60192.7	34216.8	38654.6	27042.6	49888.9	33765.3	54675	36698.8	57651.9	45122.6	28359.7	45798.1
EC:2.6.1.42	Branched-chain-amino-acid transaminase	49238.3	33663	38111.8	53025.4	61138.8	48381.5	40176.6	59706	60307.9	25628.6	33533.5	46958.8	53639.9	42243.6	65192.4	59981.2	50349.2	57891.1	39700.6	40073.7	26224.6	42115.8	37449.7	51751	37317.4	47249.7	45900.8	31091.2	45644.4
EC:3.1.26.11	Ribonuclease Z	54401.6	33674.4	41041.7	43609.1	50034.8	28244.3	37212	73880.5	78864	26191.6	31239.3	46766.4	65280.5	42842.7	48356.6	72407.9	47826.2	58994.3	35086.5	35527.8	27785.6	42008.8	37739.1	53621.4	39855.1	54322.9	40834.2	25952.4	45485.8
EC:4.3.2.1	Argininosuccinate lyase	46342.6	37445.4	39449.2	54447.3	56483.8	44220.9	43796.2	56914.4	58488.3	25361.6	38740.8	48229.5	52765.6	38583.8	49359.4	58034.4	52951.8	57722.4	41143.4	42774.9	24663.2	38527.7	39399.4	51032.7	42435.1	48233	44652.7	41299.1	45482.1
EC:6.3.2.4	D-alanine--D-alanine ligase	46772.9	32745.3	37797.2	53660.9	61252.5	47835	39806.4	58805.4	61271.6	25434.2	33533.2	48079.6	55905.7	41076.6	59093.9	58742.7	48082.6	57515.6	39454.1	40347.9	26417.2	48346.8	36810.2	51993.1	37301.4	50988.3	44211.3	29996.5	45474.2
EC:1.17.1.8	4-hydroxy-tetrahydrodipicolinate reductase	46531.2	32696.5	38289.2	53041.3	61429.8	44299	40217.4	59471.5	61487.3	25603.1	33572	48045.1	55825.7	41360.2	60118.3	59766.7	47917.5	56447.2	39783.1	42096.6	26665.8	42535.2	37080.8	52032.1	37905.8	51244	44689.6	30690.8	45387.2
EC:2.1.2.9	Methionyl-tRNA formyltransferase	46072.3	32261.8	36828.8	50664.8	56199.5	44386.6	38850.9	58235.4	59250.6	25171	34456.7	56693.3	51323.2	39798.8	57798	63788.7	46446.5	55548.4	38448.2	39038.4	25769.7	42207.7	37184.9	70983.6	36691.4	46491.8	48075	30239	45318
EC:6.3.5.2	GMP synthase (glutamine-hydrolyzing)	48220.3	32376.2	37668.3	54072	63044.4	48263.5	40349.7	58335.7	60478.9	25501.3	32858.5	45624.8	52473.8	40792.7	64473.5	59939	47718.7	57869.2	39767.8	41240	26181.9	41253.7	39593.1	46393.9	37697.1	47478.8	46652.2	30599.8	45247.1
EC:6.1.1.6	Lysine--tRNA ligase	47423.2	33519.3	38313.8	53245.7	57961.2	52654.9	39999.8	57069.7	60198.9	25025.3	33990.1	48702.4	52482.9	41168	60889.8	59964.2	48444.5	56125.8	39637.5	39960.9	25707.8	42378.5	37279.4	52169.4	37501.8	46445.2	45248.3	32548.8	45216.3
EC:3.5.2.3	Dihydroorotase	47090.6	32881.6	37828.1	52138.1	57830.1	51615.6	38966.4	57603.6	60584.1	25164	33159.3	51417.4	52378.3	40199.7	62164.5	60892.3	46431.9	56136.2	37802	38613.3	25518.5	44163.5	36301.5	58525.4	36159.7	46163.3	46041.9	29228.3	45107.1
EC:4.2.1.59	3-hydroxyacyl-[acyl-carrier-protein] dehydratase	47488.1	32767.3	38098.1	53201.6	62277.3	47794.9	39129.8	58293.9	60280.7	25259.6	32871.5	47556.5	51783.9	40465	61603.1	59174.9	46884.9	56453.4	39139.9	39950.2	25888.3	42130.1	38858.8	51395.2	36498.5	46682.3	45688.9	28615.5	44865.4
EC:6.3.2.13	UDP-N-acetylmuramoyl-L-alanyl-D-glutamate--2,6-diaminopimelate ligase	46831.1	33042.7	38285.9	52706.5	57559.9	46123.5	40003.4	57477.4	59723.3	25652.6	33465.1	47878.3	51544.4	40846.9	60321.4	60192.8	47434.1	56298.4	38881.9	39768.9	26110.7	42828.7	37976.7	51991.7	37544.7	47043.9	46431.4	31140.3	44825.2
EC:1.1.1.133	dTDP-4-dehydrorhamnose reductase	53761	31600.4	36800.5	44817.3	54856.8	43299.1	38289.8	71197.2	63102.2	25038.3	30533.6	41385.8	63661.2	38716.2	52672.9	71039.3	47985.6	54701.1	38287.7	39074.2	28172	38473.1	37213.9	54135	36498.5	47299.7	40288.8	27873.4	44670.5
EC:2.7.6.3	2-amino-4-hydroxy-6-hydroxymethyldihydropteridine diphosphokinase	44227.9	42927.8	42517	50391.4	57003	40091.7	44709.5	36141.2	45161.8	31296	40848.1	40418	38864.2	48027.7	57596.7	39479.3	56439.8	63707.5	51120.1	50586.1	31449.2	35416.3	49657.2	33959.6	43968.1	43225.3	48879.1	40515.5	44593.8
EC:2.7.1.26	Riboflavin kinase	46532.8	32644.5	37308.5	52162.1	59251.8	42982.9	40669.7	57407.4	59338.6	25141.5	33521.3	48030.3	51586.1	40865.8	60123.9	57790.5	48307.3	56619.9	39819.7	39777.9	26282.7	41389.7	36930.4	52151.6	37460.6	47047.8	44431.7	30658	44508.4
EC:2.7.7.2	FAD synthetase	46532.8	32644.5	37308.5	52162.1	59251.8	42982.9	40669.7	57407.4	59338.6	25141.5	33521.3	48030.3	51586.1	40865.8	60123.9	57790.5	48307.3	56619.9	39819.7	39777.9	26282.7	41389.7	36930.4	52151.6	37460.6	47047.8	44431.7	30658	44508.4
EC:2.7.7.41	Phosphatidate cytidylyltransferase	46829.3	33461.1	37685.5	52079.4	57472.6	45115.3	40093.7	56528.9	58895.8	25271	33939.7	47625.5	51578.4	40565.1	58395.7	59128.2	47754.8	55974	39914.9	40115.9	26198.6	41558.4	37860.8	51223.6	37931.2	46294.9	44424.1	32168	44503
EC:2.2.1.7	1-deoxy-D-xylulose-5-phosphate synthase	48963.2	32444.8	37122.4	52247.7	63373.9	38584.4	40154.9	56714.1	59619	25315.6	32841.2	50843.7	50904.3	40185.3	60431.3	59260.3	46941.2	55263.6	38682.5	39951	26480.3	39250.5	40734.6	50895.3	36689.3	45841.5	45617.4	30192.2	44483.8
EC:2.1.2.1	Glycine hydroxymethyltransferase	45924.7	32427.7	37156	51257.4	57425.7	45406.5	39249.3	56741.4	59968.7	25236.5	32606.6	47324.8	51696.5	45483.5	58966.1	58975	47158.5	57851.6	38348.8	38778.3	25691.5	42462.1	37126.4	51146.9	38321.8	46599.5	45369.9	29228.1	44426.1
EC:5.3.1.9	Glucose-6-phosphate isomerase	46850.1	32799.7	38438.2	52577.6	57783.4	44375.7	39345.3	57379	59482	25223.7	33254.1	47568.3	51296	40116.7	60367.2	59036.8	46983.2	56047.5	38837.7	39576.4	25769.7	41067.2	36898	51246.8	37528.9	46963.8	44383.4	32345	44412.2
EC:4.1.1.20	Diaminopimelate decarboxylase	46129.2	32683	36991.3	48849.2	53280.3	46881.8	40040.1	60083.5	64283.9	23049.2	33265.6	48313.6	55865.8	40078.4	57691.5	57919.6	47928.8	58991.1	38657.7	39929.2	21840.6	40143.8	36467.6	52755	37453.6	50185.4	43502.3	29832.8	44396.2
EC:6.5.1.2	DNA ligase (NAD(+))	46823.3	32889.7	38028.8	52078.5	57201.8	45588.2	39251.1	58136.8	60021.2	25045	33549.7	47881.6	51659.5	40329.6	58928.5	58661.7	47117.3	57108.1	38819.8	39291.9	25683.7	41415.1	36787.5	51389.4	37205.1	46778.9	44460.8	30538	44381.1
EC:6.1.1.1	Tyrosine--tRNA ligase	45435.9	32306.3	37332.5	52156.7	57389.5	42930.7	38667.2	56188.7	58516.4	24906	33111.2	48414	51597.1	39714.5	57441.1	57495.2	47408.9	57550.5	38228.3	38673.7	25675.5	48262	36480.7	54631.2	36799.6	48793	45431.8	30129.1	44345.3
EC:2.7.4.8	Guanylate kinase	45395.4	32307.6	36545.5	50567.8	58866.1	45104.3	39520.1	57969.9	60243.4	25253.4	32953.7	46858.6	54595.7	40519.4	57165.5	57692.2	46912.4	55206.7	38649.8	39749	26384.5	43666.1	36518	50713.1	37217	49157.4	43609.9	30601.6	44283.7
EC:4.2.1.11	Phosphopyruvate hydratase	45535.4	32009.2	36729	50852.8	58927.1	44373.4	38877.8	56347	58495	25051.6	32804.2	46889.6	53965	40207.5	56441	57675.1	47259.2	56277.1	38941.3	39904.1	26384.1	48238.6	36934.9	50532.6	37351.2	49131.5	43335.4	30135.6	44271.7
EC:2.3.1.179	Beta-ketoacyl-[acyl-carrier-protein] synthase II	46202.5	32412	37538	51684.8	57707.5	42222.2	39374.6	59229.7	60179.2	24818.6	32654.1	47366.7	52343.6	40512.1	59601.2	59356.8	47347.8	55489.2	38496.3	39417	25556.9	41226.2	36642.8	51613.4	36089.2	46023.9	44817.7	28247.2	44077.6
EC:2.7.7.18	Nicotinate-nucleotide adenylyltransferase	45424.4	32787.1	37042.3	50269.1	57155.9	41606.8	38927.4	56397.7	59148.6	24796.6	33315.8	50244.7	51035.3	39543	57232.2	59366	46317	55438.2	37901.9	38594.9	25637.2	41892	36773.1	57524.9	36555.7	45827.2	44965.7	30303	44000.8
EC:2.6.1.9	Histidinol-phosphate transaminase	46788.1	32827.1	37485.1	48897.1	51474.2	52284.5	39551.2	57790.5	59835.5	23029.1	33067.1	47434.4	51525.1	39962.3	60114.9	58779	48622.3	56914.2	39317.1	39420.7	21646.7	38613.7	37135.1	51064.4	37348.4	46600.8	43285.9	31204	44000.7
EC:6.1.1.19	Arginine--tRNA ligase	45803.8	32149	36979.5	52367.1	57558	43316.6	38610.9	56513.4	58596.6	24988.5	32812.8	47416.3	50647.6	39606.3	57493.9	57646.7	47490.7	56730.9	38213.2	38722.9	25627.2	46806.7	36395.9	51048.8	36850.1	46800.8	43649.2	30122	43963
EC:2.1.1.192	23S rRNA (adenine(2503)-C(2))-methyltransferase	46129	32760.1	37409.7	51314.9	57000.9	43262.6	39535.9	56574.5	58578.9	25145.9	33171.7	47124.9	50997.5	39782.7	57519.3	58230.5	46965.9	55441.1	39249.1	39604.8	26017.7	39713.7	37319.4	50835.9	37326.8	45973.3	43391.5	31295.3	43845.5
EC:4.2.1.46	dTDP-glucose 4,6-dehydratase	45424.8	31748.8	35364.1	49322.4	58599	44142.6	38440.6	55544.2	57056.2	24496.4	32585.9	45480.3	53175.3	40224.1	57898.9	56138.3	47892.7	55939.6	39384.8	40000.7	26245.2	47510.9	37115.7	49310.3	36925.2	48527.2	42775.4	29721.9	43821.1
EC:1.1.1.205	IMP dehydrogenase	46040.6	32234.4	36830.6	50615.5	56382.8	48450.3	38833.5	56391.2	58476.6	24794.1	32652.7	46892	50887.1	39762.5	58374.5	58641.1	46833.8	55178.2	38409.7	39003.1	25569	41437.6	37131	50744.1	36547.8	45580	43972.5	30187	43816.2
EC:3.1.11.5	Exodeoxyribonuclease V	45874.4	32789.5	38565.2	51212.4	55917.6	52645.3	39269.2	57560.9	60160.1	24465.4	33843.1	48376.4	51584.6	41301.6	60105.6	60365.8	39989.2	45792.4	36962.8	36170.7	24820.2	40552	36229.7	51826.5	37898	46869	44955.7	29420.3	43768.7
EC:6.1.1.10	Methionine--tRNA ligase	45574.9	32287.8	36934	50606.7	57201.7	43242.4	39541.4	56257.2	58739.4	24852.5	33093.2	47048.5	50871.1	39998.5	58080.1	57692.8	46924.3	55318	38428.3	39263.2	25720	41146.5	36511.7	51126.9	36710.1	45768	43802.3	31657.1	43728.5
EC:2.4.2.1	Purine-nucleoside phosphorylase	45640.1	31169.7	37364.9	52290.9	60253.6	40592.2	39121.3	59000.7	61674.7	25032.2	31739.8	44137.3	54509.3	40061.3	57879.2	56198.9	46086.1	54948.7	37594.7	39658.5	25650.3	41038.7	36281.7	44760	36450.9	50044.3	43001	31165.3	43690.9
EC:1.1.1.1	Alcohol dehydrogenase	42696.8	32769.1	39361	52935.9	53816	80929.8	37865.7	62419.8	63712.2	22532.3	32951	44025.6	57017.8	40130.1	55347.9	57332.7	36790.2	41208.6	30900.2	34196.6	21022.7	45025.8	31255.9	44870.6	35880.7	49120.9	43883.4	30043.2	43572.9
EC:2.7.7.27	Glucose-1-phosphate adenylyltransferase	46357.6	24032.7	37120.5	53990	47102	44734	32183.1	81218.5	92900.4	18037	25867	57180.2	67783.7	34659	47071	73003.1	36305.6	56748	17166.3	24792.2	15126.5	51170.3	22795.7	61545.7	34319	59203.5	39699.6	17435.1	43555.3
EC:1.3.1.98	UDP-N-acetylmuramate dehydrogenase	45321.5	32282.7	36789.8	50616.8	56498.3	42928.5	38992.5	56028	58247.1	24744.5	32866.8	46844.5	50609.8	39720.7	57950.7	58115.3	46485.9	55102.2	38216.7	38790.8	25569.9	40894.4	36417.4	50758.1	37152.1	45667.2	43460.6	32226	43546.4
EC:2.1.1.63	Methylated-DNA--[protein]-cysteine S-methyltransferase	46869	32527.5	36523.1	49444.7	58065	48031.5	39248.5	56870	57801.7	25442.6	32969.4	41590	53132.8	39981.5	59342.7	58703.8	47025	52782.5	40208.2	40800.3	26744.5	35407.6	37443.6	46527.3	36475.4	45709.7	41029.5	31873.8	43520.4
EC:2.6.1.16	Glutamine--fructose-6-phosphate transaminase (isomerizing)	47337.4	32426.2	36655.5	50270.6	55738.1	44198.2	38218.3	56001.8	58630.4	25299.8	32502.3	46834.9	50800.1	39609.4	57707.4	57349.6	46652.7	55046.6	38017.4	38426.6	26297	41036.6	37002.3	50654.6	36400.9	45693.3	43325.5	30433.6	43520.3
EC:2.3.3.13	2-isopropylmalate synthase	43639.4	31856.5	36560.1	53548.3	57841.7	47310.7	37305.9	60586	62317.3	24558.5	32948.5	49367	51659.1	36599.7	54242.8	55456.8	47694.5	55249.6	33011.4	36890.7	25141.3	41720.8	31740.1	57597.2	34825.1	46515.2	42708.3	28565.4	43480.6
EC:2.5.1.1	Dimethylallyltranstransferase	45701.2	32200.9	37104.8	50447.9	55980.8	43414.8	38695.8	56229.9	58476.1	24756.7	32561.8	46967.2	50663.9	39687	57728.9	57652.1	47046.1	55091.2	38142.6	38659.5	25535.7	40995.8	36377.8	50819.9	36426.1	45852.2	43628.7	30113.3	43462.8
EC:2.5.1.10	(2E,6E)-farnesyl diphosphate synthase	45701.2	32200.9	37104.8	50447.9	55980.8	43414.8	38695.8	56229.9	58476.1	24756.7	32561.8	46967.2	50663.9	39687	57728.9	57652.1	47046.1	55091.2	38142.6	38659.5	25535.7	40995.8	36377.8	50819.9	36426.1	45852.2	43628.7	30113.3	43462.8
EC:3.1.1.29	Aminoacyl-tRNA hydrolase	45410.3	32128.2	36704.8	50230.1	55833.3	45791.9	38654.9	55766.4	58043.1	24686.2	32641.8	46793.3	50551.1	39618.5	57228.9	57581.3	46205.3	54574.6	38047.4	38570.7	25515.7	41306	36295.7	50722.3	36386.8	45545.2	43618.7	31585.7	43429.9
EC:4.1.2.4	Deoxyribose-phosphate aldolase	43868.3	30432.6	35580.9	49028.8	63997.5	32156.2	39026.8	59388.6	62218.7	25323.4	30949.3	38849.1	64026.5	40628.8	53556.7	53390.1	45589.6	53767.1	38719.8	41626.4	27323.7	42754.1	34995.2	43478.9	37979.8	58559.3	39014.3	29708.8	43426.4
EC:4.3.2.2	Adenylosuccinate lyase	45745.9	32124.5	36685.9	50385.2	56139.9	43000.5	38696.9	56297.3	58316	24713.6	32543.8	46819.2	50511.2	39583.2	57283.1	58336.2	46253.2	54850.1	38274.2	38850.7	25515.5	40928.7	37030.8	50679.6	36499.7	45516.3	43908	30142.1	43415.4
EC:6.3.2.8	UDP-N-acetylmuramate--L-alanine ligase	45599.8	32181	37077.4	50319.8	55913.7	43970.6	38657.4	56210.1	58375.5	24770	32526.2	46938.4	50599.3	39610.8	57417.6	57526.1	46300.1	55051.5	38097.1	38622.7	25548.9	41124.7	36354.4	50778.1	36409.6	45854.2	43533	30105.5	43409.8
EC:2.3.1.39	[Acyl-carrier-protein] S-malonyltransferase	45383.8	31946.5	36854.8	50181.5	56004.6	40782	38571.8	56755.1	58595.7	24640.5	32315.7	46906.5	51372.9	40399.5	59775.4	57962.5	46558	55271.9	38672.6	39196.2	25518	39626.7	36791.7	51729.6	36076.5	46007.4	43140.4	27815.1	43387.6
EC:1.2.1.11	Aspartate-semialdehyde dehydrogenase	45481.8	32129.5	36725.8	50221.6	55799	44432.1	38636.4	56075.9	58267.3	24739.5	32490.3	46770.9	50579.3	39616.3	57463.6	57656.3	46271.8	54862.4	38059.9	38565.2	25524.7	41257	36393.2	50733.6	36416.8	45534.2	43489.7	30134.5	43368.9
EC:6.1.1.2	Tryptophan--tRNA ligase	45447.3	32157.5	36689	50228	56025	44112.3	38631.4	56062.4	58291.1	24731.5	32504.8	46762.7	50622.8	39662.2	57332.8	57640.7	46511.9	54876.9	38065.2	38565.9	25524.2	41171.5	36373.9	50720.8	36396.6	45518.9	43460.2	30120	43364.5
EC:6.3.4.13	Phosphoribosylamine--glycine ligase	45497.8	32053.5	36965.3	50091.6	55882	44604.9	38521.4	56184.4	58348.8	24699	32374.8	46818.1	50484.3	39514.3	57188.6	57347.3	46188.3	54926.4	38034.4	38545.7	25474.2	41392.5	36287.7	50683.6	36348.3	45791.2	43487.7	30031	43348.8
EC:2.7.7.3	Pantetheine-phosphate adenylyltransferase	45685.3	32080	36918.5	50595.1	55983.8	42928.4	38575.2	56456.4	58490.6	24862.5	32483.8	46807.8	50551.6	39518.3	57262.9	57569.5	46202.8	54925.4	38018.2	38585.4	25567.2	40861.7	36356.4	50710.1	36434.6	45709.8	43491.7	30087	43347.1
EC:2.5.1.31	diphosphate specific)	45409.9	32215.3	36752.3	50235.2	55779.5	43115.7	38698.2	56088.9	58334.7	24728	32521.2	46775.2	50576.3	39661	57251.1	57532.8	46540.1	54900	38054.1	38548.4	25565.7	40947.9	36414.2	50766.1	36394.5	45588.5	43807	30299	43339.3
EC:6.3.3.1	Phosphoribosylformylglycinamidine cyclo-ligase	45623.3	31983	36560.9	50122.6	56167.2	43544.9	38537.1	56322.3	58247.5	24679.5	32381.8	46747.1	50439.5	39446.9	57021.9	58126.3	46087	54785	38191.9	38838.7	25452.2	41118.5	36939	50592.1	36393.8	45437.8	43642.7	30017	43337.4
EC:6.1.1.3	Threonine--tRNA ligase	45282.8	32055.5	36648	50095.6	55725	43840.6	38599.9	56073.9	58193.1	24722	32512.8	46796.3	50511.6	39568.3	57030.4	57372.7	46435.2	54843.9	38173.2	38695.9	25537.2	41048.2	36336.4	50905.6	36440.1	45561.8	43395.2	30076.3	43302.8
EC:2.1.1.297	Peptide chain release factor N(5)-glutamine methyltransferase	45418.3	32072.6	36648	50134.4	55682.8	45316.8	38497	55990.4	58239.6	24666.5	32267.5	46674.5	50550.9	39568.3	57568.9	57587.9	46668.1	54827.7	37992.2	38485.8	25458.2	41160.4	36322.8	50665.4	36317.6	45411.8	43338.5	28616.3	43291
EC:4.1.1.23	Orotidine-5'-phosphate decarboxylase	45374.8	32056.8	36635.4	50116.5	55936.3	43894.2	38580.7	56019.8	58207.8	24701	32478.1	46702.6	50490.9	39550	57133.5	57524.9	46183.8	54779.1	38004	38503.8	25514.6	40951.4	36302.5	50646.8	36350.9	45523.3	43415.6	30094.3	43274.1
EC:2.7.8.13	Phospho-N-acetylmuramoyl-pentapeptide-transferase	45261.8	32040.5	36623.3	50000.6	56253.1	43729.4	38662.3	55987.9	58457.4	24689.5	32406.3	46674.2	50411.7	39497.9	57052	57364.2	46168.3	54918.7	37919.9	38434.9	25571.2	41125.2	36287.9	50630.6	36344.7	45461.8	43331	30057	43263
EC:6.3.2.6	Phosphoribosylaminoimidazolesuccinocarboxamide synthase	45270.8	32042	36749.5	50440.6	55670.8	42679.4	38451.2	56077.4	58601.1	24597	32421.8	47439.3	50592.6	39536.8	57231.9	57312.5	46092.3	54712.9	37938.2	38464.4	25414.2	40794.7	36401.9	51011.1	36345.1	45477.2	43405.2	30039.5	43257.5
EC:6.3.2.10	UDP-N-acetylmuramoyl-tripeptide--D-alanyl-D-alanine ligase	45378.1	32095.6	36668.2	50174.7	55711.4	42967.1	38584.8	56019.1	58243.6	24687.3	32455.5	46718.3	50534.9	39578.4	57323	57573.9	46210.3	54819.9	38011.9	38517.4	25500.2	40955.7	36310.3	50684.1	36378.1	45531.2	43411.8	30103.4	43255.3
EC:2.7.4.3	Adenylate kinase	45307.3	32167.6	36812.7	50141.9	55679.6	43094.9	38679.3	55989.8	58177.9	24682.5	32452.5	46712	50508.9	39699.3	57190.4	57421.2	46156	54786.9	37937.2	38455.1	25500.7	40935.4	36348.3	50637.2	36336.1	45491.2	43708.5	30083.1	43253.3
EC:2.7.1.40	Pyruvate kinase	45897.2	31660.6	36959.6	51487.5	56125.2	45483.9	38765.6	56649.5	59415.8	24462.5	31783.6	43803	50849.7	39934.9	59887.4	57398.1	46598.7	55221.9	37612.7	38364.6	25160.9	40492.8	35702.3	45275.6	36785.4	45989.7	43817.8	29362.4	43248.2
EC:1.5.1.5	Methylenetetrahydrofolate dehydrogenase (NADP(+))	45252.8	32021.6	36575.5	50156.4	55676	43940.1	38503.7	55975.4	58140.6	24698.5	32448	46702.3	50401.4	39519.3	57018.4	57370.6	46366.5	54765.2	37907.2	38421.8	25505.2	41025.9	36304.3	50644.6	36315.1	45454.8	43465	30056.8	43236.9
EC:3.5.4.9	Methenyltetrahydrofolate cyclohydrolase	45252.8	32021.6	36575.5	50156.4	55676	43940.1	38503.7	55975.4	58140.6	24698.5	32448	46702.3	50401.4	39519.3	57018.4	57370.6	46366.5	54765.2	37907.2	38421.8	25505.2	41025.9	36304.3	50644.6	36315.1	45454.8	43465	30056.8	43236.9
EC:6.3.4.4	Adenylosuccinate synthase	45324.3	32059	36612	50036.9	55693	43822.6	38520.4	55996.4	58188.1	24689.8	32407.2	46700.3	50436.1	39498.6	57056.4	57399.7	46397.7	54790.7	37938.2	38443.4	25497.2	41131.2	36316.4	50640.6	36332.4	45477.2	43122.7	30064.3	43235.5
EC:6.1.1.15	Proline--tRNA ligase	45258.3	32027	36579.5	49995.1	55659.8	42727.1	38520.2	55987.4	58174.6	24681.5	32413.8	46687.2	50439.6	39486.3	57326.9	57945.5	46164.8	54773.4	37927.2	38431.4	25494.2	40897.7	36366.4	50625.4	36314.6	45456.8	43369.7	30096.3	43208.1
EC:6.1.1.9	Valine--tRNA ligase	45317.3	32068	36602.5	50062.1	55677	42838.6	38538.4	55995.4	58201.6	24681.5	32423.8	46696.8	50472.6	39537.3	57137.9	57443.7	46165.2	54797.4	37957.2	38473.4	25496.2	40923.7	36312.4	50643.3	36334.6	45463.8	43366.7	30061	43203.2
EC:4.2.1.51	Prephenate dehydratase	45322.6	32115.1	36499.7	50176.6	55789.5	41941.4	39054.4	55984.6	58019.1	24807.8	32681.7	46762.1	50157.5	38851.1	55987.5	57492.3	46959.8	54888.1	38782.1	39105.2	25771	39377.8	37000	50376.7	36779.4	45314.5	42791.8	30858.3	43201.7
EC:1.1.1.3	Homoserine dehydrogenase	45516.5	31898.7	36667.3	50533.1	55487.5	44234.8	38647.1	55926.2	58534.5	24840.9	32513.6	47111.4	50013.4	39229.5	55765	58215.8	45963	54238.4	38135.2	38538.8	25465	41218.9	36055.8	50740.6	36364	45104.4	42710.9	29900	43198.9
EC:2.7.1.23	NAD(+) kinase	45274.3	32031.5	36588	50011.1	55662.3	42784.9	38513.7	55982.9	58160.6	24682	32406.3	46682.8	50423.7	39484.9	56991	57385.5	46377.3	54775.2	37923	38436.9	25497.2	40891.7	36292.4	50624.9	36313.6	45462.2	43685.3	30057.3	43193
EC:6.1.1.16	Cysteine--tRNA ligase	45282.8	32043.8	36590.8	50027.2	55683.2	42783.5	38536.6	55983.6	58164.6	24698.5	32402.2	46689.3	50428.7	39489.4	57051	57396.4	46383.3	54794.4	37930.7	38436.9	25501.2	40870.1	36314.4	50632.5	36324.2	45461.6	43349.3	30056.4	43189.5
EC:2.7.1.24	Dephospho-CoA kinase	46502.8	31846.6	35851.4	48702.7	53202.3	42282.2	37535.9	50704.2	54862.7	24810	31828	45487.7	48917	38695.7	54382.2	55608.1	53348.5	63688.9	40817	42071.7	26130.4	43350.2	37191.2	49742.3	35833.2	43767.6	41807.6	30124.8	43181.9
EC:6.1.1.11	Serine--tRNA ligase	45279.3	32039.7	36583.1	50017.6	55898.1	42673.9	38537	55982.4	58159.1	24691.5	32408.3	46685.8	50430.2	39490.3	56992.5	57362.3	46144.1	54769.7	37938.7	38444.9	25508.2	40964.7	36294.1	50616.6	36315.3	45456.8	43330.7	30053	43181
EC:6.3.4.19	tRNA(Ile)-lysidine synthetase	45263.6	32038.6	36577.8	49984.9	55660.9	42708.2	38514.3	55971.9	58144.2	24680.8	32401	46681.3	50438.4	39498.2	57024.5	57366.2	46150.6	54765.9	37924.4	38437.8	25492.2	40844.4	36303.8	50629.9	36302.9	45459.7	43346.8	30049.1	43166.5
EC:6.1.1.21	Histidine--tRNA ligase	45267.8	32025.6	36581.3	50000.2	55656.4	42653.6	38508.2	55981.9	58154.1	24678.6	32391.8	46677.5	50400.4	39488.1	56980.4	57361.4	46139.8	54766.2	37922	38425.9	25495.4	40835.4	36292.8	50617.9	36314.9	45453.9	43336.5	30050.6	43159.2
EC:2.4.1.227	acetylglucosaminyltransferase	45259.8	32011.5	36573.2	49981.6	55658.4	42647.4	38491.2	55974.1	58145.2	24675	32387.8	46668.7	50403.1	39473.8	56958.7	57350.7	46354.1	54744.5	37906.9	38426.4	25492.2	40829.2	36273.6	50612.6	36306.7	45452.2	43346	30048	43159
EC:6.1.1.5	Isoleucine--tRNA ligase	45252.3	32016.5	36573.5	49982.6	55654.8	42675.9	38505.7	55975.4	58145.1	24677.5	32392.3	46672.3	50405.6	39476.3	56960.9	57355	46130.8	54761.4	37912.2	38422.9	25494.2	40895.2	36289.4	50616.1	36309.1	45452.8	43327.2	30048	43156.5
EC:6.3.2.9	UDP-N-acetylmuramoyl-L-alanine--D-glutamate ligase	45276.8	32032	36581.2	49997.6	55652.4	42569.9	38525.2	55975.1	58143.7	24681	32397.8	46671.7	50402.6	39490.8	56959.7	57374.7	46135.6	54757.5	37919.9	38444.4	25497.2	40816.7	36285.6	50619.1	36313.7	45453.2	43337.5	30057.5	43156.1
EC:2.7.4.22	UMP kinase	45248.3	32020	36570.5	49981.6	55653.8	42647.9	38503.7	55977.4	58138.6	24677.5	32389.3	46671.8	50397.6	39471.3	56955.4	57345	46130.8	54759.4	37908.2	38422.9	25494.2	40847.7	36288.4	50609.6	36307.6	45453.8	43325.2	30046	43151.5
EC:6.1.1.4	Leucine--tRNA ligase	45254.3	32014	36568.8	49987.6	55650	42588.4	38503.9	55974.4	58138.8	24677.5	32388.3	46672.6	50399.3	39473.3	56955.6	57347.3	46130.3	54759.4	37909.4	38423.2	25494.2	40853	36289.2	50615.6	36307.8	45453.8	43324.7	30049	43150.1
EC:2.1.1.228	tRNA (guanine(37)-N(1))-methyltransferase	45252.8	32013	36572	49982.6	55651.8	42552.4	38508.2	55977.4	58138.6	24684.5	32393.8	46671.3	50399.6	39476.3	56950.4	57351	46135.3	54766.9	37910.7	38423.9	25513.7	40798.2	36292.4	50614.1	36308.6	45469.2	43329.7	30052.5	43149.7
EC:2.1.1.182	16S rRNA (adenine(1518)-N(6)/adenine(1519)-N(6))-dimethyltransferase	45250.3	32014	36568.5	49985.6	55649.8	42576.9	38503.7	55974.4	58138.6	24677.5	32388.3	46671.8	50397.6	39473.3	56955.4	57347	46129.8	54759.4	37908.2	38419.9	25494.2	40835.7	36288.4	50613.6	36307.6	45453.8	43324.2	30049	43148.4
EC:3.1.11.2	Exodeoxyribonuclease III	45223.6	32634.9	36760.7	49311.4	53214.1	51763.8	37792.6	53101.7	56389.4	24960.2	32648.5	46027.3	49712.4	38951	56482.1	58610.7	45519.5	53363.4	37875	38753.8	25563.2	42174.7	36941.8	49486	36394	43604.8	43224.1	31460.7	43140.9
EC:3.1.26.3	Ribonuclease III	45227.3	31994	36553.8	49961.6	55639.1	42524.9	38486	55970.1	58118.9	24675.5	32377.3	46664.8	50357.9	39443.6	56865	57310	46113.1	54750.7	37885.2	38397.9	25494.2	40830.7	36281.1	50600.6	36301.6	45447.8	43309.2	30044	43129.5
EC:2.1.1.170	16S rRNA (guanine(527)-N(7))-methyltransferase	45204.3	31993	36541.2	49922.4	55627.4	42510.1	38478.2	55968.9	58106.2	24686.5	32374.7	46649.5	50337.1	39433.8	56791.5	57279.9	46105.1	54744.5	37880.7	38388.6	25491.9	40839.4	36276.4	50593.6	36298.2	45441.8	43301.7	30042	43118.2
EC:6.3.4.2	CTP synthase (glutamine hydrolyzing)	45211.3	31996.5	36519.5	49948.1	55492.3	42475.4	38478.7	55968.2	58120.8	24664	32368.8	46639.1	50395.8	39488.5	56846.4	57370	46139.3	54723.1	37900.9	38410.7	25462.5	40883.5	36274.9	50621.8	36289.8	45446.8	43014.4	30043.2	43114.1
EC:4.2.1.10	3-dehydroquinate dehydratase	45228.3	31911.7	36569.2	49820.9	55653.1	43443.2	38472.4	55974.2	58099.5	24569	32192.8	46662.5	50512.6	39482.2	56971.3	57513.7	46116.5	54800.2	37991.8	38383.1	25426.5	39793.8	36223.3	50571.1	36155.6	45296.5	43107.8	29707.5	43094.6
EC:5.4.99.25	tRNA pseudouridine(55) synthase	45198.3	31991.5	36551	49949.1	55639.8	42546.4	38455.2	55683.9	57875.1	24650	32375.8	46648.8	50385.1	39460.8	56899.4	57322.5	46085.8	54465.9	37895.7	38397.9	25483.2	40829.2	36216.9	50603.1	36282.1	45334.8	43315.7	30042	43092.3
EC:2.8.4.3	tRNA-2-methylthio-N(6)-dimethylallyladenosine synthase	45125.6	31802.1	36722	50758	57315	37728.6	38515.2	58498.3	58982.8	24466.8	32111.1	46725.1	51103.2	39707.2	57300.3	57996.6	45789.5	54823.7	37759.8	38373.7	25284.4	38319.5	36129.7	50737.5	36108.2	45547.4	43230.9	29598.8	43091.5
EC:2.7.2.3	Phosphoglycerate kinase	45241.3	32000	36515.5	49905.1	55605.3	42570.9	38420.2	55884.4	58107.6	24641	32280.3	46577.8	50306.1	39390.8	56946.4	57352	46075.8	54693.9	37664.7	38161.4	25456.2	40817.2	36262.9	50348.6	36188.6	45355.8	43327.7	30034.5	43076.1
EC:3.5.1.42	Nicotinamide-nucleotide amidase	45461.9	31737.6	36735.8	49908.1	56529.4	40744.7	38442.9	55919.2	57949.4	24454.1	32156.8	46674.2	50234.8	39250.5	57774.2	58554.5	45872.3	54424.7	38111.9	38762.9	25365.2	39296	36834.6	50358.4	36030.7	45383.8	43235.3	29600.5	43064.4
EC:1.15.1.1	Superoxide dismutase	46281.3	31532	35304.6	50355.7	56333.7	46885.4	35661.2	53852.5	54845.5	24438.4	32051.1	44089.2	48981	39526.1	59433.2	57890.9	49792.4	55561.7	39029.8	38294.3	24672.4	44532.2	35232.8	52077.8	34784.9	43203.5	41652.5	29285.9	43056.5
EC:5.4.99.18	5-(carboxyamino)imidazole ribonucleotide mutase	45160.8	31912	36468.5	49765.6	55613.8	42336.4	38380.2	55952.4	58109.1	24580	32257.8	46559.3	50347.6	39372.8	56802.4	57202	46014.3	54649.9	37860.2	38360.4	25404.2	40736.7	36211.9	50513.1	36246.1	45393.2	43193.2	29965.5	43048.9
EC:6.3.4.15	Biotin--[acetyl-CoA-carboxylase] ligase	45211.7	31809.2	36389	49661.2	55550.6	42810.2	38149	55967.5	58158.8	24627.2	32141.6	46547.7	50596.8	39344.5	56734.9	57322.3	45823.1	54447.9	37698	38189.1	25423.7	40780.2	36248.5	50849.3	35605.9	45314.2	43637.6	29384	43015.1
EC:2.3.1.79	Maltose O-acetyltransferase	44476.1	31957.8	40459.2	48851.9	56307.8	35405.8	36803.2	58544.3	71805.3	26065.8	31283.6	44851.6	53972.4	39384.6	46612.3	54452.9	43361.8	57479.7	30756.2	34611.7	25842	44807.6	40239.6	43653.2	39078.6	54508.4	43532.3	25159.4	43009.5
EC:2.5.1.19	3-phosphoshikimate 1-carboxyvinyltransferase	45269.4	31825.8	36857.6	49976.3	55869.1	40651.7	38405.9	56085.7	58172.9	24531.1	32186	46679.7	50398.7	39506	57425	57163.4	46189.2	54786.5	37942.9	38430.9	25398.2	39325.7	36199.4	50579.6	36145.2	45593.9	43024.7	29584.2	43007.3
EC:2.4.2.29	tRNA-guanine(34) transglycosylase	45072.8	31896.5	36446	49690.6	55591.8	41704.8	38375.2	55938.9	58069.1	24578.5	32235.8	46543	50300.6	39342.3	56625.9	57097.5	45769.3	54618.9	37837.2	38335.9	25404.2	40776.7	36213.9	50494.7	36234.1	45381.8	43156.7	29952.1	42988.7
EC:2.7.2.1	Acetate kinase	44926.6	31843.4	36770.5	49745.9	55333.2	41536.6	37561.7	55890	58331.7	24415	32016	46752	50119	39447.2	57077.8	57258.6	45886	54697.9	36936.6	37788.6	24980.7	42234.1	35479.5	50757	36540.6	45960.8	43609	29779.2	42988.4
EC:6.3.3.2	5-formyltetrahydrofolate cyclo-ligase	44942.1	31753.6	36171.7	49728.9	55354.2	40079.7	38230.9	55968.2	57936.2	24570.1	32342	46606.8	50088.8	39128.9	55635.2	56864.3	46021.7	54613	37679.2	38281.4	25372.2	40250.8	36119.8	50601.5	36232.3	45399.2	42614.3	31387.5	42856.2
EC:2.7.1.45	2-dehydro-3-deoxygluconokinase	54988.3	33396.3	43824.3	43381.4	48031.4	29182.8	33740.3	76739.7	80072.1	24004.2	31994.8	44247	64597.7	27058	38805.6	68944.4	39999.1	46940.4	24204.5	29597.6	22905.8	41618.9	36160	59075.6	34445.7	56869.7	41845.3	23050.2	42847.2
EC:4.2.3.5	Chorismate synthase	44957.8	31716.5	36362.6	49628.2	55557.4	40508	38282.4	55880.4	57957.5	24455.6	32041.1	46433.6	50261.7	39193.3	56574.7	57080.8	45806.6	54506.9	37735.3	38234.7	25332.5	39295	36105.2	50392.4	36003.7	45182.6	42836	29543.6	42780.9
EC:2.7.7.8	Polyribonucleotide nucleotidyltransferase	44982.1	31714.5	36355.4	49563.2	55549.7	40499.4	38263.9	55871	57954.8	24443.8	32039.6	46434.1	50255.4	39144.3	56543	57040.5	45781.6	54493.4	37721.1	38235.2	25313	39220	36096.2	50388.7	35976.4	45173.6	43024.8	29526.3	42771.6
EC:2.4.1.83	Dolichyl-phosphate beta-D-mannosyltransferase	48094.6	39807.3	42546.3	41656.8	51196.2	21414.8	41963.9	51196.2	50048.3	33052.8	37500.6	36696.8	48377.7	50127.6	51201.9	53418.3	46267.4	49559.5	45120.7	42553.1	36561.3	30984	43266.8	39809.6	42431	42405.4	41440.4	37251.5	42712.5
EC:2.1.3.2	Aspartate carbamoyltransferase	44926.1	31243.6	36333.3	49573.1	54883.8	41497.3	37537.4	55971.4	58459.6	24257.6	31518.8	47014.2	50121.6	39094.8	57009	56769.7	45176.9	54127.7	36591.2	37368.9	24907.4	40615.7	35339.9	50879.6	35304.1	45095.8	43222.2	28435	42617
EC:3.6.1.23	dUTP diphosphatase	44867.6	31823.6	36335.3	49308.7	54653.4	41123.1	37460.8	55287	57572.7	24455.1	32221.8	46336.9	49910.2	39156.1	55134.2	57093.6	45303.1	53825.4	36929.5	37798.9	25037.4	40779.2	36177.1	49664.7	36174.6	44936.5	42757.5	29715.5	42565.7
EC:1.1.1.94	Glycerol-3-phosphate dehydrogenase (NAD(P)(+))	44732.3	31187.5	36082.2	49035.7	54650.9	44183.6	37425.5	55824.3	58039.6	24209.8	31439.3	46206.2	49926.1	38997.2	56687.7	56604.2	45142.8	54075.4	36598.8	37326.4	24909.2	40985.4	35211.3	50370.1	35221.5	44969.2	42793.3	28373.8	42543.2
EC:3.5.99.10	2-iminobutanoate/2-iminopropanoate deaminase	44159	31904.4	36177.6	50474.8	57382.9	29212.3	38449.2	58028.6	58796.8	23996.6	32218.6	46483.3	50861.2	39687.8	54964.1	57626.8	45610	54676.8	37694.8	38290.4	24949.7	37225.4	36070.5	50599.9	36743.6	45167.3	43132.1	30193.4	42527.8
EC:2.1.1.177	23S rRNA (pseudouridine(1915)-N(3))-methyltransferase	44503.8	31762.5	35996.4	48837.2	55000.3	38848.8	38216.9	55389.4	57565.4	24422.7	31989.2	46348	49932.6	39175.7	55654	56629.1	45670.2	54443.8	37597.1	38066.9	25352.7	40492.8	36080.9	50369.7	36063.1	44986.8	42827.7	28464.4	42524.6
EC:4.6.1.12	2-C-methyl-D-erythritol 2,4-cyclodiphosphate synthase	44922.6	31659.2	36307.1	49476.3	55470	36342.4	38206.8	55818.6	57884.3	24369.8	31961.5	46404.1	50187.7	39112.2	56465.6	56935.1	45726.4	54422.7	37698.1	38198.6	25242.4	38185.1	36038.7	50340	35920.9	45100.3	42325.9	29475.8	42507.1
EC:2.7.7.87	L-threonylcarbamoyladenylate synthase	45625.8	31379.7	37024.9	50504.4	55187.3	39175.8	38292.3	56293.3	58282.2	24774.9	31526.8	43559.7	50150.6	39402.5	56980.9	55475.4	45917	54715.5	37939.9	38528.9	25509.2	39371.7	35920.9	44037.2	36345.3	45814.8	42052	28356.4	42433.7
EC:5.1.1.3	Glutamate racemase	44405.1	31301	35984.7	49168.8	53670.2	42541.8	37249.9	55783.4	57761.7	24427	31652.2	46357.2	49341.3	38394	54145.9	56522.9	45741.1	54036.5	37349.6	37562.4	25189.2	40798.2	35964.1	50202.6	35859.4	45046.8	41764	29499	42418.6
EC:2.7.1.148	4-(cytidine 5'-diphospho)-2-C-methyl-D-erythritol kinase	44704.8	31326.2	35984.7	49196.7	54451.5	38999.6	37929.9	55536.8	57658.4	24318.3	31812.2	46321.5	49585.2	38434.1	55939.6	57073	45813.5	53936.6	37462.2	37962.1	25156.1	39867.2	35935.1	50162.2	35820.2	44841.9	41947.3	29541.8	42418.5
EC:3.1.26.5	Ribonuclease P	44680.9	31131	36031.1	48939.1	54570	41939.1	37388.9	55798.8	58001.9	24191	31341	46155.2	49858.1	38964.8	56649.1	56554.4	45121.3	54024	36571.5	37249.5	24887.7	40704.8	35150.9	50361	35155	44950.8	42645.2	28296.4	42404
EC:6.3.2.5	Phosphopantothenate--cysteine ligase	44779.5	31613.6	36116.3	48055.1	53673.4	41618.8	37619.3	53784.9	56150.4	24290	32125.7	45881.7	49201.4	39099.3	55240	56982.5	45328.8	53720.5	38122.2	38465.6	25411.1	40731.7	36641.8	50052.1	36015.9	44109.2	42304.5	29911	42394.5
EC:4.2.3.4	3-dehydroquinate synthase	45129.6	31641	35994.2	48397.7	54079.1	40497.8	38276.2	53270.3	56969.6	24430.3	32002	46162.8	49438.1	38583.3	57003.9	56123.8	45805.5	54265.2	37757.8	38258.9	25399.6	39191.6	36054.3	50048.9	35843.7	44745	41993.3	29514.8	42388.5
EC:4.1.1.36	Phosphopantothenoylcysteine decarboxylase	44733.8	31572.6	36022.3	47933.2	53591.6	41547.4	37469.5	53622.9	55993.4	24235.5	31983	45710.7	49068.9	39005.8	55170.4	56944.2	45262.8	53579	37863.7	38188.1	25356.7	40684.9	36600.3	49491.1	35886.6	43943.2	42291	29881.5	42272.6
EC:2.1.1.33	tRNA (guanine(46)-N(7))-methyltransferase	44824.9	31641	36203	47636.6	52779.4	40380.4	37849.3	53238.9	56834.3	24469	31847.8	46105.5	49004.5	38500.2	54708	55737.7	45172.9	54187.1	37324	37325.4	25196.7	40417.8	35895.1	49912	35930.9	45060.8	42229.3	29716.4	42147.5
EC:1.17.7.1	(E)-4-hydroxy-3-methylbut-2-enyl-diphosphate synthase (ferredoxin)	44512.6	31088.7	35835.1	48945.8	54348	36009.6	37785.8	55696.6	57698.8	24191.8	31525.5	46177.9	49407.7	38171.2	55254.6	56298.6	45777.4	54011.7	37290.1	37821.6	25062.4	38100.1	35771.7	50003.5	35540.9	44707.3	41327.9	29046.8	42050.4
EC:1.17.7.3	(E)-4-hydroxy-3-methylbut-2-enyl-diphosphate synthase (flavodoxin)	44512.6	31088.7	35835.1	48945.8	54348	36009.6	37785.8	55696.6	57698.8	24191.8	31525.5	46177.9	49407.7	38171.2	55254.6	56298.6	45777.4	54011.7	37290.1	37821.6	25062.4	38100.1	35771.7	50003.5	35540.9	44707.3	41327.9	29046.8	42050.4
EC:1.1.1.267	1-deoxy-D-xylulose-5-phosphate reductoisomerase	44506.1	31089.7	35820.1	48934.3	54336	35942.9	37797.3	55694.6	57696.8	24191.8	31531.5	46174.6	49398.7	38167.2	55225.6	56289.6	45546.4	54019.7	37287.6	37816.6	25062.4	38100.1	35773.7	49996.5	35537.4	44705.3	41321.9	29043.8	42036
EC:3.1.3.5	5'-nucleotidase	44229.6	40468.2	37504.2	50326.1	65356.3	40114.8	43500	31672.9	25312	32064.2	38687.2	33512.2	34218	42520	59588.3	38459.9	56180.2	54483.3	52731.7	50360.6	35953.3	29489.9	47100.6	34619.2	37295.4	32384.7	46345.3	41436.7	41997
EC:4.2.1.75	Uroporphyrinogen-III synthase	43810.5	30625.2	35243.9	46393.7	56647	34372.4	36749.5	56195.8	56978.3	24446.7	30873.5	40302.1	55603.5	39423.7	52458.3	54537	44824.5	52625.3	38260.8	39149.8	26164.9	39945.8	34059.2	47784.5	35843.2	50015.4	39231.9	27484.1	41787.5
EC:3.5.4.5	Cytidine deaminase	44423.8	29743.1	35724.8	48206	55501.4	31476.4	37189.8	53859.6	58927.3	24532	30110.3	42713.3	52385.2	43841.7	53769.5	54054.7	44410.6	55087.1	36579.9	37759.4	25218.9	38688.2	34999.4	43266.9	36289.3	48386.1	40951.6	27101.1	41614.2
EC:2.4.2.8	Hypoxanthine phosphoribosyltransferase	44719.7	30509	35822.1	48922.7	53253.4	39979.2	37038.5	55935.8	57900.8	24020.8	30695.3	43075.9	49314.2	38872.4	54909.2	54759.4	45134.2	53718.4	36402.8	37022.9	24709.5	39098.1	34843.7	43734	35285.7	45321.8	41382.7	28083.4	41588.1
EC:4.2.3.3	Methylglyoxal synthase	51320.7	30408.6	38120.3	43556.8	47927.8	22828.7	35525.3	73394	69930.5	22413.1	30420.2	47777.6	63390.8	34457.9	40619.2	68521.7	39324.7	46527.7	26374.7	30035.5	21910.7	37580.5	30108.4	60338.2	33238.1	51894.9	38548.6	22863.4	41405.7
EC:2.7.7.24	Glucose-1-phosphate thymidylyltransferase	43821.2	31381.6	35149.6	45845.2	51726.6	37732.5	36605.8	52662.2	54985.5	23399.3	31321.1	45039.2	48566.5	38756.2	54828.6	54752	45621.8	53248.2	37395.5	37565.5	24956.8	39102.9	36465.5	48866.8	35309.5	43166.2	41021.4	29104.3	41371.3
EC:3.5.4.33	tRNA(adenine(34)) deaminase	43959.1	30209.6	35540.6	48418.2	53196.4	40314.6	36782.5	55321.4	57405.4	23918.1	30404.5	42557.3	49065.1	38536.7	54245.6	54216.8	44617.8	53249.7	36070.2	36830.7	24629.5	39035.6	34667.7	43480.7	34983.5	44650.8	41019	27878	41257.3
EC:2.4.1.21	Starch synthase	44407.9	30006.5	35247.7	47393.9	52736.9	36874.3	37526.6	54983.9	58017.2	23843.8	30524.3	42461.2	48988.1	38169	55317.7	54361.9	44711.8	53998.2	36531.6	37742.1	24657.3	38388.5	35392.3	43726.1	34978.1	45187.4	39925.8	27587.1	41203.1
EC:2.8.4.4	[Ribosomal protein S12] (aspartate(89)-C(3))-methylthiotransferase	44624.6	30618.8	35641.1	48821.3	54060.2	30555.4	37470.4	55569.9	57249.2	24097.8	30857.6	42867.4	49214.3	38556.2	54141.1	54502.1	45048.9	53633.9	37347.5	37825.1	25026.4	36206.4	35256.4	43373.1	35746.5	44754.9	39976.7	29012.7	41144.9
EC:3.4.21.107	Peptidase Do	44479	24244.3	34539.3	46965.8	44176.1	41147.9	30408.7	79131	87315.3	16818.5	24540.1	49696.3	65994.9	31702.7	43537.3	68345.6	34006.3	52034.7	18445.2	23222.7	15332	47646.3	22717	63313.6	32792.2	55549.5	35568.4	16460.5	41076.1
EC:4.2.3.1	Threonine synthase	43780.2	31617	37094.1	49159.4	48932.8	44081.4	36007.3	57740.9	59659.8	22584.7	31898.9	45141.4	49801.9	34404.4	46648.7	54467.7	45171.5	53126.9	31035.2	35078.4	20133	37575.3	32228.6	49403	34442.4	45396.8	41562.4	29249.7	40979.4
EC:2.1.1.193	16S rRNA (uracil(1498)-N(3))-methyltransferase	42896.3	31010.6	34682.2	45369.4	51697.3	40971.2	36243.8	52008.6	54310.2	23364.1	30996.2	44493.2	48083.9	37886.6	52903	53742.2	44281.1	52389.5	36835.2	36947.1	24875.7	40271.7	35479.8	48310.6	34927.7	42330.2	39888.7	28006.6	40900.1
EC:5.1.3.13	dTDP-4-dehydrorhamnose 3,5-epimerase	42793.5	29767.9	34280.2	45661.6	52288.9	34290.6	35167	52016.2	52796.2	23178.1	30423	44541.5	48020.9	38002.8	53397.2	53932.3	44454.1	53557.7	36385.1	35524.5	24630.3	44190.3	34932.9	50920.4	34623.7	44425.2	41323.2	28248.7	40849.1
EC:6.3.5.1	NAD(+) synthase (glutamine-hydrolyzing)	44326.4	30371.5	35391.4	46899.1	49598.5	31413.9	38191.5	54355	56476.8	22054.4	31109.7	43332.9	48947.7	38964.8	55457.6	54128	46568.8	54165.7	38037.4	37665	21142.8	33392.4	35417.7	44324.2	36006.9	44920.2	39782	30459.5	40817.9
EC:2.1.1.13	Methionine synthase	44979.4	29987.4	36394	46336.8	49930.6	38744.5	36925.1	54562.4	56794.9	22064.2	30560.1	42419.8	49230.6	38900.2	55817.7	54493.8	45582.3	53672.2	37106.8	38159.7	20915.1	35112.5	34351.3	43736.5	35267.1	44783.6	39499.1	26140.2	40802.4
EC:2.5.1.29	Geranylgeranyl diphosphate synthase	43420.5	29659	35317.3	47615.1	52323.9	34192.6	36241.6	55059.4	56931.9	23730.5	29877.5	42325.2	48361	38002.4	53264.8	53370	44802.2	53025.4	35479.5	36373.3	24458.7	37767.7	34295.6	43131.3	34524.2	44621.6	40204.4	27439.7	40564.9
EC:1.3.1.14	Dihydroorotate dehydrogenase (NAD(+))	42942.6	29099.6	34559.6	47491.1	53011.9	26071	36235.1	55237.3	57827.1	23750	29452.4	42190.6	48746.7	43011.5	53049.8	54013.4	43489	55188.4	35201	36056	24215.7	36132.4	34592.4	43065.6	35953.5	44974.2	40764.6	27329.9	40487.6
EC:3.1.5.1	dGTPase	44028.7	30276.7	35712.7	45960.8	48438.7	34951.4	34739.9	50514.1	55972.5	24166.8	30523.7	44771.1	47283.3	37400.5	51844.2	57469	43350	52320.9	35735.8	36865.1	24503.7	36491.6	34297.5	48275.7	34109.2	43143	40511	29488.2	40469.5
EC:1.1.1.22	UDP-glucose 6-dehydrogenase	44883.3	29404.7	33686.4	43247.8	51163.9	39674.4	35192.6	51801.4	50580.6	22848.7	29666.5	42993.9	46644.6	37791.8	54568.2	57572.9	43582.8	49153.8	37364.7	37663.4	24250.2	41129.9	38994	47209.2	33514.6	42249.1	39730.9	26298.9	40459.4
EC:3.5.4.12	dCMP deaminase	43164.6	29982.1	34922.5	47459.6	53190.2	26825.4	37037.6	54759.9	56284.9	24113.7	30453.1	42241.6	48034.5	37865.4	52260.3	53017.2	44373.3	53233.4	36239.1	37084.3	25093.2	36961.2	35104.5	42859.8	35305.8	44506.1	39861.2	28980	40400.5
EC:2.3.1.30	Serine O-acetyltransferase	44413.6	30897.7	35331.3	46602.2	49431.6	40864.6	36465.2	55204.3	57418.2	22244.2	31269.6	44503.3	48686.8	34748.2	46620.8	52736.6	44375.9	52038.8	31434.8	34990.4	20988.3	37076.4	33699.3	49639.8	34201.8	44163.2	42007.8	28408.4	40373.7
EC:1.1.1.85	3-isopropylmalate dehydrogenase	42762.2	31149.3	36591.9	47312.8	49982	40129	35773.6	56093.6	57969.5	21802.2	31376.9	44928.5	49775	35583.8	48240.7	52351.8	45025.1	52786.8	31083	34452.6	20103.7	36213.3	30893.1	49778.8	33940	45265.1	40973.9	27817.3	40362.7
EC:1.17.4.1	Ribonucleoside-diphosphate reductase	33490.2	28323.4	27194.7	52370.3	61537.2	71535.6	34367.3	30851.1	29299.2	21950.7	30036.2	34184.6	37684.7	33232.4	58707.6	37152.3	59023.1	66075.2	46776.2	47387.9	23534.2	58196	33326.2	40049.3	29749.7	37627.6	37403.7	28914.4	40356.5
EC:2.5.1.54	3-deoxy-7-phosphoheptulonate synthase	44838.7	22231.8	31574	49189.7	44981.6	57007.3	30371.8	74958	73776.6	15242.5	24466.2	51831.6	63777.6	28284.2	45510.2	69482.2	34517.7	45822.7	20013.5	25185.4	14533.9	45886.6	19667.6	63816.6	28092.8	51629.8	33450	19505.4	40344.5
EC:2.8.1.6	Biotin synthase	41829.2	31592.1	36473.2	47695.1	58287.7	30982.8	35758.7	57768.7	58871.7	23126.9	31389.5	49937.1	51309	36661.3	50098.2	51449.7	36295.1	43154.7	27632.2	30387.5	24128.6	36788.4	33190.4	52366.3	33960.8	46725.2	44551	25712.1	40290.1
EC:1.1.1.86	Ketol-acid reductoisomerase (NADP(+))	43529.2	30691	35176.2	48457.1	52752.2	38839.4	34982.4	55201.2	57182.2	24053.2	30339.8	44069	48582.5	34561.3	46094.2	51534.8	44465.1	51504.7	30727	33762.1	24948.7	38803.4	31917.4	49111.3	33323.2	44057.4	39885.7	26268.3	40172.1
EC:1.5.1.3	Dihydrofolate reductase	44051.1	30639.6	34900.9	45723.9	50537.2	37475.7	36546.6	49986.2	53913.8	23690	30626.7	41601.2	46902	37834.7	51430.4	53411	43658.2	51604	36473.2	36143.7	24636	38107.5	34927.8	42076	35218.6	42610.1	39965.6	28906.3	40128.5
EC:1.20.4.1	Arsenate reductase (glutaredoxin)	45329.8	31566.7	36882.3	46659.9	49246.6	50322.7	36376.9	53255.8	57851.4	22023.3	31189.2	43498.5	49735.4	36792.3	53217.7	51072.1	39736.6	44023.3	27894.3	29994.2	20040.1	41950.7	29887.3	43851.9	33941	46170.9	43552	27462.8	40125.9
EC:2.6.1.52	Phosphoserine transaminase	43549	30291.8	35025.2	44301.7	51128.6	37859	36665	50138.1	54527.5	23897.7	30044	39957.8	47261.6	36832.3	52488	53326.2	44384.8	52230.3	36725.5	36507.8	24846.2	36677	34377.8	42406	35059.5	42682.9	39167.9	28388.6	40026.7
EC:3.5.4.19	Phosphoribosyl-AMP cyclohydrolase	42333.2	30649.8	35833.3	46717.4	48746.1	37788.3	35461.6	57558.4	58491.2	21576.2	30977.4	44553.7	49567.3	34688.3	47115.1	51832.4	44859.6	52744	30666.6	34092	19869.1	35293.5	30649.6	49376.5	33632.9	45324.8	40373.4	27440.7	39936.2
EC:6.1.1.18	Glutamine--tRNA ligase	43809.7	29764.6	35405.5	47017.3	50204.7	29082.2	35513.3	55131.3	56227.9	23721	29786.9	42246.5	47721.3	37705.9	50817.9	53420.2	43964.4	52476.6	36392.9	36634.8	24531.9	35409.6	34739.1	42376.3	34326.9	44156.4	39111.3	26455.7	39934
EC:2.1.1.185	23S rRNA (guanosine(2251)-2'-O)-methyltransferase	41816.1	31664.4	36013.8	47519.2	54151.8	42376.3	36014	55401.7	57569.7	23623.3	31714.6	44507	49097.7	35942.4	48895.2	51729.6	36989	42095	28179.9	30506.1	24322.9	37788.6	30825.7	48842.2	34475.5	44641.6	41544.6	28738.2	39892.4
EC:5.1.99.6	NAD(P)H-hydrate epimerase	43395	29522	34976.8	46885.3	52225.4	31328.5	35474	54494.9	56322.2	23303.4	29651.3	41378.2	48218.1	37602.9	52776.5	53021.4	43313.9	52223.4	34953.7	36103.8	23952.3	35709.6	34071.3	41971.2	34386	44184.6	38327.8	26918.2	39881.8
EC:6.3.4.5	Argininosuccinate synthase	41728.1	30650.7	35168.5	46069.1	48025.1	41646.9	35324.3	55268.1	57363.6	21490.6	30987.8	44370	48915.7	34810.1	46710.8	51722.2	45142.6	52002.2	30558.9	33868.4	19908.2	37813.2	30684.6	49318.7	33645.6	44232	40179.7	27809.1	39836.2
EC:6.1.1.22	Asparagine--tRNA ligase	42986.4	29612.6	34781.5	46622.2	51468.5	29491.3	35983.7	52874	55574.8	23522.7	29660.6	41793.9	47527	37859.2	51985.7	52836.8	43091.3	51963.1	35237.6	35450.5	24182.2	37215.2	34122.7	42821.9	34519.3	43346	39583.7	27519.7	39772.6
EC:3.1.13.3	Oligonucleotidase	42632.6	29302.4	34598.1	46861.9	51833.1	28031.2	35806.7	52942.8	55608.2	23563.3	29554.4	41922.1	47382.7	37617.9	51980.1	52688	43473.2	52013.5	35081.4	35994.8	24370.5	37277.3	34116.9	42816.7	34277.2	43321.4	39642.3	27279.8	39713.9
EC:3.6.1.31	Phosphoribosyl-ATP diphosphatase	41940.8	30392.8	35387	45599.6	47346.6	37166.5	35328.4	54862.1	57839.9	21458.7	30924.2	44340.1	48510.9	34042.9	46073.1	50682.3	44933.4	52679	30499.6	33891.5	19897.8	35131.6	30568.8	48878.5	33603.8	45050.3	39118.4	27302.2	39409
EC:1.4.4.2	Glycine dehydrogenase (aminomethyl-transferring)	38974.4	36056	36174.9	42158.8	53520.3	30642.2	40601.2	33102.3	27226.6	29034.7	35299.1	30559.2	38615.5	42945.5	60838.8	36978.6	51596.7	52514.3	55903.8	51853	30827.7	26371.4	41547.6	26325.8	36907.4	37733.9	39229	37746.7	39331.6
EC:1.1.1.23	Histidinol dehydrogenase	41446.2	30408.2	34957.2	45712.4	47874.1	36777.7	35113.2	55090.1	57096.4	21266.5	30670.4	44146.4	48692.1	34481.1	46272.6	51413.1	44583.8	51729.4	30358.1	33682.7	19713.5	35196.3	30492	49103.2	33324.4	43853.7	39927.3	27296	39309.9
EC:2.7.9.1	Pyruvate, phosphate dikinase	43000.5	29067.5	34572.9	45746.1	50671	25943.8	35830.7	52212.9	55462.2	23325.6	29290.1	41663.5	47169.5	36879	52996.2	51772.8	43550.4	52316.8	35159.9	36051.6	24230.3	34600.8	33940.7	42403.4	33963.2	43770.9	38003.9	26789.8	39299.5
EC:1.5.1.2	Pyrroline-5-carboxylate reductase	44338.6	31158	35940	44616.1	47632.5	42438.2	36219.8	55845.4	57973.8	22198.5	31332.7	44492.6	48544.6	35008.3	47334.5	51890.5	36821.8	41592.9	27557.2	30033.2	20741.7	35237.7	32849.9	48677.8	33661.3	44731.1	41207.9	28173.7	39223.2
EC:5.3.1.16	isomerase	41364.2	30331.9	34905.2	45648.4	47821.9	34386.5	35076.5	55075.9	57024.2	21267.8	30640.9	44145.2	48599.1	34433.8	46137.3	51292.2	44304.4	51676.5	30339.7	33637.9	19738.5	34953.5	30465.5	49084.6	33289.8	43847.7	39757.9	27267.4	39161.2
EC:3.1.3.11	Fructose-bisphosphatase	42350	29849.5	34318.8	43852.1	47298.5	36616.2	33029.9	53661.6	54075.6	22780.8	29168.3	43260.9	47003.1	35794.9	47956.9	53749.5	41453.6	49925.4	34535.7	34387.4	23688.7	37759	33453.6	46288.4	32612.5	40814	38764.3	27636.8	39145.9
EC:1.2.1.38	N-acetyl-gamma-glutamyl-phosphate reductase	41279.9	30251.2	34788.1	45480	47693	35157.1	34932.1	55033.7	56950.3	21219.8	30427.5	44015	48539.9	34358.3	46052.3	51235.4	44501.8	51639.8	30225.2	33497.8	19683.4	34729.5	30434	48938.4	33177.9	43659.3	39588	25757.8	39044.5
EC:2.8.4.5	tRNA (N(6)-L-threonylcarbamoyladenosine(37)-C(2))-methylthiotransferase	42800.9	28852.9	33976.9	45349.9	50759	22910.7	35697.1	52172.8	55148.6	23313.1	29159.8	41401.1	46758.7	36575.8	51720.5	52066.7	43077.4	51934.8	35078.4	36127.1	24216.5	34550	34500.8	42136.1	33871.3	43361.5	38125.6	26713.3	39012.8
EC:2.7.2.8	Acetylglutamate kinase	41242.9	30226.7	34748.6	45450.5	47672	35040.1	34892.6	54988.7	56915.3	21202.8	30387	43957	48515.9	34302.8	45997.8	51174.9	44473.8	51595.8	30179.2	33433.3	19672.4	34702.5	30419	48878.4	33125.9	43626.3	39574	25744.8	39005
EC:2.6.1.11	Acetylornithine transaminase	41255.2	30262.3	34782.8	45483	47921.4	34345.1	34902.9	54737.3	56705.2	21201.3	30425.2	43968.2	48567	34340.1	46040.5	51175.8	44457.6	51351.3	30235.4	33471.8	19683.4	34790.9	30351.7	48886.1	33141.5	43532.9	39401.6	25769.8	38971
EC:4.1.2.14	2-dehydro-3-deoxy-phosphogluconate aldolase	51880.2	28939.4	36155.2	39377.1	43961.8	27083.8	32737.1	72883.4	64761.6	22473	28446	40656.5	63250.8	27794.7	36195	64191.7	35950.7	36785.3	24990.9	28747.1	22581.4	31930.7	29568.8	50927.3	30185.5	49674.8	34667.2	26429.1	38686.6
EC:1.1.5.3	Glycerol-3-phosphate dehydrogenase	37352.9	29564.5	34219.3	45163.8	42377.3	41904	31082.2	56368.5	56392.3	19260	27844.3	36106.9	52328	35389.3	42286.3	47402.1	56896.4	67874.4	36291.3	40793.4	18374.3	33525.1	26601	36644.3	32852.6	41029.5	29663.3	27368.4	38677
EC:4.1.3.42	(4S)-4-hydroxy-2-oxoglutarate aldolase	51875.2	28930.4	36150.2	39363.2	43957.8	27034.8	32732.1	72875.4	64751.6	22465.5	28446	40642.5	63229.6	27768.8	36146.6	64166.7	35923.5	36768.3	24963.9	28742.6	22578.4	31923.9	29563.8	50918.3	30182.5	49667.6	34659.2	26421.1	38673.2
EC:3.4.11.4	Tripeptide aminopeptidase	41651.2	29340.8	33597.7	44576.8	47632.8	28015.9	33807.9	47038.6	50720.6	22658.4	29713.2	40688.5	44318.4	35783.4	47932.1	50641.9	44210.1	51814.2	35500	35741.7	24176.5	42131.5	34404.4	40793.5	34441.1	42240.9	36199.9	31134.3	38603.8
EC:2.4.2.17	ATP phosphoribosyltransferase	40979.2	29926.7	34324.8	43674.3	45847.4	36366.5	34016.7	52747.1	54623.6	20881.5	30048.4	43122.6	47353.1	33977.3	44299.8	50818.6	43720.6	50501.7	30269	33371.9	19601.5	35072.1	30750.8	48124	32864.4	42327.7	38908.4	25611.5	38361.8
EC:2.4.1.25	4-alpha-glucanotransferase	40179	28337	33848.5	44048.4	45099.6	37469.1	33658.5	50759.1	55338.6	22602.1	28607.7	41481.4	45713.3	34432	46261.9	52419.9	38263.1	51140.7	33012	33850.1	22999.1	36022.2	32515.8	41655.6	33641.6	41606	36997.1	27766.3	38204.5
EC:4.2.1.19	Imidazoleglycerol-phosphate dehydratase	40188.2	29744.2	34195.8	43541.4	44340.7	36395.2	32965.4	53659.4	55880.6	20824.5	29558.9	42808.9	47495.3	33123.3	43127.4	50972.6	42865.4	50622	28536.1	32359.7	18954.5	34661.3	29840.3	47726.2	32167.4	42347.7	38844.8	26721	38016.7
EC:2.4.2.7	Adenine phosphoribosyltransferase	38477.7	29292	32714.3	42262.7	44655.1	36907.5	32930.4	47265.2	52375.6	22263.3	29506.7	42887.4	44862.9	34497.9	45473.6	51263.5	39480.6	48098.7	33934.1	34670.7	23557	38865.2	33285.3	46305.6	33047.2	39675.9	36938	28043	37983.5
EC:6.3.4.3	Formate--tetrahydrofolate ligase	41288.3	28719.6	33702.8	41944.2	42486.7	26589.3	34092.1	51362.8	54144.2	21123	28835.4	40622.2	45639.1	35507.6	47005.4	52229.1	41891.8	50249.4	33707.9	35006.1	19472.2	33318.1	34067.6	41032.7	33693.3	41577.6	37921.6	27794.6	37679.5
EC:1.5.1.20	Methylenetetrahydrofolate reductase (NAD(P)H)	40825.5	27529.7	32563.5	43241.2	56675.1	37285.9	32521.5	52342.2	53106.5	23167.3	27011.9	31539	49469.5	33093.1	43342	46642.3	41907.6	47914.3	29010.1	33309.7	24813.8	36828.6	31284.1	39718	29748.1	43923.8	36611.2	22611.7	37429.9
EC:3.4.23.43	Prepilin peptidase	39499.7	20132.1	30581.8	38655.5	37675.3	41595	24446.2	70939.6	79788.8	13657.8	21411.8	50776.1	64411.9	23414.9	32977.9	60859.1	30796.1	46252.2	14657.1	19442.6	13462.1	60112.7	18279.3	65933	26658.6	57469	31724.9	11662.5	37402.6
EC:2.3.1.129	Acyl-[acyl-carrier-protein]--UDP-N-acetylglucosamine O-acyltransferase	38531.8	36202.7	33407.4	38249.6	49299.9	25652.8	38553.4	26816.4	20471.1	27591.7	35012.2	31301.4	28853.3	40408.6	57590.1	37333.2	49055.7	50012.9	53668.3	48364.4	29144.7	23226.9	46264.3	30994.4	35617.8	28460	41346.5	38270.4	37132.2
EC:1.18.1.2	Ferredoxin--NADP(+) reductase	43760.3	30021.3	34689	42925.3	42909.9	33471.5	34186.8	52066.3	55559.2	21352.3	29851.6	40772.7	46972.5	34774.9	43308.4	47845.8	40849.3	43275.3	26736.9	28302.9	19410.5	36340.9	27431.4	41595.4	32937.6	43067.1	35738.7	27052.3	37043.1
EC:4.1.99.12	3,4-dihydroxy-2-butanone-4-phosphate synthase	39885.1	26115.8	27360.9	43285.1	54147.3	32578.6	31263	50615.8	36503.4	20677.4	26491.3	36845.4	43961.3	30794.6	50098	49099.9	47220.7	54378.2	38653.6	38634.1	23500.1	33848.9	31124.3	45883.2	26391.2	33806.4	36363.2	25204.8	36954.7
EC:2.4.2.3	Uridine phosphorylase	40668.7	27063.6	32491	38131.4	53973.6	19087.9	33386.6	53508.1	54359.7	23198.4	26539.9	31962.8	54825.7	35647.8	42926.9	48955	39472.8	45231.2	34403	35977.5	25181.8	26769.1	31683.4	36246.8	32549.2	47597	33181.1	24761	36777.9
EC:3.5.4.25	GTP cyclohydrolase II	39742	26011.5	26894.5	41498.7	52669.9	35929.8	30437.5	46502.8	35032.2	20355.7	26356	39566.7	42795.3	29991	50933.8	49493	46689.7	53376.9	37627.1	37776.8	23119.6	35650.3	30464.7	52160	25280.7	32349	36935.8	23800.2	36765.8
EC:3.4.15.5	Peptidyl-dipeptidase Dcp	39149.1	34845.7	32685.7	39470	55758.6	18620	39493.9	24072.9	19153.9	27442	34251.2	28527.5	27559	40554	60493.7	35080.8	52500	51504.6	54361.7	49111.5	28861.4	21476	46776	25318.8	35417.9	28364.5	41104	36565.6	36732.9
EC:2.7.1.6	Galactokinase	40814.8	28260.3	32429.4	37940.2	40331.3	29802	33642.6	46691.6	51145.6	20073.8	28236.3	39521	44557.2	35488.2	46969.4	50231.7	41564.3	49381.8	33907.5	33253.8	19228.2	33978	32910.7	40186.9	32729.1	39599.9	36411.4	25146.2	36586.9
EC:2.7.2.11	Glutamate 5-kinase	39768.1	29509.6	33742.9	40323.4	41784.5	39684.4	32697.3	52730	55151.7	20785.3	29563.3	42456	46082.7	32198.8	40318.7	49906.4	33815.6	38660.8	24914.3	27678	18974.6	34084.6	29397.1	46644.8	31802.8	41296.8	38551.5	26902.2	36408.1
EC:1.2.1.41	Glutamate-5-semialdehyde dehydrogenase	39777.6	29498.1	33738.1	40326.7	41777.3	39596.7	32693.3	52724.5	55149.9	20788.3	29542.3	42448.2	46082.2	32196	40360.8	49905.4	33813.9	38672.1	24913.1	27662.6	18973.6	34164.9	29393.9	46629.8	31805.3	41297.8	38568.2	26898.4	36407.1
EC:2.3.1.46	Homoserine O-succinyltransferase	38129.2	28079.5	32789.4	39097	38484.9	25401.4	32439	48351.1	52897.8	19994.9	28297.2	43045.1	44038	34135.2	42260.8	52602.2	37477.2	47225.3	31993.5	33355.9	18397.7	33937.4	31824.7	47160.3	32564.3	40381.8	36911.5	26094.2	36334.5
EC:5.4.99.2	Methylmalonyl-CoA mutase	43850.7	37025.2	35788.1	40641.8	56465.4	35049.6	40392.9	27001.5	22373	30747.4	35326.7	28063	29329.8	39555.4	59920.4	32682.1	38070.6	30564.9	43476.5	38800.5	34394.3	20900.8	43677.2	24625.9	34218.2	31397.1	41391.3	36974.9	36168
EC:3.2.2.9	Adenosylhomocysteine nucleosidase	39243.4	28639.2	31658.5	36448.6	36759.7	30599	31218.3	44873.3	49442.7	20146.5	28373	41546.8	43159.1	33601.5	42834.7	49608.7	39826.4	47989.9	32755.8	32248	18947.1	34900.6	32845.5	44561.9	32447.7	38067	35924	27735.3	35942.9
EC:2.6.1.83	LL-diaminopimelate aminotransferase	37330.5	29789	36850.8	35164.3	34577.7	19300.2	33002.5	52968.7	67828.6	20507.5	28146.3	41311	46106.2	37559.3	40493.1	50420.9	30644.5	42560.1	27706.2	28079	18624.1	31860.5	34362	38990	37452.2	45469.9	34950	23862.5	35925.6
EC:2.7.1.49	Hydroxymethylpyrimidine kinase	39221.9	28776.7	33009.4	41876.8	41429	34084.1	32923.3	52595.2	53875	20063.7	28827.8	39232.7	45694.3	27667.1	39465	47492.6	38944.1	44661.6	28669.2	31552.7	19359.8	33391.6	29538.5	40655.4	30646.2	40698.4	36631.1	24818.3	35921.5
EC:2.7.4.7	Phosphomethylpyrimidine kinase	39221.9	28776.7	33009.4	41876.8	41429	34084.1	32923.3	52595.2	53875	20063.7	28827.8	39232.7	45694.3	27667.1	39465	47492.6	38944.1	44661.6	28669.2	31552.7	19359.8	33391.6	29538.5	40655.4	30646.2	40698.4	36631.1	24818.3	35921.5
EC:1.8.4.11	Peptide-methionine (S)-S-oxide reductase	38917.8	24834.4	27405.4	40215.6	51609.2	42981.4	30648.4	50478	35146.6	21073.4	25810.2	31975.9	45686.5	31014.1	49705.4	48556.1	38292.6	39908.3	34891	34425.3	23755.6	34981.6	28964.3	44190.9	25112.3	36295.1	35429	24073.3	35584.9
EC:6.3.1.1	Aspartate--ammonia ligase	40201.3	27662.9	32649.2	38218.3	37578.7	22155.4	31893.5	47407.9	52250.9	20129.3	27100.1	39162.1	43357	34166.1	44400.1	49885.5	39568.3	47991.6	31743.4	32315.6	18333.2	32425.2	32558.9	39679.7	32325.8	39801.8	35368.3	24326.6	35523.5
EC:2.7.7.13	Mannose-1-phosphate guanylyltransferase	35022.1	27041.9	29369	41534.3	50615.5	32566.1	33012.1	30916.1	38718.2	21483.6	26423.5	30728.4	29721.3	38116.2	63056.2	36596.3	46268	55165.4	44304.2	41712.4	21863.1	29509	40208.9	23073.6	32086.3	32425.2	37275.9	25750	35520.1
EC:5.3.1.24	Phosphoribosylanthranilate isomerase	39199.1	27709	31029.6	39252.3	43566.4	34755.9	29583.8	48880.7	50880	21747.6	26870.7	38786.4	43831.9	30523.8	36862.3	45880.9	38821.4	45606	25956.1	29427.5	22850.2	37797.3	28743.4	44266.9	28685	38053	34915.2	24374.1	35316.3
EC:4.1.1.49	Phosphoenolpyruvate carboxykinase (ATP)	39567.9	28058.2	31298.5	35564.8	41761.3	21521.8	32146.1	46502.7	49149	21739.3	26907	34988.9	42952.2	33671.2	41134	47870.4	39066.3	46291.1	33376.2	32287.5	23458.2	26681.2	32047.8	37608.8	31695.4	37680	34236	26188.4	34837.5
EC:2.7.4.1	Polyphosphate kinase	38038.5	28670	32144.3	37827	44047.8	34869.8	30487.9	47363.8	50856.8	21496.4	28594.9	40793.1	44027.3	31685.3	37769.7	46499.6	32605.7	36765.8	24325.1	25613	22554.7	33937.3	28926.4	44067.7	30030.3	39352.4	35503	25715.8	34806
EC:1.4.3.16	L-aspartate oxidase	39294.5	24808.9	26430.5	38611.2	47536.1	31977.8	31084.2	45657.6	34623.2	20610.8	25654.3	35775	41445.9	29621.1	47142.8	47287.6	38718	42443.3	34261.6	33974.6	22773.1	30214.3	27856.2	44598.8	25850.3	34072.6	32403.3	26610.7	34333.5
EC:4.1.1.48	Indole-3-glycerol-phosphate synthase	37410	27580	31684.8	38007.7	43949.2	30866.9	30412.3	51177.9	52910	21660	26748	38473.9	44160.9	30204.6	37915.8	47206.9	31346.1	35889.3	22934.6	25563.6	22236.2	31992	27792.5	44733.8	28913.6	39089.5	36081.9	21842.2	34242.3
EC:3.6.3.4	Cu(2+)-exporting ATPase	39901.5	27861	31237	34917.1	41496.9	27724.6	32365.4	48746.1	48136.8	21588.6	26803.6	33655.7	41495.6	27426.1	40913.5	47446.1	39194.2	43062.9	33776.4	33108.9	23626.8	25397.4	32094.9	33275	29953.7	34862.7	31007	26601.8	34202.8
EC:3.1.21.2	Deoxyribonuclease IV	37644	27665.3	31953.6	40806.5	41148.2	24241.3	31254.5	51929.1	54306.7	21533.4	27012.5	38238.1	44742.2	32196.8	37504	44200.4	33148.5	37438.8	24377.5	26235.8	22169.4	31861.9	25685.1	39440.4	30953.3	41142.3	31687.5	23330.4	34066
EC:2.5.1.78	6,7-dimethyl-8-ribityllumazine synthase	38815.3	25706.3	26687.5	37708.7	45086.6	30534.8	30574.5	45530.2	34129.5	20203.6	26142.7	36135.8	41369.7	29638.3	45771	46945.1	38404	41916.9	34752.5	33366.2	23112	30694.9	28976.9	44489.9	25740.9	32301.8	33401.5	24837.9	34034.8
EC:1.8.1.4	Dihydrolipoyl dehydrogenase	33731.5	24799.1	26343.9	42379	55765.5	55625.9	32324	33143.3	30055.1	21231.8	25808.9	26022.1	38411.5	32472.5	55537.5	32412.2	38018.3	38259.9	38430.9	38479.7	22781	28546.1	31310.6	22027.8	26773.8	37485.4	36159	25307.1	33915.8
EC:3.6.1.11	Exopolyphosphatase	36913.1	28262.8	31493.9	33611.1	30303.5	39742	28051.3	48933.6	49188.7	18933.5	29319.7	43203.9	43572.7	31703.7	36912.4	45376.8	32236.5	35015.5	24330.9	25078.5	18118	33383.6	25142.9	50018.5	29196.7	39718.8	33997.6	25872.4	33844
EC:3.6.1.40	Guanosine-5'-triphosphate,3'-diphosphate diphosphatase	36913.1	28262.8	31493.9	33611.1	30303.5	39742	28051.3	48933.6	49188.7	18933.5	29319.7	43203.9	43572.7	31703.7	36912.4	45376.8	32236.5	35015.5	24330.9	25078.5	18118	33383.6	25142.9	50018.5	29196.7	39718.8	33997.6	25872.4	33844
EC:1.1.1.29	Glycerate dehydrogenase	35896.6	25966.5	30551.8	34113.4	38144.5	18402.6	30382.3	48661.6	50941	19058.5	25779.3	35980.9	42918.6	32376.2	38655.6	47317.7	36401.5	46495.5	30830.1	31011.3	18237.7	27865.3	29556.7	39358.6	29852.4	38282.6	33571.1	21753.6	33513
EC:2.5.1.9	Riboflavin synthase	38348.3	25064.3	26130	37129.2	43942.6	28683.8	30071	45386.2	33947.5	19940.6	25638.7	35851.8	40558.7	28669.8	44476	46142.6	38142	41428.9	34328	32932.7	22837.5	30223.4	28665.9	44091.9	25292.4	31846.3	32274.5	24324.4	33441.7
EC:1.7.99.1	Hydroxylamine reductase	38573.1	23906.6	27017.7	40464	49610.8	18981.8	29871.8	48388.9	37196.9	20441.3	24763.5	33363.7	41544	28881.8	44186.1	46516.3	36638.7	41853.4	32184.6	33224.8	22153.5	27514.6	29264.5	38841.7	25313.7	33709.5	33769.8	24087	33295.2
EC:5.1.3.14	UDP-N-acetylglucosamine 2-epimerase (non-hydrolyzing)	31410.1	27078.7	29733.1	41527.1	52270.3	31377.6	30580.7	30134.9	40337	20999.3	25822	29750.3	32179.1	35641.2	54818.9	33522.6	37269.5	42942.8	33918.7	35442.3	20822.2	28648.9	36662.6	21883.4	30513.1	34578.4	36015.5	24520.4	33228.6
EC:2.1.1.163	Demethylmenaquinone methyltransferase	33840.3	35455.5	32746.2	34455.6	41091.8	27366.9	35684	25182.9	19629.8	26527	34032.9	28986.2	27035	36673.5	44735.7	31777.8	39082.9	36276.6	43290	39325.5	27898.5	20059.5	37717.5	29292.6	33280.2	26429.8	36614.7	36313.4	32885.8
EC:2.1.1.201	2-methoxy-6-polyprenyl-1,4-benzoquinol methylase	33840.3	35455.5	32746.2	34455.6	41091.8	27366.9	35684	25182.9	19629.8	26527	34032.9	28986.2	27035	36673.5	44735.7	31777.8	39082.9	36276.6	43290	39325.5	27898.5	20059.5	37717.5	29292.6	33280.2	26429.8	36614.7	36313.4	32885.8
EC:1.1.1.193	5-amino-6-(5-phosphoribosylamino)uracil reductase	37879.2	25052.8	26164.8	36082.2	42044.6	29797.6	28534.6	44330.4	33088.8	19749.5	25367.5	35197.1	40425.6	28768.8	42394.2	46698.1	37035.9	40013.8	32951.9	32221.1	22292.2	30157.5	28513.7	43070.4	24885.8	30857.8	32667.8	24250.2	32874.8
EC:3.5.4.26	Diaminohydroxyphosphoribosylaminopyrimidine deaminase	37812.7	25015.3	26115.8	36006.2	41991.6	29677.6	28498.1	44314.4	33019.3	19742.5	25326.5	35153.6	40372.6	28720.8	42245.7	46630.6	36536.4	39978.3	32907.4	32178.6	22272.7	30148	28486.7	43040.6	24863.8	30828.3	32624.8	24237.4	32812.4
EC:2.4.2.18	Anthranilate phosphoribosyltransferase	36260	26933.2	30595.1	34793.2	41095.7	31446.4	28729.6	48111.9	49840.5	20825.8	25848.5	36233.4	42404.9	28941.3	35423.8	45078.7	29959.6	34327.1	22393.8	24664.9	21853.7	31677.8	27071.3	42577	27931.4	36804.5	33824.9	21470	32754.2
EC:5.3.1.8	Mannose-6-phosphate isomerase	37172.3	23784.5	25372.4	38140.9	47161.1	35257.2	29675.1	41252.2	28404	19953	24502.8	26022	39045.1	29263.7	48791.8	44536.6	37453.7	37749	34218.2	33661.7	22831	31342.1	28281.8	34982.4	25877.9	30129.4	31134.3	27979.1	32642
EC:2.1.1.45	Thymidylate synthase	30678.8	27659	29742.6	38478.8	42776.8	32665.3	31826.8	25596.2	39817	20983.1	27062.4	34196.2	27801	33328.4	46584.8	31213.9	38361	46949.9	33878.6	32424.5	20709.2	32315.2	32893.4	26408	31992.7	34170.5	36168.3	26507.9	32613.9
EC:1.1.1.37	Malate dehydrogenase	34223.1	34486.8	31903.5	33662.6	43882.5	26774.8	35081	22651.2	18168	26343.7	33664.7	28527.6	25846.6	35929.2	46000.8	31114.3	38921.1	35665.5	43393.4	39791.5	27878.2	18992.7	39440.3	28715.8	32721.9	25832.3	37338.1	35927.9	32602.8
EC:3.1.1.53	Sialate O-acetylesterase	38724.1	32842.9	31218.7	33013.2	49872.7	19895.2	33571.6	22729.8	18864.7	24958.9	31675.2	25297.3	28363.4	34840.3	44745.2	29046	39558.4	37332.6	40841.8	39896.1	24239	23351.2	45420.2	24168.4	31724.7	31107.6	39557.5	33606.4	32516.5
EC:3.5.4.16	GTP cyclohydrolase I	29874.1	27789	28646.6	37359.8	42927	35063.2	31267.6	27308.4	39454.3	20141.3	27373.4	37229.9	28654	34127.5	46101.6	31236.8	37178.6	44695.1	33723.6	32534.9	20622.3	28695.8	31928.7	31386.7	30477.1	32476	35252.5	26519.5	32501.6
EC:2.5.1.15	Dihydropteroate synthase	30272.3	28035.8	28919	37901.7	42478.2	34372.7	31075.1	27201.9	38450.2	20067.2	27449.8	33523.4	29047.1	34414	46422.2	31642.8	37632.5	44430	34099.7	32799.9	20529.8	28338.8	32020.2	31440.3	30602.6	32378.3	34689.9	25290.2	32340.2
EC:1.16.3.2	Bacterial non-heme ferritin	34723.7	34906.5	32646.5	39018.9	45964.9	13086.2	34431.6	26559.7	23889.2	26809.7	33703.5	28211.8	29880.8	34755.4	35737.7	27235.2	39806.3	37818.7	37743.3	37633.3	27935.7	27022.9	35612.9	23403.3	32760.5	32415.6	34347.6	36199.6	32295
EC:2.7.1.31	Glycerate 3-kinase	35834.4	26784.6	30262	31681.5	32037.4	29693.7	28239.9	43450.5	47369.4	18412.5	26301.5	35794.6	40363.1	33163.4	40934.1	46971.5	28585	33220.1	28415.5	26973.7	17667.2	30215.7	31475.9	36023.2	29904	36386.9	32131	25482.8	32277.7
EC:4.1.99.18	Cyclic pyranopterin phosphate synthase	38147.1	16298.1	21216.1	39006.4	38408.3	49511.7	22331.8	68643.8	50019.8	11208.7	17802.9	37277.9	55898.3	19159.3	37058.8	63330.9	26000.5	31510.1	15838.4	18906.2	12184.3	37871.4	12135.5	63001.5	16024.6	38178.1	26657.1	12920.6	32019.6
EC:4.1.1.44	4-carboxymuconolactone decarboxylase	34307.6	26983.7	31305.2	33206.8	38841	26930.1	29319.9	45713.9	45253.6	18604.4	27239.4	36783.9	41142.8	29925.7	32979.3	47272.1	29193.8	31849	24347.6	25516.4	18223.5	26892	28949.8	41722.3	30298.5	35633.8	32268.5	24398.5	31968
EC:3.5.1.24	Choloylglycine hydrolase	30612.8	36557.4	37858.6	31406.9	33547.8	21113.1	34883.6	29025.4	37743.7	25181.2	35065.7	31066.3	31783.8	38229.7	33089.7	28679.8	30356.2	31403.9	32857.3	32821.4	23234.1	20295.3	37561.8	24020.1	38348.4	36568.1	34784.8	34299	31871.3
EC:2.3.1.183	Phosphinothricin acetyltransferase	35356.2	26977.8	30813.4	34856.2	34322.3	31581.7	28000.8	45389.9	49901.1	19040.9	26331.9	35883.8	41443.7	29429.9	30473.3	44729	28205.3	33410.2	21773.6	23436.5	17895.1	35862.8	26539.5	36346.2	30072.6	37230.5	31862.9	23552.3	31811.4
EC:1.12.1.3	Hydrogen dehydrogenase (NADP(+))	30736.2	13544.3	21322.6	47512	66022.5	31646.2	29524	30002	32242.6	13291	19186.4	26579.9	44216.3	25744.7	58646.9	24664.7	39560.1	40935.6	25703.7	31585.7	12641.6	46119.2	20226	37337.5	23155	53341.8	32989.5	11273.2	31776.8
EC:2.7.8.8	CDP-diacylglycerol--serine O-phosphatidyltransferase	37220.7	24789.7	25739.4	33773.8	41739	26171.8	29154.9	42014.9	30594.7	19360.8	24725	32239.8	35976.8	27573	42967.9	46967.5	36262.6	40529	32859.8	30850.8	21934.7	26277.1	27958.8	42808.9	24476.2	27491.8	32397.2	23319.9	31720.6
EC:3.2.1.86	6-phospho-beta-glucosidase	24941.7	15667.8	21161.9	29764.5	54823.6	46316.4	24132	53625.9	61439.3	12343.2	17035.9	24630.7	70645.8	30012.4	30257.4	42040.6	22222.5	31321.3	16354.3	23830.8	14375	45877.7	14208.7	28125.8	29079.1	60698.5	25227	15238.2	31621.4
EC:4.4.1.21	S-ribosylhomocysteine lyase	33511	26350.5	29625.5	29424.3	30403.9	23416.7	27800.2	42629.3	45781.7	17843.6	25617.7	37122	39646	24771.3	34920.5	45337.6	34548	41763.3	29420.3	29070.9	17144	30129.3	29565.3	42334.4	27971.3	34653.2	30703	23878.8	31620.9
EC:3.6.3.3	Cadmium-exporting ATPase	31234.8	16174	22529.4	39482.6	43264.8	33421	23797.6	47661.8	51482.2	13823.2	17174.5	36373.2	39835.2	24500.8	43511.5	49591.2	31256.9	44652.3	22508.1	24952.4	14778.8	35765.2	23438.9	41930.2	22578.1	34727.2	33164.1	14212.7	31350.8
EC:3.6.3.5	Zinc-exporting ATPase	31234.8	16174	22529.4	39482.6	43264.8	33421	23797.6	47661.8	51482.2	13823.2	17174.5	36373.2	39835.2	24500.8	43511.5	49591.2	31256.9	44652.3	22508.1	24952.4	14778.8	35765.2	23438.9	41930.2	22578.1	34727.2	33164.1	14212.7	31350.8
EC:1.4.1.16	Diaminopimelate dehydrogenase	36567.4	24980.3	29588.5	28965.5	31182	11725.7	27892.9	43109.8	46147.9	18430.2	23672.5	32592.1	39218.5	29905.7	36554.3	44740.4	35979.2	43554.8	29405.4	28949.8	17216.8	26436	29725.1	35579.2	28382.6	35416.4	31081.8	21031.1	31001.1
EC:2.3.1.47	8-amino-7-oxononanoate synthase	32498.9	33985	31608.5	31785.7	43115.2	25449.9	33801.9	25092.4	19115.4	25400	33233.6	28559.9	25482.7	34961.1	45330.8	30878.1	30193.2	24580.8	38517.8	34478.6	26233.7	17439.1	38951.4	27182.8	31671	25872.2	37750.2	33995.7	30970.2
EC:4.1.2.25	Dihydroneopterin aldolase	28855.6	27105.5	27635.4	34502.2	38470.6	30467.1	29897	22541.4	35880.4	19763	26420	32494.7	26568.7	32938.1	42993.7	29289.6	35840.6	43028.8	33091.5	31346.4	20182.7	27342	31369.2	30534.5	29872.3	30702.7	32975.4	24574.8	30595.8
EC:4.2.1.8	Mannonate dehydratase	36321.2	25504	32220.3	31213.8	36225.9	17992	25136.1	45389.6	48107.9	17797.4	24465.5	32801.3	43115.1	21515.8	26767.7	39108.4	26080.4	30794.1	20975.4	23526.5	17502.2	32127.4	27859	38078.2	25518.1	40729.8	29393.7	19521.6	29849.6
EC:1.8.4.12	Peptide-methionine (R)-S-oxide reductase	26890.1	22898	22895.3	36501.7	45755.8	36513.4	27645.3	24650.8	21444.8	18870.5	24453.8	30871.4	27568.7	28377.6	46800	29234.5	34366.4	36336.3	33435.9	32132	20201.2	31806.7	27464.9	36461.9	23755.4	29163.2	33389.5	23511	29764.1
EC:3.1.1.31	6-phosphogluconolactonase	34155	25557.5	29355.9	27363.4	32622.2	30824.2	24933	46287.5	48681.4	17411.5	23739	30710.6	43536.3	27762.2	29554.8	40815.6	27435.2	31778.2	20066.4	22024	16846.1	29202.3	25530.2	33651.2	25947	36704.5	30420.7	19987	29746.5
EC:4.1.99.19	2-iminoacetate synthase	35258.5	23487.1	25744	34536.7	42971.6	18707	27478.6	45433.7	34139.5	17164.4	24441.4	31316.2	40858.3	27378	38357.9	40913.7	28983.3	29572.4	23679.8	25861.2	17267.3	22154.3	26102.4	37705.4	23502.5	33895.7	31869	21677	29659.2
EC:1.1.1.69	Gluconate 5-dehydrogenase	37859.2	25765	30941	31258.3	32735.2	16652.1	27051.1	45942.8	48257.5	18787.5	24731.8	30564.3	39666.6	22050.7	28200.9	39907.1	29801.8	33597.6	21063.3	22533.3	17839	29930.1	25603.8	37483.1	25637.6	37730.8	28839.7	19759.8	29649.7
EC:2.3.3.1	Citrate (Si)-synthase	32003.8	16672.8	23464.9	35583.5	41118	47229	23032.2	47985.6	55321.4	11287.9	17848.2	34681.8	43830	22722.1	40115.8	44323.6	25906.4	35760.1	14147.4	17696.6	9954.14	33001.8	16742.6	40271.8	20508.9	37784.7	29210.5	11119.1	29618.7
EC:1.1.1.262	4-hydroxythreonine-4-phosphate dehydrogenase	35681.4	22395.6	22835.7	29201.6	43052.2	24296.6	26699.7	43301	28542.8	18919.9	21812.4	24724.1	40083.4	26951.9	40601.3	43353.6	33246.9	32711.5	32867.4	30924.8	22178.7	20349.9	26836.4	35621.8	22260.4	28252.5	27229.7	21543.8	29517
EC:3.1.22.4	Crossover junction endodeoxyribonuclease	29685	24565.4	24327.5	38989	45784.7	34373.9	29617.9	24808.6	22466.1	18811.3	25585.9	27105.1	25138.6	29386.2	48696	30171.1	35400.7	35315.6	35412.1	33427.2	20016.6	21170.4	28404.3	27335.6	24648.2	24152.7	30940.8	26686.7	29372.3
EC:5.4.99.19	16S rRNA pseudouridine(516) synthase	36503.9	15300.5	23734.2	30321.3	29698.2	30466.2	20753.5	62783.7	59587.2	12207.5	15940.8	33058.1	52196.9	25745.6	27641	60356.3	23777.2	33977.4	11954.7	16215.5	11976.6	31563	15159	44762	21221.6	38395.4	24752	10440.9	29303.2
EC:4.2.1.3	Aconitate hydratase	31484.6	15765.2	22096.2	36771.7	38500.6	43783.7	20575.6	48638.2	52172.5	10633.9	16206.3	34144.6	40228.5	20993.3	37695.9	44157.1	32330.1	43523.5	16024.3	20495.8	9078.72	33474.7	16533.2	40189.1	19171	34130.1	29253.2	11076.9	29254.6
EC:5.4.99.22	23S rRNA pseudouridine(2605) synthase	28332.4	23871.3	23646.9	37968.9	44734.9	38074.2	29270.3	24219.8	21599.9	19160.2	24944.4	27220.2	24018.9	28613	48667.8	29838.2	34843.1	35220.6	34202	32873.6	20257.9	23189.3	29051.9	27176.5	24755.5	23880.6	32303.1	26910	29244.5
EC:4.4.1.16	Selenocysteine lyase	34980.2	22635.7	23174.6	29178.2	39106.6	27194.4	26976.2	36607.8	28135	18235.8	22139.3	25482.2	34978.3	25298.6	38554.9	41869.4	34360.2	35632.1	31014.8	29441.5	21338.3	25520.2	26585.4	30265.1	22671.3	24874.2	26865.4	23196.3	28796.9
EC:6.3.4.21	Nicotinate phosphoribosyltransferase	29343	14709.3	20651.3	35307.6	34150.2	31830.9	21529.7	42937.9	48649.1	12843.3	15854.8	31578.8	37592.3	22821.7	38150	43948	30701.5	42689.6	21733.5	23172.5	14168.4	33517.1	20096.2	33060.5	21498.3	33161.3	25266.2	13493.8	28373.5
EC:5.3.1.12	Glucuronate isomerase	35548.1	24357.2	28417.1	29097.5	32434.8	12844.9	23354.2	40968.9	43478	19245.4	22581.5	29847.5	36645.3	19497.8	21623	37759.2	33588.6	37926.8	22239.2	24998.1	20999.1	27875.5	26122.2	33512.8	23258.6	32044.2	26717.8	18851	28065.5
EC:3.6.3.27	Phosphate-transporting ATPase	31273.9	16508.1	22428.9	35637.4	38223.8	44583.6	21710.5	46591.1	49745.7	11034.1	16642.8	27595.4	39295.8	22227.7	39069.7	41853.4	26477	33637.7	13846.8	17301.2	9602.66	32825.7	18422.1	33177.8	20728.1	34900.2	26373.7	11766.3	27981.5
EC:2.1.3.3	Ornithine carbamoyltransferase	29573.6	16208	21813.6	34481.7	38169	28549.6	21625.2	48425.5	52926.9	10884.1	17331.2	34444.8	43652.4	22584.2	34369.7	42252.3	25398.4	33100	13654.1	17296.8	9934.81	28664.6	15234	39387.5	21000.8	37181	25606.7	12547.3	27724.9
EC:2.4.2.19	Nicotinate-nucleotide diphosphorylase (carboxylating)	26847.5	22401.4	22026	34696.7	41163.6	26533.8	27120.8	22735.3	21943.4	17895.8	23339.7	31102.5	23457.7	26527.6	43679.4	25940.5	33649.8	37852.2	31913.3	30720.3	18979.6	27402.8	26121	30271.1	22789.3	25512	30111.3	23196.2	27711.8
EC:2.4.2.22	Xanthine phosphoribosyltransferase	30248	13607.9	21022.4	31572.3	33319.5	26908.2	20542.5	46518.8	49230	10499	14416.3	32418.9	37132.7	21083.1	40267.4	45807.3	28474.8	42377.9	20200.6	21569.4	9089.5	28424	21087.7	39291.1	20124.6	33206	27344	9682.23	27695.2
EC:3.5.1.25	N-acetylglucosamine-6-phosphate deacetylase	28844.1	13481.7	20778.5	33088.3	45371.8	32700.1	19156.6	47174.1	53352.8	10714.4	14578.3	28363.8	47156.4	26054.2	32158.9	42487.2	20069.1	31359.7	12914.9	19412.9	10321.7	33318.2	20010.9	29774	22005.2	42402.9	26708.5	10631.7	27656.8
EC:2.7.1.30	Glycerol kinase	26566	14442.6	21034	34265.7	41457.8	36608.2	20559.9	50014.1	53535.4	10809.2	15553.6	30099.1	45806.1	21210	33078.8	40313.3	22923.5	31489.2	13390.9	18807.7	10494	31177.8	16350.5	32164.3	21252.8	39433.7	24813.4	12374.4	27500.9
EC:2.7.1.17	Xylulokinase	31913	14836.6	21635.7	32233.6	41143.1	28081.3	22281.2	47399.4	52573.1	11723.8	15960.2	29651.8	45069.9	19356.2	28129.2	43253.7	26905.8	33891.5	14075.5	20857.8	11699.1	26023.8	18876.3	32927.8	20499.7	41855.4	25590.6	10219.4	27452.3
EC:4.1.1.65	Phosphatidylserine decarboxylase	26168.9	24014.4	23371.7	32676.1	40945.1	24545.4	27009.8	21648.1	20781	17736.2	23863.2	29009.3	23267.2	26564.1	41861.2	27881	32912.8	38118.4	32236.3	29926.5	19276.2	25946.5	27235.8	29712.2	23462.5	24693.7	30597.9	22724.1	27435.2
EC:1.3.1.12	Prephenate dehydrogenase	28042.6	15345.6	21262.4	34248.5	38090.4	35972.1	21528.3	47006	50649.6	10492.8	16861.6	34286.9	38654.6	20960	36645.2	42069.1	23487.4	32351.1	13684.8	16912.2	9759.18	29124.5	17103.7	39798.1	20042	33476.8	27960.3	12096.9	27425.5
EC:2.5.1.72	Quinolinate synthase	26151.2	22339.7	21537.5	33878.2	40870.6	26095.1	27032.5	21835.6	21177.7	17505	23238.6	30705.5	22735.4	26435.4	43514.3	26025.3	33601.5	37611.3	31907.3	30198.8	18784.1	27122.8	25993.7	29591.8	23085.8	24973.1	29587.5	23670.7	27400.2
EC:4.1.1.96	Carboxynorspermidine decarboxylase	32863.4	20743.5	22885.9	24218.8	31960.2	16265.8	24419.1	38932.7	25898.2	16129.5	20871.5	25422.3	35040.2	23531.2	34166.5	41682.3	31668.2	34293.5	29107.8	28333.9	16639.7	22555.1	25295.5	40826.4	20137.7	26582	27496.8	20163.8	27076.1
EC:3.1.3.3	Phosphoserine phosphatase	27966.6	22903.1	22310.9	34852.7	41698	38031.3	26706.9	26942.4	23764.8	18228.5	22850.9	28097.2	24034.5	23432.7	40231.6	24052.9	32645.9	33989.5	26546.6	28555.7	19569.1	21298.5	24914.8	26692.5	22170.7	22411.5	29997.5	22248	27040.9
EC:4.3.1.19	Threonine ammonia-lyase	29801.8	16122.7	21405.5	31739	34184.6	49231.8	19926.3	43247.3	49479.8	10659.6	15917.4	32774	38044.2	20362.7	35646.1	43650.7	20402.5	30288.6	12563.2	15328.3	9629.32	30316.9	18001.5	38195.9	19350.1	31693.2	26281.9	12513.5	27027.1
EC:1.5.1.7	Saccharopine dehydrogenase (NAD(+), L-lysine-forming)	32838.4	20676	22807.4	24132.3	31916.5	14721.9	24400.8	39165.2	26072.5	16133	20827	25382.3	34953.7	23411.7	34009.5	41618	31865.4	34511	29048.3	28287.9	16631.7	22263.6	25321	40790.1	20110.2	26665	27398.5	20125.8	27003
EC:4.1.2.5	L-threonine aldolase	30762.2	15676.1	21171.4	34461.5	38622.1	30137.1	21465.7	45939.5	49106.4	10825.8	16431.9	30587.1	37980.3	21342.2	37045.3	41135.5	25660	32260.7	14231.1	16826.3	9836.63	26515.2	18648.3	31405.3	20437.4	33544.7	26296	12118.8	26802.5
EC:2.7.1.5	Rhamnulokinase	32256.2	23963.4	27843.7	24255.8	28487.4	11144.3	24108.8	42149.3	44995.9	17105.2	22453.2	26097.4	40542.1	25424.9	21651.2	39374.6	23728.5	28309.1	18958.9	21520.4	17078	23763	25602.8	32727.2	25308	35892.1	25404.1	19130.8	26759.9
EC:6.3.2.1	Pantoate--beta-alanine ligase (AMP-forming)	25633.8	22729	21458	33084.5	38563.8	25592.1	26395.8	21015.3	19849.6	17200.4	23326.3	30445.3	22520.4	26433.3	40314.8	25084	32406.4	36662.1	31912.1	29221.3	18866.1	26148.7	26351.7	28260	23325.6	23355.5	29684.4	23148.5	26749.6
EC:2.3.1.9	Acetyl-CoA C-acetyltransferase	29776.4	15007	23022	32892.5	24718.7	76176.8	18195.1	44042.9	49717.6	10309.1	14903.8	29730.1	34671.8	19361.9	37212.7	41426.4	21914.7	30539	11114.9	13447.5	8340.75	32263.3	12801.8	32330.9	17057.2	28994.3	24391.9	10087.2	26587.4
EC:3.2.1.1	Alpha-amylase	27615.7	21010.5	19935.9	30181.5	41875.3	24131.4	25281.2	17416.1	14594.3	17094.4	20542.3	22417.5	19236.8	27548.6	48779.7	27978.5	39625.9	42511.1	39976.6	35712.5	19011.2	19045.3	31883.5	17081.5	22878.8	18044.1	29089.8	22732.5	26544
EC:3.4.14.5	Dipeptidyl-peptidase IV	30769.1	20255.6	18968.7	29781.5	47388	17107.8	25829.9	15681.2	12327.5	17695.6	19801.1	17891.7	18300.8	27223	51808.5	28289.5	40589.3	42863.2	40064.8	36480.8	19519.7	16906.1	36660	15924.7	21851.5	18306	30720	21860.8	26459.5
EC:2.1.1.223	tRNA(1)(Val) (adenine(37)-N(6))-methyltransferase	25366.6	23238.9	24796.5	29059.5	36458.4	12817.7	25827.6	24328.6	34424.2	18639.3	22228.8	27854.6	26050.5	29676	35348.1	24994.4	31964.9	37528.3	29714.1	28105.9	19367.6	20640.5	28594.8	17527	27178.8	29102.9	28042.2	20853	26418.9
EC:3.1.3.25	Inositol-phosphate phosphatase	33852.1	23002.2	23026.2	25108.4	32981	39622.1	25840.4	40578.2	26325.7	16563.6	21985.1	19464	35775.1	23580	34115.4	39203.3	26025.9	20852.5	24116.3	23391.4	17202.8	15920.6	23210.4	28574.4	21472.5	24826.9	27391.3	22831.2	26315.7
EC:2.6.1.62	Adenosylmethionine--8-amino-7-oxononanoate transaminase	25897	32267.8	30111.7	25127.5	32329.9	21986	28551.3	23489.3	17470	21734.1	30391.6	24558.1	23393.3	30215.6	32053.1	24351.5	24420.5	19860.6	29213.6	28538.5	20563.6	13018.7	32713.2	25008	27889.2	22879.7	33149.2	31513.4	26167.7
EC:2.1.2.11	3-methyl-2-oxobutanoate hydroxymethyltransferase	24937.1	22464.2	21195.2	31266.5	38025.7	25044.5	26133.2	20651.2	19378.8	17122.9	22650.1	28111.5	21988.6	25323	39036.1	24485.5	32011.5	36535.7	31703.8	28854.1	18799.3	24313.2	26229.7	27717.4	22966.4	22755	29249.9	22445.7	26121.3
EC:4.2.1.7	Altronate dehydratase	32169.5	23492	29768.6	26029.7	25153.8	12789.6	21321.1	41660.5	41911.3	16877.8	22687.8	27729	36517.5	19382.5	20526.1	36459.9	23224.5	27782.1	17966.1	19677.8	16287.4	29304.6	22775.6	36076.3	23321.6	34973.4	26624.6	18354.4	26101.6
EC:2.7.8.5	CDP-diacylglycerol--glycerol-3-phosphate 3-phosphatidyltransferase	25582.1	14096.6	20217.9	34252.3	33591.8	41056	17903	44576.4	49273	11601.6	14992.3	33042.1	36915.1	19173.3	29083.2	41512.6	20833.4	30601.5	10735.7	14042.5	12461.4	38555.8	13227	38468.6	18335.5	32127.2	23738.1	10212.4	26078.9
EC:2.1.1.107	Uroporphyrinogen-III C-methyltransferase	26449.5	13409	20350.3	31001.6	35011.2	37777	19385.5	50580.1	53741.8	10526	14162.2	24802.2	48389.8	21172.5	29647.3	39118.5	20516.1	29351.5	12447.4	17078.8	10116.1	31382.5	11132.4	30852.5	19447.2	41469.3	22246.7	8322.39	26067.4
EC:2.3.1.1	Amino-acid N-acetyltransferase	25939.3	15969.7	21142.7	31265.4	30437.8	35078	19768	49042.7	50807.3	9987.04	15779.9	33065	39197.9	20208.9	29835.7	42760.4	20567.6	30673.3	12070.4	14501.1	8727.33	28368.2	13923.5	38377.6	19580.9	32404.5	24918.2	11620.7	25929.3
EC:2.7.1.35	Pyridoxal kinase	28806.7	13863.8	19773.4	32473.9	33101.7	32703.6	18354.8	43439.1	47282.9	10302	14282.3	24511.6	36438.2	19104.5	30209.8	40043.8	28039.7	39295	14445.4	18675.7	9273.05	32270.9	17665.3	30863.8	18575.8	31014.1	23340.3	11757.8	25711
EC:6.4.1.1	Pyruvate carboxylase	26209.7	21233.7	20496.7	31161	44191.6	19716.5	24818	23273.6	17808.7	17259.6	21176.8	25299.7	20615	24745.1	41781.1	28210.2	30489.3	31469.2	30306.3	28697.4	18140.8	17862.5	29226.8	30185.3	21769.4	21116.2	30868.6	20990.7	25682.8
EC:3.4.21.88	Repressor LexA	26287.2	13656.4	21552	31073.5	29369.5	37347.1	19283.7	45681.6	52480.8	9985.32	15103	31649.2	41092.8	19485.4	29680.2	38701.4	20329.7	31162.5	11207.8	15868.5	8884.7	29367.4	12846.2	33972	19101.2	36501.3	21990	11483.9	25540.9
EC:2.1.1.176	16S rRNA (cytosine(967)-C(5))-methyltransferase	26312.5	14925	20879	31354.5	28864.1	37941.9	20137.6	44506.7	48990.4	10395.5	15813	29916.2	37249.8	19718	30606.8	40085.7	21409.2	29952.3	12648	15777.4	9465.6	29440	14386	31735.6	19877.8	31579.5	23388.4	13291.2	25380.3
EC:3.5.1.18	Succinyl-diaminopimelate desuccinylase	33440.5	12491.1	16245.5	25530.6	32357.4	37408.4	18153.2	60948.9	41558.9	9766.65	13645.7	22968.8	51258.6	14583.8	25338.2	56175.3	19791.3	21324.6	12753.5	16644.1	11789.6	19041.5	10685.9	43596.3	13848.4	28793.2	18800.2	14553.9	25124.8
EC:3.2.1.26	Beta-fructofuranosidase	25689.5	16542.4	25191.7	24574.4	20416.5	28674.8	17507.2	41403.6	61308.3	9721.26	16030.4	31737	36661	22165.5	22642.7	41934.7	20029.9	33891.4	8633.73	11936.8	7927.04	32437.3	15506.2	31755.1	23117.5	34884.9	23781.6	14268.7	25013.3
EC:3.6.3.54	Cu(+) exporting ATPase	25124.1	14677.5	20131	29093.8	28939.1	39174	18518.9	43520	46855.7	9876.56	15390.5	30334.5	36080.6	18568	28507.5	40739.6	20347.7	27462.4	11070.1	13980.7	8983.32	32145.8	13692.8	43700.5	17967.7	30810.6	23683.2	10669.9	25001.6
EC:5.4.2.8	Phosphomannomutase	25075.3	21901.1	20998.2	28396	37439.5	30105.3	24689.6	19091.6	15271.5	17275.1	21831.6	21392.1	20409.3	25750.6	42433.4	24465.9	31547.5	31191.2	32702.9	30002	19088	17307.7	26315	23242.4	21343.3	19442.8	26871.1	22546	24933.1
EC:1.12.99.6	Hydrogenase (acceptor)	25161	33122.5	30749.6	24529.1	22880.3	10686.8	29956.2	25701.9	18205.2	21752	31759.3	22006.6	23579.5	30475.6	24037.7	22968.1	24650.5	19390.5	31597	29365.5	20966.7	9566.77	28242	19009	29915.8	22888.8	27024.6	34659.6	24816
EC:5.4.2.10	Phosphoglucosamine mutase	25191.8	14419.3	20223.6	29839.8	27564.2	35151.8	18726.4	44385.2	48772.8	9661.37	15346.3	32554.9	36595.9	18955.5	27987.4	40549.4	20201.8	29225.8	10990	14311	8501.27	29221.3	13475.4	38002.2	18679.8	31006.2	23338.5	11628.2	24803.8
EC:4.2.1.17	Enoyl-CoA hydratase	29684.1	14812.2	20517.8	29922.3	23967.3	64064.3	17818.6	45867.8	49976.7	9431.41	13765.5	27645	34184.2	19440.8	36587.9	40635	22713.3	29050.2	10393.1	12494.2	7516.08	20227.3	12010.8	27879.4	16549.5	25895.2	21602.1	8819.82	24766.9
EC:2.7.6.2	Thiamine diphosphokinase	29344.9	12735.3	18579.7	33218.7	36661	23252.9	18039.3	40258.1	45144.2	12047	13248.9	28061.5	33903.9	12439.1	28127.5	36437.6	29717.6	37194.4	13037.8	18378	13389.3	30765.8	17569.5	31180.3	15816	30252.8	22610.5	9550.24	24677.2
EC:4.2.1.47	GDP-mannose 4,6-dehydratase	25106.1	23287.1	24322.4	26267.7	31932.2	17365.7	23763.7	22006.7	30220	17653.4	21034	21571.5	21301.5	27792.2	34248.4	25133.7	29129.7	33974.4	28003.4	26597.5	18007.2	20556.7	29165.7	14858	25184.7	22955.5	27242.5	20531.4	24614.8
EC:1.1.1.42	Isocitrate dehydrogenase (NADP(+))	28193	13038.4	18419.3	28156.1	31777.9	35451.5	17958.3	44357.9	47276.2	9678.68	12640.2	27239.3	35459.8	17591.8	30162	40518.6	27420	37109.3	13331.8	17156.2	8256.97	22550.9	14344	33628.4	16044.6	27309.7	23646.2	8288.42	24535.9
EC:1.2.1.3	Aldehyde dehydrogenase (NAD(+))	23464	24569.3	26827	27810.3	23466.3	36386.2	22807.6	18748.4	33245.6	16005	22998.8	25441.4	22933	28422.4	32480.6	21999.3	25491.8	27294.7	19677.6	19690.2	13332.6	26346.9	21507.3	20571.2	25757	28312.6	28789.2	20305.1	24452.9
EC:6.3.4.14	Biotin carboxylase	30551.2	12542.9	15982	30478.9	36034.1	46935.3	19274.5	41200.3	32346.9	9029.59	14183.4	23947.3	35159	15743	37010.3	42043.8	21982.4	26121.9	13551.1	15710.2	8720.52	25151.7	16218.6	37071	13304.6	27395.2	27012.1	9603.92	24439.5
EC:3.6.1.13	ADP-ribose diphosphatase	25966.7	13934.4	20242.7	30099.2	25604.5	34730.2	19566.4	42104.2	48077.9	9725.57	15134.8	30527.3	36486.1	19012	27547.8	38395.5	20538.9	29755.9	11575.5	15201.3	8543.85	28304.5	13706.1	31772.8	19974.3	31076.4	22621.8	12972.9	24400
EC:2.1.1.207	tRNA (cytidine(34)-2'-O)-methyltransferase	24701.8	14135.8	19900	29213.2	27245.5	32209.5	18377.9	44248.6	48482.6	9611.37	15001.5	32332.8	36217.9	18613	26542.4	39787.6	19706.5	29035.1	10656.3	14024.5	8448.6	29020.7	13333.2	37803.4	18520.5	30872.2	23051.7	10053.4	24326.7
EC:2.7.7.72	CCA tRNA nucleotidyltransferase	23765.8	14045.9	19433.8	29548	27905.4	28958	18178.2	45816.4	48658.7	9286.29	14937.3	32240.7	36730.8	19058.1	25504.5	40393.3	19433.7	28562.4	10315	13607.3	8208.27	28345.2	13178.4	37913	18428	30526.7	23427.5	11427.8	24208.4
EC:2.7.3.9	Phosphoenolpyruvate--protein phosphotransferase	24978.1	14119.2	19827.9	29385.1	26663	39406.1	18690.3	42304.9	47779.2	9155.54	14660.7	28659.5	36607.1	19370.3	28566.9	38762.2	19733.1	28927.3	11094.4	13826.3	8523.27	29134.7	13177	31455.9	19107.2	30145.5	21971.6	11672.4	24203.7
EC:4.1.3.3	N-acetylneuraminate lyase	29171.2	22829.8	27097.1	21701.1	23353.3	15614.4	20926.4	39386.5	40105.9	16189.2	21224.9	23378	34202	24848.5	20633.8	38191.6	20757.2	23696.7	17595.3	18885	15219.2	16662	21965.8	28286	24008.6	28626.5	23133.5	18755.5	24158.8
EC:2.7.4.16	Thiamine-phosphate kinase	24669.7	21423.3	19852.9	27338.3	37858.5	23067.8	25315.4	18987.7	14618.3	16755.8	21361.1	20847.9	19458.5	24805.7	39615.4	23538.5	31163	30885.5	32081	28386.5	19009.5	16470.5	25891.5	22603.3	21134.2	18806.6	26085.9	22071.4	24075.1
EC:1.1.1.271	GDP-L-fucose synthase	24123.6	22913.8	23980.9	25827.2	31768.9	13919.8	22960.8	20410.1	29301.8	17506.1	20554.7	21268.5	20648.2	27533.5	33467.7	24184.5	28814.4	33386.7	27547.7	25955.5	17897.1	19976.3	28712.7	15045.4	24923	22162	26451.8	20422.6	23988
EC:2.7.1.15	Ribokinase	25096	12115.7	18509.5	28266	29035.2	25580	17136.3	43741.1	49591.1	9807.68	13361.2	24177	41860.2	24369.7	24035.6	38588.3	19084.6	28872.6	10595.4	14739.2	8708.03	30145.6	13804.6	29634.7	19321	36355.6	21118.8	12183.6	23922.7
EC:3.2.1.55	Non-reducing end alpha-L-arabinofuranosidase	18084.4	18072.4	20382.5	28927.1	40786.6	13512.8	20412.8	16352.5	17494.7	13883.4	20949	30574.5	27982.3	18979.6	22814.5	12926.2	23883.9	30708.3	19325.3	21127.9	13484.1	52959.7	21177.3	36544.3	19438.1	40844.2	29915.6	16471.7	23857.7
EC:1.1.1.58	Tagaturonate reductase	30154.5	22517	27290.6	20786.2	21706.6	10432	19908.2	39113.2	38831.2	15676.3	21048.3	24432.1	33808.2	17911.1	17404.2	33630.7	20610.2	23164.3	16786	18175	15590.9	21118.9	21949.5	30694.7	21651	29860.9	22083.9	17840.9	23363.5
EC:1.1.1.169	2-dehydropantoate 2-reductase	25349	12482.3	18519.8	29113	35860	26909.1	17982.5	41410.6	45204.4	11594.8	12599.3	21645.5	36769.3	17046.7	26427.7	38093.5	18135.9	24991.6	11371.7	13851	13003.8	27228.7	15710.1	28318.2	17475.5	32568.8	22705.6	11392.8	23348.6
EC:3.4.22.40	Bleomycin hydrolase	29805.7	20212	18376.4	24928.7	35491.3	16873	22307.8	14212.1	11717.7	15382.1	19164.5	15605.9	17469.4	24191.3	40054.8	20878	41825.8	41613.3	32193.7	30811.7	14736.5	15104.5	29109.9	14908.1	19583	17423.6	26030.1	23740.7	23348.3
EC:2.7.1.156	Adenosylcobinamide kinase	29219.7	12661.9	18936.6	30308.1	34850.1	26028.5	17441.3	44256.2	46503.9	11565.7	12499	27164	34515	12688.2	28215.5	36331.5	21066.7	26257.8	9699.75	13505.8	12920.5	27259.7	15541.6	30046.5	14805.6	30597.7	19438.4	7198.64	23268.7
EC:2.7.7.62	Adenosylcobinamide-phosphate guanylyltransferase	29219.7	12661.9	18936.6	30308.1	34850.1	26028.5	17441.3	44256.2	46503.9	11565.7	12499	27164	34515	12688.2	28215.5	36331.5	21066.7	26257.8	9699.75	13505.8	12920.5	27259.7	15541.6	30046.5	14805.6	30597.7	19438.4	7198.64	23268.7
EC:2.1.2.10	Aminomethyltransferase	23956.9	19804.5	19795.1	26999	37402.9	24088.2	23587.3	18669.3	15699.4	16763.9	19660.8	16971.5	22037	24199.8	38980.5	21097.6	29841.8	29309	30754.1	28610.7	18800.7	16734.2	24491.6	15094.1	20107.4	21078.1	24005.3	21769.8	23225.4
EC:2.7.8.26	Adenosylcobinamide-GDP ribazoletransferase	29353.5	12642.9	19135	30432.4	34952.9	22968	17385.2	44382.3	46563.3	11567.1	12475.1	27312	34534	12661.4	28370	36267.2	21106.9	26417.2	9709.55	13522.1	12900.3	26773.9	15507.4	29986.5	14679.2	30797.9	19461.5	7127.31	23178.3
EC:2.1.1.132	Precorrin-6B C(5,15)-methyltransferase (decarboxylating)	32926.3	11990.8	21160.5	21881.7	23112.4	13681.3	16067.5	61999.6	53697.5	9206.8	11475.9	26630.5	47643.6	11051.7	20149.6	53405	18887.3	24756.8	7572.2	10933.5	9727.65	21004	10418.1	41433.2	14093.8	32580.6	16175.5	4920.57	23163.7
EC:4.1.2.50	6-carboxytetrahydropterin synthase	24185.4	21197.4	20399.6	26285.7	31584.7	27695.3	26014.9	18495.2	16699.7	14633.6	21816	20669.6	19912.8	25897.4	39216.2	22102.2	23302	22911	28021.6	24259.4	14319.4	20029.6	25361.4	18957.7	22061.6	21748.9	26766.4	23843.8	23156.7
EC:4.2.3.12	6-pyruvoyltetrahydropterin synthase	24185.4	21197.4	20399.6	26285.7	31584.7	27695.3	26014.9	18495.2	16699.7	14633.6	21816	20669.6	19912.8	25897.4	39216.2	22102.2	23302	22911	28021.6	24259.4	14319.4	20029.6	25361.4	18957.7	22061.6	21748.9	26766.4	23843.8	23156.7
EC:5.4.99.24	23S rRNA pseudouridine(955/2504/2580) synthase	24078.1	13412.9	19302.2	27355.1	26832.4	25565.3	17415.3	42133.8	47018.8	9107.67	14305.1	31823.1	35068.1	17738.2	24732.8	39055.6	18944.2	27656	10219.7	13492.8	8118.2	26480.7	11945.7	37332.1	17661.6	29328.5	21233.5	9297	23094.8
EC:2.1.1.80	Protein-glutamate O-methyltransferase	15803.1	14985.9	21171.8	29813.5	25361.2	30356.9	17954.4	32163.1	57322.3	9426.99	14695.6	33184.7	28312.8	22705.2	29858.7	21955.1	18487.5	32980.2	9743.46	12526.6	6285.34	32047.3	14217.9	24807	22478	35247.7	23210.1	7911.56	23036.2
EC:4.1.1.11	Aspartate 1-decarboxylase	23175.1	20872.7	19095.1	25813.3	32676.2	20473.9	23462	17458	16761	16163.9	20593	24537.3	19029.7	23768.5	34890.7	22158.8	29399.4	32195	29681.1	27101.8	17848.3	15796.1	24630.2	22758.6	20293.5	18577.6	24921.5	20277.1	23014.6
EC:2.1.1.226	23S rRNA (cytidine(1920)-2'-O)-methyltransferase	23512.5	12745.3	18865.5	27476.2	25527.8	27738.5	16876.6	43423.6	47499.7	8988.54	13652.6	31401	35049.5	17506.2	25820.6	38464.2	18217.7	27507.2	8698.65	12439.5	7759.02	28011.9	11837.6	37195	16951.8	29933.5	21327.6	9365.64	22992.6
EC:2.1.1.227	16S rRNA (cytidine(1409)-2'-O)-methyltransferase	23512.5	12745.3	18865.5	27476.2	25527.8	27738.5	16876.6	43423.6	47499.7	8988.54	13652.6	31401	35049.5	17506.2	25820.6	38464.2	18217.7	27507.2	8698.65	12439.5	7759.02	28011.9	11837.6	37195	16951.8	29933.5	21327.6	9365.64	22992.6
EC:2.3.1.241	Kdo(2)-lipid IV(A) lauroyltransferase	23546.5	20854.4	19203.8	25167.5	34034	28064.4	23004.6	17241.3	13182.4	16345.2	20259.1	19605.1	18358.8	23375.3	36722.3	22820	29315	28862.2	30372.6	27083.5	18300	16797	25250.5	21004.5	19960	16857.9	25346	21468.5	22942.9
EC:3.1.3.73	Adenosylcobalamin/alpha-ribazole phosphatase	30678.7	12693.7	18444.2	28252.8	31039.4	27618.2	18474.7	40969.7	45870.2	9821.18	12849.7	28053.5	34151.2	12099.9	28167	35295.2	21677.9	26663.1	9884.96	13941	8871.5	24304.2	16727.1	29846.8	15006.2	31022.6	21094.9	8700.64	22936.4
EC:2.7.7.38	3-deoxy-manno-octulosonate cytidylyltransferase	23593.7	20640	19188.2	26055.6	35886.3	20083.5	23121.8	20164.7	14161.4	16304.8	20186.3	19578.8	18565.2	23427.2	36145.7	23885.3	28667.2	29047.8	30229.3	27257.1	18201	15559.9	25847.5	21081.6	20003.7	17199.2	25561.1	21409.6	22894.8
EC:5.3.1.13	Arabinose-5-phosphate isomerase	23604	21149.8	19345.7	25823.4	35021.5	20900.7	23417.2	17529.1	13515	16259.8	20627.4	19568.3	18207.9	23376.3	36429.2	22676	29335.9	29276.8	30638.5	27399.3	18213	15650.6	25373.2	21044.3	20824.2	17160.4	24841.3	22241.1	22837.5
EC:4.1.99.17	Phosphomethylpyrimidine synthase	22730.5	21298.7	20770.5	28474.5	31017.5	23674.2	23247.7	21181.8	20679.3	14121	22160.8	29183.9	21110.6	22397.4	31521.6	21046.1	23625.6	23858.3	20613	21028.4	12749.1	20979.5	21516.2	27120.6	20124.4	23796.6	27431.4	19617.3	22752.7
EC:2.3.1.35	Glutamate N-acetyltransferase	23627.2	13137	18790.7	27029.7	25215.8	23291.8	17033.8	43582.3	47464	8990.38	13613.7	31263.8	35236.6	17523.6	25610.5	38701.8	18073.8	27837.5	9422.8	12182.3	7783.92	25331.1	11799.4	36749.7	17406.6	29721.9	21456.2	8862.48	22740.7
EC:3.5.2.6	Beta-lactamase	24119.4	20374.4	19706.8	27898	47510.4	29964.7	22635.6	19054.6	17374.7	18061.3	20178.9	15719.6	24833.6	21965.6	32721.6	16878.2	22171.2	17982.7	23447.9	23709	20244	18291.3	25535.8	14009.6	20055.7	24915.8	25418.5	21042.8	22707.9
EC:1.1.1.38	Malate dehydrogenase (oxaloacetate-decarboxylating)	24386.7	13035.7	19786	28242.1	24405.4	22208.5	16679.6	40321.7	46798.6	9003.04	13961.3	31824.3	34489	17733.3	24506	38689.9	19311.8	27295.1	9291.05	12817.9	7593.94	26241.7	12008.8	37377.4	17418.7	30008.7	20834.5	9507.69	22706.4
EC:3.6.3.31	Polyamine-transporting ATPase	24875.5	11968.4	18516.8	28598	29376.3	24702.8	15968.5	44238.2	47382.8	8891.15	12733.9	27589.8	34678.5	17520.4	27564	37506.9	18436.8	27532.3	9411.55	13251.9	7739.69	26647.4	14348.6	30014.7	16588.5	30379.3	21829.2	7343.65	22701.3
EC:2.3.1.191	UDP-3-O-(3-hydroxymyristoyl)glucosamine N-acyltransferase	23474.1	21074.5	19290.4	25187.2	34852.3	19770.1	23193.4	17400.2	13240.6	16354.1	20419.9	19423.1	18488	23739.5	36620.1	22757.8	28790.8	29049.5	30291.4	27139.8	18296	15636	25366.3	21089.6	20146.4	17173.4	25340.9	21714.3	22690
EC:1.1.1.40	Malate dehydrogenase (oxaloacetate-decarboxylating) (NADP(+))	23260	20759.8	18743.4	24889.2	33945	21606.9	23628.6	16995.1	12714.9	16678.2	20572.6	19387	17299.9	22300.2	35095.1	22069	29414.9	28741.6	30865.7	27583.5	18792	15998.4	25805.5	20568.3	20442.6	16636.1	24382.9	22588.3	22563
EC:3.2.1.18	Exo-alpha-sialidase	22657.8	29682.7	27718.7	21245.2	21646.1	7581.04	26518.6	16013.4	12522.1	20595.5	27966	19473.3	18758.1	27265.3	19472.6	18183.1	28930.4	26041	29959.6	29783.6	19652.5	11513	27583.8	17470.1	26236.8	19641.6	27255.5	29735.5	22539.4
EC:1.8.1.8	Protein-disulfide reductase	23914.7	20597.7	19387.2	26029.3	33955.2	25331.8	23120.3	16095	13008.5	16228	19841.8	16525.9	18301.8	24337.8	37014.5	21972.6	30014.2	28947.7	30822.5	27475.8	18210.2	15087.7	25855	14858.2	20507.9	17003.5	24727	21635.5	22528.8
EC:2.4.2.21	Nicotinate-nucleotide--dimethylbenzimidazole phosphoribosyltransferase	28561.3	12331.4	18276.2	28991.7	33882.5	23197.1	16354.9	43437.7	45502.3	10865.8	11993.2	26307	33926.7	11725.3	25847.5	35020.4	20335.2	25433.7	8606.87	12801.9	12463.8	26052.2	15141.1	29002.9	13989.3	29640.4	18128.9	6556.38	22299.1
EC:2.6.1.17	Succinyldiaminopimelate transaminase	24022.6	12884.1	18752.1	27226.9	24330.4	25496	17170.3	41005.1	46763.8	8913.09	13388.6	28246.9	34588.8	17330.2	25398.8	36536.8	20661.2	27606.8	10129.8	13190.3	7934.03	24785.5	11742.8	30207	17640.7	29634.4	19005.7	8947.11	22269.3
EC:4.1.1.19	Arginine decarboxylase	22879.5	20182.4	19360.5	24880.8	33466.3	18362	22320.7	17895.2	13737.6	15866.9	19781.5	19541.6	18129.9	23816.9	35157.9	22525.3	27989.1	28709.2	29558.4	26569.2	17629.2	15107.3	24431.7	22097	19571.6	17769.3	24671.4	19981.6	22213.9
EC:1.1.1.157	3-hydroxybutyryl-CoA dehydrogenase	29168	12935.4	21162.3	29988.8	23561.5	28201.4	16369.9	42791.8	47761.4	9913.28	12777.3	26769.6	30757.8	17677.2	30828.8	39177.3	21242.4	27259.5	8773.86	11946.1	7409.23	15619.9	11363.6	27778.7	16106.9	25151.3	20220.1	9028.22	22205.1
EC:2.7.1.21	Thymidine kinase	23177.1	19665.7	19219.6	27607.1	31778.7	22655.4	21403.5	15642.7	14938.4	16376.1	19381	22629.9	16916.3	23056.6	35147.5	21397.5	27991	28134.6	28408.8	26345	17663	17584.4	25040.7	15358.2	19443.1	17604.2	24365.7	22148.7	22181.4
EC:3.1.1.61	Protein-glutamate methylesterase	15019.9	14637.4	20613	27893	23968.6	29842.5	16683.6	30800.7	56508.1	8929.49	14160.1	32553.8	26723.3	22026.1	27856.7	21266.4	17703.4	31666.2	9077.46	11509.6	5884.34	31612.1	13867.7	23619.5	21836.3	34191.2	22632.9	7656.56	22169.3
EC:2.5.1.55	3-deoxy-8-phosphooctulonate synthase	22960.7	20455	18709.2	24539	33626.5	19792.5	22687.8	17191.4	12953.7	16157.1	19955.1	19141.8	17568	22749.2	35123.8	22034.3	28546	28588.8	29857.5	26716.3	18121	15404.8	25061.5	20655.6	19719.7	16723.2	24270.1	21246.6	22162.7
EC:2.4.1.182	Lipid-A-disaccharide synthase	22985.2	20471.5	18760.2	24557.5	33653.5	18807.5	22700.2	17238.4	12986.2	16157.1	19962.1	19159.8	17613.5	22764.2	35187.8	22017.3	28570.5	28611.8	29871	26730.3	18119	15399.3	25073.5	20673.1	19732.2	16743.2	24280.6	21267.1	22146.2
EC:2.7.2.2	Carbamate kinase	25453.1	12964.8	18737.2	24740.3	29359.8	15373	16124.8	42248.3	47819	8935.31	12763.7	24715.5	41311.2	18383.6	23010.9	34711.7	20399.4	27228.3	10627.8	13589.8	8425.81	23871.8	10899.3	27908.1	17009.7	35248.2	17910.8	9801.77	22127.6
EC:1.3.1.10	Enoyl-[acyl-carrier-protein] reductase (NADPH, Si-specific)	23589.8	21601	19345.3	26233.3	35370.7	24316.5	22711.9	17061.6	13183.4	16757.1	20857.3	18140.2	18344.4	20861.3	29671.5	19471.5	29449.5	27678.6	25284.3	24879.9	18868.5	17396.8	23364.5	20592.4	19284.5	17351.5	24969.7	22334.6	22106.1
EC:2.7.1.130	Tetraacyldisaccharide 4'-kinase	22930.2	20447	18695.7	24490	33616.5	18553.5	22664.2	17182.9	12939.2	16154.1	19936.6	19135.8	17547	22735.2	35000.8	21949.3	28520	28574.8	29825	26691.8	18119	15385.3	25051.5	20623.6	19709.7	16729.2	24254.1	21245.6	22096.7
EC:2.5.1.90	All-trans-octaprenyl-diphosphate synthase	22890.4	20385.5	18671.1	24406.7	33116.9	20356.6	22718.5	16865	12756.5	16211.8	19956.8	19193.4	17348	22667.9	33677.5	22640	27887.1	28127.8	29799.1	26638.9	18142.4	15429.5	24768.2	20650.2	19667.5	16520.2	24667.9	21206.6	22048.9
EC:6.3.4.20	7-cyano-7-deazaguanine synthase	21836	19307.5	18704.7	24762.2	30924.8	20260.9	22730.2	16951.8	13285.9	16078.9	19489.5	19410.2	17877.4	22306	32682.1	22202.6	27076.3	28630.5	28744.5	26510.8	17650.5	16146.5	24424.2	24005.2	20099.9	18484.8	26072.1	20644.5	22046.5
EC:2.4.99.12	Lipid IV(A) 3-deoxy-D-manno-octulosonic acid transferase	22870.2	20413.5	18679.7	24462.5	33604	18416	22615.2	16895.4	12676.7	16131.6	19923.6	19110.3	17532.5	22706.7	35014.3	21944.8	28465	28287.8	29821	26668.3	18114	15330.8	24977.5	20619.1	19682.7	16569.2	24245.6	21226.6	22035.9
EC:2.4.99.13	(Kdo)-lipid IV(A) 3-deoxy-D-manno-octulosonic acid transferase	22870.2	20413.5	18679.7	24462.5	33604	18416	22615.2	16895.4	12676.7	16131.6	19923.6	19110.3	17532.5	22706.7	35014.3	21944.8	28465	28287.8	29821	26668.3	18114	15330.8	24977.5	20619.1	19682.7	16569.2	24245.6	21226.6	22035.9
EC:2.4.99.14	(Kdo)(2)-lipid IV(A) (2-8) 3-deoxy-D-manno-octulosonic acid transferase	22870.2	20413.5	18679.7	24462.5	33604	18416	22615.2	16895.4	12676.7	16131.6	19923.6	19110.3	17532.5	22706.7	35014.3	21944.8	28465	28287.8	29821	26668.3	18114	15330.8	24977.5	20619.1	19682.7	16569.2	24245.6	21226.6	22035.9
EC:2.4.99.15	(Kdo)(3)-lipid IV(A) (2-4) 3-deoxy-D-manno-octulosonic acid transferase	22870.2	20413.5	18679.7	24462.5	33604	18416	22615.2	16895.4	12676.7	16131.6	19923.6	19110.3	17532.5	22706.7	35014.3	21944.8	28465	28287.8	29821	26668.3	18114	15330.8	24977.5	20619.1	19682.7	16569.2	24245.6	21226.6	22035.9
EC:3.1.3.1	Alkaline phosphatase	22774.7	19442.4	19878	25905.8	33054.5	28346.5	22067.7	16805.3	13360.7	15939.7	19747.2	18142.5	17696.9	23394.9	36233.5	23008.2	21547.6	20105.8	26706.3	22888.6	17220.7	21184.9	24237.4	18199	20182.3	19674.3	26489.8	19741.9	21927.8
EC:3.1.3.45	3-deoxy-manno-octulosonate-8-phosphatase	22599.2	20340.5	18583.2	24311.2	32948	19410.6	22301.8	17123.9	12822.7	16019.1	19783.4	19046.8	17448	22647.2	33481.4	21703	28407	28383.8	29618	26386.8	17970.7	15038.5	25002	20565.6	19653.4	16710.2	24074.1	21105.6	21910.2
EC:2.3.1.28	Chloramphenicol O-acetyltransferase	27777	18540	20614.7	23297.3	31217.9	14289.7	20560.7	40517.6	26425.7	14837.6	17762.7	18833.3	32526.8	19370.7	23385	36400.7	18352.3	16247.1	17722.4	19338.2	14619.8	9231.68	21086.9	27069.7	18727.6	22303	23497.6	17595.9	21862.5
EC:6.3.1.10	Adenosylcobinamide-phosphate synthase	28019.2	11975.9	17903.9	25919.6	28529.7	23068.2	16953.9	43435.6	45779.4	9171.95	11855.1	26500	33673.6	11755	26865.7	35452	20423.3	25724.7	8592.95	12481.5	8508.28	24065.8	15098.5	29446.1	14105.3	29799.1	18667.7	6694.14	21802.4
EC:3.5.1.108	UDP-3-O-acyl-N-acetylglucosamine deacetylase	22675.2	19966.5	18350	24143	32574.5	19760.6	22359.6	17149.7	12881.1	16027.4	19569.4	18975.5	16915	21893.4	34209.4	21510.1	28466.8	28245.7	29538	26419.6	17975	15372.3	24843.1	20386.7	19386.5	16395.2	23339.7	20859.5	21792.5
EC:6.3.5.10	Adenosylcobyric acid synthase (glutamine-hydrolyzing)	28380.9	11967.9	18152.9	26411.8	28185.5	21389.2	16808.5	43841.3	45755.1	9251.95	11882.5	26595.5	33729.9	11715.5	26870.8	35538.9	20383.9	25669.2	8625.45	12593.5	8413.45	23640.7	15097	29481.9	14162.2	30042.6	18779.7	6702.14	21788.2
EC:1.7.1.13	PreQ(1) synthase	21638	19813.5	18633.4	23293.7	30822	20287.4	22511.2	14894	12775.1	15798.4	19346	22976	17301.4	21628.8	31833.5	22091.5	26788.5	27765.3	28185.2	25927.3	17419.5	16807.8	24530.9	23544.5	19508.8	17190.3	25806.9	20537.8	21773.5
EC:2.5.1.74	1,4-dihydroxy-2-naphthoate polyprenyltransferase	22838.1	19827.9	18307.6	24902.5	32730.5	21280	22615.6	15294.3	11988.5	16357.8	19750.7	16199.9	16581	23025.5	34124.6	21058	28681.1	28181.4	29752.2	26764.3	18251.5	16128.4	24831.8	14480.5	20208.7	16597.8	23423.2	21897.2	21645.7
EC:1.6.99.3	NADH dehydrogenase	23219.3	19752.4	18197.1	20513.3	24417.6	35258.8	21954.5	17602.6	13747.4	13831.3	19570.4	18928.9	17524.8	21651	34617	21534.1	27957.7	27951.6	28312	25626.5	13084.6	16230.2	23886.4	20337.6	18944	17344.8	24037.3	19602.5	21629.9
EC:2.5.1.30	Heptaprenyl diphosphate synthase	22385.8	11546.2	17826	25716.8	22072.6	21010.4	16218.1	40746.7	46141	8856.54	12555.4	27986.1	33377.7	16714.4	23142	34559.8	18207	27036.4	9113	12321.6	7570.37	25733.1	11385.1	30549.5	16786.5	29794.2	19373.9	7606.12	21297.6
EC:2.5.1.61	Hydroxymethylbilane synthase	22526.3	12285.2	17744.6	23502.3	23225.5	24183.5	14680.5	41577.5	44200.5	8414.34	12679.2	24969	36298.3	16915.8	20977.5	35386.6	17270.1	25519.6	9848.2	12248.5	8158.28	26263.9	10731.2	33360.2	15972.5	30722.5	17080.8	7994.03	21240.6
EC:2.3.1.57	Diamine N-acetyltransferase	23565.1	19078.1	19949.1	26747.6	32243.3	9894.32	21395.9	14827.8	12840.6	16256.9	18916.3	17442.8	16332.3	21971.9	32356.2	19015.3	28747.3	30856.9	28793.3	26270	17627.3	18229.1	23760.6	16094.7	19595	18831.3	23622.1	19278.4	21233.6
EC:3.6.1.22	NAD(+) diphosphatase	24643.5	10667.5	15537.9	20543.6	23373.2	18938.8	15258.1	34799.8	39828.8	7578.68	10647.9	23467	30726.6	16978.1	27399.9	36867.3	23051.1	34830.2	16584.9	17173.1	7455.07	23605.1	17467.1	27446.1	15727.6	24491.9	19407.6	7909.47	21157.3
EC:2.2.1.2	Transaldolase	25601.5	10491.5	12948.9	27789	36668.3	32281.4	15589.7	37584.1	28057.4	9160.21	11836.1	24924	31166.2	12910.8	30251.8	34546.7	19709.8	21832.5	12474.8	13540.6	12273.5	24371	11186.9	34548.5	10716	21537.2	18510.4	9717.41	21150.9
EC:1.1.1.27	L-lactate dehydrogenase	22921.6	12679.7	18455.5	25268.8	21124.8	26392.3	16450.6	38491.8	43894.4	8671	13849.9	27804.3	32278.7	11805.4	21392	35433.8	18646	24280.6	9752.25	13089	8041.56	26747.7	11968.7	30257.2	16180.3	28195.8	17719.7	10355.3	21148.2
EC:1.2.99.2	Carbon-monoxide dehydrogenase (acceptor)	22915.3	8855.93	13787.8	27020.5	33507.8	25324.3	16135.1	45621.3	37005.5	7979.3	10554.1	19324.2	43934.3	14468.8	29920.9	36589.1	15957.8	20848.3	11045.3	15561.1	8671.1	21850.5	6572.95	29690.3	11647.4	33709.2	15741	5593.78	21065.5
EC:2.7.7.63	Lipoate--protein ligase	22862.8	19115.4	20703.7	22855.3	26064.9	19049.3	23172.5	21729.6	20611.6	15222	18959	18324.7	24435.2	23260.8	30032.8	21317.4	19893.8	17926	25501.3	24053.8	13882.1	12175.2	20534.6	15088.6	21137.3	26335	21980.2	19464.4	20917.5
EC:3.6.1.54	UDP-2,3-diacylglucosamine diphosphatase	21859.8	19975	17928.5	22618.3	31036.6	16189	21785.4	12313.5	10460.1	15878.8	19530.6	18627.3	15786	22066.5	31356.3	20749.3	27967	27082.7	29312	26075.1	17891.7	14476	24738.8	20158.9	19416	15478.7	23154.4	20945.8	20887.8
EC:2.7.7.85	Diadenylate cyclase	22265.4	11376.2	17753.5	25515.9	21996.5	21268	15685.4	38737.1	45106.4	8491.46	12482.3	27561.3	32631.1	16704.7	21867.8	34690.2	17641	26037	8289.53	11898.8	7412.52	25539.6	11048.7	30072.5	16569.6	28602.2	18538.8	8692.97	20874.2
EC:2.7.1.56	1-phosphofructokinase	21048.3	11373.3	16937.1	22809	21839.6	22861.2	15032.3	37317.3	44257.5	7880.04	12415.5	26201.6	35349.5	16476.1	19073.6	32676.9	16951.3	24866.3	8376.15	12141.4	7677.27	26880.7	10998.4	27931.3	16404.5	29733.3	16495.2	11652.3	20487.8
EC:1.1.1.14	L-iditol 2-dehydrogenase	24712.2	11447.4	19674.7	24036.8	20664.8	14166.6	13648.9	42429.7	45666.5	8767.18	11094.7	26016.9	33301.5	14406.8	18763.6	37747.6	17703	28859.9	8841.58	12508.5	7050.95	19513.5	10095	28996.2	15560.7	32166.5	18735.5	6230.44	20457.4
EC:3.2.1.35	Hyaluronoglucosaminidase	20904	29072.5	26925.5	17941.6	19241.3	7270.78	24674.4	15549.8	12057.4	20167.7	27313.2	18806.2	17453.1	26138	17626.1	17548.9	20123	14436.2	26056.5	24921.1	19172.8	8368.73	26673.3	16014.8	25592.2	18660.4	24324.8	29370.6	20443
EC:5.3.1.17	5-dehydro-4-deoxy-D-glucuronate isomerase	29776.8	18390.7	19089.9	18193.2	26274.8	11121.9	18447.8	32869.5	20979.8	14431	17136.5	16982.7	29833.8	17038.1	18354.6	30537.7	19419.8	17412.3	16665.5	17500	15045.6	16254.7	21290.9	28079.9	16539.4	22311.3	21613.2	17318.7	20318.2
EC:1.15.1.2	Superoxide reductase	21475.5	10760.5	17181.6	24767.1	23465.2	11813.7	14992	44441.8	47517.5	7870.24	11320.1	26329.6	37080.5	16072	18119.1	33279.6	16210.6	25916.1	7055.95	11517.1	7328.92	22769.6	10607	29289.7	16273.1	31878.1	17137.4	6196.14	20309.5
EC:2.1.1.217	tRNA (adenine(22)-N(1))-methyltransferase	21746.5	11164.2	17378	24612.6	21411.2	17347.3	15234.6	38450.1	44718.1	8360.46	11903.1	27157.1	32065	15998	20354.2	33966.8	17073.8	25784	7624.16	11307.1	7267.19	24920.9	10986.2	29499.1	16211.4	28196.7	18190.8	7059.57	20213.9
EC:6.2.1.1	Acetate--CoA ligase	21849.5	18757.8	18045.1	24526	31567.8	31088.3	20146.7	16398.2	13791	16015.4	18167.4	14009	16898.9	18784.8	28387.8	15888.1	27486.9	25795.1	22579.1	23891.5	17598.5	16820.6	20760.4	13473.5	16596.1	15821.1	21988.1	18289.9	20193.7
EC:5.4.99.9	UDP-galactopyranose mutase	24448.1	10889	15967.4	21472.5	22071.3	16344.5	13512.7	35096.7	39577	8335.52	10602.5	22375.3	29821.6	14085.3	16559.7	34983.4	22966.8	33585.5	10816.3	14240	7898.34	24322.1	15442.6	26592.8	15105.5	25731	19249.8	8350.41	20015.8
EC:6.3.5.11	Cobyrinate a,c-diamide synthase (glutamine-hydrolyzing)	24588.4	10852.9	17208.4	24018	26010	19733.7	13425.5	43001.6	43101.1	7582.95	10602.5	24618.4	32097.9	10774.2	24573	32607.2	18235.1	23440.5	7844.78	10716.7	7011.45	22642.4	11729.3	27145.6	12812.2	27284.1	15906.9	5712.34	19831.3
EC:6.3.5.9	Hydrogenobyrinic acid a,c-diamide synthase (glutamine-hydrolyzing)	24588.4	10852.9	17208.4	24018	26010	19733.7	13425.5	43001.6	43101.1	7582.95	10602.5	24618.4	32097.9	10774.2	24573	32607.2	18235.1	23440.5	7844.78	10716.7	7011.45	22642.4	11729.3	27145.6	12812.2	27284.1	15906.9	5712.34	19831.3
EC:2.7.7.4	Sulfate adenylyltransferase	19091.5	8732.53	9645.93	22235.7	33299.7	48497	14870.1	12575	10700.4	5524.21	10180.5	16655.8	15897.5	18081.9	53317	25673.8	18467.4	22132.5	23178.5	18029	4624.98	26892.8	21060	22242.7	12725.2	16727.1	26782.5	8311.25	19505.4
EC:1.17.99.6	Epoxyqueuosine reductase	21352.3	18388.1	18036.7	21569	24789.8	18295.3	21248.8	12481.3	10948.2	15480.7	18043.4	15317.5	14820.1	20806.1	30059.5	17549.5	27886.8	26532	28056.6	25279.9	17387.9	13683.2	21996.5	13763.1	18110.4	14913.3	19479.3	18978.6	19473.4
EC:3.1.4.55	Phosphoribosyl 1,2-cyclic phosphate phosphodiesterase	21376.2	18411.6	17413.1	21958.9	29497.4	11401.1	20809.1	12181.9	10618.4	15279.1	17896.2	15504	14900.3	21381.8	32006.2	18051	26755.2	26240	27855.2	25085.2	17263.5	12659	23375.5	13604.2	18210.3	14853.7	20859.3	19065.6	19446.9
EC:5.1.3.4	L-ribulose-5-phosphate 4-epimerase	23686.5	11343.6	16491.6	21527.7	22905.9	21233.6	12941.8	35284.6	41333.4	7557.53	11070.4	22800.4	30994.1	14745.7	18488.4	33013.2	15850.4	23867.7	7769.06	11212.4	7416.24	23077.7	13059.1	27207.5	14302.5	25590.2	16754.4	7288.15	19243.4
EC:2.7.7.19	Polynucleotide adenylyltransferase	20111.7	19244.1	18126.6	20149.4	24740.7	23242.9	21957.1	15860.2	11902.7	15085.1	19111	15606	16055.2	22016.8	30660.3	20197.8	19489	16453.5	26156	21576	16847.4	10975.5	20973.1	12999.7	19225.2	15771.5	21319.1	20496.6	19155.4
EC:2.7.7.12	UDP-glucose--hexose-1-phosphate uridylyltransferase	21010.3	10858.2	16341.3	21117.1	17045.6	24461.7	13805.5	36329.1	42530.3	7195.21	11239.9	26042.8	31085.2	15089	18321.5	32968.1	15609	24446.1	7204.31	9373.37	6482.02	25031.1	10265.9	27766.6	15083.5	25957.9	16248	6686.93	19128.4
EC:2.7.1.107	Diacylglycerol kinase (ATP)	16309.7	19744.1	18480.3	25200.3	28733.3	28628.1	19554.1	16814.9	13497.6	15154.9	19522.8	16361.6	16195.6	19949.3	24782.1	16318.1	17084.8	14534.5	19516.7	19819.9	16616.3	17326.2	19945.3	12925.1	18363.2	16408.8	21693.4	22474.9	18998.4
EC:2.8.1.10	Thiazole synthase	17299.2	19008.5	18755.5	21561.8	22998.1	23746.1	18327.9	17578.5	14727.6	12789.3	19321.6	24628.8	17955.6	20321.8	26932.4	17727.6	16991.1	15310	18378.3	19032.9	11748.6	14274.5	19144.6	23650.6	16540.9	19571.5	23764.9	18644.2	18954.7
EC:3.4.13.19	Membrane dipeptidase	21272.7	10109.1	16864.7	23218.8	20101.3	19301.3	13149.4	35930.8	39983	7690.58	10583.2	22089.8	30627.6	15222.1	19251	34375.6	15673	22364	7029.9	10787.2	6742.62	22309.4	11194.8	28548.1	15186.8	26721.1	16294.4	6124.68	18883.8
EC:2.6.99.2	Pyridoxine 5'-phosphate synthase	21464.9	18715.4	17183	18931.6	27287.5	17934.1	20832.5	13840.3	11233	15328	18327	17981.4	14346.4	20223.8	30730	19622.9	18313.4	15715.2	24575	20580.6	17223.8	12137.5	23216.5	18808.5	17741.8	15041.5	21946.3	18855.8	18862.1
EC:5.4.4.2	Isochorismate synthase	20975	18614.4	17295	20951.2	26619.7	15835	19099.2	11141.5	9952.05	14824.3	17520.3	13901.4	14566.4	20909.8	29126.6	18882.2	25424.5	24937.3	26944.7	24354.8	16421.3	12499.3	23135	12235.3	17782.5	13811.3	21117.8	19014	18853.3
EC:3.4.24.78	GPR endopeptidase	20998.2	10217	16442.6	23296.7	20123.9	11220	14203.2	37363.8	42900.3	7929.93	10899.5	22607.7	31127.4	15275.2	18419.9	33213.3	16095.5	24696.1	6968.24	10511.5	6886.87	21881.2	9570.45	28722.1	14730.4	27304.4	16103.1	5756.56	18766.6
EC:2.1.1.195	Cobalt-precorrin-5B (C(1))-methyltransferase	22085.4	10434.4	16950.2	22912.8	19529.2	11150	13993.2	42541.3	43993.4	7244.45	10667.5	25227	31863.6	10252	19483.1	33453.2	15919.9	22706.7	6625.2	10379.3	6536.45	20344.6	9613.76	28452.1	13150.1	27796.6	15016.2	5120.81	18694.4
EC:4.99.1.4	Sirohydrochlorin ferrochelatase	20918.3	10569.3	15949.9	21364	18185.7	18630	12898.7	38542.9	41566.1	7193.03	10598.7	20935.6	31393.7	15598.5	19643.6	32977	15630.6	24017.4	7467.13	9653.28	6726.15	23377.7	9182.14	26942	14299.8	25832	16623.5	6018.78	18669.1
EC:3.4.21.116	SpoIVB peptidase	20832.2	9950.05	16393.6	22946.7	20054.9	11134	14097.2	37219.8	42239.3	7890.93	10885.5	22554.7	30746.4	15216.2	18356.9	33058.3	16076.5	24647.1	6949.24	10489.5	6882.87	21810.2	9546.45	28575.1	14532.4	27284.4	15936.1	5736.56	18644.4
EC:1.3.1.76	Precorrin-2 dehydrogenase	20903.8	10554.8	15938.4	21353	18180.2	18421	12892.7	38531.4	41556.6	7187.03	10586.7	20932.1	31378.2	15590	19631.1	32954	15621.6	24009.4	7462.63	9643.28	6721.15	23309.7	9171.64	26936	14295.3	25826	16387.5	6015.28	18642.5
EC:4.1.3.36	1,4-dihydroxy-2-naphthoyl-CoA synthase	20296.5	18532.4	16841.2	20271.5	26316.1	13180.5	19316	10726.4	9033.38	15179.3	17565.7	13695.4	13911.9	20391.2	27612	18439	25498	24918.5	27163.7	24592.8	16908	12002.6	23676.1	11787.5	18156.7	13718.7	20515.7	20029.2	18581.3
EC:3.2.1.4	Cellulase	23468.1	8785.45	15536	24743	29416.1	17252.6	19716.7	35082.1	31751.3	7845.16	12477.4	19383	30799	12707.1	22578.4	34418.5	17492	20118.3	11340.7	16826.1	8237.74	8547.44	7968.29	28244	12001.7	20169	14851	6590.15	18512.4
EC:5.1.99.1	Methylmalonyl-CoA epimerase	22292.1	18388.4	17846.2	21076.5	29814.8	13305.4	19890.1	15128.8	12811.3	15725.9	17463.7	13581.6	15498.4	23664.4	26297	16431.3	18394.1	17451	18938.5	18201.9	17157.4	10890.8	22258.2	12089.4	18037.9	16839.2	22490.5	18249.2	18221.9
EC:3.4.14.4	Dipeptidyl-peptidase III	19953	17467.1	16246.7	19894.4	27835	6545.26	19719.6	11514.2	9247.14	14872.6	16954.6	14040.3	13621.8	20409.4	28485.1	16679.4	25828	25447.1	26817.9	24060.5	16813.6	11205.6	22712	12543.4	17574.2	14305.8	19928.4	18382.2	18182.3
EC:5.4.2.11	Phosphoglycerate mutase (2,3-diphosphoglycerate-dependent)	22420	19821.5	17806.5	18904	24393.1	27678.9	20406.4	12600.5	10774.3	13701.9	19220.8	13579.4	14405	19286.3	24507.9	17044.3	19831	15054.2	20438.8	19044.8	13472.7	12037	21851.7	12287.8	18390.3	14806.7	22886.5	22356.9	18178.9
EC:2.1.1.133	Precorrin-4 C(11)-methyltransferase	20821.2	10085.5	16177.9	21926.5	18761.6	11374.6	13081.5	41290.9	43426.6	7348.76	10553.6	25132.1	31170.9	9862.16	18288.5	31679.7	15796.2	21950.8	6813.15	9950.11	6675.87	20998.7	8608.86	27860	12798	27086.9	14095.2	5240.39	18173.4
EC:2.1.1.271	Cobalt-precorrin-4 methyltransferase	20821.2	10085.5	16177.9	21926.5	18761.6	11374.6	13081.5	41290.9	43426.6	7348.76	10553.6	25132.1	31170.9	9862.16	18288.5	31679.7	15796.2	21950.8	6813.15	9950.11	6675.87	20998.7	8608.86	27860	12798	27086.9	14095.2	5240.39	18173.4
EC:3.6.3.30	Fe(3+)-transporting ATPase	28294.3	7008.02	10685	14199.5	23376.5	18100	12213.5	54227.5	33680.1	7300.09	7440.35	13585.5	47486.9	10177.3	14083.4	46599.5	12533.7	11453	7480.71	10879.8	10080.4	12398.1	6587.39	32229	7958.28	25926.3	11049.6	7102.13	18004.9
EC:2.2.1.9	synthase	19795	17711.9	16364.2	19356.2	25348.2	14470.5	18290	10599.9	8953.38	14732.1	16656.1	13237.4	13471.3	19952.7	27384.2	17763.5	24538.3	24232	25905.8	23519.4	16338	11972.4	22610.6	11599	17089.2	13262.7	20024.2	18360.7	17983.5
EC:1.2.7.8	Indolepyruvate ferredoxin oxidoreductase	22850	8930.42	10974.2	28002.5	46312.3	19685.4	19856.1	21466.8	17236.5	8788.54	10314.9	12371.4	17455.2	16256.4	40102.3	21161.1	20261.5	19869.4	13437.3	17363.4	8410.41	7782.51	18220.5	14247.8	10825.4	18566.1	23493.9	7648.27	17924.7
EC:3.5.1.53	N-carbamoylputrescine amidase	19502.7	17375.4	16312.6	18476.2	24423.5	14812.1	17783.6	10706.4	8736.56	14893.9	16541.7	16356.5	12386.6	18259.7	24363.1	18353.3	23747.3	23598.5	25135.5	22901.2	16309.3	13168	22247.3	17753.2	16335.8	12838.2	19783	17700.2	17885.8
EC:2.1.1.131	Precorrin-3B C(17)-methyltransferase	20698.2	10040	16107.9	21597.5	18509.6	11174.6	12702.5	41118.4	43201.6	7054.76	10392.6	24782.6	31071.9	9610.16	16679	31593.7	15379.7	21644.3	6085.65	9673.61	6505.87	20314.7	8442.36	27717	12693	26778.9	13977.2	4866.39	17871.9
EC:3.7.1.12	Cobalt-precorrin 5A hydrolase	20648.5	9994.55	16076.4	21493.5	18483.3	11519.3	12667.4	41031.1	43028.3	7039.76	10347.1	24737.6	30886.2	9599.16	16526.5	31497.4	15348.6	21490.8	6087.65	9645.11	6495.87	20484.9	8372.36	27620.8	12626.8	26690.9	13870.2	4869.06	17827.8
EC:5.4.99.60	Cobalt-precorrin-8 methylmutase	20678.2	9911.55	15918.4	21508	18491.1	11111.6	12738.5	41061.4	43093.1	7037.26	10379.6	24742.1	30949.4	9589.66	16455.5	31328.7	15182.7	21545.3	5901.65	9503.61	6503.87	20345.7	8407.86	27837	12522	26324.4	14184.7	4823.39	17788.4
EC:5.4.99.61	Precorrin-8X methylmutase	20678.2	9911.55	15918.4	21508	18491.1	11111.6	12738.5	41061.4	43093.1	7037.26	10379.6	24742.1	30949.4	9589.66	16455.5	31328.7	15182.7	21545.3	5901.65	9503.61	6503.87	20345.7	8407.86	27837	12522	26324.4	14184.7	4823.39	17788.4
EC:5.4.2.7	Phosphopentomutase	19862.7	10531.5	15609.5	20089.5	15939.9	17171.7	11936.7	33990	39391.4	6601.51	10730.2	20880.9	29551.7	14636.4	16003.2	31094.2	14883.3	22687.9	6577.15	9720.7	6235.59	23993.5	10028.4	26433.8	14884.4	24668.3	15068	7892.83	17753.4
EC:4.2.1.126	N-acetylmuramic acid 6-phosphate etherase	16888.1	16988.7	16054.3	17339.7	28528.6	15700.2	18104.8	16230.9	14511.9	12909.8	16392.3	11605.9	24488.8	17797.9	17629.2	12819.2	24558.7	23557.6	20840.2	23154.7	13074.8	13601.6	17767.2	10847.9	16317	22690.4	18758.8	16252.1	17693.3
EC:4.1.2.17	L-fuculose-phosphate aldolase	12157.2	10969.5	14666.1	24831.9	25381.8	13069.7	13337.5	24892.1	37616.5	7363.59	11788.2	22621.1	25922.5	16359.4	21111.5	17195	14752.4	24037.6	9109.13	12389	5493.28	23506.8	10089.9	22286.6	15509.8	30237.8	17496.5	7169.03	17548.6
EC:3.4.11.21	Aspartyl aminopeptidase	21658.9	10008.2	15417.2	18835.8	16963.1	13053.8	11191	36679.9	40128.5	6735.99	9289.49	23163.1	29501.6	14182.6	16565.1	30797.8	16251.9	23552.1	5388.3	7663.75	5962.83	20826.6	9683.45	25197.3	13780.6	24711.8	14317.9	5329.9	17387.1
EC:1.16.3.1	Ferroxidase	15654.5	17675.1	17394.6	17533.9	21591.2	18086.3	19072.5	16512.7	15041.9	12804.2	17171.4	14214.6	19490.1	24824.8	24562.1	16727.6	16303	15973.2	19116.6	17870.7	12189.5	10628.8	15912.7	13541.2	18508	18679.5	19308	17686.6	17288.4
EC:3.5.1.16	Acetylornithine deacetylase	18871.8	17527.9	16429.6	18586.8	23053.7	16234	18742.9	11687.3	10008.8	12438.4	16974.8	12773.8	14020.5	17302.2	24750.6	13478.2	26172.8	24233.5	21286.8	21278.8	12034.5	10098.8	18689.3	12277.1	15906.5	13897.6	19002.9	17207.3	16963.1
EC:1.4.1.1	Alanine dehydrogenase	20493.6	18251.6	17544	17088.8	23244	20183.5	18473	16770.8	12243.8	12903	16490.4	12419.7	15034.6	18772.3	27461.1	16859.2	17585.8	15297.2	17736.8	17506	12400.2	7628.58	20442.1	11766.7	15350.1	15311.8	22277.7	17332.2	16959.6
EC:3.1.12.1	5' to 3' exodeoxyribonuclease (nucleoside 3'-phosphate-forming)	19788.8	9185.17	14335.8	20124.6	21895.2	10852.3	11410.1	32806.2	35521.9	7088.16	9378.1	19159.1	28399.4	13947.3	15075.1	30146.9	14189.9	19338.4	7039.09	10295.4	6784.62	20256.8	11982.4	25515.9	13840.2	24944.8	14911.6	6490.81	16953.7
EC:3.6.3.29	Molybdate-transporting ATPase	19504	8724.77	10930.6	19347.7	18768.3	21714.4	11883.8	34261	24715.1	5820.09	9529.83	18907.5	28124.5	9946.43	18360.3	32456.4	13009.2	16187.8	9008.95	9875.09	6302.28	18214.2	6808.94	31792.9	9041.23	19211.5	13735.1	7710.45	16210.4
EC:5.3.1.28	D-sedoheptulose 7-phosphate isomerase	21040.1	10407.7	14076.5	14062.1	16280.5	17615.2	10561	34887	35147.3	6541.53	9060.2	16751.1	28352.2	13481.1	16744.2	32173	14744.7	17484.7	6524.34	7511.73	6498.54	13592.3	9836.53	25785.4	12069.1	19004.7	13559.2	6510.62	16082.2
EC:1.1.1.290	4-phosphoerythronate dehydrogenase	19899.6	17151.7	16048.3	14584.7	19582.8	8968.38	19529.7	11173.9	9229.34	12490.2	16890.3	14048.6	12269.1	19296.1	26429.4	16385.3	17357.2	14050.3	23370.4	19352.8	12235.9	6110.8	22260	11506.4	17127.9	13530.9	19267.7	18088.3	16008.4
EC:4.1.1.81	Threonine-phosphate decarboxylase	24523.5	7129.05	10922.3	19771.8	22803.9	14131.6	11314.7	32291.6	24494.5	6746.21	7777.37	19465	26471.8	9260.55	20471.9	31171.3	15152.2	18060.2	7099.82	9412.74	6914.57	16526.4	10739	25785.7	7777.16	20508.7	15262.3	5047.05	15965.5
EC:5.3.1.4	L-arabinose isomerase	21953.4	9268.69	12845.7	14716.8	17899.4	11962.9	9596.4	32571.8	37340.1	6283.47	7956.39	19326.5	27307.8	11658.6	13930.3	29342.2	13259	19935.1	5574.74	7749.96	6377.97	19722.2	13043.9	23210.9	11682.8	22138.7	14561.2	4524.44	15919.3
EC:4.3.1.1	Aspartate ammonia-lyase	16503.9	12674.4	9141.04	23359	29292.5	14650.6	16453	11733.6	8758.09	7655.46	14227.7	14188	11868.8	10790.3	19485.1	15387.8	26520.4	25914.9	21644.4	20482.1	8795.96	9772.69	18591.1	14641	14485.1	11675.5	16441.7	20162.8	15903.5
EC:2.7.1.50	Hydroxyethylthiazole kinase	18658.4	7491.77	10863.8	20939.6	20411	15464.2	12265	35304.2	27057.7	5694.37	9182.15	20416.8	28482.1	10008.4	16625.6	31540.5	13368.6	17552.1	7717.17	10312.9	6150.2	16493.3	6356.85	26982.4	8921.59	19720.2	14514.9	6210.81	15882.4
EC:2.7.1.90	Diphosphate--fructose-6-phosphate 1-phosphotransferase	15706.3	16120.5	14939.4	16835.4	21924.6	6338.35	17126	9318.8	7337.22	13756.8	15385.5	12303.6	11023.2	17468.3	22088.6	15439	20554.6	21661.9	24363.1	22237.7	15593.5	10501.2	21263	10466.4	16535.2	11702.4	17175.5	17625.1	15814
EC:2.7.7.23	UDP-N-acetylglucosamine diphosphorylase	11547.4	10675.1	14021	22204.1	19796.8	32277.1	13596.8	17431.8	30671.1	6514.94	11504.7	23803.9	15026.1	14789.4	23555.1	15883.8	13001.8	17889.9	8352.75	10372.8	4472.9	17966.4	10961.5	16791.2	14272.1	17835	16208.5	10096.7	15768.6
EC:6.2.1.26	o-succinylbenzoate--CoA ligase	18998	17562.9	15835.7	16641	19369.6	12544.5	16971	10108.9	8506.38	12670.3	16379.2	11502.9	12458.4	16100.7	17488.5	13007.5	24424	22436.5	19943.7	20278.3	12195.5	8943.3	20242.1	10578	15583.6	12880.7	18329.2	18180.7	15720
EC:6.3.3.3	Dethiobiotin synthase	15487.1	17911.9	16765.7	15886.8	19811.1	20273.7	15998.9	15172.4	11488.4	11392.2	17067.4	15332.1	14408.3	16746.9	20349	15861.4	14235.6	11965.9	16453.6	15900.8	10635.5	9032.44	18395.4	16939.9	15157.9	13287.7	20591.9	16911	15695
EC:1.4.7.1	Glutamate synthase (ferredoxin)	18844.7	9025.3	14858.3	15244.5	15545.3	6684.1	11159.6	33213.3	38609.9	6341.51	8614.03	20731.6	27851.2	11951.1	12650.4	29985.8	12601.5	21533.9	5035.32	7376.95	5862.95	18169.5	7808.2	24830.9	13114.4	23234.2	13101.4	4196.61	15649.2
EC:1.5.1.39	FMN reductase (NAD(P)H)	14655.3	15742.8	15482	13495.9	14331.3	3535.66	16598.3	12404.9	11231.7	12309.8	15448.4	12943.7	15810.5	23325.4	18148.7	15159.5	20280.6	25114.2	23779.2	21741.1	11722	9183.93	18197.2	10631	18222.4	15708.8	15660.5	17208	15645.4
EC:1.1.1.343	Phosphogluconate dehydrogenase (NAD(+)-dependent, decarboxylating)	17178.6	17642	16279.8	17353.5	22620.1	25127.8	16061.9	10645.3	9486.52	13918.8	16105.6	11530.7	12728.5	16326.3	21155	13228	16434.1	12102	16357.4	15812	15297.7	12477.3	17653.3	10273.6	14902.2	12112.3	19261.2	16817.8	15603.2
EC:1.1.1.44	Phosphogluconate dehydrogenase (NADP(+)-dependent, decarboxylating)	17178.6	17642	16279.8	17353.5	22620.1	25127.8	16061.9	10645.3	9486.52	13918.8	16105.6	11530.7	12728.5	16326.3	21155	13228	16434.1	12102	16357.4	15812	15297.7	12477.3	17653.3	10273.6	14902.2	12112.3	19261.2	16817.8	15603.2
EC:2.5.1.105	5'-phosphate synthase	21736.5	9701.55	13867.1	15786	12808.8	5884.89	11848.4	33987.9	38389.1	7143.8	8504.1	17666.3	25249.7	12490.2	13163.1	30780.3	15629.6	21005.8	5700.09	7114.58	6024.62	10861.7	10067.9	25177.4	13018.3	21108.4	14967.1	5871.59	15555.5
EC:5.1.3.9	N-acylglucosamine-6-phosphate 2-epimerase	18148.2	9876.75	13983.4	14415	13580.4	14329.3	10177.3	31253	35804.7	6147.82	8947.51	15464.4	26817.8	12237.7	11808.8	29521.2	12891	20244.9	5267.9	7048.22	5764.45	22019.1	9632.94	23965	12968.6	22104.8	12516.5	7167.97	15503.7
EC:3.2.2.4	AMP nucleosidase	17304.6	17080.8	15983.1	13596.5	17943.3	12095.9	17632.8	10340.9	8504.06	11849.4	16376.6	12973.5	12598.7	19348.9	26706.8	16880.7	16093	13282.2	22128	18697.7	11016.3	6754.88	20968.4	10665.5	16627.7	12621	19410.5	17803.8	15474.5
EC:1.1.1.28	D-lactate dehydrogenase	11574.7	11664.4	17031.4	18420.2	16990.1	15624.5	11435.9	14760	40656	6373.94	10184.5	19202.9	15175.2	17325.2	19026.3	14339.6	13984.1	23382.5	6465.14	7453.25	3949.94	24715.5	15081.3	11995.9	18172.1	23193.4	17831.2	7258.75	15473.9
EC:4.1.1.37	Uroporphyrinogen decarboxylase	19559.1	7406.94	9743.91	16690.5	22618.2	22775	9963.75	31409.3	21019.2	5824.23	8868.63	17952.3	26245.9	8937.83	19277.9	31435.1	13667.4	14668.6	8233.33	12364.8	6966.85	11541.6	8923.96	29294.4	6759.17	16560.6	13549.5	5819.76	15288.5
EC:4.99.1.3	Sirohydrochlorin cobaltochelatase	19463.3	6006.63	10504.8	18387	21431.2	10455.4	10601.2	39562.9	27072.4	4968.8	7072.21	17759.1	30898	9311.67	15631.2	32404.2	11344.5	16554.4	6479.55	9781.43	5877.53	16052.8	7012.76	24550.1	7583.34	22551	11934.6	3659.64	15175.4
EC:5.4.99.21	23S rRNA pseudouridine(2604) synthase	18059.1	9018.43	13784.6	13353.9	12021.1	10879.6	10016.7	34061.8	38264.6	5982.76	8195.49	20065.3	27826.3	11707.6	10169.6	28700.7	12162.7	20748.4	4609.94	6236.95	5629.87	19548.8	7707.7	24053.5	12195	22894.4	12556.3	3713.48	15148.7
EC:6.2.1.30	Phenylacetate--CoA ligase	14271.4	5839.5	8298.89	27749.3	47736.5	20665.2	12303.9	24259.1	15014.1	8014.02	7506.95	9476.52	14564.8	12449.6	33145.6	19218.4	12733.2	14327.3	9645.84	13608.2	9222.85	9210.83	15293.6	10322.9	8069.76	14174.7	21083.9	4562.14	15098.9
EC:3.6.1.7	Acylphosphatase	18651.6	9563.49	13347.8	13001.2	13793.1	20063.2	11350	32977.4	34874.5	5988.61	8364.22	18515.6	27944.7	6955.99	14937.3	28047.3	12236.1	14727.3	5959.52	7392.6	5999.07	16454.9	8124.46	22436.6	11115.7	21314.6	11860.5	6647.92	15094.5
EC:1.1.1.77	Lactaldehyde reductase	18527	9005.63	13448.7	14478.3	17478.9	15221.3	9256.2	31935	36212.1	5457.43	8598.02	19427.6	26684.3	6071.33	12368.4	27863.7	12173.9	17871.4	4828.48	7106.17	5610.79	19669.3	9497.99	24042.8	10365.1	21547.9	11828.8	5775.83	15084
EC:3.5.1.2	Glutaminase	15645.8	17305.8	16322.7	16482.9	21164.2	11337	17226.4	12347.7	10473.1	11500.1	16901.3	12736.1	13532.9	17458.5	22590.1	13115	15881.2	12758.8	17677.6	16613.3	11246.5	6702.54	17459.6	11722.3	15957.7	13481.4	18543.4	16895.7	15038.6
EC:3.5.4.2	Adenine deaminase	19683.8	6155.12	9569.31	16496.4	24209.7	11471.7	9942.76	35848.2	24325.6	5704.3	7042.69	12730.8	33460.7	9634.05	16557.8	28006.4	13276.9	14283.4	6951.36	9480.42	6498.81	17381.4	6329.96	24076.1	7397.69	24785.4	10138.9	6077.01	14911.3
EC:2.7.2.7	Butyrate kinase	14911.6	7892.2	11692.9	17764	23649.8	7004.65	11813.5	15870	26208.8	6335.75	7670.52	13074.5	15909.2	15904.4	27241.7	15170.6	21072.9	28393.9	16027	15339.1	5274.33	12580.2	15559	7912.93	13548.6	18853.7	16035.5	7154.57	14852.3
EC:1.1.1.363	Glucose-6-phosphate dehydrogenase (NAD(P)(+))	17046.4	17434.7	16270.4	14437.6	16521.3	27953.9	15785.1	10512.3	9444.21	11636.7	15860.2	11402.8	12628.6	16197.9	19911.2	13928.4	15975.8	11570.8	16099.1	15559.5	10798.9	10203.3	17592.7	10352.7	14896.9	11570.7	17301.9	16729.7	14843.7
EC:1.1.1.49	Glucose-6-phosphate dehydrogenase (NADP(+))	17046.4	17434.7	16270.4	14437.6	16521.3	27953.9	15785.1	10512.3	9444.21	11636.7	15860.2	11402.8	12628.6	16197.9	19911.2	13928.4	15975.8	11570.8	16099.1	15559.5	10798.9	10203.3	17592.7	10352.7	14896.9	11570.7	17301.9	16729.7	14843.7
EC:1.2.1.10	Acetaldehyde dehydrogenase (acetylating)	17259.6	5826.31	9297.33	16602.2	21950.5	21722.3	10208.1	30997.6	24084.9	5670.67	7855.36	12778.1	32010.5	9559.99	13335.8	27081.1	11598.8	13125.3	7423.11	10876.4	7086.35	21091.4	5230.5	24072.2	7289.11	23956.1	9858.31	7485.51	14833.3
EC:2.3.1.182	(R)-citramalate synthase	16380.1	16057.8	14884.4	15909.4	19788.6	5839.6	16847.3	10360.5	8156.47	11859.6	15759.6	11804.6	11676.5	15420.1	16745.8	11116.7	24122.3	22343.7	19479.6	19594.2	11394	8291.25	17621.7	11119.7	14823.2	12684.8	17358.8	16133.6	14770.5
EC:5.1.3.8	N-acylglucosamine 2-epimerase	14216.5	15642	15517.5	15802.9	19497.5	8923.78	15716.8	12281	10163.6	11633.9	15100.2	11251.3	15155.9	15757	14172.8	12302.8	19903.6	20132.2	18593.4	20088.3	11127.2	9633.98	16111.5	10783.4	14983.8	15726.1	17666	15479.2	14763
EC:3.2.1.10	Oligo-1,6-glucosidase	18143	8732.42	13349.9	11478.4	14117.3	11099.9	9499	35136	38518.5	5973	7829.6	14977.5	30417.3	11841.6	10660.2	30413.7	11848.2	19723.3	4925.8	7809.99	6006.2	12192.8	9123.35	19949	11772.4	22833.6	11294.4	3452.83	14754.3
EC:2.7.9.3	Selenide, water dikinase	20733.8	7197.74	10727.5	17336.5	17651.8	17290.7	9567.87	35008.6	25334.1	5602.76	7161.06	15589.1	27090.8	8335.98	14788.1	32077.5	13219.6	15021.9	5418.83	6964.79	5378.78	15233.5	5049.86	30939.9	7111.1	18486.8	14976.2	3664.44	14748.6
EC:2.3.1.29	Glycine C-acetyltransferase	17539.7	6321.68	6583.35	20201.1	35219.7	14763	13159.5	10409.3	9738.3	7396.84	6986.39	9213.86	14263.7	13522.4	34380	16138.7	23771.2	24641.4	19703.6	17833	9929.49	11519.9	15239.1	8512.8	8769.56	13534.5	15447.5	6176.63	14675.6
EC:3.1.1.85	Pimeloyl-[acyl-carrier protein] methyl ester esterase	15167	16421.2	15462.3	13483.2	16323.3	14111	15659.2	10273.3	8534.24	11400.1	16351.6	14624.1	12054.1	15766.9	18207.6	14429.6	13346.5	10634.3	15806.3	15525.9	10796.2	6776.63	19201.5	16320.9	14808.4	12797.5	18825.2	16526.5	14272.7
EC:2.1.1.197	Malonyl-[acyl-carrier protein] O-methyltransferase	14264.3	16943.7	15437.9	12973.6	17223.7	14298.1	15254.6	11878.3	9155.59	11275.4	16178.5	14357.5	12450.4	15487.4	17686.5	13430.9	12965.1	10903.9	15397	14991.9	10643.9	7702.88	17820.5	16054.8	14409.7	12612.2	18589.6	16352	14169.3
EC:4.2.1.24	Porphobilinogen synthase	9848.97	9553.19	13654.8	19206	14222.5	22110	10371.6	16197.5	27710.2	5257.24	10671.1	23497	13851.3	13444	18125.5	14286.8	11699.8	19149.5	7266.16	8149.97	3731.08	22462.6	9180.15	18508.4	12967.2	18685.4	14652.6	6789.69	14116.1
EC:5.4.3.8	Glutamate-1-semialdehyde 2,1-aminomutase	9867.97	9581.61	12752.1	19387.5	13854.3	22951.7	10126.9	16000.1	27591	5219.57	10133.1	22963.9	14218.3	13565.8	17839.1	13448.4	11916.2	18625.8	7440.07	8415.38	3609.58	22231.5	9261.06	18327.7	12962.4	18595.9	14945.1	6771.35	14021.5
EC:2.4.1.129	Peptidoglycan glycosyltransferase	10376.9	9035.78	12956.5	20101.5	13621.3	23803.8	10566.1	14720.8	31434.3	5443.21	9658.16	22258.3	14234.8	13651.8	16843.1	13278.3	12636.4	20859	5692.78	8124.12	3107.77	21821.6	8452.42	14509.1	13135.2	20151.3	14599.1	6553.76	13986.7
EC:6.2.1.5	Succinate--CoA ligase (ADP-forming)	14246.7	7292.28	6647.19	23028	25918.6	43303.7	7987.17	10760.2	9300.53	8266.66	6565.74	5427.79	11150.5	7513.44	20200.8	11385.9	29129.8	31763.7	15900.9	16831.5	12337.3	19134.8	7070.13	5987.24	6298.49	7028.32	10798.1	7142.56	13872.1
EC:3.4.21.105	Rhomboid protease	17358.9	8383.71	12996	12056.1	10539	8852.48	8410.18	31443.6	35120.2	5404.46	7963.83	19354.4	25772.5	5949.7	9880.68	28204.9	11543.5	17103.1	4214.14	6414.68	5462.62	18803	7555.47	23646.3	9450.28	20950	11645.7	3324.51	13850.1
EC:4.1.1.15	Glutamate decarboxylase	14510.6	16890.2	15932.2	15056.4	18956.9	8182.72	16166.2	10953	9371.47	10821.7	16387.3	12055	12350.3	16562.7	18609.6	11440.2	14634.5	11139.2	17120.8	15898.8	10712.2	5815.65	16494.6	10908	15461.1	12234	15277.5	16595	13804.9
EC:3.2.1.41	Pullulanase	14713.2	15880.9	14637.2	14010.8	16282.7	10419.2	14706.1	8901.15	7509.32	11464.1	14916	10429.4	10551.5	14374.3	13279.6	11680.4	19575.8	19663.2	17571.1	18355.8	11163.8	8644.87	18759.5	9509.17	14589.7	11229.4	16940.6	16365.8	13790.2
EC:3.6.3.40	Teichoic-acid-transporting ATPase	16548.7	7987.25	12579.1	11752.6	11040.5	7862.83	8939.8	31016.8	34040.6	5273.07	7406.83	18035.5	25840.7	10537.8	9242.66	26840.9	11257.4	17442.9	3659.67	5294.32	5251.84	19082.7	7528.83	22505.3	12114.9	20499.7	11932.3	4111.72	13772.4
EC:2.4.1.319	Beta-1,4-mannooligosaccharide phosphorylase	12102.1	15135.5	14454.8	15154.4	17243.7	5368.58	13807.4	8731.6	7284.22	10721.6	15039.4	11786.6	11202.1	14128.5	12073.4	9880.27	20091.9	21586.2	17237.1	18038.7	10138.4	14798.6	15402	13201	13807.5	13776.9	17408.2	15040	13737.2
EC:2.4.1.320	1,4-beta-mannosyl-N-acetylglucosamine phosphorylase	12102.1	15135.5	14454.8	15154.4	17243.7	5368.58	13807.4	8731.6	7284.22	10721.6	15039.4	11786.6	11202.1	14128.5	12073.4	9880.27	20091.9	21586.2	17237.1	18038.7	10138.4	14798.6	15402	13201	13807.5	13776.9	17408.2	15040	13737.2
EC:2.1.1.130	Precorrin-2 C(20)-methyltransferase	18082.4	5903.88	9829.93	16317.8	16027	12041.7	9688.98	34506.6	23766.4	4665.45	6830.47	13819.3	26437.6	8577.75	16900.3	28105	11406.9	15994.4	6150.7	8107.79	5295.2	15618.6	5064.01	24679.7	6977.59	18549.6	10279.5	4018.89	13701.5
EC:3.2.1.50	Alpha-N-acetylglucosaminidase	11995.4	14963.5	13955	15150.8	14672.1	7212.73	12836.7	8201.95	6500.07	10436.2	13979.2	9967.3	10744.9	13878.2	11019.5	9606.04	26895.9	29337.2	20056.1	21659.9	9974.83	10318.9	14836	9999.01	13615.3	10093.2	13996.3	15065.2	13606
EC:2.1.1.151	Cobalt-factor II C(20)-methyltransferase	18006.9	5854.38	9785.43	16221.8	15984	10334.2	9644.48	34483.6	23692.9	4658.45	6789.97	13784.8	26360.6	8522.75	16673.8	27978.5	11369.4	15937.9	6102.7	8060.79	5294.2	15426.6	5034.51	24647.8	6953.09	18534.6	10219.5	4000.56	13584.2
EC:4.3.1.3	Histidine ammonia-lyase	14324.9	7140.03	6003.94	19404.8	33104.2	18180.5	12515.6	6404.29	5692.07	7268.36	7621.44	7453.88	8887.68	11341	30603	15197.3	20736.8	22521.8	19974.8	17814.5	9982	10398.4	17425.2	6752.17	9503.85	7502.49	16692.6	9907.67	13584.1
EC:3.5.1.10	Formyltetrahydrofolate deformylase	13603.7	16675.2	15053.8	12384.5	15703.8	18146.4	14399.4	9515.02	8114.83	11153.6	15945.5	14116	11295.1	14901.4	16003.4	12607.3	12400.6	9751.24	15020.1	14357.8	10618	8422.41	15738.9	15810.5	13946.4	10538.6	18095.8	15981.2	13582.2
EC:2.3.1.18	Galactoside O-acetyltransferase	16343.6	7228.17	11115.2	11713.7	16650.2	6768.62	7774.44	33122.5	33696.2	5636.62	6872.5	16376.1	25055.1	10877.2	11227.5	29852.5	9737.99	16280.3	3850.34	5895.55	5323.84	11166.2	8946.33	24926.6	10352.8	17525.5	12148	3832.07	13582
EC:2.1.3.11	N-succinylornithine carbamoyltransferase	15226.6	15478.8	14203.9	13843.4	16296.6	5933.6	14735.8	8971.55	7031.47	11500.6	14676.1	10508.1	10557	14094.1	13764.8	10777.7	22461.8	21281.2	17687.1	18315.7	10746.5	7998.25	17017.7	9783.69	13710.6	11173.8	16352.3	15571.6	13560.7
EC:3.4.17.13	Muramoyltetrapeptide carboxypeptidase	15771.3	17610.9	15822	13096.8	12748.5	12253.1	15415.2	9382.43	8133.61	11775	16520.7	11319.6	12343.9	16500.1	15329.5	11358.6	16166	11517.7	16396.8	15102.7	11147.9	6536.67	15281	9669.54	15320.5	11984.9	16967.7	17858.1	13547.5
EC:2.3.1.19	Phosphate butyryltransferase	14570.6	7557.7	11361.9	16593.5	19779.8	7081.15	10308.5	13466.5	23716.8	5666.25	7007.02	12432	11283.2	14373.9	26487.2	13808.6	20232.9	27540.9	15075.5	13697.1	4334.83	11119.8	15314.5	7058.43	12390.6	14667.2	14824.5	5479.57	13472.5
EC:3.5.1.44	Protein-glutamine glutaminase	9069.2	8079.55	11935.8	20207.8	15972.6	10455.8	10529.1	16852.4	33002.2	5742.33	8500.55	21164.9	17483.3	12831.5	14702.3	11797.4	11921	19802.2	5768.2	8038.5	3803.17	20867.1	7742.58	13275.3	13570.7	22514.6	14235.7	4566.56	13372.6
EC:5.5.1.4	Inositol-3-phosphate synthase	14792.8	15542.9	14570.1	10762.2	12798.6	9633.59	15466.9	8605.29	7146.57	11215.4	14813.9	11797.7	10209.2	16987.8	20822.5	14472.3	12271.6	9975.04	20175	16850.7	10888	5111.43	19774	9345.27	15422	10829.3	14938.7	16802.4	13286.5
EC:2.5.1.16	Spermidine synthase	17061.4	6124.76	8758.56	13723.3	15309.9	20890.1	8279.53	27525.2	20715.5	4476.18	7232.16	15972.5	24574.7	6981.77	13730.9	27414.5	10766.7	12976.3	5382.76	7634.1	5394.2	18157.3	4523.26	30310.5	5260.23	15370.4	10811.6	4214.69	13199
EC:1.2.1.70	Glutamyl-tRNA reductase	9194.97	8956.94	12027.8	18057	13472.2	19667	9588.34	15571.7	26086.7	5100.74	9627.6	18637.2	13331.3	12768.3	16247.8	12322.8	11226.8	18206.5	6882.91	7625.22	3573.58	21355.3	8864.4	17289.9	12506.6	18076.4	14198.1	6567.69	13108.3
EC:2.7.8.7	Holo-[acyl-carrier-protein] synthase	15930.9	6549.35	8842.73	13664.2	13151.7	26434.5	8952.31	28157	16357	4489.91	7486.35	12940.5	20336.1	6676.1	14728	29252.7	10378.6	11084.8	6758.43	7000.76	5395.65	17967.1	5957.64	28377.2	6547.32	11412.1	12152.1	7434.15	13014.8
EC:2.7.7.33	Glucose-1-phosphate cytidylyltransferase	16728.1	7004.67	12020.9	10030.1	10725.4	5531.7	8101.33	32436.5	33240.3	5249.89	6914.2	16512.8	24933.7	10495.8	10048.1	30248	9266.24	14777.8	3963.46	5584.31	5263.84	10482	7586.32	26092	10205	17358	10328.1	3272.63	13014.3
EC:3.2.1.45	Glucosylceramidase	14170.5	15398	14756.5	11893	13355.6	4153.08	14576	10480.9	8829.01	11294.5	14900.8	11614.1	14502.3	14455	10023.5	10241.3	14657.1	11601.7	14666.9	14442.8	10877.2	13485	14211.5	12562	14177.9	16704.3	14713.2	15060.5	12921.6
EC:1.1.1.57	Fructuronate reductase	17064	7514.72	13526	11100.7	9480.29	7144.32	7212.36	30307.5	32201.6	4919.22	7164.7	14798	24909.1	5034.82	7745.51	25359.2	10657.7	14514.5	3950.31	5781.32	5114.45	16833.8	6845.45	22779.2	8801.49	20046.9	8767.75	2822.85	12585.6
EC:2.7.4.9	dTMP kinase	9652.72	7049.32	8194.68	20635.3	20685.1	31598.4	12212.8	14800.4	13584.3	4738.44	9315.55	14742.2	12001.9	9886.85	23450.9	13609.6	11276.5	11931.9	9633.92	10640.1	4141.23	12304.4	7007.53	16535.7	8457.58	11665.5	13469.2	9146.2	12584.6
EC:4.2.1.45	CDP-glucose 4,6-dehydratase	16229.9	6782	11641.1	9521.59	10097.4	5405.53	7533.51	32078.2	32869.1	5059.56	6582.03	16090.3	24460.5	10071.7	7883.6	29443.7	8810.42	14057.1	3321.46	4860.81	5041.67	10365.4	7375.99	25252.5	9790.16	16575.2	9841.82	3072.48	12504.1
EC:4.1.1.98	4-hydroxy-3-polyprenylbenzoate decarboxylase	8823.03	5909.93	6783.44	17746.7	27804.5	22619.5	10897.4	19894.8	15213	3998.65	7381.09	11295.7	18627.8	9033.41	20402.1	9773.98	11269.3	14133.5	9998.43	9559.41	4511.16	23161.1	4256.33	14433.3	7286.01	18428.5	9942.66	4258.66	12408.7
EC:3.2.1.78	Mannan endo-1,4-beta-mannosidase	11546	15245.8	14960.6	11749.9	12971.5	5807.36	15234.5	8280.62	8259.71	10437	15612.8	11792.6	11053.7	14324	10400.6	9169.47	12861.3	12051.8	14331.7	14082.7	10124.5	12556.5	13102.4	13214.2	14034.1	14211.2	13868.7	15000.8	12367.4
EC:2.4.1.211	1,3-beta-galactosyl-N-acetylhexosamine phosphorylase	16565.9	7403.17	12134.1	9626.7	9322.86	6947.27	7647.42	30492.8	32826.1	5358.43	6543.07	13593.3	24330.2	10334.5	8927.34	27715.8	9416.66	15695.4	3305.37	5239.2	5162.87	10118.5	7244.7	19252.5	10093.4	17849.6	9126.86	3068.49	12333.7
EC:1.11.1.9	Glutathione peroxidase	10848.6	4777.11	5042.8	16197.9	17833.5	24642.4	8208.82	4504.65	8488.03	3599.08	4881.24	10992.9	8616.64	8723.79	24220.2	10860.3	25560.3	32595.5	18047.1	16806.5	3409.27	19766.7	10206.4	10061.6	6314.42	7627.59	11884.7	6018.65	12169.2
EC:2.8.1.8	Lipoyl synthase	13205.8	5172.31	5268.13	16947.9	25969.6	22197.5	10423.9	8181.85	6438.93	6050.52	5569.57	6653.52	8279.75	9672.86	28691.7	13386.9	19010.8	20775.9	17230.9	14937.6	8529.49	10911.7	13063.2	6113.55	6925.25	6885.11	12381.5	6245.08	11968.6
EC:2.4.1.15	Alpha,alpha-trehalose-phosphate synthase (UDP-forming)	12364.9	15388.2	14307.2	11474.2	13739.4	13137.1	13309.2	8805.68	7205.26	10540.4	14574.4	10157.8	9839.39	14050.9	12781.4	11280.6	11155.4	8156.65	14615.1	14100.9	9976.17	5890.56	15644	8728.6	13555.7	9586.5	14263.5	15262.7	11924.7
EC:3.2.2.20	DNA-3-methyladenine glycosylase I	12541.8	5266.31	6911.67	17497.4	25342.2	22581	9334.34	11157.3	10943.3	6829.79	5178	5921.68	13146	13305.7	21449.5	9406.24	18183.3	22536	11056.4	11834.7	8839.61	15353.1	7486.31	6578.33	7063.76	11719	10667.9	4734.61	11888
EC:1.1.1.6	Glycerol dehydrogenase	18292.9	5287.44	11386.5	13611.4	12478.3	8693.89	6822.78	28820.5	20240.2	4456.65	5882.17	11601.9	23517.6	6337.86	10298.6	28323.5	9281.73	13190.1	5005.28	6535.79	4687.87	12415.4	3784.87	23431.6	5093.58	17407.3	9854.99	4184.03	11818.7
EC:3.1.3.12	Trehalose-phosphatase	12293.2	15346.6	14262.2	11389	13699	10159.2	13250.2	8776.02	7134.75	10500.4	14531.3	10128.1	9792.86	14007.8	12587.3	11116	11102.5	8128.49	14565	14060.3	9950.17	5688.67	15616.9	8688.87	13532.9	9566.97	14650.1	15252.4	11777.8
EC:1.3.1.22	3-oxo-5-alpha-steroid 4-dehydrogenase (NADP(+))	11967.4	15006.5	13870.8	11596.2	15044.6	3734.2	14351.7	9105.1	7241.47	10547.8	14589.7	10466.4	9816.67	14155	12714.8	8741.65	12136.7	9312.25	14981.3	13847.8	10474.4	4795.75	14338.5	9546.09	13755	11184.5	13552.7	15318.8	11649.8
EC:2.6.1.85	Aminodeoxychorismate synthase	14248.9	6589.13	5742.93	16375.5	24847	28257.2	10373.7	8602.63	8066.1	5770.25	6162.55	8881.46	8801	10840.6	30609.4	13092.1	10749.4	10149.6	13581.5	10419.4	8074.79	12691.3	13135	5648.05	6823.79	8129.8	12396.4	6042.26	11610.8
EC:2.7.7.76	Molybdenum cofactor cytidylyltransferase	17195.4	4846.33	8970.66	12744.6	13456	15627.8	7295.6	29092.3	18807.5	4466.5	5433.16	9675.39	23247.7	6043.15	12896.4	27393.2	8849.29	10783.9	4503.38	6207.26	4891.75	13439.6	3859.16	21984.3	4661.67	15667.4	10034.2	2728.07	11600.1
EC:2.4.1.187	mannosaminyltransferase	9436.15	7027.96	10868.9	17914.6	19940.3	12614.7	7615.94	12287.2	25557.9	5068.95	6905.83	14074.6	10291.1	12062	18794.6	11929	8630.45	13692.9	4329.37	7015.56	2829.74	12480.9	11405.1	8108.86	10697.3	14491.3	14381.8	4437.83	11246.1
EC:2.6.1.37	2-aminoethylphosphonate--pyruvate transaminase	11616.8	14748.8	13783.3	10494.7	13160	4894.77	12822.2	8656.06	6456.11	10353.8	14065.2	9863.23	9156.48	13440.5	10799.3	10106.3	10321.8	7738.26	13793.7	13537.9	9811.12	4495.5	15293.9	8450.36	13259.8	9912.55	14424.4	16311.3	11134.6
EC:3.2.1.31	Beta-glucuronidase	11000.4	15064.2	14117.1	9367.28	10219.3	3030.85	13586	9707.65	8442.65	10523.6	14343	9889.4	13311.6	14233	8122.1	8522.23	10717.2	7859.93	14034.8	13670	10382	5410.72	12373.2	8549	13837.8	13142.4	11601.6	15076.5	11076.3
EC:3.2.1.172	Unsaturated rhamnogalacturonyl hydrolase	5205.14	2481.6	4573.3	15625.7	36581.5	10219	5460.17	12369.3	12245	3269.69	4473.28	7896.49	23280.1	5686.69	13407.4	3846.87	7008.15	13941.9	5887.91	9588.97	4283.46	29689	8362.55	14712	5549.53	27173.9	13606.7	1318.95	10990.9
EC:4.2.1.1	Carbonate dehydratase	10660.1	6654.93	6337.15	14106.4	20029.8	35280.2	8532.48	10049.9	8259.4	3769.87	6563.67	10229.6	9895.81	6956.2	20849	11829.4	10203.9	11423.4	7483.59	7084.3	3085.94	17794.4	8360.64	15007.7	5608.02	10014.6	15883.6	5448.94	10978.7
EC:3.1.1.32	Phospholipase A(1)	11263.4	15979.9	14480.7	9535	9152.06	4616.46	13940.8	8603.17	7047.62	10205.1	14331.5	9983.22	10184.9	14059.9	10420	9288.47	11240.9	8481.51	13811.2	12812.5	9660.16	5262.8	13345	8897.46	13423.1	10099.4	11680	15409.2	10972
EC:3.1.1.4	Phospholipase A(2)	11263.4	15979.9	14480.7	9535	9152.06	4616.46	13940.8	8603.17	7047.62	10205.1	14331.5	9983.22	10184.9	14059.9	10420	9288.47	11240.9	8481.51	13811.2	12812.5	9660.16	5262.8	13345	8897.46	13423.1	10099.4	11680	15409.2	10972
EC:2.7.4.6	Nucleoside-diphosphate kinase	10551.6	5950.85	5570.08	13232.4	22607.1	26969.4	8823.78	8959.08	6668.86	5629.68	6247.51	9460.2	8062.22	9588.62	26534.7	15601.2	8740.37	9456.89	12669.2	10123.3	7446.25	11482.6	12097.8	11024.4	6642.22	6473.61	14143.1	6450.34	10971.7
EC:2.3.1.157	Glucosamine-1-phosphate N-acetyltransferase	8464.39	6319.65	7569.68	18008.1	16904	30718.6	9492.3	12596.4	12049.8	4181.44	7941.71	13180.8	10175.1	8131.35	20014.9	12826	8940.64	9751.04	7388.92	8748.76	3283.9	11525.9	6260.2	14620.2	7138.25	9822.03	12133.4	8470.21	10952.1
EC:4.1.1.12	Aspartate 4-decarboxylase	11636.6	14676.5	13559.8	10375	12862.1	4431.31	12619.9	8457.35	6356.05	10277.7	13932.4	9753.48	9044.87	13445.8	10925.7	9970.35	10273	7668.42	13776.2	13409.4	9811.67	4457.82	15386.2	8204.21	13116.8	9286.72	13888.3	14844.5	10944.6
EC:3.5.2.2	Dihydropyrimidinase	16405.2	4506.58	8809.68	12335.9	13065.1	6838.66	7659.49	28424.5	18452.8	4393.1	5158.23	10438.2	22635.7	5702.97	9474.16	26470.9	8787.46	10233.3	4194.94	5643.96	4713.45	11714.9	3404.69	22573.7	5351.73	15516.1	8995.61	2521.57	10872.2
EC:2.7.1.39	Homoserine kinase	8526.06	6675.48	7156.85	17167.5	15758.2	31427.6	10251	9255.43	12921.2	4135.28	7859.38	16964.8	9794.1	7509.77	18701.9	12364.5	9338.48	9070.71	7193.51	8396.27	3413.15	12151.4	6233.87	14215.8	8175.34	8526.37	12050.4	8412.89	10844.5
EC:3.11.1.1	Phosphonoacetaldehyde hydrolase	10908.3	14597	13662	9897.68	12377.8	3856.41	12550.3	8354.73	6576.68	10272.8	13771.8	9668.64	8965.87	13235.4	10462.2	9227.73	10176.7	7724.61	13395.8	13134.6	9771.12	4385.12	14573	8257.16	13038.5	9243.52	13786.9	14810.3	10738.7
EC:3.2.1.177	Alpha-D-xyloside xylohydrolase	9712.73	3059.93	5119.58	16694.1	36422.9	9755.55	6316.12	10011	9700.23	3808.08	4451.81	7293.49	15393.5	4948.7	17374.5	6633.25	7081.18	12287.4	5902.12	9362.16	4232.61	20449.6	13723.6	11962.5	4985.52	18665.4	15685.3	2189.05	10472.2
EC:3.5.4.28	S-adenosylhomocysteine deaminase	8447.61	5293.83	6429.91	16313.1	17785.2	11029.3	10578.6	14416	16154.5	4070.35	6080.03	9970.08	11530.5	18469.7	18128.5	11606.6	9625.9	16828	7027.12	8394.42	3116.74	7258.51	6248.98	9728.14	9462.11	11649.7	11659.6	5770.44	10466.9
EC:3.5.4.31	S-methyl-5'-thioadenosine deaminase	8447.61	5293.83	6429.91	16313.1	17785.2	11029.3	10578.6	14416	16154.5	4070.35	6080.03	9970.08	11530.5	18469.7	18128.5	11606.6	9625.9	16828	7027.12	8394.42	3116.74	7258.51	6248.98	9728.14	9462.11	11649.7	11659.6	5770.44	10466.9
EC:1.3.8.1	Short-chain acyl-CoA dehydrogenase	16324.7	4874.71	8352.56	12643	10473.4	11395.6	6907.61	28654.7	19816.7	4006.41	4967.29	13048.9	19267.9	5112.01	13047.9	27531.8	8866.71	10159.3	3519.51	5036.68	4171.5	4234.31	3889.3	19926.5	5219.99	8786.42	8679.55	3235.32	10433.9
EC:1.2.1.2	Formate dehydrogenase	7998.21	7596.96	7446.44	14756.8	20544.9	26363.5	9052.39	19402.9	12901.4	3310.82	6780.45	5726.48	15733	8643.82	19556.1	11701.4	7108.43	8290.93	8778.84	8814.77	3433.66	9790.14	5682.34	5217.21	6565.93	10638.8	10636.8	7477.35	10355.4
EC:3.5.2.7	Imidazolonepropionase	11617.5	3851.05	3855.3	14211.7	23256.1	13921	8697.99	5239.44	4809.35	5481.44	4154.48	5578.98	6413.75	8592.94	25225.2	11539.8	17204.3	19422.4	15075.1	13200	7774.83	9431.78	11673.3	5612.3	5666.59	5521.36	11860.3	4227.75	10111.3
EC:4.2.1.49	Urocanate hydratase	11610	3853.39	3859.3	14185.9	23254.1	14000.5	8694.15	5238.94	4791.85	5482.44	4138.82	5580.98	6399.41	8583.94	25199.7	11528.4	17202	19414.1	15063.6	13194.6	7776.83	9436.12	11674.9	5617.3	5672.09	5521.36	11852	4237.75	10109.4
EC:1.7.99.4	Nitrate reductase	9155.79	8843.14	7763.07	14750	15164.7	26262.8	9391.87	10699.4	8680.04	3322.41	9285.9	9290.6	10463.5	8116.5	14986.2	14011.7	8938.22	8116.77	10909	9190.7	3584.58	7068.08	7626.02	11667	8331.32	6366.47	10411.1	10544.7	10105.1
EC:1.17.1.4	Xanthine dehydrogenase	7853.18	3983.83	6720.03	13760.6	23521.4	18071.5	9315.69	17568.8	17855.5	4422.2	4766.13	6138.93	23513.7	7578.77	14831.2	8217.09	7091.06	7751.69	7406.66	9686.92	4347.9	9322.79	2864.88	5867.4	6353.62	22058.9	7430.17	2443.99	10026.6
EC:2.1.2.5	Glutamate formimidoyltransferase	11518.6	4243.83	3896.08	14334.8	23495.3	5665.86	9324.13	5121.02	4420.14	5640.94	4743.01	5730.57	6272.71	8551.34	24006.7	11383.6	17502.3	19744.9	15912.4	13885.2	8133.08	7755.48	12465.6	5470.51	6466.78	5691.05	11062.6	5680.95	9932.84
EC:2.1.1.171	16S rRNA (guanine(966)-N(2))-methyltransferase	7612.09	7758.25	11032.7	10742.2	7660.02	19167	8043.04	12914.2	27226.4	3484.67	6889.47	15120.1	10932.5	10290.5	12136.7	10113.1	7720.38	15162.1	3497.93	4459.31	2099.93	11105.9	6918.59	7379.94	10468	12365.3	9458.68	4632.64	9871.13
EC:3.8.1.2	(S)-2-haloacid dehalogenase	14959.3	3565.08	5639.2	9885.87	12139.1	13074.5	5698.04	26175.5	15922.6	3605.6	3626.52	7192.99	20130.1	3919.58	10390.7	24404	7392.66	7993.48	3660.01	4764.44	4349.25	11678	3431.4	16028.1	4487.28	10991.4	5303.76	2921.11	9404.63
EC:1.3.1.106	Cobalt-precorrin-6A reductase	14787.2	3566.55	6833.95	8939.86	8763.76	7785.66	5939.8	27435.9	17048.1	3826.53	4337.68	9729.61	20923.2	5308.13	10456	24376.5	6815.71	8576.03	4239.35	5236.31	4590.07	6700.71	2650.06	18086.7	4158.33	11942.2	4782.92	3196.39	9322.61
EC:1.3.1.54	Precorrin-6A reductase	14787.2	3566.55	6833.95	8939.86	8763.76	7785.66	5939.8	27435.9	17048.1	3826.53	4337.68	9729.61	20923.2	5308.13	10456	24376.5	6815.71	8576.03	4239.35	5236.31	4590.07	6700.71	2650.06	18086.7	4158.33	11942.2	4782.92	3196.39	9322.61
EC:3.3.1.1	Adenosylhomocysteinase	9851.52	4175.75	5590.07	14866.4	20944.1	19180.3	8108.73	10143.2	9236.05	5788.35	4603.1	5640.38	8785.02	12419.9	18644.3	9885.44	9139.96	10763	6575.04	7250.6	7452.91	8629.51	5007.34	6819.14	6110.3	7894.88	10767.7	3408.88	9202.92
EC:5.3.1.23	S-methyl-5-thioribose-1-phosphate isomerase	7059.39	4864.12	5598.54	14392.8	17180.4	10526.8	8372.86	13739.5	14423.2	3931.35	5247.33	5939.87	13448.4	12745.5	17616.3	10444.7	7690.26	11492.5	6766.25	8285.23	3163.41	5757.91	5288.48	6170.49	7617.75	12400.2	9588.15	6379.08	9147.53
EC:3.2.1.25	Beta-mannosidase	8987.57	6296.5	8539.83	9529.33	18783.9	8070.9	7483.98	11608	22693.7	4118.25	5353.78	8637.59	15511.7	5545.76	12724	6567.58	9686.51	10402.2	4256.36	6530	3613.5	9542.42	8946	3855.28	8295.68	18245.2	9306.45	2563.59	9131.98
EC:1.2.4.1	Pyruvate dehydrogenase (acetyl-transferring)	10050	4700.84	7673.74	13414.9	9779.83	51769	5646.51	6575.3	9070.54	3581.08	4590.6	6675.61	7709.4	5174.99	21026.3	10809.5	7136.96	6583.28	5897.39	6094.43	2485.68	12893	3119.05	5906.05	4208.04	5594.86	10143	3536.07	8994.5
EC:3.5.3.11	Agmatinase	10086	5376.58	7034.08	14558.3	17855.4	14117	9154.17	11210.5	10071.8	3950.6	6080.56	6346.72	9388.77	7841.33	18162.8	8760.93	11320	10655.5	7463.73	8394.04	3554.61	3973.31	5012.08	8028.93	6363.6	9450.32	10453.8	5239.26	8925.17
EC:2.7.7.9	UTP--glucose-1-phosphate uridylyltransferase	6843.75	5349.46	5923.49	13844.3	10981.4	32392	6641.62	9222.27	8157.04	2999.69	6751.52	10583.9	8017.4	6853.2	15650.4	9958.39	7307.22	7113.71	6697.06	7239.3	2585.48	11496.5	5330.53	12197.4	5338.39	6908.42	9471.85	7586.01	8908.63
EC:2.7.1.25	Adenylyl-sulfate kinase	9183.79	4073.71	4544.37	9244.81	15120.5	20348.6	5771.26	7051.01	5316.4	2482.1	4829.73	10991.8	6586.83	8091.53	24682.7	15174	7019.66	7463.08	10580.4	8286.17	1851.83	5390.03	9958.42	17394.8	5041.25	4633.2	10787	3999.22	8782.08
EC:4.3.3.6	Pyridoxal 5'-phosphate synthase (glutamine hydrolyzing)	3624.61	3007.04	3873.4	14670	10420.8	15448.9	5591.84	4528.93	5975.62	1776.34	4141.08	11086.2	8641.12	6670.13	12144.7	5060.93	22528.4	28262.5	10420.5	14282.5	1659.58	11925.9	2859.01	11256.6	4654.6	8190.17	6669.16	3087.58	8659.22
EC:2.10.1.1	Molybdopterin molybdotransferase	5532.95	5789.81	4874.71	9601.59	14339.5	23914.4	7668.13	9035.82	7484.45	3198.74	6343.22	10813.6	11016.3	5744.8	13525.5	10988.5	6960.72	6057.86	7349.13	7444.3	3603.83	8985.36	4781.15	16623.6	5882.59	8592.31	8805.03	6147.58	8610.91
EC:2.7.7.43	N-acylneuraminate cytidylyltransferase	5958.32	6175.66	8366.99	9460.44	13686.8	3674.49	5185.32	9722.16	20347.9	3638.4	5984.19	14530.3	8005.88	9126.34	11959.9	10449.3	6004.37	10688.3	2535.8	3538.3	2252.83	8660.9	8353.65	16611.2	8373.01	10086.3	12792.8	2908.5	8538.52
EC:4.1.3.38	Aminodeoxychorismate lyase	9154.45	4161.24	3980.04	10985	20673.5	16716.7	8451.09	6657.05	5335.14	4633.92	4142.75	5422.51	6086.95	7927.96	23359.5	10348.6	6013.18	7008.1	11729.5	8659.86	7301.21	8180.9	11500.5	4273.01	5338.37	6188.99	9768.28	4121.01	8504.26
EC:2.1.1.79	Cyclopropane-fatty-acyl-phospholipid synthase	14437.4	3657.09	4824.81	5405.38	7611.97	24376.4	5249.6	23289.1	13467.7	3232.7	3185.25	5109.87	19859.3	4275.19	9454.98	23031.6	6314.71	5283.82	3703.34	4234.77	4513.75	8077.26	2306.55	14857.3	3185.13	7870.07	4437.41	2743.04	8499.84
EC:1.9.3.1	Cytochrome-c oxidase	7566.5	4693.73	4673.26	7918.94	7960.47	63640.4	5324.87	4878.08	5941.66	2504.08	3973.63	6227.51	7276.2	4673.12	23000.3	10276.1	5570.09	4716.48	4809.04	4503.39	2309.5	13274.3	2930.06	9843.57	2411.48	3240.79	10630.4	2491.66	8473.56
EC:3.2.1.89	Arabinogalactan endo-beta-1,4-galactanase	5508.79	5205.77	7589.88	7441.13	9056.44	7718.48	6448.1	7584.98	19609.3	3281.48	5163.76	9791.23	6802.45	11121.4	16643.2	10462.3	6051.39	12618.1	8704	6762.6	2015.22	8846.53	11644.8	4266.42	10358.8	9504.01	8597.95	3982.72	8313.62
EC:3.1.3.6	3'-nucleotidase	8740.45	2729.68	4169.58	10062.9	16007	10258	6285.35	6661.14	5973.87	2839	3255.1	4566.72	8776.46	6935.69	18994.3	9980.72	13046.8	16957.2	13512.8	12822.3	2959.96	6410.43	10529.3	3652.12	5075.15	8479.76	8701.99	3301.59	8274.48
EC:3.1.4.16	2',3'-cyclic-nucleotide 2'-phosphodiesterase	8740.45	2729.68	4169.58	10062.9	16007	10258	6285.35	6661.14	5973.87	2839	3255.1	4566.72	8776.46	6935.69	18994.3	9980.72	13046.8	16957.2	13512.8	12822.3	2959.96	6410.43	10529.3	3652.12	5075.15	8479.76	8701.99	3301.59	8274.48
EC:1.8.98.1	CoB--CoM heterodisulfide reductase	6389.97	4084.49	5516.49	13331	21746	4480.98	10507	14996.5	9387.01	2208.5	5292.49	6738.01	9757.52	8418.22	20817	7824.71	10320.2	10932.8	7821.99	7373.99	2865.48	2854.19	3742.96	7294.21	5528.7	9882.49	7988.48	3102.71	8257.29
EC:2.3.1.181	Lipoyl(octanoyl) transferase	9541.3	4342.64	4358.97	13720.6	23517	19673.2	7511.16	7517.85	5681.35	4942.52	4596.4	4318.44	6592.17	5864.36	19205.3	7534.59	9477.48	7664.83	7186.78	6712.07	7311.74	7544.29	7262.17	4216.55	4282.75	5771.86	10141.3	4260.33	8241.07
EC:4.3.1.15	Diaminopropionate ammonia-lyase	14346.2	3791.5	5771.1	7079.2	8945.2	4028.6	5763.6	24309.5	14244.5	3685.6	3731.4	6472.75	19594.2	4554.55	5172	23894.8	6463	5688.85	4244.45	4944.45	4727.95	3042.05	3171.7	15837	4401.15	9372.8	5322.95	3595.25	8078.44
EC:3.2.2.1	Purine nucleosidase	13883.6	3351.68	4921.36	5349.89	7298.61	12790	4361.94	24507	14354.1	3374.67	3261.16	6397.81	19642.7	3997.83	5180.45	21757	6450.36	5949.43	2877.14	4660.01	4369.95	7195.59	2722.36	16326.8	3265.32	9494.38	4803.45	2484.43	8036.75
EC:3.4.13.22	D-Ala-D-Ala dipeptidase	5740.18	2405.8	3155.27	10954.9	17710.8	8221.14	5574.43	3086.29	2822.15	4078.94	2873.02	4048.18	4260.41	6240.6	19908.5	9874.95	11751.3	16008	12604.6	11535.7	6032.3	8922.5	8327.72	3860.44	4240.76	3841.5	8494.96	3376.7	7498.29
EC:2.4.2.2	Pyrimidine-nucleoside phosphorylase	3960.56	3374.51	3944.94	11823.4	10852.1	11776.8	6677.54	7272.83	11099.4	2395.93	5096.07	12910.6	10464.8	5283.06	9538.99	4106.77	6248.17	10688.1	4329.78	6446.83	2269.02	16180.4	3400.34	9198.54	5413.41	12343.1	7233.05	4515.87	7458.75
EC:3.2.1.24	Alpha-mannosidase	4613.14	4772.76	7173.66	6650.77	12308.3	4266.25	6134.74	11949.1	23460.4	3452.11	4391.75	7672.38	17501.5	3725.16	4125.64	5250.42	6853.89	8344.41	3784.75	6159.22	3496.42	9876.02	5706.94	3108.63	7856.11	19712.7	3992.34	1542.43	7424.36
EC:4.1.3.34	Citryl-CoA lyase	14421.3	3562.95	5050.57	5873.88	5184.01	15624.1	4249.04	22341.6	12286.4	2828.41	2918.61	5016.4	15873.7	3806.66	8498.15	23413.3	5738.13	4480.64	2885.94	2911.77	3638.4	3912.84	2262.65	15149.8	2722.37	4536.82	5305.94	2344.94	7387.12
EC:2.7.14.1	Protein arginine kinase	12096.3	2325.88	4726.83	6649.78	8059.41	3556.08	4082.33	23154.8	12945.5	2914	3097.05	5869.53	17980.4	3322.87	5288.75	21441.7	6680.48	6284.84	3203.03	4601.33	4220.33	9959.53	1990.08	15510.6	2836.61	8874.75	3253.54	1899.07	7386.62
EC:3.4.17.19	Carboxypeptidase Taq	13113.3	2677.3	4523.28	5994.62	8498.01	4472.51	4268.74	23790	13056.1	2845.7	2656.03	5039.83	18513.4	2802.56	5315.32	20632.8	5932.47	6397.94	2604.55	3472.81	3993.5	9267.21	2545.4	14353.7	3468.77	9002.31	3268.75	3459.73	7355.95
EC:5.1.3.32	L-rhamnose mutarotase	7327.9	2197.31	3033.74	8568.51	18414.1	8525.61	5376.82	5079.26	4757.11	2322.63	2989.7	5082.85	8262.67	6107.98	18817.7	9770.12	4820.82	7390.43	9780.52	8361.27	2751.96	11081.8	11844.3	6236.5	4828.12	9496.85	9191.22	2884.78	7332.23
EC:3.1.3.82	D-glycero-beta-D-manno-heptose 1,7-bisphosphate 7-phosphatase	6731.78	4445.69	3989.36	7702.89	13393.9	12348.9	5383.35	9409.61	8328.74	2835.55	4183.18	6233.89	11182.5	10911.8	12024	8252.12	6739.83	9170.65	4714.37	4904.76	2523.96	6451.74	4211.26	9826.47	5511.5	8890.52	8412.91	4337.68	7251.89
EC:3.1.3.83	D-glycero-alpha-D-manno-heptose-1,7-bisphosphate 7-phosphatase	6731.78	4445.69	3989.36	7702.89	13393.9	12348.9	5383.35	9409.61	8328.74	2835.55	4183.18	6233.89	11182.5	10911.8	12024	8252.12	6739.83	9170.65	4714.37	4904.76	2523.96	6451.74	4211.26	9826.47	5511.5	8890.52	8412.91	4337.68	7251.89
EC:2.5.1.18	Glutathione transferase	7173.6	4477.91	4808.44	8023.84	7691.78	53340.8	5131.09	3086.55	5233.65	2032.33	3958.42	3778.87	6800	5336.54	18735.7	8486.75	5242.34	4598.15	5930.06	4821.87	1811.08	10171.6	2636.24	3520.87	3206.41	2499.89	6841.25	3087.87	7230.85
EC:2.3.1.117	2,3,4,5-tetrahydropyridine-2,6-dicarboxylate N-succinyltransferase	7767.56	5140.06	4325.52	8968.08	12552	20724.8	6786.09	4109.77	5059.89	2688.7	5304.3	7912.94	6296.28	5663.26	15486.9	8238.16	9043.7	7360.58	6265.68	5350.19	2727.56	5972.01	4384.7	10889.7	4934.57	4672.28	8557.27	5181.86	7227.3
EC:1.7.2.2	Nitrite reductase (cytochrome; ammonia-forming)	6471.07	2835	2561.42	9768.29	14137.8	4927.41	3919.18	4587.6	2860.1	3565.21	3084.88	6881.72	4642.24	6449.67	14240	11701	12841.2	15705.1	12378.1	10606.9	5401.08	7912.97	6709.29	9722.14	3906.62	2208.52	6876.35	3020.12	7140.04
EC:1.3.99.33	Urocanate reductase	5741	8624	5144.5	10071.5	10327	3918	10694.5	1571	1204.5	4640	9782	4835	4856.5	4893	3421.5	8193	10109	7119	13321.5	11250.5	5878.5	1133	10923	2170	11032	4883.5	5560	16986	7081.54
EC:3.2.1.180	Unsaturated chondroitin disaccharide hydrolase	2359.15	1140.5	2164.6	7227.28	24069.1	2713.8	4807.95	12048.7	11834.6	2636.19	2226.71	2900.87	23392.3	4680.8	4478.93	1543.49	3437.31	6292.85	4159.86	7511.21	4091.79	14279.7	2977.14	6038.34	4299.18	23034.2	4914.88	424.11	6845.92
EC:2.7.7.56	tRNA nucleotidyltransferase	5931.7	3821.31	4928.47	12777.1	8991.07	19958.9	6008.28	7822.5	8355.04	2706.58	4987.06	7491.12	6784.71	5725.22	12933.1	7790.22	6194.66	6001.79	5138.46	6297.14	2092.41	5848.76	3532.24	5695.99	4492.33	6410.48	6867.13	6022.33	6843.07
EC:2.1.1.74	(FADH(2)-oxidizing)	4905.32	3116.96	4752.34	12427.2	12341.8	16110.9	6360.18	10438.4	9269.32	2641.58	4525.87	6722.93	7249.41	5536.84	13311.1	7569.59	5332.47	6787.35	3578.53	5947.47	1959.07	7225.31	3509.71	5928.8	4339.34	6973.01	7091.3	4969.08	6818.61
EC:3.2.2.21	DNA-3-methyladenine glycosylase II	5442.19	4049.11	4201.11	10818.8	9784.21	24537.9	6841.28	7078.52	7356.43	2904.74	4463.11	4578.33	6677.63	5137.38	13194.2	8613.8	6731.12	5805.56	5630.11	5726.16	2318.15	5849.2	3463.78	4929.68	4289.04	6019.92	7840.26	4292.45	6734.79
EC:1.2.1.88	L-glutamate gamma-semialdehyde dehydrogenase	6967.9	3702.97	3334.05	10257.6	20181.7	17678.7	4222.34	7451.42	5031.08	4079.27	3132.08	5447.54	5787.84	4129.86	15033.7	7431.44	6197.39	5928.24	3748.26	4001.07	5969.49	7853.29	5211.39	9108.28	2126.3	3566.51	8371.95	2273.38	6722.32
EC:2.8.3.8	Acetate CoA-transferase	7975.82	3908.5	7404.84	12780	12267.8	7905.64	5612.32	10897	10651.7	3077.66	4044.66	5720.32	7403.02	5200.02	14262.8	7813.68	6227.7	7544.82	4350	4924.82	1439.48	2135.5	3205.82	6448.86	4161.34	9125	6052.16	2454.68	6607
EC:1.1.1.31	3-hydroxyisobutyrate dehydrogenase	4340.78	3300.67	3921.88	7560.3	10906.8	24871.5	5489.52	8636.21	7266	2609.05	3653.47	4361.56	9646.38	5098.54	13837.5	7251.65	4793.5	5279.41	5362.91	5520.25	2607.53	7017.46	3756.25	3069.32	3780.33	7797.83	6726.51	4938.6	6550.06
EC:2.5.1.39	4-hydroxybenzoate polyprenyltransferase	6970.69	4090.55	3831.88	7693.09	11786.9	15826.2	5425.19	8060.49	6059.54	2353.66	4083.88	6807.11	6750.39	5622.81	15616.6	6259.64	8256.33	6987.72	5251.54	4034.89	2223.07	5668.84	3197.14	10342.7	3126.25	5284.64	6821.29	3077.25	6482.51
EC:6.4.1.3	Propionyl-CoA carboxylase	9384.33	3149.34	3147.49	7542.55	13442.9	26160.4	5232.12	5267.7	4200.2	2317.26	2989.37	2445.54	5324.39	4297.29	18593.4	8388.93	7214.04	5770.36	4477.71	5057.23	1985.83	4993.92	7866.19	2426.58	2477.93	4513.23	9479	2406.82	6448.29
EC:4.3.1.4	Formimidoyltetrahydrofolate cyclodeaminase	7907.99	2558.58	2466.33	7236.75	9362.83	2301.16	5793.41	3357.17	3259.67	2215	2739.83	4231.17	4507.09	7003.34	17401.8	7455.42	15069.2	17431.7	12736.3	10302.3	2427.66	4018.83	6321.82	4395.67	4410.5	3895.83	5438.66	3182.67	6408.17
EC:3.5.1.32	Hippurate hydrolase	5183.47	5368.32	4385.94	9359.05	9916.07	19302.6	7073.47	2534.09	3420.16	2897.58	5963.74	4357.77	5122.9	4389.71	10472.6	7331.5	8072.19	5711.56	7818.87	7691.75	3314.16	3784.97	6851.06	3130.92	6620.7	3903.25	5929.9	8800.73	6382.47
EC:1.3.98.1	Dihydroorotate oxidase (fumarate)	10213.3	3645.96	3210.01	8027.02	16489.5	10358.1	5842.16	5974.47	4426.62	2686.44	3649.47	3192.34	5545.29	5592.98	16175.5	5017.97	9828.88	8039.57	4974.12	4772.48	2466.9	4471.76	6363.16	3479.78	3171.26	6165.48	9647.57	3082.59	6303.95
EC:3.2.1.93	Alpha,alpha-phosphotrehalase	12257.6	2357.26	3680.6	3275.81	5440.94	7211.16	3547.61	22649.1	12389.8	2482.83	2009.51	4109.94	17919.8	2695.05	2525.72	20659.3	4613.86	3738.01	2161.56	2804.13	3821.32	4017.51	1627.32	13890.3	2202.23	7180.88	3329.52	1562.85	6291.48
EC:2.8.3.9	Butyrate--acetoacetate CoA-transferase	7440.82	3481.5	6969.84	12031	11647.8	7280.64	5238.32	10638	10182.7	3038.66	3625.66	5400.32	6913.02	4766.02	13490.8	7325.68	5799.7	7213.82	3841	4538.82	1392.48	1939.5	2963.82	6161.86	3838.34	8864	5756.16	2140.68	6211.46
EC:3.4.19.11	Gamma-D-glutamyl-meso-diaminopimelate peptidase	12146.2	2130.5	3618	3476.83	5594.83	2760	3444.83	23728.5	12978.5	2531.5	1921.5	4488	18472	2740.5	2569.83	19948.2	4469.5	4032	1928	2743.83	3766.5	2803	1682.5	14885.5	2518	7705	2892.33	1192.5	6184.58
EC:2.7.9.2	Pyruvate, water dikinase	3177.27	3356.22	3905.12	8943.42	14204.6	11780.5	4441.01	14150.6	8216.88	1839.83	3759.72	6251.71	10578.4	5656.26	8200.83	8207.34	3008.61	4096.89	4307.78	4710.98	2012.25	4849.65	2661.56	9960.03	3660.22	7062.81	6942.61	3156.7	6182.14
EC:5.1.3.7	UDP-N-acetylglucosamine 4-epimerase	5971.24	4922.83	7236.58	6702.6	6385.38	2349.41	4099.99	8614.17	19726.7	3054.9	3684.36	7414.17	6680.79	8043.59	7812.27	5557.67	7470.87	10549.8	1572.88	2119.88	1588.66	6737.98	5680.82	2765.67	7554.5	9269.91	6516.16	2168.67	6151.87
EC:2.8.3.10	Citrate CoA-transferase	13108.8	2848.36	4237.91	4598.55	3932.08	4761.79	3296.62	21878.4	11435.1	2388.66	2318.02	4532.91	14821	3030.18	4283.48	21790.3	4564.57	3776.32	1971.69	2061.36	3230.9	1850.75	1894.32	14638.2	2307.62	4208.32	4396.23	1910.45	6074.03
EC:1.3.5.1	Succinate dehydrogenase (quinone)	12009.7	2151.3	4403.56	3160.21	5072.5	2359.07	3308.33	23177	12599.3	2286.13	2077.33	4436.36	17880.8	2612.76	3046.97	21334.9	4233.43	3833.73	1716.79	2488.93	3615.8	3166	1439.36	14447.8	2056.03	7025.2	2662.26	1152.63	6062.65
EC:2.4.1.20	Cellobiose phosphorylase	3346.7	4527.8	6875.4	7000.43	6180.7	2387.9	4838	5511.2	19371	2683.73	4423.63	11731.2	5500.6	7483.93	5100.2	4338.1	5561.9	10494.7	2053.5	2656.8	1605.3	12680.1	5107.2	3358.1	8089.53	9741.2	4639.6	1953.3	6044.35
EC:3.4.11.2	Membrane alanyl aminopeptidase	6581.73	3695.03	3055.77	9706.76	17336.8	22870.5	3528.29	2722.61	2910.3	4307.56	3283.04	2378.4	4231.97	4197.59	11835.1	5575.67	7115.18	4917.04	4665.11	4587.96	6236.48	8571.74	5793.19	2077.1	3234.64	2904.07	6387.65	3992.32	6024.98
EC:2.7.8.33	N-acetylglucosaminephosphotransferase	5200.39	3295.32	4508.15	11981.2	8121.32	15494.1	4876.78	6446.04	7772.69	2319.16	4446.98	7318.33	5318.5	5095.92	10830.2	6777.47	5551.67	5264.48	3613.55	5240.51	1484.65	6614.1	2766.06	5528.35	4437.9	5920.2	6843.77	5199.02	6009.53
EC:5.1.1.13	Aspartate racemase	4410.14	3118.58	3861.33	7819.98	9277.5	14657.4	5462.31	9272.47	8801.1	2813.66	3685.26	4512.51	9331.11	4118.08	6419.45	6032.15	4271.25	6379.69	3977.9	4973.68	2304.9	5475.09	2706.17	4929.03	4259.38	10138.2	5579.61	4932.46	5840.01
EC:3.4.11.1	Leucyl aminopeptidase	4459.52	4192.02	3837.48	6422.58	8451.27	21093.9	4629.96	6325.21	4687.3	1698.51	4069	5817.32	5857.13	4270.57	12077.8	8325.69	3641.08	4452.54	4240.03	4021.01	1681.53	5391.7	3801.44	9074.27	3061.95	3418.53	7400.45	3801.58	5721.48
EC:3.1.1.3	Triacylglycerol lipase	11507.8	1777.16	3031.91	2269.49	5321.98	6059.67	3029.98	22055.9	11821	2248	1413.16	3779.58	17290.3	2371.59	1982.4	19622.2	4242.52	3508.98	1783.31	2218.44	3667.75	3091.16	1245.22	13351.3	1743.4	6705.66	1952.79	1092.31	5720.89
EC:3.2.2.23	DNA-formamidopyrimidine glycosylase	4634.86	3687.53	3679.02	8226.1	7472.42	26202.8	4919.72	4879.94	4326	1975.1	3710.38	3159.22	4831.54	4353.11	13073.8	7347.45	4767.05	4276.09	5225.11	4609.14	1779.9	7092.69	4470.2	2871.71	4126.43	3036.78	6454.65	4678.92	5709.56
EC:5.4.99.28	tRNA pseudouridine(32) synthase	6907.93	2142.12	2083.05	7587.32	10155	19621.4	3276.06	4143.64	3400.59	1906.25	2071.37	2107.64	3974.72	2724.85	9759.25	5361.5	11084.5	13832.4	6311.13	7542.2	1924.38	7306.95	6994.89	2335.62	2052.53	3553.1	7469.08	1974.14	5700.13
EC:5.4.99.29	23S rRNA pseudouridine(746) synthase	6907.93	2142.12	2083.05	7587.32	10155	19621.4	3276.06	4143.64	3400.59	1906.25	2071.37	2107.64	3974.72	2724.85	9759.25	5361.5	11084.5	13832.4	6311.13	7542.2	1924.38	7306.95	6994.89	2335.62	2052.53	3553.1	7469.08	1974.14	5700.13
EC:2.5.1.48	Cystathionine gamma-synthase	12535.6	2408.25	3629.38	3778.08	2658.75	6365.84	3012	21421	11126.7	2150.16	1931.91	4332.96	14161.8	2289.61	3411.41	21264.8	4520.33	3362.59	1689.66	1692.5	3058.65	2120.43	1686.23	14391.9	1918.67	3674.6	3449.2	1536.84	5699.28
EC:2.4.1.4	Amylosucrase	3705.66	4641.67	6975.5	6098	3777.66	2515.17	4074.32	7134	19451.3	2715.33	3949.67	7899.33	5879.16	7476.17	4851.84	6119.49	4791.66	10383.3	1357.67	2051.5	1410.17	6556.16	5040	3338.34	7841.5	9234.84	6258.66	1811.99	5619.29
EC:2.7.7.77	Molybdenum cofactor guanylyltransferase	3639.2	3381.22	3060.38	6007.42	9588.24	14797.5	5275.86	8128.24	6398.62	2031.16	3649.89	5943.54	8942.63	3878.22	8893.08	6466.14	3642.83	4052.13	4767.46	4428.31	2262	5870.93	2615.83	8848.49	4055.67	6859.31	5586.71	3506.33	5592.05
EC:2.5.1.97	Pseudaminic acid synthase	3163.5	4894.83	6616.83	4455.94	3255.3	1643.5	3624.83	7227.16	19025.3	2485.73	4003.53	10127.3	5677.37	6606	3531.1	5925.5	4137.7	8987.33	991.3	1433.3	1262.5	7486.57	5156.5	8736.83	7161.5	8935	5633.83	1876	5502.22
EC:5.3.1.5	Xylose isomerase	6985.13	2402.97	2934.59	7989.62	13349.9	9747.28	4454.92	3011.86	3225.2	1824.56	3036.89	3609.52	4475.31	3285.85	12137.3	4923.11	7422.7	7208.91	3510.09	4072.8	1482.91	9757.71	6487.68	6065.84	2409.54	6531.16	8988.73	1722.13	5466.22
EC:3.5.3.1	Arginase	12313.3	2233.53	3444.41	3512.73	2492.91	4380.29	2862.62	21293.9	10947.5	2072.49	1811.18	4200.4	13949.8	2096.17	2910.98	21000.8	4364.07	3230.98	1511.85	1560.19	3015.23	1861.42	1574.81	14246.4	1809.62	3593.99	3256.06	1447.78	5464.12
EC:1.8.7.1	Assimilatory sulfite reductase (ferredoxin)	12314.8	2244.36	3444.91	3504.55	2490.08	4299.79	2875.62	21292.4	10951.1	2068.66	1816.02	4195.91	13946	2095.58	2913.48	20978.3	4366.57	3236.32	1509.69	1546.36	3009.9	1763.75	1583.32	14243.2	1811.62	3573.32	3255.23	1449.45	5456.44
EC:2.6.1.59	dTDP-4-amino-4,6-dideoxygalactose transaminase	3843.82	4893.44	7183.48	5521.55	3286.97	4906.41	4071.93	5749.09	18764.5	2518.33	3853.27	7467	5666.97	7170.6	4604.25	5780.79	4890	8885.04	1797.18	2115.72	1338.08	6957.98	5143.84	2592.63	7742.9	8888.9	4918.79	2105.68	5452.11
EC:3.5.4.3	Guanine deaminase	3941.97	2085.06	4046.07	8249.6	10707.2	8372.04	3632	7262.29	7384.31	2075.62	2830.66	5612.83	8879.07	3184.65	6678.22	4875.78	4085.62	7552.68	3147.32	4178.61	1536.95	10424.7	2101.51	7441.27	3003.03	11483.5	5667.44	1004.88	5408.74
EC:3.2.1.80	Fructan beta-fructosidase	6322.61	1297.6	1297.83	5882.06	8887.87	3192.9	4030.12	2053.78	1527.9	1588.34	1675.08	3021.51	2336.22	4682	14798.5	8511.93	10237.7	13963.6	11493.1	10368.8	1730.37	4308.2	10043.1	2401.99	3292.45	2435.72	7401.55	2465.13	5401.72
EC:2.4.2.53	Undecaprenyl-phosphate 4-deoxy-4-formamido-L-arabinose transferase	3852.89	4884.22	7184.31	5517.93	3270.76	3316.24	4059.63	5755.34	18771.2	2477.5	3849.39	7460.08	5678.47	7176.85	4624.17	5787.87	4883.44	8889.76	1802.42	2104.97	1298	6598.97	5142.59	2589.04	7747.06	8887.15	4923.67	2105.56	5379.98
EC:3.1.26.8	Ribonuclease M5	4354.69	2757.01	3892.38	10656	8874.88	12169	5230.19	6161.77	7301.92	2301.7	3700.66	6025.3	5116.89	4343.47	9380.83	6084.27	4305.48	5434.92	2526.79	4245.95	1531.32	6355.27	3118.96	4838.34	4102.92	5841.05	6496.39	3313.88	5373.65
EC:2.7.7.71	D-glycero-alpha-D-manno-heptose 1-phosphate guanylyltransferase	11337	1630	2826	2103	4623	1282	2773	21920.3	11338.3	2177.33	1292	3472	16928	2011	1340.33	19378	3825	2944	1422	2100	3505	2237.67	1169	13226	1618	6631	1607	1008	5275.86
EC:1.6.1.2	NAD(P)(+) transhydrogenase (Re/Si-specific)	5099.4	3094.63	3390.21	5609.85	5447.34	39489.1	3996	2391.18	3759.94	1353.66	2922.29	2639.67	5039.18	4157.95	13079.7	6661.98	3850.15	3347.83	3853.62	3411.18	1245.41	6712.22	1810.91	2698.91	2335.61	2416.8	5451.23	2290.61	5269.88
EC:1.18.6.1	Nitrogenase	4858.88	1510.95	4981.17	11662.1	9679.91	3860.47	2570.19	6348.66	5947.94	2304.5	3406.86	5701.88	3940.05	2537.01	6364.12	2703.07	5119.48	10022.6	4209.54	4760.58	1423	19177.3	1416.32	6299.48	4116.18	8343.34	3343.54	785.74	5264.1
EC:1.12.7.2	Ferredoxin hydrogenase	2311.66	2601.17	3158	8590.83	11307.7	2573.17	4423.82	8953.75	5459.08	2044.66	3508.5	4013.08	9044.91	4013.75	3397.34	4469.49	4247.66	6276.91	4194.92	4684.75	2361.92	9757.41	2766	6172.09	4081.08	9749.84	5844.41	3896.24	5139.43
EC:4.1.1.35	UDP-glucuronate decarboxylase	6879.72	3050.99	2836.32	7639.01	16380.5	4391.4	5181.08	6446.85	4246.73	1750.32	2745.17	2723.57	5062.37	4719.84	15442.5	4355.18	6710.67	5773.99	4342.64	4379.06	1887.83	2757.56	5457.26	3432.47	2735.11	4081.76	6059.33	2259.94	5133.18
EC:2.1.1.187	23S rRNA (guanine(745)-N(1))-methyltransferase	4263.03	2790.97	4100.51	8572.95	8705.74	15406.1	5234.42	5768.83	6961.43	2009.62	3397.21	4017.62	4935.02	3604.09	8666.74	6302.5	4361.07	5382.83	3190.86	4066.94	1317.17	4750.14	3105.65	4437.7	3915.08	5261.18	6295.76	2647.09	5123.87
EC:2.4.1.280	N,N'-diacetylchitobiose phosphorylase	2882.66	4144.67	6315	5855	3836.66	1048.67	3498.32	5098	17981.3	2417.33	3496.67	7288.33	4804.66	6498.67	3314.34	4168.99	5029.66	9905.33	1052.67	1418	1242.67	12146.7	4778	2691.34	7411	9058.34	4095.66	1636.99	5111.27
EC:2.3.2.2	Gamma-glutamyltransferase	5229.34	3393.1	3228.43	6424.5	6939.71	23100.6	5164.95	2986.32	4135.06	1863.08	3509.27	2642.61	4399.17	3587.96	13773.7	6322.1	4270.09	4492.74	4466.19	4313.38	1920.5	4240.61	2615.98	2653.48	3749.53	2810.2	5834.28	4006.59	5074.05
EC:3.4.19.13	Glutathione hydrolase	5229.34	3393.1	3228.43	6424.5	6939.71	23100.6	5164.95	2986.32	4135.06	1863.08	3509.27	2642.61	4399.17	3587.96	13773.7	6322.1	4270.09	4492.74	4466.19	4313.38	1920.5	4240.61	2615.98	2653.48	3749.53	2810.2	5834.28	4006.59	5074.05
EC:5.3.1.25	L-fucose isomerase	2595.1	1463.34	2227.02	7199.11	15970.4	5926.34	3145.28	5942.9	6294.52	1623.35	2303.88	3194.56	11283.7	3026.8	5409.26	2170.15	3814.82	5308.34	3157.22	5188.37	2275.28	11194	3329.48	6421.34	2825.51	12759	5158.38	844.28	5073.27
EC:1.1.3.15	(S)-2-hydroxy-acid oxidase	3163.66	2617.5	2784.27	8036.37	8472.62	17920.8	2842	8747.31	5465.06	1113.78	2712.41	5783.98	5201.79	3241.82	8614.52	6622.24	3109.69	5194.49	2209.87	2124.16	803.5	10764.3	1492.06	9598.72	2102.34	4054.79	5639.11	1462.58	5067.7
EC:2.8.1.1	Thiosulfate sulfurtransferase	4451.48	3536.86	3334.02	5924.35	5027.62	22775.2	4087.2	2009.18	3319.33	1594.58	4144.86	6086.49	4161.5	3670.19	10134.3	6924.69	4656.79	3410.66	5187.69	4058.77	1439.91	5423.72	2826.58	8991.38	3160.95	2319.13	5221.25	3904.27	5063.67
EC:3.1.3.27	Phosphatidylglycerophosphatase	4571.8	3940.03	3477.97	6351.89	7167.84	15061.1	3989.47	6157.39	4534.47	1467.76	3973.34	5999.58	5329.11	3806.76	8127.1	7316.87	3694.11	3863.68	4353.11	3722.9	1496.71	4860.21	3292.99	8994.57	3114.8	3336.73	5929.42	3743.9	5059.84
EC:2.1.1.77	Protein-L-isoaspartate(D-aspartate) O-methyltransferase	6223.53	3482.88	3097.55	5573.43	8034.56	16888.6	3262.43	6216.16	4644.92	1791.83	3042.38	5300.46	5348.38	3788.85	11561.3	6807.84	4973.72	4613.75	2864.46	2709.9	1463	5153.98	2200.66	8760.76	1850.14	3068.31	6662	2164.04	5055.35
EC:1.1.1.60	2-hydroxy-3-oxopropionate reductase	4579.25	3411.48	4345.4	7339.21	8912.18	11389.8	4430.85	4839.56	6010.96	1998.93	3696.05	4039.82	8216.95	4265.73	7514.85	6324.22	4355.39	4288.34	4771.79	5161.83	2006.12	3774.02	2840.04	3388.48	4027.71	7213.79	4494.69	3324.8	5034.37
EC:3.1.1.11	Pectinesterase	8806.81	1915.04	1922.67	7517.56	21324.9	7694.36	3124.41	4936.38	4560.16	2326.4	1487.98	1371.04	6315.29	2843.1	11933.8	4613.44	2103.28	2725.57	3027.02	4783.89	3152.2	3551.2	10514.1	1204.13	2072.2	5591.05	7850.74	1686.22	5034.1
EC:4.99.1.1	Ferrochelatase	3423.2	3967.02	2671.73	4208.08	6202.77	18694.8	3459.22	3459.02	3148.1	1678.74	4186.68	8536.98	4142.3	2537.92	7355.17	7083.34	3644.66	3723.88	3501.26	3076.04	1643.48	7171.27	2995.14	14871.6	2571.54	2665.41	5875.69	3642.03	5004.9
EC:1.11.1.6	Catalase	3483.7	3169.31	2808.81	4663.18	6846.81	16338.9	3971.38	6635.33	4447.21	969.81	3060.26	8445.29	4600.33	2682.44	7743.17	8107.12	2683.53	3613.4	3105.68	2610.02	968.41	5512.55	2428.4	16078.7	1501.47	3321.73	7467.62	1818.13	4967.24
EC:4.1.2.19	Rhamnulose-1-phosphate aldolase	5539.59	2414.67	2339.87	7042.76	12656.3	6107.75	3094.73	5128.89	6889.8	1647.34	2626.29	3287.98	7780.52	2519.71	6369.69	3530.25	3476.79	6981.33	2698.97	3687.86	2080.97	9996.41	5260.99	5205.87	2567.29	9035.57	6274.94	2708.14	4962.54
EC:2.3.1.12	Dihydrolipoyllysine-residue acetyltransferase	5626.36	2719.57	4495.48	7823.93	5547.31	27436.9	3024.76	3766.06	5360	1956.33	2492.49	3867.24	4328.02	2921.64	10705.7	6337.08	3548.9	3861.18	3162.8	3089.92	1248.63	6776.8	1793.52	3159.63	2365.01	3349.67	5925.08	1998.16	4953.15
EC:3.5.4.4	Adenosine deaminase	3295.93	3050.04	4069.19	5410.95	7309.43	17802.2	3981.7	4354.45	5277.53	1912.85	3607.27	3698.48	7516.54	3930.7	6142.83	5477.57	4038.48	4826.26	4021.47	4571.72	2042.17	6563.77	2359.9	3656.74	3476.34	6835.07	3995.33	3130.29	4869.83
EC:2.7.7.83	UDP-N-acetylgalactosamine diphosphorylase	3053.5	4287	6409.33	4174.5	2863.33	1445	4091.5	4821.83	18606.3	2330	3548	10607.7	4815	6646.5	3492.17	3012.33	4048.66	8128.34	956.33	1613	1188	6433	4693.33	2163	7120.33	7997	4065.67	1615	4793.77
EC:3.2.1.17	Lysozyme	3972.75	3541	3182.25	7992.28	5844.2	8758.28	3443.11	1819	3022.42	1064.45	3667.67	2613.02	4175.04	3366.99	5254.95	4517.88	12098.4	13675.7	7670.53	7838.96	1092	6174.91	2757.01	2922.63	3561.5	2351.57	2767.5	4033.92	4756.43
EC:1.3.5.2	Dihydroorotate dehydrogenase (quinone)	3959.84	3433.78	2802.78	5455.87	7713.05	14523.6	4886.04	2768.16	3047.71	1613.91	4035.86	6227.79	3822.23	3347.8	8514.67	5179.52	4902.47	4160.58	4818.3	3851.95	1970.41	4667.23	2860.74	9397.79	3181.28	3510.09	4844.79	3404.94	4746.54
EC:5.3.1.14	L-rhamnose isomerase	5176.79	1696.68	2382.47	7117.96	13233.1	5857.86	2944.66	4093.19	4172.1	1708.94	2255.69	3053.81	7287.35	2546.01	6837.7	3337.55	3874.95	4851.09	2943.83	4391.9	2313.67	10101	5389.02	5373.73	2343.86	9022.37	5763.98	1257.97	4690.33
EC:3.6.3.25	Sulfate-transporting ATPase	2483.9	2353.27	2724.72	6146.39	8185.37	9210.16	4381.33	3979.17	4502.33	1697	3133.1	3598.91	7820.3	3488.18	4626	2997.44	3961.66	5511.88	4097.18	4171.97	2021.83	11526.8	2049.58	5690.51	4172.64	8905.57	4844.93	2588.33	4673.95
EC:4.1.99.1	Tryptophanase	6028.95	2739.06	2838.89	8090.28	13416.2	4507.95	4842.94	3091.27	3286.77	3544.08	2954.37	2909.98	4039.94	4389.62	10053.9	2750.52	7159.16	5363.01	4313.43	3652.97	5913.74	4366.33	2809.52	3439.64	2878.34	4110.46	4075.51	2082.01	4630.32
EC:2.4.1.144	Beta-1,4-mannosyl-glycoprotein 4-beta-N-acetylglucosaminyltransferase	2922.5	4144	6335.5	4292	2317	1052.5	3310	5149	17902	2309	3188	6750	4736	6498.5	3218	4056.5	3980	8033	885.5	1317	1173	6212	4725	1991	7031	7942	4182	1599	4544.68
EC:5.4.3.2	Lysine 2,3-aminomutase	6872.99	2265.38	2898.13	6762.24	12540.1	7287.72	4255.29	5486.59	3813.91	1648.44	1926.73	1961.82	3836.13	3117.41	12448	4870.58	5996.37	5330.13	3763.13	4551.84	1635.41	1640.67	5512.83	2770.21	1839.61	3877.49	5710.91	1929.52	4519.63
EC:3.1.3.89	5'-deoxynucleotidase	3913.19	2035.22	3374.64	8908.27	8060.39	7404.5	3624.59	6135.17	6590.5	1810.16	2900.55	4189.88	4643.97	2899.34	6431.17	4925.5	4228.87	5825.92	2485.05	3314.8	1045	7933.9	1729.75	4735.5	3271.22	5810.15	4713.83	2736.89	4488.5
EC:5.1.3.6	UDP-glucuronate 4-epimerase	3803.35	1856.05	2456.8	5517.52	6540.01	10248.2	2722.08	5070.74	4580.16	1186.9	2355.58	5307.97	4551.01	8466.53	9304.01	8003.91	2592.92	5228.09	2302.92	2351.7	715.33	3336.96	3010.97	8740.34	3517.22	2957.64	5934.96	1783.88	4444.42
EC:3.2.1.122	Maltose-6'-phosphate glucosidase	1393.53	990.47	1334.49	3046.16	13895.5	4300.56	3648	9309.5	9265.74	1957.5	1543	1094.77	17489.7	3630.99	2194.89	1664.75	1842.21	2330.01	3039.29	5526.99	3135	6863.17	932.01	811.01	3207	15732	2380.99	764	4404.4
EC:1.11.1.5	Cytochrome-c peroxidase	3282.05	2811.15	2071.14	3487.54	4218.14	17057.3	2978.84	3953.78	3256.62	1395.51	3555.84	8230.14	3095.34	1869.85	5715.37	7394.77	2542.06	3485.36	2990.16	2807.73	1382.41	3863.55	3090.86	14681.1	2152.73	3007.93	5521.3	2751.7	4380.37
EC:4.1.2.40	Tagatose-bisphosphate aldolase	3648.16	2531.84	3697.68	5536.71	7624.06	11082.1	3502.03	4832.59	5478.59	1728.76	2925.69	2935.05	7337.69	3575.92	5549.1	5302.62	3293.39	3435.09	3406.24	3955.14	1609.35	5654.15	1593.94	2449.32	3036.21	7100.09	4383.83	4814.8	4357.86
EC:2.3.1.6	Choline O-acetyltransferase	4062.22	2445.78	3328.62	5183.19	7135.23	15477.4	3447.21	4508.18	5911.12	1355.33	2480.12	6208.77	7447.93	3138.62	7447.51	4409.36	3160.67	3175.68	3552.54	3881.77	1425.92	4913.63	1417.84	2418.72	2584.54	6356.14	2781.13	1555.61	4328.96
EC:3.4.13.9	Xaa-Pro dipeptidase	3744.77	2290.43	3234.86	7192.86	5121.44	16788.6	2616.46	2754.86	3510.96	1891.7	3074.67	4917.98	2958.78	3778.35	8309.16	4882.69	3701.53	3193.19	3189.24	3570.67	1282.4	8383.04	1774.97	2825.52	2381.35	3539.95	4152.94	4623.19	4274.52
EC:3.5.1.5	Urease	3003.48	3693.43	2605.39	3704.32	5306.79	27302.7	2251.79	2994.81	3425.78	1117.75	2121.17	1547.46	4346.33	3289.86	10917.4	3088.31	4597.03	4093.21	2198.44	2127.26	797.74	10127.9	2852.17	2051.35	2211.63	2981.15	2130.81	2679.24	4270.17
EC:1.4.3.5	Pyridoxal 5'-phosphate synthase	6344.85	2186.39	2089.47	6702.94	10215.9	17812.1	3344.63	1974.51	2317.06	3558.48	1961.57	1779.85	2766.83	2359.77	8494.61	4218.62	5746.32	3330.16	3071.03	2927.03	5475.16	6130.79	2975.44	1572.34	1376.92	1904.66	5468.65	1397.33	4267.98
EC:3.4.25.2	HslU--HslV peptidase	2972.27	2649.05	2518.05	5069.42	6170.66	16969.3	2539.45	5932.91	4130.32	1108.32	2775.71	5230.27	4039.64	2608.37	7326.9	5515.32	2768.3	3066.05	2214.13	2691.2	1016.83	5863.76	1747.66	8650.06	1668.59	2837.14	5530.99	1908.08	4197.1
EC:5.4.2.6	Beta-phosphoglucomutase	2589.22	1417.91	2364.95	4522.44	9558.77	4756.17	3185.99	6232.99	7195.39	1950.45	1855.73	1950.88	10626.4	8418.66	3794.58	2817.92	2137.58	4979.15	2648.27	3768.06	1998.75	5679.33	1474.07	1496.53	4221.78	10009.9	3515.71	1576.11	4169.42
EC:4.6.1.1	Adenylate cyclase	4063.46	2276.49	2871.52	6179.81	7273.95	17658.6	3260.95	8372.74	5279.23	1016.41	2000.07	1817.64	5132.14	3423.47	12577.7	5400.71	2439.04	3029.54	2605.74	2723.62	1013.08	3068.23	1227.4	2055.75	1672.95	2677.51	3775.95	1589.55	4160.12
EC:1.8.4.8	Phosphoadenylyl-sulfate reductase (thioredoxin)	5607.6	2708.27	2851.2	5254.4	7076.56	17106	2636.06	4465.2	3521.63	1436.77	2214.85	1989.24	4459.73	3844.29	11092	3973.84	5397.7	4157.73	2897.63	2752.15	1196.37	3613.16	2037.92	2294.51	1910.84	2346.13	4712.39	1819.35	4120.48
EC:3.1.21.4	Type II site-specific deoxyribonuclease	2941.72	849.3	764.43	8344.49	13739	4296.65	1734.63	1996.63	1531.4	3068.75	1148.11	1210.51	1992.92	1114.06	5459.85	2601.5	9808.21	13045	4885.06	6468.15	5168.82	7415.95	4995.09	1425.83	1165.26	2072.95	4797.54	849.51	4103.26
EC:4.2.1.53	Oleate hydratase	2449.35	1823.97	2476.15	6345.78	8162.17	11435.2	2849.21	4037.74	4629.74	1784.3	2185.61	2422.18	6418.22	2842.94	5111.99	3509.11	3349.6	4590.73	2386.04	3081.66	1602.85	10477.9	1234.92	3641.81	3393.13	7294.43	3187.13	1816.25	4090.72
EC:1.2.1.16	Succinate-semialdehyde dehydrogenase (NAD(P)(+))	4008.97	2579.33	2757.7	4845.78	4264.91	26402	3104.81	2054.28	3105.83	1162.91	2381.75	2082.37	3769.95	3318.41	10225.3	5277.75	3367.77	2936.98	3173.9	2720.49	1037.9	5083.55	1608.21	2136.31	1911.26	1916.42	5223.95	1831.24	4081.78
EC:1.5.1.38	FMN reductase (NADPH)	2868.28	1583.56	2507.64	4533.34	7127.09	12654.9	2587.96	5252.5	5982	1496.75	1940.56	2275.72	7218.8	8011.6	5208.33	3660.2	2538.43	6077.84	2393.97	2816.8	1235.75	4165.65	1522.66	1669.36	3751.47	6431.98	5233.83	1328.55	4074.12
EC:2.1.1.14	5-methyltetrahydropteroyltriglutamate--homocysteine S-methyltransferase	2785.09	2395.19	2309	4427.62	5885.78	20181.6	2733.61	4100.88	3603.35	855.16	2661.1	4900.1	3699.75	2627.48	7000.5	6742.2	1983.09	2432.84	2123.09	2128.18	685.48	5444.22	1574.15	8403.41	1440.05	1614.91	5984.62	2869.63	4056.86
EC:1.1.1.81	Hydroxypyruvate reductase	4216.64	2557.58	3393.66	6097.14	6561.47	13258.9	3525.14	6347.91	4565.59	1577.5	2728.08	2905.72	4255.36	2774.07	8532.06	4846.72	2789.82	3496.33	3367.88	3319.84	1433.5	2771.31	2254.24	2381.4	2539.33	3317.53	4716.66	2974.24	4053.77
EC:3.4.21.26	Prolyl oligopeptidase	5394.35	2137.38	2026.14	7037	11775	10843	3420.34	2187.95	2284.45	3511.4	2177.86	2249.09	3033.75	3308.19	7851.96	2522.44	5498.06	3990.13	3502.91	2894.9	5808.05	5170.93	2151.79	2362.33	2029.48	2705.04	3827.52	1634.56	4047.71
EC:2.1.1.148	Thymidylate synthase (FAD)	2329.87	2075.38	2221.31	6374.44	7101.86	8027.57	2830.74	7707.28	5696.41	935.98	3193.63	7654.11	4384.85	2939.13	5057.2	4848.05	3041.43	4895.36	1303	2601.8	886.05	4508.97	1664.62	8973.96	1829.9	3641.2	4427.18	1751.33	4032.24
EC:2.7.8.41	Cardiolipin synthase (CMP-forming)	3864.57	2439.22	3286.18	6158.28	5648.96	10756.8	3740.44	4212.46	3840.77	1598.93	3120.11	2600.86	4187.15	2520.63	9731.8	4211.69	4126	4117.7	3531.31	4694.36	1681.2	2115.21	2662.51	2948.34	2954.31	3651.87	4037.47	4421.93	4030.75
EC:6.3.4.18	5-(carboxyamino)imidazole ribonucleotide synthase	3337.36	2755.69	2363.31	4256.14	4332.15	22346.5	4059.56	1916.51	2443.9	1562.82	2823.16	2024.14	2905.24	2695.58	7497.01	3660.17	3893.66	3212.87	4158.19	3342.34	1817.65	7100.24	2249.61	2306.39	2649.59	2121.98	4600.29	3810.1	4008.65
EC:3.6.3.2	Magnesium-importing ATPase	3614.62	1599.54	3680.75	4962.81	9233.2	6768.64	3261.46	6657.27	6546.76	1777.7	2144.85	2154.89	10432	3303.27	3574.23	2960.85	2277.37	2901.47	2990.24	4170.35	2063.32	3797.32	1124.15	1825.9	2850.27	10747.7	2301.4	2468.72	4006.82
EC:2.3.1.41	Beta-ketoacyl-[acyl-carrier-protein] synthase I	3512.2	2404.71	2245.07	6184.55	14948.6	13150.8	2179.03	2057.52	2195.74	1072.97	2006.17	1653.49	3418.39	3661.07	11360.2	4157.97	1994.01	2769.8	2991.01	3543.89	1125.27	3070.48	5539.29	1721.89	1856.68	1746.23	7292.36	1844.77	3989.44
EC:3.2.1.40	Alpha-L-rhamnosidase	8085.72	1413.08	1746.21	5873.7	10320.6	5586.4	3138	3093.42	2141.03	1694.28	1839.62	2085.48	1987.26	1994.56	9001.12	7926.97	2397.74	2052.96	3779.19	5759.55	2001.27	1793.11	10620.4	1669.09	2157.66	2353.86	7296.27	1569.02	3977.77
EC:3.1.3.2	Acid phosphatase	2536.86	2276.39	2252.06	6907.43	5800.01	6502.69	2553.55	3679.51	2646.04	937.67	2326.05	1848.8	3601.22	2537.78	4005.08	4281.96	10643.9	12917.6	6186.65	6748.39	900.5	4421.65	2006	2383.21	2480.65	1809.32	2720.17	2817.39	3954.59
EC:2.1.1.34	tRNA (guanosine(18)-2'-O)-methyltransferase	5384.02	2567.38	2672.97	6009.09	9349.38	4304.65	3844.74	5303.17	3814.85	1386.5	2570.21	2634.89	4488.47	4386.86	9637.17	3439.33	6357.37	5091.08	3514.88	2862.31	1404.66	1361.39	2155.9	3005.51	2467.73	3655.97	4333.99	1982.72	3928.11
EC:6.1.1.23	Aspartate--tRNA(Asn) ligase	1696.62	1025.13	2532.75	6465.12	8205.75	1395.25	1797.5	4290.25	4686.38	1512.5	1959.88	4615.37	6979	1942.25	2554.75	2246.87	3722.12	7634.37	1856.87	2823.5	1229.5	14912	703.75	6276.87	2294	10414.8	3637.37	360.37	3920.39
EC:3.2.1.21	Beta-glucosidase	6148	2285.5	6336.66	7796	5149.56	10959.9	2234.4	5457.16	5492.16	1851	2415	3366.82	3549	2272	6905.17	4245.56	2693.12	3885.68	3061.66	3338.5	851.5	2082.5	1523.49	2516.06	2238.17	4667	3627.34	1322.66	3866.84
EC:3.4.13.21	Dipeptidase E	5637.94	2662.24	3633.26	5235.11	7697.73	4619.2	4646.04	2985.47	3106.59	1328.35	2985.64	2961.16	3608.04	4058.12	9286.9	3902.59	6336.78	5167.76	3454.95	2824.11	1438.69	2117.6	2272.52	3734.24	2479.07	3483.83	3862.28	1861.67	3835.28
EC:3.1.21.5	Type III site-specific deoxyribonuclease	3048.5	1629.44	2131.09	5320.04	5423.84	10063.7	3330.98	2671.73	4548.68	1704.85	2295.85	3651.14	3230.35	7696.34	5901.41	4087.38	2444.47	5260.54	1563.63	2006.08	1018.53	5522.21	2332.18	2852.34	3504.02	3331.76	7188.88	3514.36	3831.22
EC:3.2.1.37	Xylan 1,4-beta-xylosidase	910.08	922.92	2153.87	5487.02	7267.1	2663.22	1479.91	3001.24	3159.31	1037.95	2014.4	4168.41	7215.72	1732.41	2112.16	1297.92	3617.91	6799.32	1898.63	2487.23	1145.25	16441.7	665.9	8660.86	2126.37	11265.1	4705.21	317.61	3812.67
EC:3.5.1.4	Amidase	2708.91	1763.8	1894.54	3735.57	5283.93	26331.2	2481.14	3105.1	3979.25	1016.2	1528.62	1251.1	6882.79	2832.56	8178.9	3839.27	1976.23	2052.12	2730.59	2883.04	1233.65	6372.19	900.03	1345.11	1682.59	4526.04	2977.22	855.91	3798.13
EC:2.8.1.2	3-mercaptopyruvate sulfurtransferase	3583.28	2883.8	2667.54	4772.92	4166.4	18744	3498.27	1595.84	2583.16	1352.25	2891.97	2333.11	3349.03	2912.84	8875.76	4152.02	3944.41	2854.24	4378.13	3404.8	1270.58	4377.99	2397.49	1816.37	2585.89	1860.98	3335.58	3385.21	3784.78
EC:4.1.99.14	Spore photoproduct lyase	1329.67	1087	1087.5	7273.5	8186.33	1808.5	2768.33	4946.25	5830.75	1427.5	1963	2702.75	6104.75	2277.95	3904.83	721.2	4769.7	6836.55	2809.75	3724.75	1547.25	14541.5	876	2416.95	2561.95	8189.5	1227.75	1200.95	3718.66
EC:2.3.1.16	Acetyl-CoA C-acyltransferase	4362.56	2268.77	3586.44	5255.59	3869.41	25086.4	2405.98	2613.75	3300.72	1175.5	2159.94	2129.93	3193.09	2453.29	8076.67	4098.55	2548.22	2607.66	2789.01	2566.62	771.25	4067.71	1319.32	1911.23	1783.53	2345.04	3754.46	1480.25	3713.6
EC:5.1.3.20	ADP-glyceromanno-heptose 6-epimerase	2682.45	3113.39	2525.64	4368.27	6461.75	6388.36	3030.71	5331.25	3199.25	1225.33	3140.72	4988.87	4156.39	3002.85	5700.34	5659.2	2246.44	2942.59	2844.89	2661.47	1207.33	2960.48	2255.42	8253.04	2367.64	2743.15	5205.17	3142.56	3707.32
EC:4.1.1.50	Adenosylmethionine decarboxylase	3167.3	1967.1	2232.13	5975.73	5787.47	11580.9	3545.25	2611.67	4303.29	1258.66	2631.43	4418.91	3599.22	2995.87	8254.93	3532.49	3587.85	3426.25	2571.74	3788.29	1119.5	4823.6	1775.33	4041.23	1810.17	3091.4	3077.69	2353.29	3690.31
EC:1.6.5.2	NAD(P)H dehydrogenase (quinone)	5257.14	2422.61	2354.71	4246.92	4309.82	19650.2	2121.31	1862.29	2792.62	1077.41	1855.94	1740.47	3442.43	3079.77	8588.88	3587.3	6230.02	3622.59	2710.99	2131.42	729.64	4065.5	1912.78	1715.11	1630.85	1913.3	4011.27	1608.36	3595.42
EC:1.2.1.20	Glutarate-semialdehyde dehydrogenase	3381.33	2103.33	2265.45	3994.38	3583.66	24915.2	2675.56	1743.28	2578.58	1087.91	1899.75	1720.48	3192	2794.51	9329.14	4593.5	2863.07	2539.98	2592.51	2268.24	978.9	4768.07	1323.46	1784.81	1527.51	1609.22	4845.45	1468.24	3586.7
EC:1.2.1.79	Succinate-semialdehyde dehydrogenase (NADP(+))	3381.33	2103.33	2265.45	3994.38	3583.66	24915.2	2675.56	1743.28	2578.58	1087.91	1899.75	1720.48	3192	2794.51	9329.14	4593.5	2863.07	2539.98	2592.51	2268.24	978.9	4768.07	1323.46	1784.81	1527.51	1609.22	4845.45	1468.24	3586.7
EC:2.3.2.6	Leucyltransferase	3029.06	2038.68	2339.45	5703.19	10573.5	12851.6	2126.03	4306.19	2883.16	970.9	1741.18	1660.16	3677.32	3274.87	9781.61	4101.54	1788.19	2498.15	2219.05	2472.7	888.05	2816.91	3010.02	1829.47	1616.41	1708.01	5623.56	1454.01	3535.1
EC:1.8.99.2	Adenylyl-sulfate reductase	1137.24	807.76	1952	8692.24	10548.5	2225.5	1390	10895.5	4670.76	735	1316.76	2623.24	4058	2865.9	4153.5	4382.64	2538.64	5364.84	904.24	1044.5	398.5	12524.9	455.5	2368.64	1598.4	4036.5	4223.24	625.64	3519.22
EC:2.9.1.1	L-seryl-tRNA(Sec) selenium transferase	2607.78	2294.39	2591.56	4806.7	5281.93	8552.83	2024.68	6161.57	4193.57	1047.99	2302.32	5407.08	3925.56	2632.9	5591.43	6474.89	1935.83	3009.96	1800.61	1859.74	523.58	2620.49	1392.66	8540.57	1611.78	3161.22	4693.48	1404.43	3516.13
EC:1.5.5.2	Proline dehydrogenase	2555.03	1958.31	1775.81	4774.59	9909.92	12344.4	1704.96	4164.67	2804.82	818.75	1928.39	4535.79	2849.39	1817.85	8256.08	4788.03	1638.13	2210.84	1799.31	2011.47	711.08	3791.23	2985.41	7816.46	1010.63	976.65	5227.13	1135.14	3510.72
EC:3.6.3.24	Nickel-transporting ATPase	3804.78	2790.78	3713.28	4843.06	4947.78	4073.42	1720.86	3535	3386	1296	3041.78	8388.5	2713.54	1487.9	3861.2	5939	1700	2597.52	1937.16	2046.28	641	3124	1719.5	14787	1530.78	2686.56	4375.34	1399.78	3503.14
EC:2.8.3.1	Propionate CoA-transferase	4622.5	1752.75	4616.62	8330.88	6235.61	4224.31	2701.25	6314.74	6296.48	1921.87	2011.99	3846.75	3351.89	1738.25	6379.85	3810.25	2638	3880.49	1776.13	2506.74	814.75	1001.74	1544.49	3400.12	2494.11	4877.12	3626.63	1346.12	3502.23
EC:1.6.5.5	NADPH:quinone reductase	3690.03	1901.63	2063.29	3674.23	4019.93	26181.1	2693.38	1378.98	2410.32	960.25	1776.55	1488.12	2974.19	2258.45	10957.6	3885.62	3316.03	2122.96	2586.51	2369.67	1003	4982.56	1090.04	1466.57	1288.04	1001.47	2786.28	1353.25	3488.57
EC:2.8.1.12	Molybdopterin synthase	2737.2	2883.14	2162.96	3443.92	4056.23	15248.6	2734.6	1087.33	1690.73	1167.41	2901.38	4850.78	2795.54	2005.18	5840.09	4941.02	2789.65	2072.82	2997.13	2553.97	1274.08	4081.4	2215.91	7906.62	2041.64	1276.14	4223.09	2807.63	3456.65
EC:6.3.1.5	NAD(+) synthase	2728.94	2269.93	1778.02	3876.18	3775.05	11646.5	2064.39	3451.85	3315.22	878.2	2674.5	6607.07	2790.52	2499.38	5700.33	4127.21	1856.91	2593.76	1589.48	1706.68	764.07	6982.37	1330.96	8078.63	1460.68	2480.36	4383.85	2171.68	3413.67
EC:1.1.1.35	3-hydroxyacyl-CoA dehydrogenase	3639.81	2215.93	2597.02	4415.17	3505.9	22901.9	2366.39	1900.41	2786.43	1018	2020.1	1799.68	3215.42	2449.71	8028.91	3999.46	2730.25	2165.32	2733.5	2328.05	829	4352.62	1297.06	1718.24	1658.94	1450.12	3509.59	1482.25	3396.97
EC:5.3.4.1	Protein disulfide-isomerase	2333.7	3240.89	2070.56	3466.77	3963.92	9622.71	3093.21	1445.5	1700.2	1390.66	3462.22	5155.46	2627.89	2169.6	3000.74	4653.62	3278.48	3011.75	3844.56	3030.72	1521.58	3084.65	3145.33	7765.87	2913.55	1726.15	3775.3	4200.89	3382.02
EC:1.13.12.16	Nitronate monooxygenase	2205.75	2522.41	1758.49	2754.49	3081.03	20555.4	2280.19	1101.56	1532.05	1133.08	2497.16	4573.74	2352.82	1722.09	4571.07	4746.78	2337.45	1960.89	2600.81	2211.85	1076	5281.25	2040.47	7713.54	1732.91	1108.66	4326.28	2436.89	3364.83
EC:2.4.1.11	Glycogen(starch) synthase	4653.49	1971.33	2075.83	5011	8550.33	2521.16	3336.66	4947.67	3190.17	1279	2017.83	2214.17	3861.84	3835.84	8742.5	2626.17	5764.17	4673.17	2907.33	2351.83	1346.66	1103.83	1813.82	2616.17	2004.5	3271.83	3821.66	1561.17	3359.68
EC:1.3.8.7	Medium-chain acyl-CoA dehydrogenase	2473.25	1567.82	1636.47	2979.14	1772.11	39120.2	1548.36	971.74	1991.94	742	1142.82	1293.49	2571.54	2028.33	7953.65	3545.96	1930.79	1549.11	2067.96	1563.04	615.5	5843.57	829.47	1263.3	944.23	683.82	1999.64	779.26	3336.02
EC:6.6.1.2	Cobaltochelatase	3904.23	1940	2857.25	5044.08	5947.42	10209.1	3051.75	4489.85	3031.72	1495.92	2151.98	1836.48	2831.17	1843	9012.68	3694.67	2671.28	2590.75	3026.27	3184.92	1460.92	2512	2027.53	1396.7	1966.12	1895.35	3130.68	2502.61	3275.23
EC:4.3.2.1	Argininosuccinate lyase	3090.7	1739	2671.1	5422.2	7799.2	3124.1	3145.1	5999.3	5980.3	1275.6	2031.9	2310	6986	2494.3	4724.5	2999.8	2429.5	2820.6	2442.2	3149.7	1170.2	1915.8	1167.7	2173.7	2279.4	6560.3	2258.2	1094.5	3259.1
EC:4.1.1.32	Phosphoenolpyruvate carboxykinase (GTP)	3352.17	1465.25	2923.58	5879.32	5585.27	7578.11	3370.1	4816.66	4633.26	1747.75	2087.17	2826.83	3651.99	2351.17	6682.65	3239.6	2960.89	3492.07	1878.99	2984.09	1046.58	1869.08	1337.9	3469.28	2064.49	4166.83	2920.49	864.57	3258.79
EC:3.5.1.19	Nicotinamidase	1978.27	1761.97	1475.55	5050.93	3606.33	8759.28	1952.28	769.41	1198.34	757.58	1855.22	1326.87	2373.21	1574.18	2978.5	2710.1	10494.9	12327.5	5783.37	6306.89	828.25	4036.4	1685.48	1706.28	1995.13	1129.48	1667.99	2362.96	3230.45
EC:2.3.1.31	Homoserine O-acetyltransferase	2861.31	1554.73	1663.14	3647.28	5022.7	12828.6	3508.82	4100	3245.03	1005.91	1963.48	2159.73	3013.93	2417.78	8103.18	2080.73	3455.51	3652.66	2974.25	2295.47	1268.41	3971.34	1506.5	2163.99	1686.39	2973.45	2883.47	1148.39	3184.15
EC:1.2.4.2	Oxoglutarate dehydrogenase (succinyl-transferring)	3169.45	2612.31	2345.22	4176.08	3877.57	15374.1	2921.61	1291.5	2090.04	1037.08	2565.14	1819.62	2881.21	2417.52	6495.75	3631.52	3354.96	2285.07	3395.96	2854.14	1138.91	2968.81	2115.49	1446.54	2308.72	1541.81	3041.38	2864.88	3143.66
EC:3.1.26.12	Ribonuclease E	2698.2	2171.48	2188.31	4353.26	4805.75	15030.4	2737.96	3670.17	2604.2	1051.58	2223.06	1769.62	3097.55	2467.35	5828.75	3938.53	2637.47	2295.34	2927.64	2564.3	1094.08	2647.4	1876.58	1497.79	2122.47	1609.65	3364.97	2653.14	3140.25
EC:2.1.1.166	23S rRNA (uridine(2552)-2'-O)-methyltransferase	2600.2	2139.39	2134.56	4221.09	4731.91	12071.9	2756.37	5386.5	3303.88	1043.83	2141.22	1709.13	3504.88	2351.77	5508.24	3687.61	2374.64	2778.41	2803.55	2475.23	1061.08	2465.81	1840.16	1456.21	2111.72	2381.48	3231.13	2626.05	3103.5
EC:3.5.3.6	Arginine deiminase	4460.04	1852.24	1830.28	4619.44	5426.1	7814	2453.82	3602.16	3656.56	1225.45	1987.23	1905.88	3105.06	2244.33	6927.24	2639.59	5193.08	3722.66	1835.27	1937.89	744.91	2015.66	1770.39	2072.7	1544.94	2911.11	2879.7	4283.28	3095.04
EC:6.5.1.1	DNA ligase (ATP)	2284.42	1252.17	1499.49	2680.48	1540.37	19259.1	1741.62	1218.06	1889.93	971.66	1884.33	4782.64	2164.9	1786.74	6682.82	4616.11	2352.18	1636.07	2574.81	2057.84	688.33	4306.82	1054.97	8617.46	1138	1209.66	2712.64	1060.04	3059.41
EC:1.1.1.159	7-alpha-hydroxysteroid dehydrogenase	1542.45	2011.08	1962.43	3349.04	4680.7	3245.35	1996.93	1625.71	2865.38	1105.18	1973.98	5024.33	2557.42	7388.05	4344	5330.55	1658.25	4513.93	1472.2	1441.7	479.7	2733.47	1629.95	7829.78	3459.4	2399.8	4637.28	1906.5	3041.59
EC:6.3.2.2	Glutamate--cysteine ligase	2579.65	1972.9	1784.61	2905.3	2310.66	22598.3	2234.1	1175.69	2005.97	1070.45	2017.8	1436.85	2197.1	2123.41	5640.15	2730.83	2412.61	1796.92	2025.27	1751.27	915.65	8054.58	1257.71	1422.25	1773.81	1495.61	2965.36	2448.51	3039.41
EC:3.6.3.41	Heme-transporting ATPase	2608.56	2126	2117.75	4224.56	4720.1	11158.4	2756.02	5340.42	3255.21	1001.33	2132.83	1625.38	3503.86	2343.57	5799.65	3749.11	2256.97	2691.81	2753.55	2505.09	1026.33	1960.56	1823.75	1439.71	2069	2351.2	3121.63	2595.66	3037.79
EC:3.5.4.13	dCTP deaminase	2439.69	2107.31	1873.47	2679.44	3045.58	15740.5	1883.62	1571.5	2404.69	702.74	2082.72	4636.28	2797.05	1682.34	5895.59	4603.36	1925.46	2143	1790.13	1627.13	585.08	4197.57	1249.91	8092.78	1079.8	1108.65	3838.96	1196.97	3035.05
EC:4.2.1.151	Chorismate dehydratase	1924.5	1682.33	1620.16	3845.17	6546.83	2371.67	2900.83	6209.49	3606.16	761.33	2157.83	5022.82	3314.17	2314.7	5272.67	3240.7	2769.86	3113.97	2246.83	1744.33	956.5	2154.87	1261.83	8648.36	1505.53	3035.5	3268.33	1063.53	3020.03
EC:2.5.1.120	Aminodeoxyfutalosine synthase	1911.5	1682.33	1610.66	3826.67	6540.83	2319.17	2899.33	6211.99	3591.66	763.33	2156.83	5019.82	3302.17	2302.7	5225.67	3219.2	2769.86	3107.97	2238.83	1743.33	956.5	2122.87	1256.83	8646.36	1500.53	3035.5	3269.33	1065.03	3010.6
EC:1.21.98.1	Cyclic dehypoxanthinyl futalosine synthase	1905.5	1675.33	1607.66	3823.17	6538.83	2212.67	2894.33	6202.99	3586.16	760.33	2152.83	5015.82	3294.17	2297.7	5221.67	3211.7	2763.86	3103.97	2235.83	1731.33	956.5	2119.87	1255.83	8640.36	1498.53	3032.5	3264.33	1062.03	3002.35
EC:2.1.1.10	Homocysteine S-methyltransferase	1888	1574.98	2104.48	5154.53	4032.08	4686.03	1573.3	1494.14	4660.92	867.12	2033.05	6907.73	2545.5	1127.45	2388.68	1353.24	3732.63	5035.55	1464.47	2000.95	682.47	9547.46	875.61	5394.72	1638.74	4976.44	3304.79	824.2	2995.33
EC:4.1.1.31	Phosphoenolpyruvate carboxylase	2082.03	2142.03	1708.24	2764.57	2912.77	17150	1654.73	1219.37	1855.28	840.25	2246.52	4548.99	2324.79	1695.25	4415.5	4360.67	1905	1623.05	1694.1	1399.04	737.15	4859.6	1307.64	7836.32	1083.71	1108.25	3386.53	2628.7	2981.79
EC:5.3.3.2	Isopentenyl-diphosphate Delta-isomerase	4226.3	2050.46	1995.13	3878.48	5036.79	10326.8	1766.26	3508.36	2469.72	1263.37	1883.53	1458.07	2919.91	2889.31	4928.65	3241.14	4332.14	2915.95	1655.65	1532.71	884.32	3804.75	1387.88	1517.65	1442.93	1914.33	4562.77	3197.09	2963.94
EC:1.8.5.3	Dimethylsulfoxide reductase	2621.78	3250.33	2206	4145.67	4026.5	3014.08	3875.5	2616	1842	1535.5	3585.83	1934.28	2746.17	2159.5	2513.17	3351.5	3733.83	3188.5	4733.28	3980	1852	755.86	3686	1107.83	3881.5	2647.5	2265.33	5588	2958.69
EC:4.3.99.3	7-carboxy-7-deazaguanine synthase	1810.63	1608.23	2286.06	3714.28	4803.07	7771.39	3414.61	2009.95	2560.24	583.83	1929.89	2495.36	3870.97	2685.25	6056.76	2089.01	2452.88	3310.6	2227.2	2315.45	591.23	3498.51	1251.37	5339.82	2246.86	4208.83	4154.31	1164.24	2944.67
EC:2.7.1.83	Pseudouridine kinase	3175.5	1961.75	2570.75	5104.5	4641.5	8291	2338	3914	4076.5	1067	2168	2340.25	2787.67	1928.17	4737.67	2698.75	2374	2538.58	1881.58	1961.25	532.75	4102.25	1247.5	2211.75	1922.5	3247.5	2598.92	3218.75	2915.65
EC:5.1.3.29	L-fucose mutarotase	1140.87	980.34	1699.27	3897.03	5985.06	3695.46	1779.3	2970.3	3225.3	861.43	1645.57	2550.16	6461	1716.3	1764.66	1101.33	2560.24	4055.26	1851.2	2397.2	1064.86	9204.46	646.2	5035.07	1871.73	7666.8	2941.7	520.5	2903.16
EC:2.7.7.59	[Protein-PII] uridylyltransferase	2708.2	2135.97	1877.64	3238.43	3075.41	15846	2599.45	2798.16	2394.71	985.41	2138.55	1482.29	2774.05	1874.02	5336.24	3045.86	2660.14	2480.99	2893.8	2449.98	1039.58	2760.73	1853.41	1153.62	2029.97	2008.98	2548.96	2571.13	2884.35
EC:2.7.1.167	D-glycero-beta-D-manno-heptose-7-phosphate kinase	2154.43	2060.72	1712.3	2653.78	3701.88	8876.49	1912.83	3420.75	2816.75	592.66	1911.21	4327.7	3275.73	2073.35	6307.18	4302.5	1971.54	2710.92	1585.71	1556.63	447.99	2891.81	1427.9	7962.67	1212.47	2456.31	2905.99	1265.56	2874.85
EC:2.7.7.70	D-glycero-beta-D-manno-heptose 1-phosphate adenylyltransferase	2154.43	2060.72	1712.3	2653.78	3701.88	8876.49	1912.83	3420.75	2816.75	592.66	1911.21	4327.7	3275.73	2073.35	6307.18	4302.5	1971.54	2710.92	1585.71	1556.63	447.99	2891.81	1427.9	7962.67	1212.47	2456.31	2905.99	1265.56	2874.85
EC:4.1.2.22	Fructose-6-phosphate phosphoketolase	3071.25	1411.41	2545.78	5240.63	4310.81	6972.09	2526.86	4310.16	4311.89	1530.62	1670.41	2551.41	2678.05	2016.66	5148.6	4117.78	2562.98	2850.32	1501.3	1824.4	759.75	2381.08	1041.91	2627.57	1767.61	3700.12	3492.54	1109.45	2858.34
EC:4.1.2.9	Phosphoketolase	3071.25	1411.41	2545.78	5240.63	4310.81	6972.09	2526.86	4310.16	4311.89	1530.62	1670.41	2551.41	2678.05	2016.66	5148.6	4117.78	2562.98	2850.32	1501.3	1824.4	759.75	2381.08	1041.91	2627.57	1767.61	3700.12	3492.54	1109.45	2858.34
EC:2.5.1.56	N-acetylneuraminate synthase	2240	923.5	1533.33	3992.5	5470.5	4902	1577.16	7045.16	3512.12	836.16	1643.66	4629.33	3301	2024.83	5343.5	4542.5	1236.17	1817.99	986.5	1246	667	1563.67	1142	8029	979.17	1757.83	6090.5	648	2845.75
EC:2.7.8.37	Alpha-D-ribose 1-methylphosphonate 5-triphosphate synthase	3448.7	2509.88	2683.24	4485.72	4237.04	10421.2	2489.52	1749.36	3086.68	512	2449.56	1911.46	3226.88	2567.4	6090.68	3768.48	2340.76	2070.04	2886.82	2531.88	415	2276.31	1413.36	2609.48	1840.24	1581.6	2361.68	1704.56	2845.34
EC:2.7.1.170	Anhydro-N-acetylmuramic acid kinase	2716.2	2509.56	2127.73	3458.18	4103.42	11399.7	2847.96	1065.59	1575.87	1110.33	2419.72	1573.63	2880.47	2633.1	5791.25	3316.37	2469.48	2237.25	3097.06	2647.22	1218.08	2662.23	1981.17	1446.71	2275.98	1531.23	3234.97	2916.06	2830.23
EC:1.8.1.2	Assimilatory sulfite reductase (NADPH)	2927.95	1928.75	2041.26	3380.14	2909.81	16956.3	2033.93	1345.42	2266.13	662.33	1766.58	1676.76	2816.36	2305.31	6524.58	3180.23	2299.25	1957.26	2467.78	1963.76	602.32	4155.55	1158.82	1471.08	1435.83	1156.08	3769.81	1380.25	2804.99
EC:2.7.7.42	[Glutamate--ammonia-ligase] adenylyltransferase	2610.7	2072.81	1807.64	3123.42	2972.74	15391.5	2544.45	2743.83	2343.71	947.08	2104.89	1445.62	2695.21	1818.52	5016.41	2942.52	2597.13	2428.83	2808.13	2399.31	1014.58	2599.73	1813.57	1104.79	1994.3	1975.98	2495.13	2540.13	2798.31
EC:4.2.1.120	4-hydroxybutanoyl-CoA dehydratase	3317.99	1327.33	3294.83	5647.5	5170.33	2269.66	2249.16	5415.17	5020.67	1511	1417.33	2490.67	3173.84	2064.84	6016	3385.67	2706.67	3455.67	1446.83	2000.83	637.66	458.83	1348.32	2618.67	1649.5	4227.33	2805.66	741.67	2781.06
EC:5.3.3.3	Vinylacetyl-CoA Delta-isomerase	3317.99	1327.33	3294.83	5647.5	5170.33	2269.66	2249.16	5415.17	5020.67	1511	1417.33	2490.67	3173.84	2064.84	6016	3385.67	2706.67	3455.67	1446.83	2000.83	637.66	458.83	1348.32	2618.67	1649.5	4227.33	2805.66	741.67	2781.06
EC:3.1.6.1	Arylsulfatase	4106.18	1328.33	1438.4	3223.73	3036.53	13193.3	1916.59	1779.62	1655.85	468.27	1356.73	1518.48	1829.38	1946.92	6270.89	5436.66	1858.93	1940.6	2997.07	3191.39	556	2390.01	4186.51	1243.07	1358.95	1054.48	3819.58	1004.12	2718.09
EC:4.1.1.17	Ornithine decarboxylase	2937.13	2519.89	2170.22	3846.64	3199.64	8352.73	2757.17	1174.83	1888.44	1026.49	2632.04	1761.25	2388.55	2186.82	5311.93	3207.58	2783.73	2194.41	3209.25	2816.04	1101.83	3528.75	2076.31	1458.65	2437.8	1672.82	2130.28	3223.55	2714.1
EC:2.3.1.201	UDP-2-acetamido-3-amino-2,3-dideoxy-glucuronate N-acetyltransferase	4459.2	2854.16	2072.58	3511.3	5947.07	1701.71	3078.68	1512.91	1285.96	1307.02	1887.69	1363.75	2833.95	2470.85	5617.98	3528.04	4927.06	3523.57	2737.95	2608.77	1171.41	757.22	2953.14	1335.29	2165.84	2475.2	3032.95	2789.07	2711.08
EC:1.1.1.346	2,5-didehydrogluconate reductase (2-dehydro-L-gulonate-forming)	2662.14	2481.11	2281.28	4011.08	3577.11	9316.82	2536.18	1391.09	2265.83	707.58	2583.78	1813.18	2562.43	2220.19	4207.64	3858.75	2965.23	2207.68	3240.7	2793.84	788.75	1625.88	2223.41	1414.5	2395.86	1531.62	3164.91	2920.19	2705.31
EC:1.4.1.21	Aspartate dehydrogenase	1969.86	2011.17	1478.5	3071.44	5602.59	3766.15	3169.5	2733.85	2591.47	1394.79	2377.65	1302.65	5585.2	2072.65	1510.21	2511.18	2619.66	2068.08	3520.02	3667.38	1947.42	1803.47	2564.61	725.54	3085.78	4910.92	1996.01	3549.53	2700.26
EC:3.2.1.99	Arabinan endo-1,5-alpha-L-arabinosidase	1522.67	755.11	826.11	3674.58	2426.97	4349.77	1545.11	609.22	1517.74	366.04	1038.07	4660.94	1789.23	1342.89	3602.46	1948.38	9452.45	11836	4474.74	5786.57	428.15	3774.63	1365.98	1915.53	1067.43	1195.38	1628.94	512.25	2693.33
EC:3.1.1.45	Carboxymethylenebutenolidase	2821.42	1743.43	1932.42	3317.09	2872.07	17223.5	1996.56	1211.48	2130.29	741	1662.43	1311.79	2511.19	1976.72	6992.08	3120.88	2338.02	1588.63	2194.34	1908.49	671.25	3712.72	1066.79	1369.26	1262.69	1006.91	2164.47	1219.72	2645.27
EC:3.2.1.8	Endo-1,4-beta-xylanase	2273.05	774.68	1868.4	4517.05	8331.72	3674.48	2407.6	2051.55	1715.1	1003.57	1927.41	1767.22	1992.27	2575.85	7798.88	1424.49	3868.75	2052.02	2725.89	3620.22	811.22	1468.35	2960.48	2691.19	1798.91	2087.05	2666.15	487.95	2619.34
EC:4.1.99.3	Deoxyribodipyrimidine photo-lyase	4530.78	1695.46	1573.88	2892.26	3257.25	15439.7	1670.27	1046.66	1770.24	1148.25	1321.63	1185.12	2179.55	1804.19	6574.76	2499.52	4321.83	2545.57	1857.46	1523.64	865.75	3129.32	1221.99	1017.04	935.39	1057.97	2944.35	1064.38	2609.79
EC:3.4.11.5	Prolyl aminopeptidase	2112.45	1836.79	1644.68	3426.89	3084.67	12266.6	2468.52	921.35	1278.82	1264.52	2069.04	1709.86	1895.73	2177.35	5277.04	3969.37	2476.71	1926.63	2558.54	2342.96	1152.8	2328.51	1627.93	1135.42	1871.64	1539.4	2697.55	3767.49	2601.05
EC:3.6.3.28	Phosphonate-transporting ATPase	1849.72	1092.97	1510.09	3347.2	6765.11	6573.79	2134.87	5420.49	4151.89	905.45	1287.71	1153.74	6051.85	2049.67	4084.82	1906.2	1361.01	1635.75	1742.3	2348.53	1163.25	2972.87	662.4	1281.56	1358.08	4511.09	2633.37	763.58	2597.12
EC:3.5.1.81	N-acyl-D-amino-acid deacylase	1743.5	1008.42	1307.41	3449.83	6048.03	5819.37	2348.03	5027.08	5140.58	989.5	1186.17	1545.99	6391.08	1826.25	3635.17	2037.11	1931.39	2385.67	1467.33	2202.83	1000	2269.17	748.66	1538.7	1565.92	5879.5	1514	466.5	2588.33
EC:3.4.24.84	Ste24 endopeptidase	3548.24	2282.16	1264.49	2258.51	3845.36	3416.03	1763.6	1219.58	1208.58	1296.83	2093.49	4151.16	1923.09	1520.17	4106.01	3264.87	4755.9	3114.16	1992.16	1698.5	1097.66	2236.25	2390.32	7340.7	1507.42	1548.16	3183.16	2365.67	2585.44
EC:2.8.3.5	3-oxoacid CoA-transferase	2638.5	1087.34	2505.66	3138.64	2062.88	21630.8	1163.36	2016.82	2189.92	1138.5	1059	1494.16	1857.98	1291.68	4285.66	2249.2	1475.34	1781.12	1549.64	1396.84	690.5	4427.34	711.46	1448.06	926.82	1764.82	2974.08	620.14	2556.29
EC:6.3.2.35	D-alanine--D-serine ligase	2312.16	1325.42	2065	4958.25	5065.16	1425.42	2584.82	4128.75	4066.33	1317.58	1531.92	2271.83	2466.41	1625.42	4901.84	3534.49	2096.91	2897.83	1252.17	1741	618.17	613.16	1045.75	2965.59	2120.5	3349.59	3621.41	2622.49	2518.76
EC:2.4.1.281	4-O-beta-D-mannosyl-D-glucose phosphorylase	1840.9	588	1161.25	4582.68	7966.65	2970.58	695.18	1240.1	1007.72	504.32	1109.18	2149.9	1877.87	901.5	4398.86	2059.02	1779.18	3489.25	1248.82	1695.47	448.92	8207.4	3369.28	4329.97	939.28	4266.85	4722.68	362.28	2496.9
EC:1.21.4.2	Glycine reductase	1188.58	1598.66	2219.08	4250.81	5047.66	1880.07	2068.66	1647.5	1724.66	1601.08	1321.41	2854.49	2173.33	3911.49	4935.64	7610.17	2250.58	2761	1752.17	2107.32	619.5	476.16	872.58	1866.91	2267.58	3913.99	2931.91	1844.99	2489.21
EC:6.4.1.4	Methylcrotonoyl-CoA carboxylase	2264.5	1762.5	1672.99	2312.49	3990.05	14034.4	1948.38	758	1170.07	900	1500	1076.33	2716.65	2731.33	7331.16	2621.22	1459.35	1821.98	1826.99	1698.34	930.5	2967.5	909.32	1173.73	1199.49	1146.33	3951.09	1403.32	2474.22
EC:3.1.13.5	Ribonuclease D	2603.95	1482.31	1622.89	2802.25	2856.79	16456.2	2035.75	1053.58	1733.71	549.58	1581.56	1221.87	2233.21	1694.52	7128.99	2787.9	1891.23	1517.33	1936.88	1782.56	557.91	2620.56	874.82	1133.09	1089.63	866.48	1830.63	2562.63	2446.74
EC:5.3.2.6	2-hydroxymuconate tautomerase	1817.64	1818.88	1518.31	2643.27	2538.42	10709.6	2051.8	2762.94	1897.96	1141.01	1843.9	1353.47	2137.35	1456.59	2719.88	2741.26	2144.2	2367.96	2246.54	2047.67	1062.4	3773.53	1693.06	1050.34	2040.38	2487.43	3041.45	2585.89	2417.61
EC:3.6.3.32	Quaternary-amine-transporting ATPase	2697.55	1340.18	1570.36	3416.08	4227.67	9194.01	1654.96	3647.38	2392.63	549.89	1376.77	1100.31	2361.56	1960.24	5516.07	3478.84	1537.43	1275.65	1756.48	1932.03	495.32	2831.9	1911.84	1094.86	1307.68	1205.25	3972.09	1330.6	2397.7
EC:6.5.1.3	RNA ligase (ATP)	3096.02	2208.07	1940.33	3759.23	2757.76	6360.56	2346.59	1167.28	1651.2	762.5	2216.21	1586.42	2481.74	2027.1	3839.54	3166.85	2644.77	2040.14	2962.32	2521.43	865.25	1618.09	2396.22	1344.36	2211.66	1360.79	2540.71	2589.21	2373.66
EC:3.4.17.11	Glutamate carboxypeptidase	1851.5	2272	1551.16	2767	2671.98	9231.49	2647.32	663	918.17	1242.5	2501.16	1468.66	1536.65	1544.16	2310.5	2428.66	2647.99	2043.48	3179.49	2720.68	1399.83	2883	2526.99	837	2714.33	1574	1613	3994.99	2347.88
EC:1.1.1.103	L-threonine 3-dehydrogenase	1921.93	1081.22	1725.64	2910.25	5643.35	4949.12	1884.55	3210.6	3370.48	965	1217.46	1549.12	5599.13	2246.69	2879.43	2917.62	1604.03	1759.41	1936.48	2519.81	998.33	1994.73	783.61	1043.34	1624.92	5237.58	1436.23	660.25	2345.37
EC:1.7.1.15	Nitrite reductase (NADH)	2468.81	1682.31	1830.64	3019.8	2153.04	14885.6	1521.06	1124.76	2004.35	584	1469.48	1441.55	2385.53	1971.09	4890.33	2894.72	2299.82	1568.92	2036.42	1562.45	442.5	3413.63	1072.66	1298.08	1249.9	1056.05	1823.74	1132.31	2331.56
EC:2.7.7.73	Sulfur carrier protein ThiS adenylyltransferase	1450.15	1063.93	1850.31	4339.22	5466.31	2717.58	1710.93	7910.67	4252.63	498.83	1280.1	1544.09	3598.89	2377.05	3802.92	3314.99	1143.19	2261.93	1457.43	1593.47	395	868.77	743.84	1824.74	1209.51	2602.4	2966.37	973.13	2329.23
EC:2.3.2.8	Arginyltransferase	1523	2005.16	1216.41	1824	2894.19	7877.61	1932.77	804.32	930.84	934.83	2110.16	4247.58	1643.58	1096.42	3371.74	3381.94	1655.06	1639.32	2007.49	1743.76	1022.75	2886.25	1736.07	7283.03	1424.5	865.83	2859.49	2236.49	2326.95
EC:1.3.3.4	Protoporphyrinogen oxidase	2854.83	651.55	570.81	3054.3	2159.64	5235.1	842.94	2099.44	1443.09	765.27	258.55	313.44	1696.51	646.69	1877.58	868.55	8770.55	11615.6	3573.9	4589.85	917.05	3312.6	1623.35	1042.55	424.36	1364.4	1778.51	544.37	2317.69
EC:4.1.1.18	Lysine decarboxylase	2290.14	1347	1673	5126.73	4823	3189.79	2152	1692	2496	747	1810	1826.64	1914.37	1469.07	3287.07	2564.17	2588.7	3389.83	1620.47	1685.33	517.5	6915.23	871.5	1756.5	1623	2315.2	2106.5	1066	2316.56
EC:4.2.2.23	Rhamnogalacturonan endolyase	2602.95	487.68	552.23	4163.64	12108.3	4341.86	1348.48	1517.73	936.88	603.76	819.96	695.98	1019.2	1253.87	7679.15	2511.02	1146.24	1403.96	1630.52	2800.56	682.51	1239.09	5348.77	783.71	856.32	647.42	4963.5	499.94	2308.76
EC:1.7.2.3	Trimethylamine-N-oxide reductase (cytochrome c)	2289.17	2609.84	1940.67	3564.01	3331.49	3401.16	2910	860.83	1224.33	1038.16	2807.16	1625.32	1965	1863.33	2233.16	2682.17	2882.01	2110.82	3699.17	3051	1286.16	938.17	2684.83	1018	2871.67	1523.17	1732.5	4037.5	2292.17
EC:1.14.12.17	Nitric oxide dioxygenase	1762.78	1694.89	1338.06	2399.76	2031.76	5228.55	1828.71	967.09	1338.12	771.25	2371.56	4413.05	1593.47	1415.52	2286.42	3971.45	1964.47	1774.92	2397.39	1939.05	814	1555.57	1660.75	7506.04	1814.39	1145.15	3157.22	2299.56	2265.75
EC:2.7.8.20	Phosphatidylglycerol--membrane-oligosaccharide glycerophosphotransferase	1843.83	1629.28	1640.93	3186.15	2978.94	9061.03	1532.04	1027.23	1417.98	1053.42	1759.25	1655.48	1480.94	2123.26	3654.23	3142.12	1992.28	1883.65	1622.41	1596.88	697.27	4828.57	1052.99	1231.71	2249.18	1762.21	2742.43	2232.29	2252.79
EC:3.5.2.10	Creatininase	2384.65	1815.96	2196.09	3168.81	2183.02	7965.51	2094.67	1500.29	2203.72	978.27	1692.44	1434.19	2201.41	1383.05	3988.75	2939.33	2162.6	2283.63	2261.89	2122.38	905.37	1407.88	1646.1	2165.4	1883.81	1896.88	1989.23	2121.35	2249.17
EC:2.6.1.66	Valine--pyruvate transaminase	2048.39	1519.26	1583.64	2680.97	2599.25	15539.1	1617.25	1048.38	2068.89	486.41	1640.08	1267.29	1936.68	1718.59	3324.56	2511.93	1900.24	1508.15	1814.42	1438.07	498.98	3268.91	935.31	1190.15	1300.34	1114.23	1710.5	2586.26	2244.87
EC:2.7.8.12	CDP-glycerol glycerophosphotransferase	442	671	607.5	5441	5831.5	2330.5	1006	376	589	426.5	1311.5	1605.5	710.01	721.01	3856.51	2472.5	3739.5	4475.99	1084.49	1275	294	12368	597	1037.5	2525.5	2569	2329.51	1555.5	2223.18
EC:1.1.1.61	4-hydroxybutyrate dehydrogenase	3643.13	1307.33	3897.33	4714	3619.33	2371.95	1247.66	3663.67	3364.67	1048	1267.33	1920.81	2272.34	1493.34	5141	2021.67	1974.67	2780.67	1685.47	1892.33	505.66	426.76	1048.32	1472.67	1341	3319.33	1888.66	728.67	2216.35
EC:2.1.1.172	16S rRNA (guanine(1207)-N(2))-methyltransferase	1555.25	1627.08	1537.17	2419.11	2331.16	13243	1700.3	789.54	1409.63	607.2	1481.4	1145.73	1579.49	1680.09	4191.75	2353.49	2032.11	1761.56	1648.16	1597.89	493.4	4230.39	1878.56	1016.66	1873.29	1136.1	2505.53	1880.3	2203.76
EC:1.1.1.284	S-(hydroxymethyl)glutathione dehydrogenase	1912.86	1192.02	1332.07	2247.96	2041.22	17775.5	1457.51	878.87	1399.19	503.83	1266.68	1058.24	1777.46	1603.83	5366.31	2128.3	1589.39	1284.14	1814.43	1560.7	484.15	3122.92	749.14	1237.57	1007.7	796.57	2238.36	852.58	2167.13
EC:2.4.1.230	Kojibiose phosphorylase	1131	333	1164	2017	7177	555	1800	5078	4772	1080	691	685	8723	1689	738	368	860	1270	1556	2788	1567	2536	232	429	1528	8237	373	114	2124.68
EC:3.1.13.1	Exoribonuclease II	1697.95	1676.06	1636.98	3447.43	3768.92	5159.86	1994.38	3292.09	1991.42	852.33	1759.39	1312.88	2244.22	1829.85	2656.5	2933.37	1796.28	1670.92	2217.56	1930.97	868.33	1365.98	1599.59	1125.21	1811.31	1370.65	2570.67	2313.06	2103.36
EC:3.2.2.26	Futalosine hydrolase	1571	880	1259.5	3510	5398.5	1040.67	2552	5805	3172.5	595.5	1315.5	1552.33	2719	2098.5	4319	1189	2574	2653.5	2052	1571	843	743	783	1832.83	1396	2810	1843	767.33	2101.67
EC:1.1.1.41	Isocitrate dehydrogenase (NAD(+))	732.92	779.08	1567.82	4017.66	3451.81	1706.91	933.15	681.99	1490.5	449.75	1325.08	3008.57	2016.49	835	2908	1545.9	2260.06	3672.25	746.4	945.76	303.75	7628.08	791.07	4854.5	1561.24	3848.83	3559.5	969.74	2092.56
EC:3.6.1.41	Bis(5'-nucleosyl)-tetraphosphatase (symmetrical)	1897.2	1766.06	1613.48	2994.43	2335.17	9635.71	1930.13	861.34	1511.12	804.33	1840.89	2004.38	1812.97	1549.6	2625.83	2318.37	2012.48	1565.92	2325.81	1929.47	833.08	1706.73	1753.92	1316.71	1829.64	1114.15	2286.47	2349.06	2090.16
EC:2.6.1.57	Aromatic-amino-acid transaminase	1724.27	2094.3	1630.22	2909.1	2798.45	6865.66	2142.4	747.83	1137.71	770.08	1951.8	1249.88	1731.88	1625.43	3240.58	2265.39	2286.78	1859.83	2584.79	2146.81	838.5	1821.23	1836.57	915.4	2522.8	1236.98	2318.29	2922.13	2077.68
EC:2.3.3.9	Malate synthase	2274.78	1480.64	1582.72	2606.58	2443.78	12658.7	1628.81	980.67	1706.21	438.25	1415.31	1152.8	2007.87	1583.35	4985.58	2277.89	1854.19	1405.24	1806.3	1532.97	447.75	2575.82	875.49	1097.07	1072.22	847.98	1969.37	1073.88	2063.65
EC:2.6.1.13	Ornithine aminotransferase	3976.95	1388.83	1119.08	2320.14	4685.42	3031.45	1300.61	1362.17	1233.29	979.19	1087.69	766.58	2193.38	2118.01	6379.15	2500.39	4588.2	3022.58	1539.63	1586.26	746.58	918.98	2009.15	759.96	937.42	1409.03	2823.99	991.25	2063.41
EC:2.7.7.49	RNA-directed DNA polymerase	3079.06	793.5	1420	3608.81	7267.94	1786.15	1081.47	1952.65	1290.35	622.69	758.63	1208.35	1141.12	1265	6051.71	4074.15	1379.53	1618.25	1702.87	2408.1	508.92	735.9	4030.13	552.02	1161.13	1728.27	3980.73	548.71	2062.72
EC:3.2.1.139	Alpha-glucuronidase	1328.43	381.8	627.9	2824.43	9238.97	2712.73	1225.6	3062.3	2693.22	724.57	653.03	587.6	4964.27	1546.1	3993.63	1019.87	1076.13	1198.4	1442.77	2382.97	1032.97	2027.1	2335.23	655.57	1174.07	4265.3	1918.53	257.33	2048.24
EC:3.6.1.8	ATP diphosphatase	1893.2	1176.39	1529.56	3160.42	3623.46	9957.65	1564.67	3384.5	2311.43	411.33	1092.39	1110.13	2424.88	1746.52	5040.24	2818.74	1182.54	1379.91	1398.8	1337.73	354.16	1689.14	679.83	1184.01	925.97	1031.98	1980.33	878.05	2045.28
EC:3.4.24.70	Oligopeptidase A	1750.7	1722.39	1393.64	2408.42	2070.16	8891.53	1911.95	2484.33	1878.13	764.83	1736.06	1176.21	2127.13	1449.77	2332.65	2081.02	1991.31	2033.74	2309.8	1869.98	816.24	1733.22	1607.41	833.71	1788.13	1800.48	1898.63	2291.05	2041.16
EC:1.2.99.5	Formylmethanofuran dehydrogenase	1611.49	844.83	2092.32	4133	5213.32	2261.66	1163.16	6685.91	3364.91	555	646.83	1280.9	2989.09	2094.79	5031.01	2801.36	1211.35	2088.74	868.07	1049.08	301.91	379.28	745.81	1451.12	849.94	2161.33	2461.42	533.12	2031.1
EC:4.1.1.70	Glutaconyl-CoA decarboxylase	2200.98	875	1762	4234.02	3847	1437.34	2035.66	3948.66	3747.66	1205	1084.66	2011.66	2187	1416.32	3577.34	3292	1704.66	2237.66	947.32	1385.66	521	533	737.32	2166.66	1283.66	3034	2872.32	491	2027.73
EC:4.1.3.4	Hydroxymethylglutaryl-CoA lyase	2678	950	2252.16	2901.99	2356.67	12420.8	1213.08	1775.33	1883.79	984.5	901.83	1202.83	1543.32	1077.75	5196.83	1919.42	1423.72	1575.98	1353.24	1375.34	678.75	2366.5	537.82	934.1	740.75	1532.16	2375.29	516.49	2023.87
EC:2.7.7.39	Glycerol-3-phosphate cytidylyltransferase	1583.63	831.75	992.75	3585.08	4382.72	2585.87	2416.2	973.5	736.5	456.17	1401.98	1395.25	785.07	694.92	3049.92	3581.63	2235.15	2841.91	1435.93	1930.73	324.25	6787.8	1801.25	1015.87	1743	2157.7	2410.92	2455.75	2021.19
EC:4.2.1.99	2-methylisocitrate dehydratase	1253.84	1578.03	1077.45	1466.05	2149.11	7628.22	1025.52	2592.5	1998.45	457.16	1507.69	4032.71	1980.99	997.88	2056.93	3040.17	1051.58	1652.01	1021.31	806.61	321.58	2884.4	903.42	7310.84	726.28	1469.76	2659.3	814.2	2016.57
EC:1.2.7.5	Aldehyde ferredoxin oxidoreductase	1357.25	1902	1496	3333.5	3919.5	1233.5	2468.75	3007.75	1371.25	1064.5	2103	1304.5	1952.25	1618.6	1703.5	2691.1	2121.1	1864.9	2790	2439.5	1246.5	393.35	2283	859.1	2361.85	1440.5	2105	3520.1	1998.28
EC:3.1.21.1	Deoxyribonuclease I	1622.53	1659.22	1584.14	3359.1	3940.06	3657.33	1974.76	3521.67	2179.17	698.5	1717.39	1306.55	2176.97	1759.85	2365.17	2728.67	1777.21	1928.09	2165.06	1907.47	734	903.4	1611.59	1088.84	1798.56	1444.65	2043.17	2280.56	1997.63
EC:3.5.99.2	Aminopyrimidine aminohydrolase	1872.17	828.83	1234.2	3447.45	3416.27	6864.97	1767.91	3018.66	3387.39	702.95	998.24	2186.07	2068.09	1140.73	4524	2534.58	1434.95	1863.06	901.88	1162.4	387.58	1191.63	750.49	1688.79	835.94	1840.32	3283.29	585.37	1997.08
EC:1.7.1.7	GMP reductase	1605.19	1757.13	1337.76	2423.12	1946.33	8479.71	1829.42	673.33	951.31	958.45	1910.62	1145.96	1367.86	1431.01	1846.25	1945.84	1959.45	1467.41	2179.19	1839.03	1019.75	3536.3	1667.16	883.87	1886.5	1187.51	2309.38	2659.17	1935.86
EC:4.4.1.1	Cystathionine gamma-lyase	667.03	347.72	486.63	1098.09	3827.04	4456.16	1246.25	2388.16	2415.17	662	1104.72	3603.55	4751.46	1157.35	1204.5	2585.32	920.35	696.92	1030.54	1590.65	896.5	2364.06	272.74	7130	890.55	3989.31	2088	219.88	1931.81
EC:2.4.2.28	S-methyl-5'-thioadenosine phosphorylase	1788.24	1446.83	1194.49	2792	2794.32	4075.33	2106.4	2378.91	1744.42	803.83	1681.66	1131.16	1877.74	1164.86	4418.5	2048.19	2598.02	2031.95	2268.48	2602.67	1026.5	890.28	1559.32	869.86	1506.11	1782.33	1242.15	2101.02	1925.91
EC:3.5.1.87	N-carbamoyl-L-amino-acid hydrolase	1797.75	1594.43	1573.17	2697.16	2166.23	5311.65	1910.06	916.17	1488.5	893	1585.59	1971.41	1680.82	1245.33	3099.33	2984.81	2045.96	1714.32	2193.42	2021.24	894.08	1246.68	1598.57	1547.73	1731.42	1469.17	2388.16	2109.83	1924.14
EC:2.7.1.12	Gluconokinase	1974.28	1480.81	1538.46	2743.66	1809.88	12104.4	1382.78	941.74	1614.51	430.65	1451.37	1124.7	1760.49	1599.84	3369.18	2288.45	1762.6	1214.47	1680.82	1338.68	379.58	2390.21	900.48	1115.08	1125.93	915.88	2117.92	1055.37	1914.72
EC:3.1.3.23	Sugar-phosphatase	2278.06	1697.8	1758.81	3205.57	2678.97	5792.07	1580.75	1091.84	1919.35	271	1695.14	1267.41	2109.58	1858.59	4270.57	3328.16	2076.57	1373.91	2044.25	1758.14	212.5	1245.23	1149	1241.68	1391.31	1057.85	1888.83	1341.47	1913.73
EC:1.3.99.16	Isoquinoline 1-oxidoreductase	2157	1096.16	1204.99	1959.66	2130.18	13019.5	1650.5	765.98	1430.02	699	874.98	760.66	1866.32	1289.84	7226.34	2168.68	1120.22	1041.3	1450.14	1398.86	704	2787.66	612.64	891.7	646.86	538.98	1202.66	671.48	1905.94
EC:2.7.1.51	L-fuculokinase	1087.37	823.34	1171.77	2193.53	4966.36	2630.26	1573.6	2885.3	3032.3	875.93	957.07	1172.16	5354.5	1948.8	1974.66	2184.13	1253.84	1564.76	1552.2	2141.2	934.86	1860.46	491.2	844.87	1430.23	4798.8	1017.7	491.5	1900.45
EC:5.1.2.3	3-hydroxybutyryl-CoA epimerase	1973.81	1479.27	1524.78	2614.02	1899.94	11676.2	1346.6	930.92	1647.83	290	1337.61	1228.43	1985.85	1701.87	3865.83	2400.66	1947.3	1343.35	1853.94	1421.95	232	1878.88	850.16	1104.34	1159.69	864.63	1475.27	1040.27	1895.55
EC:2.1.1.61	tRNA (5-methylaminomethyl-2-thiouridylate)-methyltransferase	1812.2	1615.89	1286.48	2292.6	2558.17	7581.21	2015.13	711.67	1009.95	860.16	1736.22	1121.38	1517.14	1375.6	3118.83	1967.37	1951.31	1536.42	2315.31	1949.47	970.08	1756.9	1558.42	778.54	1692.14	968.65	1862.8	2312.56	1865.45
EC:5.3.1.22	Hydroxypyruvate isomerase	2188.38	1366.34	1523.25	2540.71	2412.73	7824.1	1555.43	1144.26	1946.83	434.02	1334.87	1192.4	2015.64	1617.98	5149.22	2220.11	1757.86	1469.24	1757.72	1542.92	461.83	2016.88	849.66	1036.36	1024.93	845.91	1984.17	1000.42	1864.79
EC:3.2.1.14	Chitinase	1957.28	831.72	1033.49	3337.42	7113.87	3216.58	959.65	1401.09	1219.49	422.4	1026.74	865.94	1324.39	1321.97	5122.73	2381.79	2892	1222.44	1701.09	1985.04	410.92	1070.11	3135.41	925.28	944.5	733.94	2782.11	635.44	1856.24
EC:4.1.2.52	4-hydroxy-2-oxoheptanedioate aldolase	2311.64	917.56	2036.55	3351.76	2234.9	7788.48	1175.86	2071.66	2438.41	891.5	844.31	1273.9	1884.63	1214.43	3764.17	3149.09	970.55	1587.69	1149.16	1377.47	471.75	1442.22	645.99	1243.85	972.05	1596.98	2613.92	538.64	1855.68
EC:1.2.4.4	3-methyl-2-oxobutanoate dehydrogenase (2-methylpropanoyl-transferring)	2422.53	805.49	802.4	2176.03	2870.65	9523.01	1406.68	1142.17	1043.04	700.77	999.51	913.65	1367.43	1165.51	4712.07	2727.7	1264.99	1176.62	1538.28	1628.62	602.16	1817.55	2038.76	603.75	633.78	971.04	4097.33	554	1846.63
EC:4.3.1.12	Ornithine cyclodeaminase	1801.18	990.71	1279.55	1982.82	2694.62	7052.06	1176.15	1176.26	1199.53	829.25	849.46	1341.46	1345.81	1416.78	4920.14	4199.83	1712.87	1762.68	1451.98	1686.54	533.08	1521.39	1357.57	909.32	988.22	1694.47	3133.12	520.88	1840.28
EC:2.1.1.298	Ribosomal protein L3 N(5)-glutamine methyltransferase	1657.2	1669.56	1334.48	2386.43	2064.17	8458.21	1809.63	714.84	1051.62	733.33	1709.89	1163.38	1604.97	1437.1	2331.83	2073.37	1942.98	1460.42	2315.31	1844.47	813.08	1624.23	1582.42	826.21	1729.64	983.15	1824.47	2262.06	1836.02
EC:6.3.1.12	D-aspartate ligase	1817.33	942.91	1703.08	2844.31	1800.16	8191.82	1338.66	1581	1672.66	1011.83	1230.66	1346.24	1241.83	1443.99	2510.14	2450.42	1269.33	1423.75	1043.42	1261.07	623.25	2571.41	655.33	1517.41	1351.33	1734.99	2264.41	2419.74	1830.8
EC:4.3.1.14	3-aminobutyryl-CoA ammonia-lyase	2540.49	911.58	2750.08	4141	2963.33	1254.66	955.16	2351.17	2974.17	774	928.83	3408.42	1904.34	1233.34	4509	1719.42	1388.17	1909.42	869.08	1179.58	331.41	592.58	1118.32	2237.42	989	2240.33	2281.91	615.92	1824
EC:1.2.5.1	Pyruvate dehydrogenase (quinone)	2585.42	1101.58	1169.16	2518.57	2659.77	4701.95	1277.13	1569.43	1508.53	229.9	1030.35	932.93	1775.48	1592.66	4935.84	3480.47	2327.31	1435.99	1904.75	1928.47	207.74	1043.72	2644.09	948.35	1098.61	1035.71	1927	765.69	1797.74
EC:2.7.7.65	Diguanylate cyclase	1967.17	1277.83	1378.26	2257.39	2209.21	5666.49	1580.99	2731.18	2353.34	421.5	1352.67	1090.91	2182.56	1382.1	4093.29	1705.54	1377.98	1828.93	1768.57	1594.58	423.5	1624.44	757.93	1443.88	1073.51	1696.58	2011.36	971.51	1793.69
EC:1.8.1.7	Glutathione-disulfide reductase	1683.19	1115.4	1195.65	1890.62	1821.71	12967.3	1346.57	793.2	1216.38	540.14	1071.77	924.09	1549.61	1252.8	3919.1	1789.89	1316.44	1179.01	1367.85	1181.2	539.8	3093.08	702.67	861.54	846.79	687.15	2192.15	894.49	1783.56
EC:1.12.1.2	Hydrogen dehydrogenase	3528	1934	1437	1926	4322	678	1260	469	671	1011	1386	731	2415	2967	4345	2001	2982	2415	1308	1217	778	240	1164	933	1132	1438	3593	1457	1776.36
EC:4.2.1.28	Propanediol dehydratase	2910.89	1054	3128.21	3655.38	2497.89	3241.71	1412.69	2522.09	2401.09	934.7	1149.3	1508.99	1736	1121.12	3107.01	2036.6	1333.99	1745.69	1425.89	1495.9	445.9	535.08	690.89	1634.4	1256.81	2326.12	1565.39	636.48	1768.22
EC:4.1.3.39	4-hydroxy-2-oxovalerate aldolase	1396.99	717.17	1386.58	1954.66	2301.28	6017.7	1575.1	3242.08	2585.24	543.33	1406.08	2012.66	2182.58	1265.75	2342.17	1902.03	878.06	3513.24	910.59	1501.5	389.59	1226.16	648.58	1661.79	1232.25	1720.34	2519.57	436.4	1766.77
EC:2.5.1.76	Cysteate synthase	1537.99	888.83	1005.33	2657	4551.33	663.16	2444.16	1969.67	1616.67	500	1269.83	1513.17	1846.34	1944.84	5353.5	623.17	2911.17	2555.67	2128.33	1585.33	839.66	621.83	1035.32	1814.17	1394	2149.33	1173.66	793.17	1763.81
EC:3.1.3.26	4-phytase	1433.03	1472.72	1453.56	3142.43	3578.31	2159.83	1825.68	3151.84	1754.42	650	1587.39	1163.97	2010.22	1614.45	2206.42	2505.92	1574.54	1492.26	2005.31	1742.22	700.5	632.15	1477.34	975.84	1645.81	1230.15	1906.67	2179.56	1759.73
EC:3.4.19.5	Beta-aspartyl-peptidase	1825.97	734.8	838.97	3058.27	6866.6	7122.03	857.58	1261.17	1069.13	446.07	774.83	679.33	1038.58	919.85	4382.1	2393.33	911.06	1014.91	1311.63	1648.95	371.17	1500.7	3018.83	592.51	724.31	533.81	2563.66	594.63	1751.96
EC:2.7.7.47	Streptomycin 3''-adenylyltransferase	623	569	1092	2669	2085	6010	436	425	664	360	989	1948	1771	618	1097	847	1642	3242	605	589	220	8365	405	4389	793	3636	2471	305	1745.18
EC:1.1.1.336	UDP-N-acetyl-D-mannosamine dehydrogenase	2037.81	1267.72	1476.72	2228.18	2305.85	5048.85	1941.7	1378.76	1423.59	209.75	982.2	815.55	1905.72	1648.2	5322	2425.64	2140.29	1717.92	1442.9	1369.61	170.4	1050.69	1722.73	1329.05	1110.06	1461.68	1963.91	797.73	1739.11
EC:5.4.99.62	D-ribose pyranase	2005.55	1239.97	1986.36	2714.5	1840.69	6283.56	1144.77	1552.79	1713.69	661.71	1256.27	1360.86	1474.61	1218.47	2646	2416.22	1479.62	1619.67	1433.96	1442.48	410.03	2392.43	730.6	1136.4	1336.31	1952.73	2135.41	1081	1738.09
EC:3.4.19.3	Pyroglutamyl-peptidase I	753.95	868.79	853	2980.91	2776.08	5250.15	1279.99	424.09	607.46	455.08	1217.96	1078.69	837.03	833.81	2794.63	1753.29	1907.57	2791.03	998.71	1075.98	360	6851.8	1430.5	873.62	1595.25	1693.36	1802.28	2473.53	1736.38
EC:2.1.1.35	tRNA (uracil(54)-C(5))-methyltransferase	1085.7	1521.39	964.81	1347.6	1804.47	6559.24	826.76	506.5	910.75	373.66	1577.89	4021.71	1312.31	1009.77	1721.33	2851	1044.88	842.08	996.14	776.47	247.91	3473.23	837.42	7310.34	821.47	669.15	2068.67	1128.06	1736.1
EC:3.1.2.6	Hydroxyacylglutathione hydrolase	1793.45	1134.06	1236.06	1953.42	1884.41	11714.9	1344.45	814.25	1333.13	457.33	1051.39	923.13	1656.63	1280.94	4289.91	1850.44	1297.47	1132.07	1395.88	1211.06	431.58	2272.73	673.99	867.21	821.47	687.98	2263.13	826.55	1735.68
EC:1.12.5.1	Hydrogen:quinone oxidoreductase	374	2104.49	681.82	316.19	2678	882.5	598.82	916.48	853.16	321.16	1688.49	6819.32	1164.51	218.5	622.67	3699.5	288.67	1094.82	195.5	219	189	3338.84	1173.5	13483.5	180.5	459	2681.49	702	1712.34
EC:5.4.99.27	tRNA pseudouridine(13) synthase	1093.2	1434.22	972.8	1404.6	1842.04	7622.42	886.08	781.32	1105.54	274.16	1439.05	3907.7	1327.3	849.52	1770.83	2954.49	885.57	964.91	897.88	753.98	189.33	2243.23	840.91	7262.84	649.22	612.48	2039.63	771.05	1706.3
EC:2.6.1.19	4-aminobutyrate--2-oxoglutarate transaminase	1640.67	1089.72	1257.88	2290.41	1625.32	10143.4	1033.02	1034.99	1779.47	458.5	1059.64	1646.1	1471.45	1287.69	2980.99	1871.34	1911.78	1297.74	1180.51	1039.4	265	2763.58	860.14	1221.87	981.88	929.81	1536.62	1036.87	1703.42
EC:1.5.3.1	Sarcosine oxidase	1779.62	836.56	988.9	1568.42	3684.77	13050.4	1484.67	508.74	1059.64	481	744.06	591.03	1435.21	861.65	5853.33	1661.86	872.24	965.18	1195.68	1277	517.75	1571.58	428.13	608.98	476.64	342.41	1855.09	520.66	1686.47
EC:3.1.7.2	Guanosine-3',5'-bis(diphosphate) 3'-diphosphatase	1143.2	1457.89	1021.98	1429.6	1843.97	5522.51	873.93	802.34	1111.62	315.83	1449.22	3986.88	1377.14	959.1	2031	2993.17	990.41	1038.92	994.31	785.97	223.58	2393.73	844.42	7294.84	682.64	652.65	2120.8	785.56	1683.11
EC:1.1.1.305	UDP-glucuronic acid oxidase (UDP-4-keto-hexauronic acid decarboxylating)	1253.39	824.72	1027.31	2146.93	2224.06	1939.54	1211.93	1031.84	2281.17	602	841.89	997.08	1792.47	6475.35	2741.17	2358.17	1026.54	3418.26	977.42	781.47	237	1402.47	1104.09	855.34	2442.06	1506.65	2480.67	1026.56	1678.84
EC:2.1.2.13	UDP-4-amino-4-deoxy-L-arabinose formyltransferase	1253.39	824.72	1027.31	2146.93	2224.06	1939.54	1211.93	1031.84	2281.17	602	841.89	997.08	1792.47	6475.35	2741.17	2358.17	1026.54	3418.26	977.42	781.47	237	1402.47	1104.09	855.34	2442.06	1506.65	2480.67	1026.56	1678.84
EC:1.2.1.9	Glyceraldehyde-3-phosphate dehydrogenase (NADP(+))	322.95	388.35	874.6	2592.52	2027.28	3247.22	582.2	373.45	683.95	602.67	913.51	2138.15	1370.67	570.32	2224.26	331.85	1730.32	3168.68	1103.25	568.48	441.82	8984.12	395.48	4219.65	644.24	3671.52	2285.36	510.69	1677.41
EC:3.5.1.9	Arylformamidase	1183	1120.3	948.1	2667.4	3500.9	4727.5	2113.9	569.7	862.4	947.5	1555.3	1003.7	1103.67	1102.57	2789.17	1347.6	2254.6	1491.73	1991.63	2390.4	1324.9	1374.7	1486.9	859.9	1578.9	957.1	1643.57	1977.9	1674.11
EC:3.4.21.83	Oligopeptidase B	1663.53	1476.44	1423.91	2159.16	2803.01	7986.63	1277.79	692.54	1170.82	403.75	1264.19	888.67	1911.55	1831	3599.59	2192.4	1093.07	1131.07	1484.36	1274.2	361.4	1682.6	776.32	977.29	1065.8	915.58	1922.9	1047.21	1659.88
EC:2.1.1.222	2-polyprenyl-6-hydroxyphenol methylase	1751.45	1103.56	1161.48	1919.1	1850.17	10583.7	1304.38	783.42	1292.87	490.33	1028.39	919.71	1614.89	1272.27	4355.67	1855.37	1260.98	1113.25	1407.47	1191.64	472.08	2266.98	675.25	828.54	808.72	656.65	1682.31	807.89	1659.23
EC:2.1.1.64	3-demethylubiquinol 3-O-methyltransferase	1751.45	1103.56	1161.48	1919.1	1850.17	10583.7	1304.38	783.42	1292.87	490.33	1028.39	919.71	1614.89	1272.27	4355.67	1855.37	1260.98	1113.25	1407.47	1191.64	472.08	2266.98	675.25	828.54	808.72	656.65	1682.31	807.89	1659.23
EC:2.6.1.2	Alanine transaminase	1330.86	955.54	1008.33	1672.21	1815.19	13092.8	1112.32	689.04	1456.52	412.41	1099.02	850.57	1269.71	1145.74	2275.56	1683.43	1309.5	1077.89	1165.36	915.1	440.15	2910.68	600.72	790.81	831.45	748.58	1183.53	2157.7	1642.88
EC:1.21.4.1	D-proline reductase (dithiol)	886.5	900.95	1606.65	2849.35	3347.35	925.3	1028.5	1267.25	1178.4	989	713.5	1944.9	1354.75	2892.4	3989.65	5195.5	1613.85	2003.6	1258.6	1518.9	351.25	261.1	489.35	1185.1	1109.25	2993	1665.9	358.25	1638.5
EC:2.4.1.7	Sucrose phosphorylase	1244.14	980.05	1080.6	1576.65	1105.7	7990.09	1336.45	1088.7	2491.4	339.5	1095.3	5410.34	1663.25	920.9	1811.25	1250.65	936.7	2153.4	991.94	1094.4	279.9	2384.63	589.4	2021.7	902.9	1556.1	918.4	617.9	1636.87
EC:1.1.1.335	UDP-N-acetyl-2-amino-2-deoxyglucuronate dehydrogenase	1202.99	2231.33	1363.83	2075.5	4071.33	1043.86	1700.99	778.67	681.07	653	1524.66	795.17	2254.84	1980.34	3521.67	1633.67	1900.57	1794	1929.33	1720.33	792.66	353.33	1714.32	806.67	1697.34	1419.16	1730.26	2459.67	1636.81
EC:3.1.2.12	S-formylglutathione hydrolase	1915.53	1269.02	1325.16	2232.83	2217.16	7573.38	1421.78	850.54	1447.27	401	1269.19	1019.67	1667.72	1390.5	4051.25	1815.72	1426.74	1213.16	1613.36	1328.12	415.65	1800.85	745.57	930.94	968.79	769.25	1727.37	983.96	1635.41
EC:1.1.5.4	Malate dehydrogenase (quinone)	1037.03	1355.72	925.14	1262.35	1755.81	6117.58	794.67	767.75	1054.75	343.08	1409.47	3876.55	1247.39	823.02	1538.59	2892	804.37	952.83	834.89	711.8	211.75	2352.82	833	7248.92	599.98	597.48	2698	714.06	1634.31
EC:5.4.3.3	Beta-lysine 5,6-aminomutase	2167.98	941.32	2318.32	2936.32	3139.64	1668.64	873.3	2442.66	2054.36	605	719.32	1008.34	1982	1467.02	5680.32	1248.32	1957.66	2325.32	1021.64	1217.68	318.32	336.32	1062.62	1083.34	1005.66	2444.32	1126.64	569.32	1632.92
EC:3.1.11.1	Exodeoxyribonuclease I	1473.2	1545.56	1210.98	2235.43	1942.22	7233.66	1701.43	618.84	905.17	655.33	1626.89	1018.88	1346.97	1217.85	1726	1834.17	1747.88	1291.42	2129.06	1753.47	751.83	1461.73	1527.09	740.01	1669.56	937.15	1158.67	2215.06	1631.27
EC:2.4.1.8	Maltose phosphorylase	3632.33	986.66	634.2	1867.69	2470.02	4858.88	1033.74	853.99	900.89	1065.95	1094.73	811.24	1023.64	1103.16	3516.83	971.17	3646.58	2278.65	972.63	866.06	722.25	2274.4	1230.07	498.53	562.28	1186.44	3458.71	940.11	1623.64
EC:4.1.1.33	Diphosphomevalonate decarboxylase	3180.66	1253.21	880.38	1480.75	2330.79	6871.01	851.85	438.85	668.72	1005.62	995.86	621.27	1208.88	1581.06	2728.74	1207.39	3385.44	1991.71	853.09	765.3	709.82	2868.6	928.79	632.06	792.67	1018.46	2824.27	1199.17	1616.94
EC:1.10.2.2	Quinol--cytochrome-c reductase	983	1137.83	710.58	833.09	1858.95	7665.8	874.53	652.41	818.03	463.83	1143.33	3695.08	1098.92	542.5	2954.75	2590.45	563.1	852.33	615.25	637.25	407.5	2773.67	659.75	7067.53	330.25	384.25	2321.63	557.5	1614.04
EC:1.11.1.10	Chloride peroxidase	664.12	442.05	594.5	3246.12	2660.53	3817.37	953.37	621	783.05	623.17	882.38	1384.2	870.25	820.25	3681.42	1475.65	2450.19	2516.37	1590.62	1133.83	412.92	7458.5	531.08	1132.9	959	1727.92	1049.04	681.04	1612.96
EC:2.4.1.315	Diglucosyl diacylglycerol synthase (1,6-linking)	1033.98	620.55	945.93	3657.65	1875.78	2307.35	1298.09	1415.88	1603.51	448.93	1522.45	3281.28	1392.33	1924.91	2870.08	998.95	1679.98	1174.18	1322.31	2565.27	580.28	2525.75	694.44	1787.18	1207.26	1484.55	1079.47	1033.65	1583.28
EC:4.4.1.15	D-cysteine desulfhydrase	1751.39	757.16	1092.16	2753.22	3625.43	4609.56	1080.93	3588.07	1890.02	284	843.66	931.64	1675.27	1307.49	2313.22	3490.18	706.92	916.48	1329.37	1423.52	179.25	761.14	1823.48	847.7	806.16	799.86	2050.32	574.48	1579
EC:3.5.3.12	Agmatine deiminase	1330.64	575.3	1249.22	1610.94	1000.06	5619.03	729.34	931.17	957.58	539	1303.65	3952.07	900.93	656.78	2083.35	2959.74	624.33	770.43	748.92	773.71	331.33	1379.76	393.25	7327.01	548.56	916.45	2071.83	1800.31	1574.45
EC:1.1.1.18	Inositol 2-dehydrogenase	1573.1	533.07	702.89	2109.1	2392.22	9193.1	1030.36	1044.77	1033.1	409.98	811.34	966.11	989.99	775.35	2204.21	2605.77	2046.41	1573.74	1303.37	2021.76	478.75	1675.56	1599.28	989.16	675.42	654.33	2077.09	468.76	1569.22
EC:1.1.1.369	D-chiro-inositol 1-dehydrogenase	1573.1	533.07	702.89	2109.1	2392.22	9193.1	1030.36	1044.77	1033.1	409.98	811.34	966.11	989.99	775.35	2204.21	2605.77	2046.41	1573.74	1303.37	2021.76	478.75	1675.56	1599.28	989.16	675.42	654.33	2077.09	468.76	1569.22
EC:6.1.1.13	D-alanine--poly(phosphoribitol) ligase	964.24	907.84	856.02	1431.86	941.36	11384	928.01	452.22	662.76	725.74	1347.32	756.36	700.33	988.46	1639.29	1159.64	941.08	817.39	630.54	694.66	615.64	5366.38	657.28	697.8	995.44	872.28	1563.06	4214.62	1568.27
EC:2.7.7.75	Molybdopterin adenylyltransferase	1004.95	1350.39	899.64	1269.6	2009.75	4876.36	813.71	456.75	807.58	367.66	1425.72	3832.54	1245.39	795.85	1707	2924.7	770.44	619.59	860.56	717.3	278.33	2334.15	752.09	7219.04	579.65	469.15	2365.5	726.06	1552.84
EC:2.1.1.266	23S rRNA (adenine(2030)-N(6))-methyltransferase	2004.35	979.56	1037.23	1820.68	1562.02	8258.46	1261.23	747.94	1188.97	433.58	978.54	885.03	1377.72	1243.1	4046.68	1906.97	1196.13	1049.67	1427.91	1297.22	458.83	2071.48	1012.62	802.51	833.84	645	1993.32	812.01	1547.59
EC:1.3.1.34	2,4-dienoyl-CoA reductase (NADPH)	1709.64	1239.33	1436.17	2557.9	1795.87	6354.42	1133.53	845.84	1737.37	262.5	1192.33	1831.47	1695.87	1460.07	2776.57	1815.87	1382.64	1186.66	1484.31	1152.33	195	1261.9	816.5	1299.2	982.33	822.7	1512.97	915.33	1530.59
EC:1.3.5.3	Protoporphyrinogen IX dehydrogenase (menaquinone)	1712.87	1556.56	1200.98	2281.43	1916.55	4633.66	1669.26	610.34	830.67	606.33	1616.39	998.38	1306.47	1219.35	1751.83	2163.67	1731.88	1262.92	2112.56	1757.47	692.83	840.73	1616.59	680.01	1693.06	895.65	1122.17	2183.56	1523.72
EC:1.3.1.1	Dihydrouracil dehydrogenase (NAD(+))	2032.5	1183.33	1510.33	2647.76	2282.49	2339.86	1206.19	1856.66	2160.01	272.4	1217.03	1918.5	1774.36	1170.17	2477.26	2336.69	1149.26	1020.99	1457.79	1355.31	210	1101.73	1478.49	1646.2	1110.33	925.33	1949.16	807.99	1521.36
EC:6.3.2.3	Glutathione synthase	1616.53	1061.55	1103.39	1765.09	1775.25	9907.54	1209.37	707	1169.38	396.5	948.72	826.47	1471.88	1129.27	3957.41	1686.61	1160.8	1024.25	1270.05	1083.73	392.75	1898.81	600.66	770.37	738.22	589.98	1540.63	748.88	1519.68
EC:1.1.1.88	Hydroxymethylglutaryl-CoA reductase	1464.66	1080.71	1528.88	1923.25	1876.79	8161.61	867.35	957.85	980.92	739.62	1047.36	846.27	1255.88	1444.56	2334.24	1371.89	785.64	1156.71	870.09	906.8	544.82	2992.6	608.79	831.06	952.67	1388.46	2548.07	1068.17	1519.13
EC:5.4.99.26	tRNA pseudouridine(65) synthase	1403.45	1491.39	1147.81	2144.59	1996.71	5354.92	1671.5	580.75	837.13	664.33	1612.05	961.88	1260.38	1150.02	1623.33	1772.16	1729.24	1236.74	2090.05	1722.98	757.83	1215.31	1479.58	683.01	1631.14	895.81	1188.63	2185.05	1517.42
EC:1.3.3.3	Coproporphyrinogen oxidase	1446.53	1111.22	1153.06	1862.93	1595.26	10604.4	1023.21	695.34	1202.87	379.5	949.22	864.47	1534.22	1194.6	3153.42	1778.62	1197.64	944.09	1269.56	1003.22	310.75	2201.98	623.17	799.54	760.23	603.98	1499.97	683.06	1515.93
EC:4.1.2.20	2-dehydro-3-deoxyglucarate aldolase	1572.89	822.47	1423.89	3465.93	3308.59	2412.24	1081.13	3737.42	2471.75	518	817.39	1071.24	1967.22	1294.1	2612.84	2676.95	811.6	1284.6	902.25	979.97	248.5	552.97	554.42	1126.04	842.14	1135.65	1985.34	619.06	1510.59
EC:4.4.1.11	Methionine gamma-lyase	1443.62	1509.88	1513.83	2273.79	2997.58	2273.42	1209.66	523.5	1136.46	450	1269.21	1506.03	2196.08	2254.33	3726.26	2086.62	814.45	1212.03	1113.2	1101.17	386.5	752.5	866.25	1335.87	1033.58	1138.08	2773.04	1275.37	1506.15
EC:1.14.14.5	Alkanesulfonate monooxygenase	1462.53	972.64	1035.3	1819.42	1246.66	11253.9	944.6	650.33	1163.42	228	900.56	779.54	1440	1214.75	3361.65	1902.35	1756.28	888.33	1251.56	1006.55	134.5	2030.87	582	781.18	750.14	564.35	1011.75	668.05	1492.9
EC:2.5.1.32	15-cis-phytoene synthase	1606.47	683.67	811.49	1321.47	1575.05	11360.4	1231.39	532.5	899.49	475.83	684.33	529.79	1174.83	776.66	5476.15	1527.73	1231.95	821.83	967.8	966.99	499.83	2250.25	409.66	561.05	402.99	358.99	1691.17	508.15	1476.35
EC:4.2.1.55	3-hydroxybutyryl-CoA dehydratase	2563.75	673.5	2310.5	2918.5	2331.5	4511	942.75	2090.25	1871.75	886	759.5	1081.5	1136.25	621.5	3607.5	1342.5	797	1359.5	1024.5	1293	498.5	891.25	422	843.5	734.25	1795.5	1225	421	1462.62
EC:1.1.1.130	3-dehydro-L-gulonate 2-dehydrogenase	871.87	617.67	828.44	1507.2	4123.03	1809.26	1330.6	2570.14	2733.97	531.43	769.4	619.49	4843.67	1333.47	1085.67	731.97	864.68	914.09	1276.37	1821.53	821.53	1708.3	370.54	535.71	1125.41	4129.47	545.37	387.67	1457.43
EC:6.1.1.24	Glutamate--tRNA(Gln) ligase	677.15	674.88	682.38	1739.43	1658.8	7031.02	1095.36	2172.77	1411.29	552.95	934.53	707.68	1123.64	760.67	1830.25	1264.1	1497.81	1453.6	775.17	1466.7	589.57	3112.22	1498.96	710.67	629.62	1572.3	2168.02	1002.46	1456.93
EC:3.5.3.1	Arginase	2200.89	1209.76	1398.05	2269.48	2665.86	3793.51	929.13	1714.17	1348.49	550.42	795.92	869.78	1155.5	702.86	3152.93	2696.92	661.72	1067.88	1232.97	1383.53	366.25	1657.97	2077.59	563.66	623.98	938.9	2147.5	492.76	1452.44
EC:1.1.99.1	Choline dehydrogenase	1603.78	1086.47	1152.97	2047.09	1704.48	8010.61	1112.27	698.41	1312.96	326.25	992.72	787.64	1467.96	1240.35	3525.07	2130.59	1312.76	937.67	1351.63	1100.65	274.25	1643.31	583.07	822.35	786.55	579.81	1378.46	685.13	1451.97
EC:1.2.1.18	Malonate-semialdehyde dehydrogenase (acetylating)	1309.45	705.23	749.39	1268.24	1690.78	13670.4	979.14	475.33	827.38	474.83	613.15	505.38	1061.29	790.19	3940.16	1551.55	982.86	728.32	899.38	871.8	430	2358.32	412.32	568.49	444.3	346.81	1541.03	445.13	1451.45
EC:1.2.1.27	Methylmalonate-semialdehyde dehydrogenase (CoA acylating)	1309.45	705.23	749.39	1268.24	1690.78	13670.4	979.14	475.33	827.38	474.83	613.15	505.38	1061.29	790.19	3940.16	1551.55	982.86	728.32	899.38	871.8	430	2358.32	412.32	568.49	444.3	346.81	1541.03	445.13	1451.45
EC:3.2.1.65	Levanase	317.35	117.97	86.9	2570.18	1336.3	361.15	204.18	86.8	148.1	159.65	115.12	205.1	746.93	198.1	544.3	473.28	8315.88	10867	3515.35	4591.63	161.55	2845.27	381.98	934.9	292.15	202.05	625.78	153.25	1448.51
EC:2.7.1.100	S-methyl-5-thioribose kinase	1108.11	357.46	1105.31	1853.34	4002.31	1300.16	1163.26	2971.67	2796.83	740	605.64	627.63	4691.89	1125.19	1197.34	715.84	670.54	931.09	1030.14	1690.63	870.5	1461.23	247.84	543.51	957.98	4510.49	539.83	167.97	1427.99
EC:1.2.1.8	Betaine-aldehyde dehydrogenase	1544.28	1038.15	1081.39	2038.42	1656.79	8660.21	1002.32	586.75	1178.85	251.25	932.4	709.88	1367.04	1199.93	3539.83	2206.14	1302.09	852.17	1300.64	1017.38	195.5	1441.24	548.49	770.97	763.89	546.98	1491.39	645.96	1423.94
EC:1.1.1.381	3-hydroxy acid dehydrogenase	909.45	1284.89	842.81	1176.09	1702.16	3207.37	749.87	690.25	946.38	261.83	1353.72	3796.38	1104.88	720.77	1374.66	2783.36	731.14	845.91	783.3	655.98	172.08	1753.31	766.08	7164.71	560.39	537.48	1910.63	688.55	1409.8
EC:3.6.1.45	UDP-sugar diphosphatase	894.2	1290.89	831.31	1161.77	1940.72	3212.16	757.26	681	935	263.16	1355.22	3789.21	1104.14	686.35	1297	2708.67	723.38	836.25	772.56	659.47	176.83	1799.9	762.09	7140.84	558.06	535.15	1836	688.06	1407.02
EC:2.7.7.53	ATP adenylyltransferase	862.25	529.75	908.24	2046.99	2384.65	4636.33	874.15	4767.41	2390.92	280.75	480	651.49	2174.57	1300.45	2464.5	2353.6	634.18	1361.04	506.57	563.59	149	663.2	303.57	843.28	505.86	1753.33	2311.66	376.27	1395.63
EC:1.11.1.21	Catalase peroxidase	1302.53	969.47	1030.14	1727.6	1318.26	10681.5	890.04	609.17	1026.87	371.5	819.72	717.88	1253.72	1045.6	2810.09	1534.87	1185.81	762.17	1052.81	860.97	290.5	2272.73	593.84	712.62	659.4	595.48	827.22	587.64	1375.36
EC:1.2.7.4	Carbon-monoxide dehydrogenase (ferredoxin)	508.82	440.63	937.35	2403.32	3123.45	1005.85	1271.6	3152.55	1773.68	620.1	842.78	1073.87	1628	1733.95	4050.75	964.07	855.52	972.57	1757.07	1363.2	528.7	1120.2	554.45	1416.47	933.3	1323.05	980.07	798.27	1361.92
EC:2.4.1.12	Cellulose synthase (UDP-forming)	1331.67	1429.06	1100.56	1988.09	1803.01	3105.32	1593.54	528.34	728.92	579	1524.73	909.11	1180.88	1127.85	1443.92	1723.28	1602.6	1146.92	2001.45	1662.88	668	561.42	1449	652.87	1560.81	850.65	1487.33	2119.89	1352.18
EC:4.2.1.96	4a-hydroxytetrahydrobiopterin dehydratase	1313.5	665.25	761.74	1358.33	1393.1	11740	957.43	484.57	836.07	430.25	573.58	507.4	1137.99	815.92	4273.43	1423.85	990.78	714.65	841.31	787.18	414.5	2205.5	422.73	532.36	394.66	385.16	985.02	417.15	1348.69
EC:3.5.2.14	N-methylhydantoinase (ATP-hydrolyzing)	1694.5	1052.34	958.66	2116.66	841.86	5950.2	991.02	420.84	1179.66	96	637.34	533.5	1520.82	1285.66	5793.84	2731.86	1383.72	763.82	1345	1065.66	87	792.84	377.5	741.19	555.5	358	2050.66	412.49	1347.79
EC:4.2.1.18	Methylglutaconyl-CoA hydratase	1283	943.5	867.66	1400.5	2219.61	7496.05	1057.86	421.5	717.61	541	801.33	589.16	1469.33	1509.58	4149.84	1404.53	729.59	983	1003.08	878.5	541.75	1609.5	540.33	647.2	640.75	682.33	1614.47	719.5	1337.93
EC:1.14.11.17	Taurine dioxygenase	1109.78	775.84	863.75	1460.06	1010.15	12630.6	745.31	501.5	976.75	244	682.84	717.36	1101.61	1060.4	2409.98	1256.31	1192.66	821.16	1131.53	728.91	170	2376.25	439.24	591.37	582.58	476.2	760.16	525.97	1333.65
EC:6.5.1.6	DNA ligase (ATP or NAD(+))	761.92	445.5	504.91	802.5	451.93	7679.19	428.52	278.9	552.67	353.66	967.66	3582.9	707.83	510.87	1982.91	2693.47	688.26	396.62	565.07	502.76	259.83	1843.7	295.07	7062.4	303.2	248.33	1783.66	249.19	1317.98
EC:6.5.1.7	DNA ligase (ATP, ADP or GTP)	761.92	445.5	504.91	802.5	451.93	7679.19	428.52	278.9	552.67	353.66	967.66	3582.9	707.83	510.87	1982.91	2693.47	688.26	396.62	565.07	502.76	259.83	1843.7	295.07	7062.4	303.2	248.33	1783.66	249.19	1317.98
EC:4.1.3.1	Isocitrate lyase	1154.28	871.97	914.72	1518.25	1075.08	10779.3	828.78	592.67	974.71	274.25	800.14	710.97	1219.04	986.35	2195.58	1393.86	987.46	810.41	1009.8	796.64	239.75	1994.65	539.66	673.54	666.72	507.98	1423.54	606.05	1305.22
EC:6.6.1.1	Magnesium chelatase	1925.23	671.5	1962.91	2363.52	1529.86	6571.46	638.52	1536.66	1523.32	615	614.74	954.15	1009.33	643.65	2748.35	1308.03	963.55	1111.41	892.15	935.66	304	1116.25	371.57	696.77	544.42	1424.33	1057.24	259.41	1296.18
EC:2.4.1.64	Alpha,alpha-trehalose phosphorylase	698.5	389.17	561	1345.83	1552	1777.67	796.83	727	1792.5	537	354.67	664.83	1292.33	6034	2249	1789.33	766.83	3064.83	429	339.83	187	1151.67	821.83	527.33	2029.5	1196	2456.33	639.33	1291.83
EC:2.7.1.16	Ribulokinase	1161.03	877.39	888.68	2043.14	2047.42	3884.89	922.01	676.33	1099.4	378.12	1185.3	1059.47	977.44	985.35	1953.02	1035.5	2414.12	1789.08	1180.69	1512.54	445.25	2011.81	752.16	1001.04	886.51	1094.27	775.38	974.01	1286.12
EC:3.1.1.41	Cephalosporin-C deacetylase	1257.4	602.92	1259	1709.58	1034.6	7315.67	670.18	960.6	991.6	567.5	957.07	841.23	718.08	892	1910.85	788.18	1135.73	846.33	894.1	988.83	385.5	2842.67	446.53	936.8	817.2	1251.6	791.43	2102.2	1282.69
EC:1.1.2.3	L-lactate dehydrogenase (cytochrome)	1186.56	839.09	902.09	1478.73	1279.58	9370.17	788.83	580.59	945.77	352.58	782.67	691.46	1192.95	982.07	2348.9	1441.75	916.81	779.57	1042.81	838.91	273.08	1913.4	521.25	657.76	626.75	498.87	1959.9	566.42	1277.12
EC:4.2.1.32	L(+)-tartrate dehydratase	2012.28	1128.28	1767.28	2521.56	1863.28	2844.42	990.86	1263	1580.5	346.5	1096.78	1070	1345.2	1094.56	2319.86	1473	1136	1153.36	1371	1183.78	219	505	641.5	869	933.28	1253.06	1021	755.78	1277.11
EC:3.2.1.70	Glucan 1,6-alpha-glucosidase	386.06	279.38	558.63	890.36	3428.09	3462.99	1084.48	2296.3	2303.83	603.7	489.76	322.52	4416.58	994.49	555.06	267.25	537.53	618.1	771.37	1356.45	913.97	2305.13	189.46	392.09	915.53	3965.03	693.13	167.06	1255.87
EC:3.7.1.20	3-fumarylpyruvate hydrolase	1195.25	1086	793.25	1434.5	1810.7	3940.45	1573.2	375.25	455.75	739	1235	665.25	888.5	782.75	2496.25	1290.95	1308.9	1065.5	1719.5	1517.75	890.25	1095	1239.25	417.2	1266.25	620.5	1319	1922	1255.11
EC:2.1.1.178	16S rRNA (cytosine(1407)-C(5))-methyltransferase	939.28	680.47	973.81	2160.68	2564.81	2041.83	843.43	4772.34	2464.17	213.5	642.64	707.47	2042.72	1156.35	1838.17	1720.17	631.04	1361.76	671.31	647.47	115.5	506.4	402.34	765.34	607.81	1574.65	1440.17	510.31	1249.85
EC:2.8.3.16	Formyl-CoA transferase	1359.28	909.12	1020.11	1822.72	1030.11	7238.52	946.35	586.17	1086.53	380.5	860.62	729	1110.69	1070.39	3049.03	1550.16	947.19	808.85	1125.5	890.94	340.5	1567.34	533.83	752.83	655.78	513.56	1326.46	606.61	1243.52
EC:1.7.7.1	Ferredoxin--nitrite reductase	797.11	998.42	1033.93	1491.54	1548.86	3956.02	894.75	1579.96	1257.13	246.68	935.82	988.74	1184.16	626.47	2430.01	1652.54	1037.08	2497.51	842.45	935.62	199.12	916.21	539.78	1042.54	1483.48	1321.64	1349.03	919.24	1239.49
EC:4.2.2.5	Chondroitin AC lyase	1599.38	283.5	363	2381.38	6491.62	2642.12	421.12	1256	641.75	256.12	319	360.25	634.25	442	3593.88	1998.88	411	635.5	934	1422.38	234	598.5	3379.5	234.62	400	225.12	2361	181.25	1239.33
EC:5.3.3.14	Trans-2-decenoyl-[acyl-carrier-protein] isomerase	1175.53	857.78	926.58	1520.58	1336.75	9403.63	841.05	591.54	985.24	282.5	780.69	666.91	1150.22	935.75	2149.92	1397.15	902.58	719.32	1025.36	841.7	241.4	2074.6	530.82	665.04	663.96	542.09	774.74	615.63	1235.68
EC:1.5.1.34	6,7-dihydropteridine reductase	1209.89	1369	1026	1867.33	1735.25	1858.37	1496.75	473.25	657	535	1453.67	919.14	1138.75	1088.75	1341.16	1492.33	1604.5	1199	1977.39	1576	650.58	468.01	1385.33	565.5	1492.66	796	990	2060	1229.52
EC:2.8.2.22	Aryl-sulfate sulfotransferase	1435.83	637.83	629.5	2490	6244.67	1683.83	563.5	850.5	889.12	262.67	582.66	526.5	809.84	791.5	3706.5	1393.17	760.66	924	972.67	1238.67	243.67	611.5	2180.33	448.5	544.33	485.5	2005.66	498.83	1229
EC:2.8.3.12	Glutaconate CoA-transferase	1158	504	582.66	2204.5	1201.66	6185.17	1078.16	1169.34	1536.66	446	505.5	861.33	1076.66	817.66	2521.84	2324.5	769.66	948.66	582	717.5	296	1198	347.34	1305.83	739	756	2126.5	272.33	1222.59
EC:3.1.3.71	2-phosphosulfolactate phosphatase	2984	694.88	673.91	1698.33	2482.53	3330.87	1418.2	480.5	645.29	757.12	586.88	575.03	674.08	719.78	2393.97	679.7	3613.31	1675.84	792.95	1216.71	660.5	1148.95	811.25	746.27	291.87	893.62	1031.62	424.9	1217.96
EC:3.5.1.118	Gamma-glutamyl hercynylcysteine S-oxide hydrolase	1103.7	794.89	848.64	1456.08	1256.85	9744.5	776.64	521.16	963.34	268.33	756.22	690.21	1101.12	948.44	1968.15	1353.38	918.73	758.23	1027.79	776.82	223.08	1828.06	496.73	631.4	625.3	506.81	880.42	563.03	1206.72
EC:2.4.99.18	Dolichyl-diphosphooligosaccharide--protein glycotransferase	240.5	203	461.5	1261.5	1749.5	478.5	345	4358	1925.5	226.5	761.5	3417.5	1482	682	1000.5	2465.5	140.5	771.5	148.5	216	122.5	499	137	6964	263	1229	2002.5	177	1204.61
EC:5.1.1.18	Serine racemase	1164.49	1079.17	1736.17	2250.66	2675.99	622.34	1100.15	1099.33	1141.16	456.83	777.67	864.66	799.16	575.51	3212.01	721.99	1048.99	1682.66	911	1056.5	276.67	252.32	670.33	1257.84	1839.17	1490.18	1174.49	1399.15	1190.59
EC:5.4.99.20	23S rRNA pseudouridine(2457) synthase	1320.2	818.56	853.23	1442.93	1570.42	7271.04	1026.71	582.17	979.37	324.33	812.39	701.46	1194.22	959.6	2988.75	1238.45	1003.48	889.25	1034.89	881.39	296.91	1315.81	487	607.21	625.05	512.98	943.14	649.56	1190.37
EC:1.4.1.2	Glutamate dehydrogenase	1006	526.84	545.75	871.99	992.95	10043	795.61	2077.25	1363.2	270	427.34	363.83	1232.33	526.92	2913.42	940.28	755.76	1065.74	588.83	592.49	241.25	1631.84	272.91	360.28	320	1056	1204.71	341.58	1190.29
EC:2.7.1.20	Adenosine kinase	574.95	380.5	827.6	1839.7	2205.4	4463.47	723.05	2915.05	1461.55	316.1	644.9	685.83	1360.25	1183.3	2279	1494.5	568.4	714.6	627.7	697.7	247.7	1002.05	309.7	978.23	585.49	766.8	1732.2	1715.83	1189.34
EC:1.1.1.17	Mannitol-1-phosphate 5-dehydrogenase	993.82	1070.86	1008.23	1850.63	876.52	5085.51	643.46	556.29	1225.1	301.33	978.74	1443.85	994.97	924.82	1967.57	1012.52	841.88	712.45	801.16	686.1	245.98	2676.37	849.92	1033.68	800.96	727	1372.34	887.58	1163.2
EC:6.2.1.17	Propionate--CoA ligase	1255.75	1423.5	962	1294.5	2303.7	4620.8	1073.95	758.25	1096.45	330	824	604.5	1306.25	779	3182	1027.2	795.6	1020	915.5	847.5	338.5	1959.08	761	499.2	518.75	506	708.8	731.5	1158.69
EC:1.4.1.11	L-erythro-3,5-diaminohexanoate dehydrogenase	1790.99	622.66	1932.16	2324.16	2121.82	1164.32	587.65	1890.33	1562.18	547.5	535.66	847.17	1244	863.51	3433.16	915.16	1178.83	1563.66	748.82	909.84	266.16	209.16	625.31	757.67	688.83	1843.16	872.32	341.66	1156.71
EC:6.5.1.4	RNA 3'-terminal-phosphate cyclase (ATP)	1107.25	1288.33	958.16	1771.16	1663.07	2120.51	1452.74	415.74	599.04	508	1401.83	804.16	988.91	933.42	1193.83	1337.82	1468.02	1055.33	1847.07	1495.51	642.25	309.58	1346.82	513	1423.66	737.33	916.63	2005.49	1153.74
EC:1.14.11.47	50S ribosomal protein L16 3-hydroxylase	1114.84	792.03	822.54	1399.61	1281.73	7975.75	761.81	548.68	926.04	297.33	764.53	682.96	1133.94	948.55	1862.75	1323.79	950.52	750.68	985.73	753.19	235.08	1591.45	508.01	638.55	645.2	521.8	1280.14	591.87	1146.04
EC:2.6.1.21	D-amino-acid transaminase	1216.1	515.27	615.4	1478.76	1371.72	5892.8	1064.35	818.07	1105.47	461.78	501.01	604.23	1173.09	650.38	3281.36	1592.51	701.75	979.01	599.96	763	399.25	1249.99	338.4	820.2	525.14	524.34	2501.87	341.06	1145.94
EC:2.7.1.36	Mevalonate kinase	759.66	929.21	758.38	1067.75	1339.79	6839.01	706.85	289.85	445.72	491.62	871.86	507.27	1006.88	1321.06	1729.74	1080.39	823.44	758.71	625.09	609.3	437.82	2763.6	513.79	612.06	767.67	768.46	2189.27	1009.17	1143.69
EC:1.8.99.3	Hydrogensulfite reductase	457	322	899	2586	3711	656	640	5382	2246	226	306	691	1927	1289.4	1864	2110.4	190.4	868.6	238	392	120	264.4	187	843.4	362.4	908	1969	262.4	1139.94
EC:1.8.99.5	Dissimilatory sulfite reductase	457	322	899	2586	3711	656	640	5382	2246	226	306	691	1927	1289.4	1864	2110.4	190.4	868.6	238	392	120	264.4	187	843.4	362.4	908	1969	262.4	1139.94
EC:1.12.2.1	Cytochrome-c3 hydrogenase	446	314	889	2580	3706	656	630	5380	2240	224	300	688	1917	1285	1804	2092	186	861	224	390	120	264	184	836	360	906	1965	258	1132.32
EC:5.3.1.27	6-phospho-3-hexuloisomerase	902.75	1087.89	1061.23	1882.6	2121.73	1644.85	1195.33	718.23	872.7	271.49	879.9	786.49	1100.03	1200.41	2646.36	1795.58	1156.59	1225.15	1070.1	1090.8	203.5	724.16	621.57	844	1403.72	1085.24	1037.5	1055.74	1131.63
EC:1.3.8.6	Glutaryl-CoA dehydrogenase (ETF)	1116	541.26	611.58	1124.98	1245.94	9035.38	807.59	390.66	742.96	369.25	524.84	398.83	926.98	654.17	3614.16	1155.76	861.58	606.39	750.99	697.58	370.75	1680.26	343.39	462.45	326.84	345.66	1467.78	336.24	1125.37
EC:5.4.99.1	Methylaspartate mutase	660	532	561	3693	6022	665	457	324	564	2215	489	399	573	541	924	583	501	390	847	768	4424	2973	349	353	437	438	389	412	1124.39
EC:2.1.1.186	23S rRNA (cytidine(2498)-2'-O)-methyltransferase	985.95	699.56	940.31	2222.43	2460.05	3754.66	689.51	2952.76	1708.25	168.33	666.39	708.38	1412.05	950.68	2013.17	1390.67	742.71	793.25	795.06	670.97	110.33	841.48	419.26	662.51	566.31	519.15	1123.17	505.56	1124.03
EC:4.4.1.24	(2R)-sulfolactate sulfo-lyase	442	302	878	2560	3692	544	632	5376	2238	224	298	682	1906	1284	1814	2094	182	856	218	376	120	240	184	834	362	910	1962	260	1123.93
EC:4.2.1.113	o-succinylbenzoate synthase	1103.09	844.45	855.16	1479.59	1065.64	8361.76	762.69	510.33	903.07	199.7	788.11	567.95	1042.63	881.22	2126.96	1383.25	804.8	643.58	931.1	787.1	143.41	1275.39	500.41	583.47	628.72	471.22	1223.06	567.24	1122.68
EC:2.7.1.58	2-dehydro-3-deoxygalactonokinase	1422.14	1056.83	1119.42	1913.5	1492.12	3634.82	981.45	675.84	1165.42	236	1040.5	767.22	1298.92	1100.17	2292.09	1517.62	1059.24	811.33	1227.56	1019.08	177	847.35	645.09	796.54	832.92	655.67	860.17	776.67	1122.24
EC:4.1.3.30	Methylisocitrate lyase	1011.5	1357.67	911.91	1212.5	1726.78	6245.3	788.11	741.91	1040.53	209.5	757.42	667.49	1253.58	802.75	1946	947.86	816.76	983.25	844.58	624.33	173.25	2094.67	760.24	521.95	510.41	516	1246.55	656.25	1120.32
EC:2.4.1.291	4-alpha-N-acetylgalactosaminyltransferase	103.83	47.83	37.5	74	37.67	501.83	50.5	33.66	71.49	234.33	1275.66	6544.5	114.34	113.5	318.16	3921.67	105.66	75	134.67	118.67	152.17	765.84	97.33	13432.5	107.33	106	2662.66	81.33	1118.56
EC:3.5.4.1	Cytosine deaminase	1201.28	863.81	856.84	1565.14	1294.53	6809.26	811.54	539.16	939.56	256.12	769.3	606.89	1080.6	1003.01	2236.35	1508.78	1105.01	678.33	992.27	841.96	192.5	1091.39	523.99	646.65	680	503.1	1123.46	589.09	1118.21
EC:1.13.11.27	4-hydroxyphenylpyruvate dioxygenase	837.53	533.64	599.55	975.27	887.81	11120	572.18	378.99	673.29	355	441.22	483.13	917.34	695.7	2303.76	1120.75	891.55	588.67	720.21	558.48	270.25	2218.18	324.23	464.35	355.97	286.94	1181.71	305.88	1109.34
EC:4.1.2.21	2-dehydro-3-deoxy-6-phosphogalactonate aldolase	1368.14	1039.83	1085.42	1850.5	1912.12	3601.82	992.45	656.84	1123.42	255	1048.5	760.22	1273.92	1072.17	2110.09	1430.62	1022.24	783.33	1201.56	1015.08	201	817.35	622.09	755.54	813.92	643.67	834.17	755.67	1108.81
EC:4.2.1.42	Galactarate dehydratase	1705.39	791.47	1774.81	2051.68	1507.56	3278.79	740.68	1208.09	1316.67	438	780.14	966.33	1020.47	806.1	2037.67	1133.17	893.54	1080.26	1014.92	951.47	257.25	643.72	465.34	748.84	670.81	1319.65	887.17	472.31	1105.8
EC:6.2.1.20	Long-chain-fatty-acid--[acyl-carrier-protein] ligase	1269.45	1336.22	936.22	1334.43	2337.97	3657.66	1070.09	776.08	1054.5	278.33	864.06	608.29	1237.81	746.02	2773.59	1114.91	835.37	1003.76	897.97	851.22	275.33	1686.56	769.34	517.34	566.05	549.98	721	793.06	1102.24
EC:3.5.5.1	Nitrilase	846.39	1013.72	656.64	1231.12	1175.09	4338.51	1247.13	556.66	538.78	636.83	1084.97	656.58	772.27	724.03	922.35	1104.7	1238.93	1183.43	1536.58	1257.06	723.5	912.17	1251.08	335.53	1206.72	687.28	1235.3	1784.64	1102.07
EC:3.2.1.28	Alpha,alpha-trehalase	1342.78	993.5	1013.25	1779	1600.75	2838.08	964.25	664	1097.75	188	1006.5	798.53	1188.75	1079.5	2068.25	1423.75	1478.5	1524.5	1232.03	950.75	156	880.11	601.25	877.5	783.25	698.5	810.5	767	1100.23
EC:1.1.2.4	D-lactate dehydrogenase (cytochrome)	834.25	389.5	696.58	1710.83	2611.78	3753.3	809.03	2887.92	1419.03	349.5	399.5	498.25	1375.83	899.83	3169.42	1552.12	358.43	743.83	471.75	603.58	327.5	961.5	226.42	607.53	325	566.5	1838.13	308.83	1096.27
EC:1.17.1.1	CDP-4-dehydro-6-deoxyglucose reductase	808.25	1034	706.83	1273.5	1193.4	4447.4	1230.15	292.25	343.75	626	1095	618	756.25	694.5	958.5	1108.4	1207.3	880	1513.5	1234.5	723	1169.75	1211	354.9	1181.75	575	1591	1775	1092.96
EC:4.2.1.40	Glucarate dehydratase	1554.39	803.97	1452.31	1913.68	1611.26	4135.66	761.38	1042.59	1211.67	408	747.14	817.66	1013.47	820.6	1806.17	1187.37	1309.94	900.76	969.92	930.97	254.25	829.72	500.34	674.04	646.81	983.65	802.67	490.81	1092.19
EC:2.3.1.40	Acyl-[acyl-carrier-protein]--phospholipid O-acyltransferase	1252.45	1328.22	921.72	1311.93	2329.97	3656.66	1061.59	768.58	1049.5	278.33	851.06	595.29	1213.81	734.02	2729.09	1082.41	826.37	996.76	893.47	833.22	272.33	1684.56	765.34	509.34	564.05	543.98	708	788.06	1091.08
EC:3.1.1.1	Carboxylesterase	548.08	362.5	644.41	1609.8	2041.14	3320.39	570.55	4561.17	2126.49	213.83	309.5	452.82	1728.33	895.33	1569.32	1438.4	542.62	1148.48	295.16	351.31	140.5	555.5	208.16	526.39	341.33	1356.99	2454.16	236.32	1091.03
EC:2.1.1.173	23S rRNA (guanine(2445)-N(2))-methyltransferase	992.95	768.06	784.98	1417.43	1057.47	7048.51	786.68	487.59	841.37	166.33	889.39	687.38	1027.72	915.1	1748.83	1199.17	885.58	694.92	933.81	735.47	133.08	1001.48	479.92	590.51	663.89	518.65	826.97	2036.56	1082.85
EC:2.1.1.264	23S rRNA (guanine(2069)-N(7))-methyltransferase	992.95	768.06	784.98	1417.43	1057.47	7048.51	786.68	487.59	841.37	166.33	889.39	687.38	1027.72	915.1	1748.83	1199.17	885.58	694.92	933.81	735.47	133.08	1001.48	479.92	590.51	663.89	518.65	826.97	2036.56	1082.85
EC:1.1.1.79	Glyoxylate reductase (NADP(+))	1333.89	771.75	804.5	1406.15	1781.65	4502.19	1019.9	556	894.5	341	823.75	551.89	1049.95	843.4	3071.4	1390.4	855	744	989.89	930	345	1082.73	483.75	594.9	623.75	474.2	1251.5	629.75	1076.67
EC:2.1.1.219	tRNA (adenine(57)-N(1)/adenine(58)-N(1))-methyltransferase	573	318.92	617.25	1570.33	2008.5	4639.17	544.58	4544	2111	195.75	313.17	445.83	1654.83	807.75	1563	1448.58	486.83	1103.08	281.25	337.58	101	484.92	190.58	506.08	311.75	1343	1348.83	211.58	1073.65
EC:2.1.1.220	tRNA (adenine(58)-N(1))-methyltransferase	573	318.92	617.25	1570.33	2008.5	4639.17	544.58	4544	2111	195.75	313.17	445.83	1654.83	807.75	1563	1448.58	486.83	1103.08	281.25	337.58	101	484.92	190.58	506.08	311.75	1343	1348.83	211.58	1073.65
EC:3.6.3.20	Glycerol-3-phosphate-transporting ATPase	1167.42	744.27	790.45	1380.02	1521.81	5807.73	805.55	584.84	843.85	275	741.61	729.8	1024.6	793.47	1927.5	1653.03	744.64	802.01	891.97	808.45	210.5	1159.2	471.17	722.38	577.45	510.63	1462	511.61	1059.39
EC:3.5.3.9	Allantoate deiminase	1028.64	835.97	984.56	1642.68	1763.56	3159.04	789.18	731.34	923.42	268.5	748.14	790.08	1109.97	1211.85	2118.92	1796.42	950.04	952.76	965.92	1013.22	146.5	830.22	482.59	712.84	702.56	989.15	1406.17	509.81	1055.86
EC:2.7.8.6	Undecaprenyl-phosphate galactose phosphotransferase	658.24	1126.92	719.25	1610.68	2098.08	1165.25	1439.25	239.75	242.83	549.08	1249.91	606.74	692.83	742.24	1238.75	1062	1395.75	1075.16	1647.91	1422.58	659.83	353.25	1154.49	329.41	1878.75	642.17	1070.58	2382.33	1051.93
EC:3.2.1.170	Mannosylglycerate hydrolase	247	131.99	240.33	730.67	3680.67	782.66	856	2248	2182.33	456	307	199.33	4294	844.33	854.33	716	384.67	476.67	722.67	1401.33	782	1427.67	227.67	131.67	707	3817	481.33	100	1051.08
EC:3.5.2.17	Hydroxyisourate hydrolase	1038.53	744.72	793.72	1341.69	1438.33	6163.13	716.7	488.66	861.46	254	712.72	636.97	1090.01	898.45	1901.84	1245.77	1089.42	703.75	969.13	737.23	216.5	1444.68	468.15	578.36	571.3	448.11	1172.62	512.21	1044.22
EC:2.1.1.144	Trans-aconitate 2-methyltransferase	1278.14	712.64	785.47	1808.27	1578.63	4339.04	961.25	540.66	908.01	242	756.14	572.33	1016.34	838.45	3079.09	1209.32	1348.49	779.25	933.99	904.48	275.5	1000.5	411.32	543.33	627.47	453.11	734.49	559.96	1042.77
EC:2.1.1.242	16S rRNA (guanine(1516)-N(2))-methyltransferase	961.95	759.06	767.81	1327.93	1217.47	6620.01	766.68	490.59	814.37	163.16	838.89	660.71	1013.22	881.1	1549.83	1121.5	855.08	677.42	914.64	705.97	129.58	1070.48	441.92	540.34	606.39	496.65	777.97	1976.89	1040.99
EC:5.3.3.18	2-(1,2-epoxy-1,2-dihydrophenyl)acetyl-CoA isomerase	913.25	576.33	632.91	1106.06	564.02	9273.05	607.52	341.08	664.79	251	461.83	404.41	904.36	753.32	2885.48	1449.44	786.29	483.15	720.32	610.26	186.75	1588.63	305.24	472.85	339.25	254.53	1159.13	287.14	1035.09
EC:3.4.11.19	D-stereospecific aminopeptidase	312.64	158.47	278.47	730.78	3599.64	1239.54	925.76	2245.51	2214.5	493.5	307.14	205.33	4359.85	869.28	350.44	171.17	384.17	503.09	753.17	1326.47	797	1407.67	105.51	152.34	712.65	3837.95	152.67	64.31	1023.54
EC:3.7.1.2	Fumarylacetoacetase	793.5	527.83	556.91	962.66	852.72	9378.58	531.8	346.33	637.54	388.5	407.16	443.08	881.24	667.75	2357.08	1080.64	872.49	530.65	696.49	503.76	325.75	2200.58	300.24	412.9	310.5	256.16	1057.46	266.49	1019.53
EC:4.1.3.40	Chorismate lyase	996.53	763.89	769.48	1295.6	969.34	6542.71	696.3	513.01	862.62	189.5	692.22	632.55	1048.8	875.43	1749.33	1166.04	860.31	705.59	906.48	665.47	158.58	1389.9	465.75	568.04	594.31	468.32	1194.14	546.56	1010.24
EC:1.1.1.30	3-hydroxybutyrate dehydrogenase	1030.42	471.01	554.75	927.33	1044.29	8053.15	744.46	371.92	609.28	359.33	476.67	372.24	815.5	584.42	3228.59	1158.38	776.8	573.48	661.66	671.08	338.08	1608.67	304.75	425.47	328.25	249.5	1152.47	365	1009.18
EC:2.3.3.5	2-methylcitrate synthase	927.25	1309.92	863.08	1138.5	1699.15	4725.75	733.56	707.58	996.2	171.75	705.17	636.33	1192.58	763	1677.33	835.98	789.5	952.91	787	572.08	148.75	1879.67	727.41	478.15	481.08	495.5	1144.63	637.75	1006.34
EC:4.4.1.25	L-cysteate sulfo-lyase	301.64	137.47	258.31	682.78	3827.31	1025.04	911.43	2235.84	2178.17	477	309.14	211.33	4301.02	845.45	161.77	116.67	380.34	475.26	747.67	1310.97	777.5	1539.17	98.34	128.84	696.31	3825.95	68.17	56.81	1003.06
EC:2.3.1.89	Tetrahydrodipicolinate N-acetyltransferase	589.83	587.92	434.12	1675.85	1587.1	3899.47	684.41	419.24	780.31	335.7	660.15	510.91	609.72	580.91	2149.66	1623.09	729.66	844.82	537.63	700.56	208.75	1946.23	391.15	476.11	1195.44	550.11	1875.79	1246.61	993.973
EC:1.1.1.125	2-deoxy-D-gluconate 3-dehydrogenase	1204.17	865.72	949.89	1707.6	1054.34	3400.82	965.71	619.34	1019.25	228	829.89	684.94	1120.05	965.78	2117.76	1449.12	897.77	721.59	934.78	871.89	162.5	838.58	553.34	1042.54	643.14	566.15	784.34	586.56	992.341
EC:3.6.3.55	Tungstate-importing ATPase	417.75	395.33	693	2330.67	3149.5	1000	681.75	2898.25	1375.75	289.5	519.83	725	1248.92	900.7	1474.67	1236.2	1054.53	750.3	520.5	1127	355.5	367.95	416	795.03	354.95	806	1117.83	443.7	980.218
EC:2.7.1.66	Undecaprenol kinase	355.91	711.63	503.88	940.09	979.63	5204.6	709.86	277.11	387.79	314.87	826.95	414.27	486.47	566.14	1468.75	424.15	701.86	719.55	712.43	732.29	270.32	2734.27	472.22	557.81	1230.34	644.3	1340.03	2613.68	975.043
EC:3.5.2.5	Allantoinase	1030.89	817.97	964.64	1653.67	1499.05	2378.12	685	669.25	902.18	221.5	718.14	787.66	996.46	1249.27	2180.33	1822.99	1168.53	930.08	957.91	982.31	113.25	480.72	460.66	623.17	664.14	949.98	888.16	492.13	974.577
EC:4.3.1.18	D-serine ammonia-lyase	1163.14	749.39	999.14	1794.93	1312.84	2651.66	729.88	582.75	1151	239.5	792.89	1321.75	989.55	831.93	1692.33	1348.2	743.6	649.43	781.5	739.64	142.75	584.55	606.25	973.7	669.89	561.48	1775.5	608.89	971.002
EC:1.1.1.140	Sorbitol-6-phosphate 2-dehydrogenase	1250.5	971.77	974.59	1682.81	1375.21	2562.78	844.2	610.2	1031.39	135	960.8	707.19	1129.2	988.29	1690.89	1282.4	950.41	724.41	1090.81	885.39	114.4	875.01	565.41	703.71	744.9	596.8	925.39	712.4	967.366
EC:4.1.1.85	3-dehydro-L-gulonate-6-phosphate decarboxylase	1204.83	926.8	948.77	1644.11	1341.02	3380.45	823.03	594.04	1023.9	141.83	923.96	698.01	1097.2	973.96	1678.88	1180.07	949.91	727.89	1097.64	866.38	124.4	712.33	553.4	657.7	719.4	584.3	692.9	689.73	962.744
EC:1.2.1.43	Formate dehydrogenase (NADP(+))	732	947	615	1170	1094	631	1232	1986.5	1043.5	510	1027.5	532	1070.5	570.2	571	932.2	1096.2	1365.8	1394.5	1188	606.5	191.2	1130.5	286.2	1179.2	1354.5	736.5	1743.7	962.043
EC:4.1.3.25	(S)-citramalyl-CoA lyase	626.5	239	270	465.5	792.5	1581.1	488	183.5	327.7	264	836	3455	437	321.5	2236.5	2332.5	556.7	359.5	445.5	435	264.5	739	153	6898.5	165	155.5	1618.8	229.5	959.886
EC:2.7.7.1	Nicotinamide-nucleotide adenylyltransferase	840.95	651.06	716.48	1619.43	1589.47	3580.61	710.68	557.59	811.07	442.83	704.39	885.88	971.22	1252.1	1830.33	1661.67	817.78	731.92	872.31	758.97	212.58	723.98	426.92	685.01	586.73	467.15	1021.77	489.06	950.712
EC:2.4.2.4	Thymidine phosphorylase	1108.03	776.39	835.31	1438.93	1216.96	4680.9	735.16	460.17	877.67	190	705.06	547.38	1005.3	814.55	2154.34	1350.6	1007.87	606.39	930.89	765.47	147.5	846.27	450.25	573.77	584.59	444.65	692.67	517.59	945.166
EC:2.1.1.200	tRNA (cytidine(32)/uridine(32)-2'-O)-methyltransferase	931.45	736.06	745.48	1273.93	941.47	6311.51	667.68	483.59	826.37	139.33	665.89	622.38	1022.22	881.6	1619.33	1065.67	856.08	674.42	907.81	668.97	111.58	963.98	439.42	538.01	580.89	446.15	734.47	529.06	942.314
EC:5.3.1.26	Galactose-6-phosphate isomerase	415.32	453.42	284.86	437.92	283.22	7492.24	430.22	201.4	394.12	428.66	807.92	368.38	236.66	446.78	538.78	363.64	479.72	378.8	297.94	332.44	316.8	4517.72	312.46	338.22	573.46	601.52	831.12	3804.78	941.733
EC:1.2.1.21	Glycolaldehyde dehydrogenase	1206.85	606.33	703.92	1382.81	1478.96	2525.77	796.07	766.09	755.54	182.19	672.03	563.22	930.29	962.17	1847.65	2403.42	561.27	582.58	939.28	992.43	130.92	434	1091.17	591.33	664.5	685.04	1350.5	526.25	940.449
EC:1.2.1.22	Lactaldehyde dehydrogenase	1206.85	606.33	703.92	1382.81	1478.96	2525.77	796.07	766.09	755.54	182.19	672.03	563.22	930.29	962.17	1847.65	2403.42	561.27	582.58	939.28	992.43	130.92	434	1091.17	591.33	664.5	685.04	1350.5	526.25	940.449
EC:3.6.1.63	Alpha-D-ribose 1-methylphosphonate 5-triphosphate diphosphatase	1253.14	717.47	765.81	1293.68	1461.21	3137.44	966.33	559.34	936.67	230	742.14	548.83	991.72	735.35	3078.67	1154.57	724.84	739.76	893.17	885.47	247.5	732.47	401.84	791.57	525.31	449.65	778.17	557.64	939.277
EC:4.2.1.12	Phosphogluconate dehydratase	930.39	713	760.25	1246.4	921.7	6320.74	630.7	476.75	811.75	264	647.5	567.89	886.7	760.65	1599.15	1001.95	703.1	574.5	825.64	638.75	209.75	1546.23	427.25	556.7	532.75	449.7	599	494	932.032
EC:3.1.3.41	4-nitrophenylphosphatase	432.33	790.22	529.55	1013.11	1151.97	5247.28	971.95	200.11	383.88	405.04	680.29	377.28	407.39	654.65	1574.86	507.65	759.03	805.55	507.76	511.3	363.32	2771.61	496.89	349.65	1189.01	551.06	1182.7	1229.69	930.183
EC:1.1.5.6	Formate dehydrogenase-N	1229.89	923.72	968.31	1670.43	1367.56	2428.04	829.43	596.84	1026.17	126	940.39	679.58	1092.97	949.95	1670.17	1228.17	929.54	702.26	1062.92	873.97	102	536.47	560.59	680.84	748.06	600.65	731.17	705.56	927.202
EC:4.1.1.47	Tartronate-semialdehyde synthase	1195.5	938.67	976.5	1624.83	1322.7	2421.37	853.03	567.5	1032	101	909.17	688.83	1064.33	957	1797.5	1114.03	1162.23	732.83	1092	869.83	116	612.17	541.33	642.7	693.5	556	672.83	668	925.835
EC:2.3.1.109	Arginine N-succinyltransferase	922.14	715.83	736.08	1226.06	1138.14	6635.35	648.64	467.66	754.26	193	645.33	547.89	868.11	755.07	1396.14	1077.64	720.66	576.99	800.88	660.26	130.5	1250.81	427.07	543.4	540.41	443.03	589.66	495.49	925.232
EC:1.5.5.1	Electron-transferring-flavoprotein dehydrogenase	947.25	477.5	521.75	835.5	1000.2	6826.05	702.2	359.75	578.45	334	395.5	439.25	824.5	613.25	3112.08	939.95	601.6	614.5	688	599.75	337.75	1580	255.58	381.2	286.58	250.5	1062.8	337.5	925.105
EC:3.6.1.15	Nucleoside-triphosphate phosphatase	231	116	215	606	3328	340	846	2212	2129	425	275	180	4260	801	103	80	347	448	688	1264	739	1240	76	113	688	3818	53	36	916.321
EC:3.4.14.11	Xaa-Pro dipeptidyl-peptidase	1069.08	527.71	1077.55	1419.2	734.31	4450.19	473.37	829.69	855.13	564.29	600.54	632.61	513.89	564.73	1269.6	783.98	851.12	753.06	511.6	576.3	367.32	2478.78	338.14	525.57	565.51	960.06	714.78	628.19	915.582
EC:2.8.3.19	CoA:oxalate CoA-transferase	1154.5	695	1093.25	2038	1191.75	760	736.75	590	1460.25	275.5	737.5	2093.75	957.75	741.5	1597.75	1169.25	668.5	659.5	648.75	623.75	168.5	447.75	631.25	1344	581.25	584.5	1352.5	569.5	913.295
EC:4.2.2.1	Hyaluronate lyase	216.33	95.67	203	587.33	3334.5	256.67	826.33	2207	2118	420	266.67	174.33	4236.83	783	83	42.33	566.66	435.33	660	1251.33	733	1251.67	70.33	111.5	669	3808.67	36.33	29	909.779
EC:1.14.19.1	Stearoyl-CoA 9-desaturase	770.25	457.66	502.23	943.15	552.09	7713.79	473.01	291.9	588.88	262	346.49	471.07	915.82	714.34	2542.57	1102.09	909.74	584.49	683.06	408.1	232.5	1283.16	256.72	376.86	268.33	216.49	1050.79	219.64	897.758
EC:4.2.1.6	Galactonate dehydratase	915.02	672.16	746.5	1396.78	938.32	3100.44	763.15	396.68	776.25	184.62	773.5	605.54	1038.62	771.67	1636.8	1047.25	1037.77	746.83	759.31	679.04	125	630.57	447.18	608	585.01	598.66	789.01	1922.09	881.849
EC:2.3.1.81	Aminoglycoside N(3')-acetyltransferase	279	370.83	369.5	2122.17	1780.5	503.17	500	161.33	276.83	279.83	577.83	807.33	292.34	257.17	992.67	334	1263.83	2251.83	386.83	449.5	191.5	6122.17	1081.5	499.33	570.5	1252	514	152	879.982
EC:2.8.3.18	Succinyl-CoA:acetate CoA-transferase	1505.49	371.25	1620.5	1809.01	1151.7	2589.62	353.53	1391.41	1158.91	550.08	394.33	824.83	653	411.91	1458.58	702.7	554.23	971.33	649.66	672.58	259	502.92	218.99	494.03	417.16	1304	1335.41	163	874.613
EC:4.2.99.20	2-succinyl-6-hydroxy-2,4-cyclohexadiene-1-carboxylate synthase	973.95	786.56	767.93	1343.64	984.66	4001.55	681.51	463.5	784.23	158.45	730.3	521.63	930.11	826.85	1799.02	1243	750.46	569.57	855.02	707.71	126.91	648.8	445.5	539.38	600.5	458.77	1000.72	532.68	865.461
EC:1.6.1.1	NAD(P)(+) transhydrogenase (Si-specific)	913.78	665.55	699.72	1223.92	1118.88	4985.34	631.92	410.25	755.96	123	627.72	564.8	906.63	749.27	1574.41	1073.24	1030.56	642.09	849.05	641.06	96.75	778.73	403.66	494.17	541.47	392.98	736.63	490.38	861.497
EC:4.2.1.115	UDP-N-acetylglucosamine 4,6-dehydratase (inverting)	209.83	746.33	275.33	195.67	945.67	1570.83	237.83	348.16	353.95	162.5	801.66	3397.83	454.84	141	521.83	2183.17	168.33	407.83	137.17	125.17	98.17	1383.67	445.83	6770.5	112.83	211	1391.66	275.33	859.783
EC:4.2.1.91	Arogenate dehydratase	696.14	937.14	597.64	1155.18	1356.84	1732.91	1173.63	235.5	195	519	1061.64	535.5	612.72	592.35	519	1052.2	1088.6	780.76	1412.33	1227.14	616	278.3	1153.5	292.2	1176.14	547.48	645.17	1759.14	855.327
EC:5.1.3.15	Glucose-6-phosphate 1-epimerase	902.95	676.06	680.98	1188.26	891.72	5299.49	612.18	450.09	771.92	211.33	639.56	513.38	811.22	714.35	1334.83	1013	712.88	558.42	794.56	633.47	173.16	1284.31	418.59	494.01	562.64	442.65	596.67	504.06	853.098
EC:3.1.4.52	Cyclic-guanylate-specific phosphodiesterase	1097.64	867	897	1523	1264.2	2175.49	774.2	535.5	952	104	859	648.14	979.5	874.9	1535.5	1020.7	854.4	665	1014.14	788	109.5	693.43	503	586.7	665.5	535.5	621	642.5	849.516
EC:4.3.2.3	Ureidoglycolate lyase	902	701.83	765.08	1122.66	1728.29	2960.21	824.04	574.66	1043.51	191	805.83	741.75	912.41	723.92	1449.41	839.54	817.26	912.49	770.49	620.76	189.25	503.08	404.24	578.3	624.83	737.33	913.66	399.49	848.476
EC:2.7.1.19	Phosphoribulokinase	1164.78	696.22	724.31	1251.43	1223.56	2393.83	897.18	500.09	817.42	219	698.89	508.72	936.72	719.35	2827.67	1129.17	783.04	667.26	885.06	802.47	230.5	488.65	420.59	498.34	528.81	408.65	702.67	572.56	846.319
EC:5.3.1.30	5-deoxy-glucuronate isomerase	1077.45	375.06	1124.39	1395.42	1111.92	4091.45	412.62	1095.34	1137	373.33	393.98	668.38	738.8	384.35	1330.34	1059.7	690.27	794	482.39	693.63	175.5	621.15	253.01	457.96	381.64	779.98	1147.41	192.31	837.099
EC:5.4.99.16	Maltose alpha-D-glucosyltransferase	861.39	466.92	527.83	964.49	588.94	7728.82	441.6	401.99	618.51	137.75	400.17	399.8	779.82	560.92	1958.83	1119.6	921.22	460.9	563.71	578.59	74	579.35	270.73	393.78	324.43	245.83	719.49	240.07	833.196
EC:1.1.5.2	Quinoprotein glucose dehydrogenase (PQQ, quinone)	885.64	661.5	687.83	1153.9	822.33	4664.39	604	421.33	721.03	134	580.5	573.3	933.7	827.9	1731.9	1039.83	763.06	606.34	831.47	613.5	117.5	905.23	386.66	528	513	389.2	628.47	437	827.232
EC:4.2.2.6	Oligogalacturonide lyase	587.11	130.97	159.31	1715.51	5649.48	2010.16	151.93	602.84	304.79	239.67	119.47	123.47	281.89	262.45	2830.5	643.84	278.87	501.26	330.48	721.64	209.17	544.4	1969.17	129.01	165.14	142.65	1718	136.64	809.279
EC:1.14.11.33	DNA oxidative demethylase	895.03	630.89	687.06	1151.51	1061.31	4048.83	604.76	412.09	705.42	180.25	612.31	480.97	829.3	678.1	1674.67	1006.75	635.37	519.34	785.56	659.05	140	880.57	388.42	471.09	483.31	382.65	1062.5	448.56	804.131
EC:2.3.2.3	Lysyltransferase	635.41	477.07	401.27	627.16	415.66	6885.53	435.14	342.99	486.64	245.95	467.89	500.06	442.54	514.98	986.22	975.16	525.4	604.72	394.79	389.72	160.17	2360.06	284.81	493.77	427.85	443.6	993.95	567.51	803.072
EC:2.1.1.265	Tellurite methyltransferase	804.2	595.28	617.08	1059.08	827.25	4513.63	597.55	677.04	938.24	206	607.19	449.41	712.22	637.25	1098.42	927.65	662.25	781.82	708.86	582.2	166.4	1282.1	440.82	445.04	517.46	522.92	540.74	479.13	799.901
EC:1.13.11.3	Protocatechuate 3,4-dioxygenase	749	449.34	468.33	911.83	407.23	6881.57	417.06	283.66	554.33	119	345.84	438.32	788.16	752.5	2176.17	1119.89	619.12	592.5	683.66	467.33	63.5	994.34	251.15	404.56	332.83	214	642.5	241.16	798.889
EC:3.5.1.105	Chitin disaccharide deacetylase	850.12	621.63	686.25	1224.37	1190.75	2483.75	578.25	423.75	725.63	144.5	643.88	478.12	816.5	724	2260.25	1634.62	634.12	519.12	793.62	773.75	170.25	448.5	495.25	488.12	517.5	382.5	1164.12	492.12	798.762
EC:2.7.11.5	[Isocitrate dehydrogenase (NADP(+))] kinase	814.78	631.22	641.31	1100.93	842.26	4738.53	567.88	418.09	708.42	191	603.89	467.72	765.72	676.35	1242.67	930.87	672.44	521.26	734.06	570.47	166.5	966.15	395.09	462.54	513.81	400.65	976.67	469.06	792.512
EC:4.2.1.79	2-methylcitrate dehydratase	806.75	1202.92	752.16	1006.83	1591.86	2711.95	668.11	632.5	842.66	118.75	638.92	482.16	976.16	569.58	1358.34	719.61	580.72	752.5	651.58	516.58	88	1364.17	659.33	391.7	414.83	434.5	608.25	578.5	789.997
EC:5.4.3.5	D-ornithine 4,5-aminomutase	1601	404	1703	1853	1483	692	373	1387.5	1130.5	523	455	748.5	580.5	320.5	1510	749	432	887.5	535.5	677.5	260.5	115.5	274	471.5	486.5	1279	887.5	192.5	786.179
EC:1.2.1.71	Succinylglutamate-semialdehyde dehydrogenase	818.89	638	662.5	1109.9	1073.45	4445.74	583.95	424.25	669	180	602.5	484.14	790.45	680.65	1182.23	955.2	647.1	510	731.39	603	122.25	1040.98	385.33	481.7	492.33	411.7	528.5	465.5	775.737
EC:5.1.3.30	D-psicose 3-epimerase	1259	315	918.83	1393.6	1222.83	1411.7	567.7	1089.83	742.83	354.9	501.2	617.66	478.2	265.5	1012.77	1431.53	370.76	594.84	636.63	846.8	173.5	438.9	875.33	466.2	440.33	750	854.17	1588	772.091
EC:5.1.3.31	D-tagatose 3-epimerase	1259	315	918.83	1393.6	1222.83	1411.7	567.7	1089.83	742.83	354.9	501.2	617.66	478.2	265.5	1012.77	1431.53	370.76	594.84	636.63	846.8	173.5	438.9	875.33	466.2	440.33	750	854.17	1588	772.091
EC:3.5.3.23	N-succinylarginine dihydrolase	813.89	629.5	652.25	1096.9	1063.2	4381.24	577.7	419.25	666.25	171	600.5	481.39	786.2	677.65	1171.98	948.95	644.1	505	725.14	599.75	121.25	997.23	381.58	477.2	489.08	408.7	522.5	461	766.799
EC:1.14.13.149	Phenylacetyl-CoA 1,2-epoxidase	673.5	448.34	479.16	856.46	412.56	6051.74	443.72	254.34	539.16	210	331.84	275.66	681.06	591.3	1956.14	1135.06	922.52	333.48	514.16	404.66	129.5	1012.44	259.16	352.9	275.34	216.4	1480.5	216.5	766.343
EC:1.4.3.19	Glycine oxidase	646.75	402.25	430.07	696.82	621.93	7180.28	394.18	277.08	467.5	182.25	306	361.49	721.57	535.5	1882.67	902.77	691.71	443.9	546.65	388.92	155.25	1334	232.57	296.95	232.24	162.33	731.66	187.24	764.733
EC:1.21.4.4	Betaine reductase	403.5	433	667	1096	1321	675	701.5	572.25	584.75	474	353.5	821.25	907.75	1386.75	1165	2685.5	440.5	773.25	462.25	626.25	210.25	146.75	248	734.75	565.25	1309	1321.25	326.25	764.696
EC:2.4.2.43	Lipid IV(A) 4-amino-4-deoxy-L-arabinosyltransferase	812.39	587.72	614.81	1037.93	788.56	1615.04	604.93	2121.84	1449.17	111.5	580.39	411.58	1173.47	585.85	1101.67	855.17	639.54	1006.26	665.92	541.97	67.5	367.47	346.09	412.34	517.06	1174.15	573.17	460.56	758.002
EC:2.7.4.23	Ribose 1,5-bisphosphate phosphokinase	1043.14	574.47	633.31	1050.68	1330.01	2612.24	804.13	426.34	684.67	207	630.14	428.83	777.22	611.85	2409.67	846.37	631.44	591.26	752.17	727.47	229.5	590.47	339.84	437.37	449.31	352.65	554.67	495.64	757.924
EC:3.2.2.30	Aminodeoxyfutalosine nucleosidase	135	705.83	229.83	111.84	896	395.5	203.83	307.16	291.83	144.83	772.83	3361.33	403.17	85.5	225	1836.5	109	373.83	83.5	90	87	1229.17	403.5	6730.83	74.5	167	1333.83	245	751.184
EC:2.3.3.10	Hydroxymethylglutaryl-CoA synthase	410.66	402.21	319.38	584.75	229.79	7429.01	352.52	181.85	312.72	343.62	457.53	301.27	284.88	421.06	689.07	493.39	697.44	365.38	276.09	264.3	285.82	2657.6	278.79	319.06	403.67	372.13	1220.27	590.17	748.015
EC:2.1.1.181	23S rRNA (adenine(1618)-N(6))-methyltransferase	1139.54	597.83	596.42	1113.65	815.02	2419.47	603.18	413.94	657.97	139.75	593.48	503.87	700.37	715.57	1362.51	1099.02	640.89	500.41	829.16	770.33	138.75	754.9	762.79	460.14	540.12	417.55	969.82	465.62	740.074
EC:3.1.1.24	3-oxoadipate enol-lactonase	625.75	392.67	403.75	720.33	383.4	6240.92	365.73	260	476.2	131	296.42	396.83	753.33	632	2059.16	916.73	760.33	533.08	603	398.33	107.5	997.92	227.24	323.98	275.41	174	1022.38	213.08	738.945
EC:1.4.3.4	Monoamine oxidase	637	378.5	475.91	912.5	943.08	4209.67	515.08	312.67	498.08	195.5	469.5	389.08	715.25	715.5	2232.09	888.75	656.33	403.66	722.58	720.75	157	954.25	259.92	579.5	414.09	294	806.67	215	738.282
EC:3.2.1.85	6-phospho-beta-galactosidase	311.41	517.46	363.43	693.96	864.86	3827.87	621.11	137.45	241.81	326.58	669.21	322.69	234.83	394.14	803.89	315.07	633.61	578.9	423.97	443.22	268.9	2457.36	220.98	272.61	1047.73	469.76	527.31	2608.39	735.661
EC:1.3.8.4	Isovaleryl-CoA dehydrogenase	702	323.33	345.08	565.16	858.69	6244.71	574.44	256.16	390.21	301	305.83	310.25	568.91	412.42	2370.74	587.94	432.26	482.99	498.99	459.26	306.75	1243.08	184.07	253.7	208.66	168.83	958.96	260.49	734.818
EC:4.2.1.22	Cystathionine beta-synthase	604.53	410.39	414.96	856.91	572.03	6967.49	411.56	252.82	470.18	203.5	392.05	274.38	540.61	499.35	1439.83	1010.97	705.67	332.4	447.7	403.32	134.5	1172.56	270.89	314.83	317.22	286.8	463.65	255.7	729.529
EC:4.7.1.1	Alpha-D-ribose 1-methylphosphonate 5-phosphate C-P-lyase	869.14	632.47	680.31	1128.18	1065.51	2607.24	637.63	454.84	802.17	132	619.14	492.83	814.72	644.35	1529.67	949.87	587.44	535.26	724.17	635.97	107.5	575.47	355.84	722.37	461.81	411.65	592.17	429.14	721.388
EC:4.3.1.2	Methylaspartate ammonia-lyase	102	100	99	2914	5395	60.5	70	62	86	2177	57	80	79	104	131	81	76	64	348	369	4377	2754	104	59	103	140	80	89	720.018
EC:1.1.1.47	Glucose 1-dehydrogenase (NAD(P)(+))	1180.58	398.16	1357.78	1314.69	880.6	2467.55	376.74	935.66	870.72	331.95	343.4	656.07	510.97	349.49	1351.83	566.67	672.41	729.15	516.63	590.56	164.25	284.9	212.74	457.36	325.28	1043.61	769.21	140.94	707.139
EC:1.1.1.261	sn-glycerol-1-phosphate dehydrogenase	452.5	308	415	1418	1451	784	494.5	507.33	394	271.83	584.83	687.33	571.5	696.33	1327.17	363	1729	1228.83	839.33	1283.67	400	318.5	381.33	995.5	477.16	587.5	572.67	232.5	706.154
EC:2.6.1.22	(S)-3-amino-2-methylpropionate transaminase	780.39	547.5	585.24	1025.49	772.19	4244.17	499.52	344.66	616.21	131	530.25	411.47	693.49	591.67	1267.66	886.02	796.09	444.57	669.63	530.34	89.5	713.68	336.57	404.78	425.08	352.33	597.54	391.07	702.79
EC:2.3.1.202	UDP-4-amino-4,6-dideoxy-N-acetyl-beta-L-altrosamine N-acetyltransferase	91	686.33	220	96.67	889	358	163	19.33	38.33	117.33	762.33	3344	395.67	78	211	1830	71.33	84	73	71	77	1222.67	334	6724.33	53	49	1332.33	240	701.13
EC:5.3.3.8	Dodecenoyl-CoA isomerase	769.78	616.72	619.31	1063.6	817.31	3322.18	530.68	387.92	675.87	91	571.89	524.55	789.22	707.6	1246.17	868.17	726.24	575.26	768.14	561.14	76.75	558.15	363.75	436.34	498.22	373.65	604.14	454.56	699.94
EC:2.7.1.144	Tagatose-6-phosphate kinase	378.69	280.86	379.69	631.31	500.89	3630.87	519.87	244.58	325.1	181.76	576.02	311.92	447.16	527.26	1449.03	727.79	505.36	307.92	333.09	376.99	164.85	1130.24	177.26	443.47	344.54	315.05	1222.67	3039.46	695.489
EC:1.18.1.3	Ferredoxin--NAD(+) reductase	568	349	388.75	694.4	350.4	6275.82	355.65	234	420	144	287.5	315.58	610.45	497.15	1871.98	895.65	387	351	493.5	398.25	84.25	1066.55	185.58	286.23	228.83	174.2	1307.5	203.33	693.734
EC:3.1.2.28	1,4-dihydroxy-2-naphthoyl-CoA hydrolase	813.67	629.36	662.95	1177.21	991.2	2188.04	618.86	410.84	708.17	146.5	670.03	471.72	800.32	675.13	1381.6	959.67	693.54	505.19	747.06	617.61	129.5	509.9	400.09	477.84	562.04	405.43	562.67	507.7	693.709
EC:3.1.4.3	Phospholipase C	587.64	297.22	442.63	701.93	477.2	4760.04	460.32	293.49	410.1	205	399.97	346.49	580.58	601.95	2024.17	678.31	1301.98	353.32	683.48	549.99	175.25	1046.33	265.73	583.58	358.39	308.44	339.9	167.7	692.897
EC:3.4.21.96	Lactocepin	95.83	58.75	74	1761.75	1576	1723	70.75	76	116	200	336	618	95.42	91.67	193.92	75.75	1074.33	1829.33	201.33	124	145	6683	51	364	422	1128.67	139.67	59	692.292
EC:1.1.1.320	Benzil reductase ((S)-benzoin forming)	522.5	840	491.5	970.5	1015.5	366	1051.5	144.5	102	461	957.5	464.5	465	469	299.5	770	998	696	1305.5	1092	590	90.5	1082	203.5	1086.5	466	698.5	1680.5	692.125
EC:2.6.1.82	Putrescine aminotransferase	693.42	563.61	774.45	1460.96	753.95	1478.54	532.86	519.34	1093.67	94.5	623.28	1272.47	789.57	661.93	1039.1	691.87	771.24	535.49	591.81	523.61	88	341.6	465.84	1113.54	456.15	466.93	529.17	429.15	691.288
EC:4.2.99.21	Isochorismate lyase	915.5	529.5	566	913	1261.5	2564.5	749	375.5	598	234	581.5	412.5	665.5	515.5	2063.5	676	553.5	553	672	639.5	266.5	669.5	304.5	366.5	385	329.5	514	449	690.125
EC:3.1.1.17	Gluconolactonase	757	416.5	505.49	888.66	401.75	5158.26	462.92	278.15	545.67	113	302.5	309.65	635.99	494.67	2380.67	929.08	431.51	347.5	560.48	461.51	93	884	236.31	362.43	264.66	194.33	435.5	196.82	680.286
EC:4.1.1.5	Acetolactate decarboxylase	440.11	404.85	339.98	440.57	239.22	6058.24	357.71	228.85	310.36	345.24	425.08	284.82	336.25	428.91	601.77	581.32	479.24	383.47	305.2	313.67	265.57	2743.41	288.71	323.77	430.93	390.15	650.5	623.61	679.34
EC:3.1.21.7	Deoxyribonuclease V	791.53	626.55	628.8	1097.09	822.71	2648.16	538.75	379	687.34	82	586.22	460.21	741.46	654.85	1220.67	934.99	875.19	494.92	713.88	567.98	63	564.23	367.58	450.67	500.56	366.98	540	444.38	673.204
EC:1.13.11.5	Homogentisate 1,2-dioxygenase	623	376.83	418.33	750.66	481.19	5169.53	396.52	234.66	483.01	171	292.66	277.33	602.66	455.17	1864.33	860.69	665.06	344.82	487.99	393.51	122.5	1325.83	204.99	300.2	233.67	178.66	851.16	198.99	670.177
EC:1.13.11.2	Catechol 2,3-dioxygenase	590.16	382.83	386.24	707.72	349.49	5452.9	353.65	232	426.24	129	305.42	217.98	601.32	457.32	1900.65	905.91	374.82	306.07	446.5	388.47	133.17	1422.26	177.57	309.91	219.41	196.58	1199.07	185.41	669.931
EC:4.2.1.44	Myo-inosose-2 dehydratase	558.45	334.56	364.64	710.76	713.17	6188.45	366.37	297.67	383.75	181.33	308.48	283.46	528.55	412.35	1116.76	1049.78	598.77	309	382.97	442.72	82.5	1067.4	204.09	345.96	284.22	201.98	693.25	224.31	665.561
EC:1.2.1.72	Erythrose-4-phosphate dehydrogenase	763.03	600.72	609.31	1055.43	810.31	2775.58	526.43	379.84	662.92	84	560.89	450.22	712.97	618.1	1114.67	864.17	627.04	481.26	693.81	552.97	65.75	535.4	356.09	434.34	492.81	385.65	943.67	450.56	664.569
EC:3.1.3.4	Phosphatidate phosphatase	754.84	576.45	590.62	1033.46	799.36	2803.12	523.61	374.59	648.17	107.33	575.78	495.13	760.82	685.88	1176.76	885.17	703.88	550.85	751.56	544.61	86.08	537.48	353.17	416.01	486.28	368.43	552.17	446.45	663.859
EC:3.1.3.81	Diacylglycerol diphosphate phosphatase	754.84	576.45	590.62	1033.46	799.36	2803.12	523.61	374.59	648.17	107.33	575.78	495.13	760.82	685.88	1176.76	885.17	703.88	550.85	751.56	544.61	86.08	537.48	353.17	416.01	486.28	368.43	552.17	446.45	663.859
EC:1.1.1.215	Gluconate 2-dehydrogenase	712.03	539.47	563.81	935.68	741.96	3363.48	482.08	363.09	602.17	183	536.64	474.97	742.47	657.6	1171	776.57	651.34	534.26	717.06	491.47	169.75	735.15	326.67	399.74	425.64	348.65	511.67	402.81	662.865
EC:3.1.2.21	Dodecanoyl-[acyl-carrier-protein] hydrolase	379.91	375.88	295.88	541.34	199.13	6194.02	326.36	172.86	282.29	323.12	445.7	280.6	263.05	414.22	622.08	427.15	435.11	346.22	256.1	245.79	270.82	2618.27	253.97	302.56	384.84	359.55	775.11	584.68	656.308
EC:2.3.1.193	tRNA(Met) cytidine acetyltransferase	769.2	589.06	599.48	1068.93	815.72	2815.66	532.43	382.84	658.67	112.33	570.39	440.88	700.97	626.85	1095	895.17	625.38	459.42	691.06	556.47	80.83	564.73	363.59	428.01	493.56	384.15	525.17	449.06	653.393
EC:2.7.1.59	N-acetylglucosamine kinase	756.2	572.56	595.98	1041.43	797.72	2963.66	528.93	371.84	646.17	104.33	567.39	431.88	685.97	614.85	1104.5	886.17	622.38	461.42	683.56	548.47	76.83	538.73	352.09	416.51	488.06	366.15	514.17	447.06	649.465
EC:2.1.1.189	23S rRNA (uracil(747)-C(5))-methyltransferase	754.2	563.06	585.48	1034.93	788.72	3100.66	529.43	367.84	641.17	104.33	572.39	422.88	678.97	605.85	1096	904.17	612.38	462.42	675.06	541.47	79.83	507.73	350.59	414.01	476.56	371.15	500.17	439.06	649.304
EC:1.1.1.36	Acetoacetyl-CoA reductase	730	333.5	383.75	584	880.15	3958.4	597.15	264.5	414.25	300	318.5	263.75	520.25	373	2487.25	673.65	370.3	395.5	462.75	485.75	318	1067.75	195.75	271.4	208.75	173.5	875	271.5	649.216
EC:3.5.1.96	Succinylglutamate desuccinylase	762.89	585	591	1017.9	791.95	2956.74	500.45	386.25	624	112	547.5	437.64	698.45	631.65	1104.73	868.2	604.1	469	668.89	533.5	78.25	568.48	349.83	442.7	464.83	378.2	461.5	423	644.951
EC:3.4.11.23	PepB aminopeptidase	765.2	579.06	596.48	1055.93	808.72	2741.66	529.43	379.84	651.17	111.33	569.39	430.88	688.97	614.85	1080	893.17	624.38	458.42	687.06	551.47	80.83	522.73	353.59	424.01	487.56	383.15	519.17	446.06	644.09
EC:2.3.1.243	Lauroyl-Kdo(2)-lipid IV(A) myristoyltransferase	763.2	577.06	596.48	1048.93	806.72	2682.66	527.43	378.84	647.17	108.33	569.39	429.88	687.97	613.85	1073	891.17	621.38	457.42	685.06	550.47	80.83	522.73	353.59	423.01	487.56	382.15	517.17	445.06	640.304
EC:2.7.4.2	Phosphomevalonate kinase	353.66	373.21	298.88	515.25	201.79	5235.01	305.52	169.85	272.72	325.62	430.53	288.77	253.38	405.06	560.07	408.39	657.94	350.38	254.09	244.3	273.82	2638.6	257.79	293.06	381.67	357.63	1184.27	578.17	638.194
EC:2.4.1.180	Lipopolysaccharide N-acetylmannosaminouronosyltransferase	782.08	544.56	571.73	1034.91	906.64	2431.78	530.8	367.09	607	98.85	555.09	399.13	672.42	602.85	1525.98	820.05	590.58	443.17	667.86	569.4	79.08	491.63	364.09	396.63	476.06	361.52	481.17	459.31	636.838
EC:3.3.2.1	Isochorismatase	673.28	513.22	529.81	896.43	722.31	3511.08	466.18	319.59	563.17	81	492.39	375.22	662.22	581.6	1065.17	744.67	775.04	400.26	626.81	486.97	56.25	655.15	307.09	374.34	393.56	320.65	862.17	370.06	636.632
EC:2.3.1.118	N-hydroxyarylamine O-acetyltransferase	706.28	553.14	574.22	963.78	758.92	2766.87	574.38	389.33	622.08	109	516.64	417.38	717.77	579.45	1048.52	808.78	812.06	456.6	634.55	498.39	84.5	686.68	328.58	485.7	443.22	349.78	461.34	393.14	633.61
EC:5.2.1.4	Maleylpyruvate isomerase	454.25	296.5	301.08	518.99	784.19	6344.38	329.02	183.91	357.96	192	249.5	215.08	495.49	326.92	1241.24	638.77	773.59	259.82	356.99	311.59	164.75	1166.5	181.9	210.53	179.41	142.83	810.79	144.82	629.743
EC:1.1.1.304	Diacetyl reductase ((S)-acetoin forming)	415.92	379.44	329.65	598.44	274.86	5452.06	342.3	196.77	342.4	194.81	380.87	251.39	345.45	483.5	766.39	675.65	454.31	312.14	364.81	330.48	128.32	2117.83	255.3	285.11	462.68	342.66	478.3	592.87	626.954
EC:1.1.1.76	(S,S)-butanediol dehydrogenase	415.92	379.44	329.65	598.44	274.86	5452.06	342.3	196.77	342.4	194.81	380.87	251.39	345.45	483.5	766.39	675.65	454.31	312.14	364.81	330.48	128.32	2117.83	255.3	285.11	462.68	342.66	478.3	592.87	626.954
EC:2.7.1.22	Ribosylnicotinamide kinase	737.2	552.06	571.48	1013.93	781.72	2654.26	516.43	359.84	632.37	103.33	565.39	413.88	668.97	590.85	1036	866.17	599.58	450.42	668.06	536.47	76.83	502.73	344.59	408.01	472.56	361.15	543.97	437.06	623.761
EC:2.4.2.6	Nucleoside deoxyribosyltransferase	432.75	476.5	302.36	531.14	149.33	3741.68	332.25	161.47	318.19	363.86	555.22	350.25	208.42	481	607.05	384.5	547.75	409.97	290.39	297.22	256.75	3035.22	309.72	333.61	567.33	484.36	439.14	922.86	617.51
EC:1.14.13.82	Vanillate monooxygenase	520.28	306.95	347.28	565.39	582.98	4831.62	341.89	261	367	328	299.95	221.5	524.53	403.06	1170.02	834.03	359.73	274.19	384.5	360.11	225	649.17	218.99	318.69	274.94	193.56	1715.83	215.27	610.552
EC:1.1.1.302	2,5-diamino-6-(ribosylamino)-4(3H)-pyrimidinone 5'-phosphate reductase	542.33	383	745.67	702.16	732.83	321.17	300.83	1477.33	966.83	185.5	529.5	838.33	655.5	242.84	734.67	1037.5	523.33	1962.83	394.83	512	84	126.66	134.83	390	484.17	1123.34	854.83	106.16	610.463
EC:1.2.1.87	Propanal dehydrogenase (CoA-propanoylating)	865.61	297.17	995.1	1157.2	790.11	1760.02	461.67	871.05	751.63	375.93	300.57	502.83	578.91	298.72	926.34	664.79	408.16	689.93	375.12	515.7	184.62	154.71	216.7	906.54	400.9	787.64	689.86	142.49	609.644
EC:3.4.24.55	Pitrilysin	722.2	545.06	564.48	993.93	772.72	2600.66	503.43	353.84	608.17	99.33	559.39	402.88	652.97	570.85	1020	827.17	591.38	436.42	649.06	531.47	76.83	501.73	340.59	403.01	469.56	356.15	477.17	431.06	609.34
EC:1.5.1.28	Opine dehydrogenase	1075	181	467.5	1522.5	1150	594	399.5	1016.5	886	345	254	450	447.5	144.5	967	1713	223	481	471.5	662.5	133	110.5	841	352	371.5	377	1211	138	606.607
EC:1.4.1.3	Glutamate dehydrogenase (NAD(P)(+))	503.75	282.83	339.15	642.16	475.43	4521.11	503.1	266.91	352.33	218.33	253.83	286.16	667.07	470.08	1519.16	835.52	480.38	373.49	426.07	266.51	202.25	985.25	229.32	451.03	231.66	236.33	789.83	154.82	605.852
EC:2.7.1.53	L-xylulokinase	671.7	509.34	614.27	906.1	718.36	2507.93	606.1	355.8	602.8	114.93	506.4	388.16	668.2	566.7	1055.23	816.8	549.37	415.76	597.2	482.7	96.03	475.43	322.2	522.37	493.9	348.17	447.7	383.5	597.97
EC:4.2.2.8	Heparin-sulfate lyase	1288.95	261	268	640.75	302.3	1755.25	483.55	273.8	332.8	106.75	299.95	326.7	426	536.5	1597.3	1024.05	297.45	247.75	712.05	871.5	209.25	395	1246.85	324.4	353.35	319.55	1565.55	268.35	597.668
EC:1.1.1.108	Carnitine 3-dehydrogenase	1049	297	1256	1162.5	1033.7	1619.7	299.7	887	786.5	336	292.5	589.5	434.5	262.5	1005.5	399.7	368.4	688	431.5	493.5	167	233	150.5	380.2	279.5	999	683.5	104	596.05
EC:2.6.1.18	Beta-alanine--pyruvate transaminase	678.5	298.5	304.5	506.5	819.95	3904.45	543.7	229.5	390.75	256	268	231	484	343.25	2324.5	538.7	340.4	371.5	423.25	449	282.25	934.5	169.5	231.2	182.25	149	801.5	220.5	595.595
EC:2.3.1.210	dTDP-4-amino-4,6-dideoxy-D-galactose acyltransferase	698.2	538.06	557.48	974.93	759.72	2426.66	494.43	346.84	597.17	93.33	544.39	394.88	638.97	561.85	1001	814.17	576.38	430.42	638.06	509.47	73.83	490.73	333.59	394.01	458.56	350.15	466.17	424.06	592.411
EC:2.4.1.325	TDP-N-acetylfucosamine:lipid II N-acetylfucosaminyltransferase	698.2	538.06	557.48	974.93	759.72	2426.66	494.43	346.84	597.17	93.33	544.39	394.88	638.97	561.85	1001	814.17	576.38	430.42	638.06	509.47	73.83	490.73	333.59	394.01	458.56	350.15	466.17	424.06	592.411
EC:1.2.99.7	Aldehyde dehydrogenase (FAD-independent)	243	180	456	1296	1860	592	332	2698	1130	116	166	351	973	657.2	927	1078.2	110.2	442.8	128	208	67	136.2	99	421.2	198.2	464	1004	137.2	588.257
EC:2.3.1.203	UDP-N-acetylbacillosamine N-acetyltransferase	44	28.33	24	78.67	301	104	23	14.33	35.33	120.33	652.33	3274	62.67	71	346	1883	48.33	49	82	68	78	416.67	43	6714.33	57	47	1735.33	54	587.666
EC:2.7.7.58	(2,3-dihydroxybenzoyl)adenylate synthase	682.78	507.72	521.31	918.43	711.31	2469.08	460.18	321.09	575.67	75	501.39	377.72	654.72	572.1	1073.17	766.67	531.54	405.76	618.31	489.97	57.25	478.65	305.59	367.34	402.56	310.65	863.17	369.06	585.292
EC:3.1.1.75	Poly(3-hydroxybutyrate) depolymerase	645.75	273.5	323	480	822.2	3880.7	529.95	235.25	349.75	277	282	215.5	447.25	294	2236	543.7	304.9	349.5	403	424.5	292	1027.75	160	217.2	170.75	150.5	808.5	227	584.684
EC:3.5.3.26	(S)-ureidoglycine aminohydrolase	676.5	543.67	570	899.33	947.5	2662.5	499.33	313	588.5	74	513.17	404.5	641.83	556.5	992.5	597.83	547.33	425.33	634	494.83	79	588.67	301.83	372	376	314	381.83	360	584.124
EC:1.1.3.48	3-deoxy-alpha-D-manno-octulosonate 8-oxidase	245	178	470	1320	1857	299	337	2699	1151	129	163	358	985	658	954	1074	102	438	125	208	66	166	102	436	181	466	1000	135	582.214
EC:1.1.1.83	D-malate dehydrogenase (decarboxylating)	585.39	368.06	358.89	659.36	344.24	4065.81	350.61	254.75	415	273	300.81	219.25	564.18	454.03	1508.43	894.43	359.03	265.51	407.5	388.47	201.25	778.17	237.83	302.35	274.64	206.78	1003.58	207.64	580.321
EC:1.1.1.93	Tartrate dehydrogenase	585.39	368.06	358.89	659.36	344.24	4065.81	350.61	254.75	415	273	300.81	219.25	564.18	454.03	1508.43	894.43	359.03	265.51	407.5	388.47	201.25	778.17	237.83	302.35	274.64	206.78	1003.58	207.64	580.321
EC:4.1.1.73	Tartrate decarboxylase	585.39	368.06	358.89	659.36	344.24	4065.81	350.61	254.75	415	273	300.81	219.25	564.18	454.03	1508.43	894.43	359.03	265.51	407.5	388.47	201.25	778.17	237.83	302.35	274.64	206.78	1003.58	207.64	580.321
EC:3.7.1.3	Kynureninase	425.25	236.67	302.5	501.33	254.45	6388.62	268.11	168.25	329.5	203	205	183.33	441.75	291.42	1208.34	545.53	500.73	219.49	288.58	226.83	175.25	1111.92	152.33	222.03	154.84	145.83	971	118.83	580.025
EC:2.6.1.77	Taurine--pyruvate aminotransferase	232	157	449	1288	2085	247	341	2689	1118	131	163	344	978	643	908	1047	93	430	124	208	79	128	91	419	180	454	985	128	576.393
EC:1.3.1.28	2,3-dihydro-2,3-dihydroxybenzoate dehydrogenase	648.78	491.72	511.81	870.93	707.31	2466.08	445.68	313.59	540.67	74	480.39	368.72	626.22	548.6	969.17	702.67	754.54	388.76	595.81	463.47	55.25	478.15	298.59	359.34	388.06	310.65	841.17	364.06	573.721
EC:6.3.2.32	Coenzyme gamma-F420-2:alpha-L-glutamate ligase	71	36	38.25	1722	1542.25	24.5	24.25	47	66.25	126	309	591.75	60.75	55	146.25	24.25	1041.5	1790	174.25	108.25	62	5917.25	27.75	328	400.25	1088	170.5	26	572.08
EC:3.6.1.25	Triphosphatase	716.53	562.72	574.31	999.43	774.56	1690.33	500.43	355.84	607.67	75	541.39	404.72	657.97	569.85	1031.67	826.67	589.54	430.26	647.06	524.97	58	357.9	333.59	402.34	466.56	361.65	478.17	430.56	570.346
EC:6.2.1.16	Acetoacetate--CoA ligase	648.75	294.5	301.83	549	786.03	4253.87	507.78	196.42	352.08	212	261	192.83	475.58	333.83	2231.17	562.7	536.73	358.33	374	427.5	266	668.25	140.17	188.03	149.09	119.5	315.5	204.33	568.1
EC:1.4.1.9	Leucine dehydrogenase	346.5	284.83	246.08	467.99	563.44	6965.86	271.94	156.16	305.76	139	215.83	192.75	393.58	286.34	931.58	489.61	304.56	226.32	301.57	245.09	90.5	1113.58	119.74	206.2	148.58	131.83	568.66	132.99	565.96
EC:1.4.1.24	3-dehydroquinate synthase II	221	153	438	1280	1851	346	313	2688	1118	112	150	342	954	640	900	1045	91	429	109	190	60	131	91	416	178	453	986	128	564.75
EC:1.1.1.350	Ureidoglycolate dehydrogenase (NAD(+))	612.5	491.5	491.5	872	706.5	1669	490	291.5	519.5	59	624	399.5	575.5	527.5	893.5	603	504	388	593.5	453	58	408	274.5	337	371.5	338	407	1793.5	562.571
EC:1.16.1.3	Aquacobalamin reductase	710.53	549.72	567.31	995.43	770.56	1552.33	495.43	348.84	602.67	74	538.39	400.72	647.97	562.85	1021.67	822.67	582.54	429.26	645.06	515.97	58	338.9	330.59	395.34	463.56	360.65	472.17	427.56	560.025
EC:1.5.1.41	Riboflavin reductase (NAD(P)H)	710.53	549.72	567.31	995.43	770.56	1552.33	495.43	348.84	602.67	74	538.39	400.72	647.97	562.85	1021.67	822.67	582.54	429.26	645.06	515.97	58	338.9	330.59	395.34	463.56	360.65	472.17	427.56	560.025
EC:2.8.3.6	3-oxoadipate CoA-transferase	357.5	225.34	242	334.66	244.9	4496.1	220.56	193	272.4	227	226.34	436	597.66	599.5	971.32	542.56	579.86	556.66	499.5	204.66	184	1037.84	187.98	230.4	211.32	156.5	1423.26	176.5	558.404
EC:2.7.1.73	Inosine kinase	700.89	562.25	573	991.65	773.25	1431.29	496	348.5	598.5	75	540.25	397.39	635.45	561.4	1030.9	817.5	584.2	431	640.39	518	56	370.73	331.25	389.5	462.25	347.2	470	421.25	555.535
EC:3.1.4.14	[Acyl-carrier-protein] phosphodiesterase	696.53	544.72	563.31	986.43	763.56	1552.33	494.43	344.84	593.17	73	538.39	394.72	638.97	558.85	1007.67	811.17	576.54	428.26	637.06	510.97	56	338.9	330.59	388.34	456.56	344.65	466.17	423.56	554.275
EC:3.6.3.16	Arsenite-transporting ATPase	405.65	192	192.08	377.75	210.43	5439.77	368.43	140.52	210.17	161.25	165.9	147.23	305.08	297.83	1069.77	669.85	464.68	176.83	396.85	402.5	146.25	862.5	386.37	295.38	155.45	153.85	1563.9	160.03	554.225
EC:4.2.1.80	2-oxopent-4-enoate hydratase	629.5	219.5	511.5	887.5	477.2	4261.2	203.7	582.58	518.75	256	224.75	253.58	397	205.75	830.92	566.62	219.4	293.25	259.33	334.25	103.75	773.75	164.83	232.28	244.33	350.5	1323.25	131.08	552.002
EC:3.6.3.33	Vitamin B12-transporting ATPase	707.53	540.72	563.31	984.43	764.56	1422.33	491.43	344.84	595.67	71	537.39	397.72	644.97	559.85	1007.67	822.67	575.54	427.26	643.06	511.97	58	321.9	328.59	393.34	460.56	358.65	469.17	426.56	551.096
EC:1.13.11.11	Tryptophan 2,3-dioxygenase	335.5	216.5	273.16	424.99	232.02	6419.53	235.18	156.33	289.84	210	200.33	175.83	342.99	252.67	880.17	490.52	468.72	203.81	230.32	197.84	168	1313	143.49	198.53	153.17	132.16	943.66	119.82	550.289
EC:4.2.2.20	Chondroitin-sulfate-ABC endolyase	1210.8	261	295.5	694.5	315.7	1701.5	409.7	295.2	329.2	77.5	275.3	310.8	502	495	1429.2	939.7	311.3	278.5	575.7	666	150.5	577	993.9	282.6	343.9	281.7	1131.7	247.9	549.404
EC:4.2.2.21	Chondroitin-sulfate-ABC exolyase	1210.8	261	295.5	694.5	315.7	1701.5	409.7	295.2	329.2	77.5	275.3	310.8	502	495	1429.2	939.7	311.3	278.5	575.7	666	150.5	577	993.9	282.6	343.9	281.7	1131.7	247.9	549.404
EC:3.6.3.36	Taurine-transporting ATPase	644.89	481	519	871.9	688.95	2549.74	448.45	304.25	534.5	78	490.5	360.64	576.45	508.65	922.73	683.7	493.1	400	570.89	463.5	66.25	602.48	289.83	352.7	392.83	313.2	394.5	373	549.13
EC:2.7.1.89	Thiamine kinase	702.53	537.72	555.31	977.43	758.56	1421.33	490.43	342.84	595.67	70	537.39	395.72	642.97	558.85	1000.67	818.67	575.54	423.26	639.06	509.97	58	319.9	325.59	393.34	459.56	356.65	466.17	423.56	548.453
EC:2.6.1.87	UDP-4-amino-4-deoxy-L-arabinose aminotransferase	694.39	536.72	554.31	971.93	755.06	1422.54	490.93	341.84	594.17	70	537.89	394.08	637.47	560.35	1001.17	810.17	576.54	427.26	637.42	506.47	56	318.47	326.09	388.34	454.06	343.65	464.67	420.56	546.163
EC:5.1.3.22	L-ribulose-5-phosphate 3-epimerase	639.95	521	607.6	862.45	695.2	1534.1	580.6	352.8	589.05	85.6	501.4	374	671	521.3	998.5	733.05	537	406.6	563.2	451.2	80.2	502.8	315.2	503.7	494.9	345.05	455.7	363	545.934
EC:3.5.3.8	Formimidoylglutamase	342.14	233.89	300.56	465.76	577.76	5515.34	267.29	202.09	289.87	209	232.89	225.33	380.55	322.1	763.42	514.95	349.97	265.67	317.92	253.3	136.25	1394.14	173.25	222.29	183.23	194.98	764.55	177.06	545.555
EC:1.17.99.1	4-methylphenol dehydrogenase (hydroxylating)	43.5	19	21.5	34	14.7	188.2	20.2	8.5	31.5	115	631	3267.5	60.5	47.5	86.5	1828.2	48.4	29	61	61	73	356.5	40.5	6715.2	50.5	46	1320.5	37	544.854
EC:3.5.1.11	Penicillin amidase	531.64	330.31	339.96	612.1	533.99	4598.74	350.94	174.66	409.67	174	215.14	218.99	535	399.78	1444.1	637.68	538.71	262.08	390.82	301.31	144	818.67	181.15	247.2	177.14	181.94	334.49	136.13	543.584
EC:1.2.1.19	Aminobutyraldehyde dehydrogenase	700.03	511.64	537.56	944.51	713.81	1732.08	467.76	325.34	561.17	69	495.56	379.47	631.05	565.45	1135.17	778	542.87	412.84	621.81	485.8	58	317.82	301.42	379.09	399.06	315.65	445.25	382.56	543.206
EC:2.3.1.242	Kdo(2)-lipid IV(A) palmitoleoyltransferase	689.53	533.72	551.31	967.43	752.56	1421.33	489.43	338.84	587.17	70	537.39	389.72	633.97	554.85	991.67	807.17	569.54	422.26	631.06	505.97	56	319.9	325.59	386.34	452.56	341.65	460.17	419.56	543.096
EC:2.6.1.81	Succinylornithine transaminase	687.14	513	528	917.4	733.5	1705.79	460.5	341.5	549	96	520	381.14	636.7	572.4	974.23	803	549.2	411	602.64	488	69.5	367.73	320.33	395.5	424.83	334.2	423	394	542.83
EC:3.5.1.26	N(4)-(beta-N-acetylglucosaminyl)-L-asparaginase	255.25	366	314.58	834.5	1290.33	1587.25	486.83	137.83	279.33	152.25	393.58	199.66	346	351	1725.34	948.33	511.91	457.17	440.83	510	165	568.5	234.58	169.25	834.42	218.83	623.42	774.5	542.017
EC:3.1.3.10	Glucose-1-phosphatase	691.5	508	528	922.4	741	1661	462	344	560	97	520	386	630.2	570.9	949.9	807	553.2	407	606	496	61	357.8	318	397.5	423.5	340.2	440	392	541.825
EC:2.4.99.19	Undecaprenyl-diphosphooligosaccharide--protein glycotransferase	31	14.33	8	19.67	11	279	14	5.33	21.33	113.33	629.33	3265	45.67	39	52	1808	39.33	27	55	51	73	348.67	37	6707.33	43	44	1317.33	34	540.452
EC:3.2.1.183	UDP-N-acetylglucosamine 2-epimerase (hydrolyzing)	36	13	9	23	12	128	17	7	26	117	631	3266	49	44	67	1824	41	31	60	52	73	363	47	6712	48	46	1321	38	539.321
EC:1.1.1.26	Glyoxylate reductase	731.5	306.67	368.91	603.83	809.91	2534	579.91	204	361.41	171	286.67	224.41	474.91	346.83	2479.59	720.41	330.32	364	433.58	485.58	203.5	616.92	160.58	232	169.08	130	428.5	230.5	535.304
EC:2.7.2.15	Propionate kinase	679.5	505	522	919	728	1618	451	340	545	97	511	381	630	576.5	953.5	781	555	413	610	490	64	329	319	391.5	414.5	331	420	396	534.661
EC:2.4.1.292	1,4-N-acetyl-D-galactosaminyltransferase	31	14.33	8	19.67	11	92	14	5.66	21.66	113.66	629.33	3265	45.67	39	52.33	1808	39.33	27	55	51	73	349.34	37	6707.33	43	44	1317.33	34	533.844
EC:2.7.8.36	transferase	31	14.33	12	19.67	11	73	14	5.33	21.33	115.33	629.33	3265	45.67	39	52	1808	39.33	27	55	51	74	348.67	37	6707.33	43	44	1317.33	34	533.345
EC:1.2.1.76	Succinate-semialdehyde dehydrogenase (acetylating)	268.99	308.32	492.66	1028.67	805	334.32	335.66	628.67	804	47	235.33	942	859.34	628.67	2094.33	264.67	772.34	727.34	221	270.66	52.66	111	533.99	815.34	320	603.33	208.99	218.67	533.32
EC:2.4.1.290	acetylgalactosaminyltransferase	31	14.33	8	19.67	11	73	14	5.33	21.33	113.33	629.33	3265	45.67	39	52	1808	39.33	27	55	51	73	348.67	37	6707.33	43	44	1317.33	34	533.095
EC:2.6.1.34	UDP-N-acetylbacillosamine transaminase	31	14.33	8	19.67	11	73	14	5.33	21.33	113.33	629.33	3265	45.67	39	52	1808	39.33	27	55	51	73	348.67	37	6707.33	43	44	1317.33	34	533.095
EC:4.2.1.135	UDP-N-acetylglucosamine 4,6-dehydratase (configuration-retaining)	31	14	8	19	10	73	14	5.33	20.33	113.33	629	3265	45	39	50.33	1808	39	27	55	51	73	348.67	37	6707	43	44	1317	34	532.857
EC:2.4.1.293	GalNAc(5)-diNAcBac-PP-undecaprenol beta-1,3-glucosyltransferase	31	14.33	8	19.67	11	58	14	5	21	113	630.33	3265	45.67	39	54.67	1808	39.33	27	55	51	73	348	37	6709.33	43	44	1320.33	34	532.809
EC:3.1.3.90	Maltose 6'-phosphate phosphatase	315.78	318.26	236.93	280.58	178.44	4718.04	207.28	169.45	290.11	245	346.34	201.64	232.75	291.81	440.48	267.27	314.65	261.35	230.42	218.3	209.82	2497.78	195.31	217.31	321.73	317.68	863.52	501.68	531.775
EC:3.5.1.47	N-acetyldiaminopimelate deacetylase	277.25	296.72	205.22	490.86	177.14	4905.03	214.87	155.44	268.05	237.29	375.54	215.03	219.81	363.32	487.94	284.65	310.12	264.97	203.01	198.55	189.07	2574.36	197.47	229.65	328.26	307.39	317.2	503.44	528.487
EC:1.3.99.26	All-trans-zeta-carotene desaturase	335.47	219.59	295.49	530.47	404.9	5412.12	242.9	145.5	291.24	167.33	211.66	204.79	356.58	303.83	878.41	458.83	530.48	218.57	264.13	206.82	125.75	1065.59	184.74	200.07	148.75	193.82	634.92	127.57	512.869
EC:1.3.99.28	Phytoene desaturase (neurosporene-forming)	335.47	219.59	295.49	530.47	404.9	5412.12	242.9	145.5	291.24	167.33	211.66	204.79	356.58	303.83	878.41	458.83	530.48	218.57	264.13	206.82	125.75	1065.59	184.74	200.07	148.75	193.82	634.92	127.57	512.869
EC:1.3.99.29	Phytoene desaturase (zeta-carotene-forming)	335.47	219.59	295.49	530.47	404.9	5412.12	242.9	145.5	291.24	167.33	211.66	204.79	356.58	303.83	878.41	458.83	530.48	218.57	264.13	206.82	125.75	1065.59	184.74	200.07	148.75	193.82	634.92	127.57	512.869
EC:1.3.99.31	Phytoene desaturase (lycopene-forming)	335.47	219.59	295.49	530.47	404.9	5412.12	242.9	145.5	291.24	167.33	211.66	204.79	356.58	303.83	878.41	458.83	530.48	218.57	264.13	206.82	125.75	1065.59	184.74	200.07	148.75	193.82	634.92	127.57	512.869
EC:1.1.1.380	L-gulonate 5-dehydrogenase	673.5	512.83	537.67	886.9	709.67	1425.33	479	309.84	536.67	77	496	372.83	591.37	552.57	907.74	744.17	533.54	387.83	594.17	504.83	66	302.97	314.84	362.34	388.17	305.37	406.17	380.67	512.857
EC:1.14.99.46	Pyrimidine monooxygenase	632.64	477.5	510.75	874.5	692.75	1714.79	454.75	306	529.25	85	480	362.39	562.25	503.5	872.25	644.75	483.5	362	553.89	445.75	57	545.18	299.25	361	384.25	320	370	367	508.996
EC:4.1.1.8	Oxalyl-CoA decarboxylase	652.14	523.64	560.14	995.78	663.34	709.91	515.13	299	511.5	162	571.64	431	561.35	540.78	1033.43	654.2	535.4	430.43	559	479.14	161	271.5	308.5	407.7	393.14	324.28	450.5	406.14	503.99
EC:2.7.8.14	CDP-ribitol ribitolphosphotransferase	226.25	470.75	370.5	771	1363.5	561.75	450	86.25	172.75	117.25	381.75	150.5	273.09	272.09	2170.84	894.75	423.75	480.16	342.16	482.5	150.5	135.5	469.25	105.25	891	211.5	859.59	774	502.078
EC:3.4.23.51	HycI peptidase	639.53	483.39	505.14	892.53	728.39	1381.5	447.43	311.33	513.33	77.33	509.39	364.39	597.1	520.78	979.26	644.5	503.5	378.93	570.89	464.64	66.5	275.6	310.25	355.5	413.89	306.78	384	393.39	500.685
EC:2.7.1.29	Glycerone kinase	307.47	279.59	194.25	324.56	172.2	3962.49	255.36	125.5	240	179.5	433.84	222.39	176.36	288	427.4	352.11	292.59	211.41	214.39	202.41	91.25	1745.32	191.66	205.95	350	318.37	293.91	1930.25	499.59
EC:3.1.6.6	Choline-sulfatase	836.15	288	338	574.75	502.8	2861.45	371.55	227.1	336.1	79.25	246.15	261.4	459	421.5	1121.1	691.05	296.05	261.25	447.35	489.5	118.25	463.5	570.45	250.5	251.45	208.35	699.85	195.45	495.261
EC:3.5.1.110	Peroxyureidoacrylate/ureidoacrylate amidohydrolase	624.64	474	508.25	861	688.25	1586.79	444.25	302.5	525.25	76	478	358.89	557.25	498.5	860.75	638.75	475.5	359	551.39	444.25	54.5	424.68	295.75	359.5	377.75	316.5	363.5	360.5	495.21
EC:1.14.19.9	Tryptophan 7-halogenase	260	217	279	403.5	214	5926	259	163	198	245	166	204	306	199	354.5	351	184	182	219	162	123	2069	140	189	146	197	293	194	494.393
EC:3.6.1.26	CDP-diacylglycerol diphosphatase	618.53	474.72	494.31	852.43	683.76	1446.53	428.63	310.84	518.17	71	467.39	368.72	593.97	536.85	905.67	679.37	521.94	393.26	590.06	442.97	57	301.9	289.59	346.54	377.56	302.65	380.17	364.56	493.539
EC:4.2.1.90	L-rhamnonate dehydratase	578	454.5	476	804	881.2	1872.2	436.2	279.5	488.5	87	454	350	543	461	796	531.7	455.9	361	548	430	81.5	519.5	263	307.7	342	279.5	328.5	335	490.871
EC:1.14.13.127	3-(3-hydroxy-phenyl)propanoic acid hydroxylase	381.25	212.5	245.5	456	228.2	4220.37	240.45	161	297.5	151	197.25	224.08	444.75	374.75	1127.75	641.45	544.9	285.75	347	252.75	118.75	888	157	208.78	167.25	124.5	825.25	135.08	487.815
EC:1.1.1.367	UDP-2-acetamido-2,6-beta-L-arabino-hexul-4-ose reductase	488.38	239.5	339.75	494.23	402.92	4675.72	247.62	206.25	307.53	72.52	199.7	179	472.2	307	1271.23	339.38	212.9	230.75	275.05	284.18	99.25	850.15	175.25	267.62	208.75	253.62	347.8	181.25	486.768
EC:6.3.2.29	Cyanophycin synthase (L-aspartate-adding)	256.25	191.5	255.75	523	333.5	3047.25	341	224	279.5	354.5	336.25	312	385	500	1067	286.5	323.5	289.25	488.5	416	342	1046.75	238.75	543.25	348.25	407.5	257.75	138.25	483.312
EC:6.3.2.30	Cyanophycin synthase (L-arginine-adding)	256.25	191.5	255.75	523	333.5	3047.25	341	224	279.5	354.5	336.25	312	385	500	1067	286.5	323.5	289.25	488.5	416	342	1046.75	238.75	543.25	348.25	407.5	257.75	138.25	483.312
EC:1.2.1.24	Succinate-semialdehyde dehydrogenase (NAD(+))	619.64	468	488.25	849	675.25	1232.79	426.25	307	517.25	73	476	356.89	572.75	517.5	875.75	669.25	499.5	394	573.39	451.25	59	309.68	282.75	346.5	381.75	304	376.5	363	480.925
EC:3.1.3.70	Mannosyl-3-phosphoglycerate phosphatase	612.78	472.47	483.31	840.78	662.31	1497.33	427.43	280.84	526.67	52	439.14	353.47	590.52	505.45	973.77	613.17	475.34	363.26	566.81	429.97	51.5	284.6	270.34	310.84	348.31	280.45	370.17	333.31	479.155
EC:2.7.7.15	Choline-phosphate cytidylyltransferase	761.88	274.5	481.75	486.48	709.92	193.12	1114.37	475.75	264.75	97.52	167.7	350.25	222.95	135.5	971.98	1666.88	303.7	386.25	523.8	643.43	62.75	175.9	788.5	373.62	305.5	707.87	635.5	115.25	478.478
EC:1.1.3.6	Cholesterol oxidase	266.5	168.83	190.33	343.66	172.69	6930.2	153.19	76.66	225.51	50	127.83	109.66	249.16	181.17	847.16	526.69	637.06	151.99	200.49	175.51	24.5	962.83	85.99	134.19	86.33	68.33	176.16	59.48	477.932
EC:4.2.1.149	Crotonobetainyl-CoA hydratase	596.33	463.17	482.42	830.99	895.58	994.17	491.91	297.33	544.08	59	468.67	359.08	611.08	495.84	978.92	577.58	475.66	367.16	562.58	449.58	64	272.08	263.41	388.5	359.92	283.34	346.16	338.16	475.596
EC:2.1.1.174	23S rRNA (guanine(1835)-N(2))-methyltransferase	623.64	471	481	846	682	1209.29	421	302	515.5	70	467	353.14	564	501.5	859.5	665.5	487	365	560.14	441	56	284.43	280	344.5	378.5	313	370	357	473.88
EC:2.7.1.60	N-acylmannosamine kinase	584.67	445.34	457.17	799	648.16	1816.33	402.5	280	508.5	73.33	447	344.16	525	473.5	814.83	549.5	457.84	359.16	547.5	416.5	67.83	377.83	265	306.17	344	280.5	331	332.5	473.386
EC:5.1.99.4	Alpha-methylacyl-CoA racemase	230	157	182	292	192	7109.17	187.5	110	179	114	127.5	130.33	235	188.5	695.5	354	378	152	187.5	150	86.5	1072.5	105	129.16	89.5	76.5	207	84.16	471.476
EC:3.5.1.78	Glutathionylspermidine amidase	621.5	464	479	835	675	1261	413	299	507	70	474	345	556	493.5	848.5	627	482	364	553	445	56	262	280	342.5	369.5	298	359	352	468.982
EC:6.3.1.8	Glutathionylspermidine synthase	621.5	464	479	835	675	1261	413	299	507	70	474	345	556	493.5	848.5	627	482	364	553	445	56	262	280	342.5	369.5	298	359	352	468.982
EC:4.1.2.53	2-keto-3-deoxy-L-rhamnonate aldolase	621	475	492	839	681	1080	429	296	509	68	474	351	553	509	846	649	493	369	557	455	58	265	285	343	369	295	363	356	467.143
EC:2.7.1.184	Sulfofructose kinase	568.64	441.5	456.5	789	644.5	1771.29	399	268.5	494	48	424	338.64	527	453.5	878.5	544	446.5	342	541.14	412	49	378.43	252.5	301.5	337.5	271	314	327.5	464.987
EC:1.16.1.9	Ferric-chelate reductase (NADPH)	607.64	465	477	830	674	1150.29	418	297	504	67	467	344.14	554	496.5	842.5	654	479	364	549.14	436	54	284.43	280	337.5	371.5	297	362	352	464.809
EC:1.1.1.264	L-idonate 5-dehydrogenase (NAD(P)(+))	586.5	455.34	464.17	800.5	646.53	1434.03	418.2	287.17	499	50.5	437.5	347.33	541.66	471.33	947.83	562.7	453.9	346.66	544.17	426.83	57.33	354.34	259.16	311.7	349.67	274.67	332.5	331	464.008
EC:1.1.1.251	Galactitol-1-phosphate 5-dehydrogenase	609.14	468	479	827	672	1148.29	414	299	502	67	467	346.14	556	498	831	624	483	365	548.14	442	54	265.43	280	342	365	293	355	352	462.576
EC:3.1.27.6	Enterobacter ribonuclease	606.14	462.5	477.5	831	672	1098.29	411	297	503	67	465	345.14	550	494.5	839	625	478	364	547.14	437	54	263.43	282.5	337	367.5	294	355	351	459.809
EC:3.6.1.65	(d)CTP diphosphatase	605.64	462	477	828.4	672	1098.29	411	296	502	66	465	344.14	550.2	493.9	838.9	624	478.2	364	546.14	436	54	269.23	279	336.5	367.5	294.2	355	351	459.473
EC:2.4.99.16	Starch synthase (maltosyl-transferring)	385	245.42	257.25	470.83	207.7	5132.37	232.11	156	310.5	57.25	203.5	185.33	324.33	272.25	970.17	522.78	452.73	212.91	302.25	253.58	33.5	528.42	136.58	176.28	151.09	123.83	355.83	116.08	456.281
EC:1.2.1.68	Coniferyl-aldehyde dehydrogenase	214.28	189.61	171.95	256.56	174.65	5816.05	147.06	143.34	206.87	118	119.28	287.33	394.87	325.73	695.36	226.87	343.44	327.69	307.17	131.11	108	1065.17	117	148.54	138.11	102.23	290.97	115.95	452.971
EC:2.4.1.208	Diglucosyl diacylglycerol synthase (1,2-linking)	279.41	134.38	133.43	755.21	774.69	2641.79	199.78	291.7	526.98	206	117.46	248.02	332.58	139.39	903.06	773.9	146.03	349.4	144.97	290.55	125.57	878.53	168.56	260.19	166.23	171.18	1314.23	127.56	450.028
EC:2.6.1.44	Alanine--glyoxylate transaminase	414	299.17	366.66	585.33	676.36	1311.7	417.36	269	399.16	149	231.67	267.66	667.66	598.83	1287.84	1044.36	219.72	321.5	353.33	361.33	112	152.67	160.83	370.2	273.83	426	623.5	177	447.774
EC:2.6.1.45	Serine--glyoxylate transaminase	411	299.17	366.66	585.33	675.36	1311.7	417.36	269	399.16	149	231.67	267.66	667.66	598.83	1287.84	1042.36	219.72	321.5	353.33	361.33	112	152.67	160.83	370.2	273.83	426	623.5	177	447.56
EC:2.6.1.51	Serine--pyruvate transaminase	411	299.17	366.66	585.33	675.36	1311.7	417.36	269	399.16	149	231.67	267.66	667.66	598.83	1287.84	1042.36	219.72	321.5	353.33	361.33	112	152.67	160.83	370.2	273.83	426	623.5	177	447.56
EC:1.8.5.2	Thiosulfate dehydrogenase (quinone)	981.4	161.83	152.78	570.22	561.83	703.47	326.92	390.42	234.67	100.77	224.42	244.65	237.5	262.67	814.55	1347.01	403.09	169.89	563.6	711.88	115.5	243.47	1190.85	149.5	253.23	105.3	1181.39	126.39	447.471
EC:1.1.1.136	UDP-N-acetylglucosamine 6-dehydrogenase	406.5	264.83	445.83	919.32	432.98	1087.83	333.65	325.82	410.17	120.5	197.33	402.49	526.16	279.51	1007.33	1063.32	521.65	527.66	409.65	429.51	77.5	174.99	142.15	273.83	360.83	696.67	386.66	122.48	440.97
EC:2.3.1.37	5-aminolevulinate synthase	585.5	232	289.25	444.5	768.75	1988.5	502.75	196	301.25	162	244.5	195.75	390.75	247	2149.75	460.75	264	304.5	359.25	412.75	187.5	551.75	129.25	196	140.75	115.5	323	199.5	440.812
EC:1.13.11.79	5,6-dimethylbenzimidazole synthase	548.75	211	240.25	374.5	734.95	2603.2	454.2	173.75	309.5	185	212.5	159.25	365	232.5	2020.25	402.95	245.9	304	337.75	384.75	204.5	553	114.25	154.03	130	99	277	177.83	436.056
EC:2.8.3.21	L-carnitine CoA-transferase	552.5	457	462.5	800.5	652.5	744	405	275	492	48	457.5	341.5	532.5	472	810	545	440.5	350	538	417.5	57.5	201.5	265.5	314.5	357	268.5	330	346	426.214
EC:2.7.1.1	Hexokinase	873.65	112	151.5	543.35	547.4	211.25	353.35	459.1	196.6	115.65	290.35	311.4	214.2	277.2	587.2	1213.55	184.05	182.05	747.15	912.8	124.75	199.1	1185.95	387	351.15	190.35	821.85	123.65	423.843
EC:2.7.1.92	5-dehydro-2-deoxygluconokinase	362.45	228.56	259.39	462.09	572.92	3524.45	252.62	201.34	254	128.33	193.98	209.88	339.8	256.35	728.34	618.03	470.27	226	260.39	341.3	70.5	585.15	125.01	196.46	168.64	116.98	571.08	140.31	423.736
EC:3.2.1.141	4-alpha-D-((1->4)-alpha-D-glucano)trehalose trehalohydrolase	365.25	234.58	254.24	427.65	200.76	4708.44	219.01	131.15	282.6	31.25	157.58	171.74	324.4	244.59	1033.24	483.84	444.71	218.65	257.31	234.35	24	429.58	122.39	182.03	138.42	94.16	287.07	92.31	421.261
EC:5.4.99.15	(1->4)-alpha-D-glucan 1-alpha-D-glucosylmutase	381.75	243.42	272.58	459.33	220.28	4059.12	220.03	142.33	295.58	39.25	153.92	194.24	363.58	284.25	1147.42	521.86	477.89	241.17	312.33	243.33	26	494.92	141.91	186.53	146.58	107.5	307.25	110.83	421.256
EC:4.2.1.130	D-lactate dehydratase	541.25	423	440	744.5	622.75	658.25	374.25	257.25	471.5	37	425.5	387.5	552.25	508.75	828.5	476.5	499.5	414	559.75	385.5	52.25	208.25	240.5	288	326	261	344.5	310	415.643
EC:3.7.1.22	3D-(3,5/4)-trihydroxycyclohexane-1,2-dione acylhydrolase (decyclizing)	327.45	195.23	227.39	445.42	786.92	3540.45	236.95	193.34	235	132.33	188.65	194.88	349.13	222.35	679.34	552.36	445.6	213.33	242.39	309.63	76.5	608.82	105.34	187.46	159.64	112.98	536.41	121.31	415.236
EC:2.7.1.55	Allose kinase	567.14	448.14	464.14	769.28	636.14	669.71	414.43	255	481	40	439.14	322	484.85	446.28	770.43	553	432	326.43	509	421.14	52	222	252	297	332.14	265.28	321	322.14	411.172
EC:1.14.16.1	Phenylalanine 4-monooxygenase	287.5	181	222.25	326.5	430.45	4414.8	223.28	134	223.95	169	152.83	159.75	290.92	202.17	628.59	330.95	202.1	178.66	240.58	185.75	138.5	1231.75	131.25	159.7	126.75	114.83	270.47	125	410.117
EC:4.1.1.39	Ribulose-bisphosphate carboxylase	595.99	233.5	233.83	415.01	528.4	1693.57	508.73	219.83	317.83	155.33	249.33	150.66	440	244.66	2243.67	512.73	285.63	290.33	345.49	380.83	174.5	233.5	124.16	171.06	118.83	98	329.16	184.33	409.96
EC:1.14.15.3	Alkane 1-monooxygenase	93.5	86.5	112	128	78.7	7111.7	77.2	54	111	73	60	135	174.5	170	344.33	142.2	170.9	177	188	92.5	69.5	1343	43.33	84.03	52.83	52.5	117	51.33	406.912
EC:2.4.1.44	Lipopolysaccharide 3-alpha-galactosyltransferase	545	439	441	751	620	742	379	266	471	41	423	323	505	444	765	494	438	335	513	398	47	200	244	298	321	260	303	318	404.429
EC:5.1.1.4	Proline racemase	209.5	196.99	336.33	676.67	818.67	305.66	248.5	277.25	286.08	331	162.5	558.58	303.75	601.08	884.33	1419.5	345.17	429.92	294.92	326.58	114.25	110.42	111.67	277.42	253.25	610	736.58	93.25	404.279
EC:5.1.3.24	N-acetylneuraminate epimerase	549	434	440	765	629	616	384	263	491	40	425	330	505	450	775	523	436	345	528	391	47	196	245	290	324	265	309	318	404.036
EC:2.6.1.76	Diaminobutyrate--2-oxoglutarate transaminase	261.7	177.31	185.73	303.18	198.97	4278.18	146.93	132.09	217.12	85.33	128.14	215.71	322.72	302.6	523.58	376.92	500.58	257.92	254.31	163.22	52.58	784.4	125.92	139.01	147.39	106.15	731.97	116.31	401.285
EC:2.4.1.58	Lipopolysaccharide glucosyltransferase I	540	433	438	751	620	692	376	263	471	40	421	321	498	439	772	492	433	333	511	392	47	198	243	292	323	261	301	317	400.643
EC:4.2.1.84	Nitrile hydratase	438.5	250.5	267	511.5	685	2572	283.5	130	317.5	110	184	140.5	462	278	1363	591	209.5	207.5	362	343.5	92	528	105.5	173	151.5	78	245	114	399.768
EC:1.1.1.373	Sulfolactaldehyde 3-reductase	535.14	427	435	749	620	653.29	373	259	470	39	419	319.14	491	434	770	490	429	331	509.14	387	47	199.43	243	286	324	262	296	314	396.826
EC:3.4.25.1	Proteasome endopeptidase complex	328	166.34	185	360.66	182	4950.34	145.66	84	228	48	136.34	121.66	263.66	204	944	450.66	606.66	161.66	170	172.66	54	439.34	103.66	104.66	101	68	224.66	68.66	395.474
EC:4.1.2.57	Sulfofructosephosphate aldolase	535.14	427	435	749	620	626.29	373	259	469	39	419	319.14	490	434	769	488	428	331	509.14	386	47	197.43	242	286	323	261	296	314	395.434
EC:1.1.1.282	Quinate/shikimate dehydrogenase	535	427	435	749	620	625	373	259	469	39	419	319	490	434	769	488	428	331	509	386	47	196	242	286	323	261	296	314	395.321
EC:1.14.12.10	Benzoate 1,2-dioxygenase	243	171.5	181.5	284.5	180.4	3812.1	140.4	138.5	200.4	93	153	250.5	366.5	385	538.16	381.9	351.7	327.5	307	161.5	47.5	690.5	137.66	188.4	153.66	115	930.1	134	395.174
EC:5.3.1.31	Sulfoquinovose isomerase	535.14	427	435	749	620	612.29	374	258	467	39	419	321.14	489	434	759	488	429	331	509.14	386	48	197.43	242	287	321	260	294	312	394.398
EC:2.3.3.14	Homocitrate synthase	199.63	162.9	287.97	498.02	360.97	396.71	340.51	319.67	258.09	145.5	428.4	351.49	363.68	709.76	1379.6	158.14	237.47	321.35	729.49	711.89	185.25	217.9	225.67	769.39	452.54	400.28	187.49	104.53	389.439
EC:3.2.1.136	Glucuronoarabinoxylan endo-1,4-beta-xylanase	446.62	134.88	234.5	503.12	724.75	31.75	775.5	267.25	183.88	118.5	522.88	333.62	424.5	479.25	749.75	278.12	505.12	347.62	634.12	878.75	115.25	186.75	303.25	655.12	414	282.75	189.12	81.62	385.798
EC:3.2.2.8	Ribosylpyrimidine nucleosidase	532	419	431.33	739	616.33	576	374.33	252.67	459.33	35	419	310	469.33	411.33	725.67	463	401.33	314.33	482	383	44	195	239.67	281	320	257	288	306	383.738
EC:1.13.11.49	Chlorite O(2)-lyase	380.5	193.25	225.74	425.82	194.15	3584.83	191.4	105.16	238.17	44.25	143.5	128.99	328.49	234.42	1198.67	553.07	410.48	179.57	239.4	188.42	38.5	369.75	104.57	130.58	97.91	75.33	654.66	80.07	383.559
EC:3.1.27.1	Ribonuclease T(2)	342.81	225.73	273.06	444.03	247.55	2744.89	228.43	166.75	291.45	80.33	213.89	252.66	412.6	305.53	1007.34	525.25	334.04	277.59	364.75	267.89	59.58	500.5	143.83	185.67	190.47	123.28	358.8	160.39	383.182
EC:3.4.23.49	Omptin	530	419	431	736	616	576	371	252	459	35	419	307	469	410	723	463	401	314	482	382	44	195	239	281	320	257	288	306	383.036
EC:2.6.1.98	UDP-2-acetamido-2-deoxy-ribo-hexuluronate aminotransferase	175	735.33	258.5	131.17	926.5	401.1	266	1797.33	854.03	50.83	164.83	100	884.67	67	261.5	73.5	89.03	626.5	43.5	39.5	17.5	1034.67	319	32.33	64	834	174.13	232	380.48
EC:2.5.1.46	Deoxyhypusine synthase	323	205.16	246.99	495.82	396.81	3265.32	230.31	119.15	239.35	143.5	151.49	140.66	316.82	266.84	988.16	456.81	248.98	161.15	221.31	179.52	97.5	788.16	150.81	156.5	115.33	177.49	243.49	112.98	379.979
EC:4.1.1.87	Malonyl-S-ACP decarboxylase	302.06	234.28	248.28	367.56	229.18	3802.1	199.76	187.5	254.4	124	181.28	187.28	317.2	298.06	546.52	401.4	232.2	206.86	251.78	205.28	67.5	621.36	146.66	227.4	177.94	157.56	303.6	150.28	379.617
EC:2.3.1.82	Aminoglycoside 6'-N-acetyltransferase	323.58	219.67	235.5	440.14	225.74	3298.33	221.91	142.5	255.33	57.33	180.91	160.74	318.33	284.66	897.06	617.92	272.66	205.33	288.25	231.99	28	601.49	131.41	193.99	200.42	115.99	293.33	158.24	378.598
EC:1.1.1.303	Diacetyl reductase ((R)-acetoin forming)	122.75	108.25	166	830.75	991.25	1852.35	225	128.25	153.7	144	273	327.5	149	162.25	259.75	134.25	857.7	238	354.25	846	268.25	392.25	234	262.33	131.5	245	486.3	111.33	373.391
EC:1.1.1.4	(R,R)-butanediol dehydrogenase	122.75	108.25	166	830.75	991.25	1852.35	225	128.25	153.7	144	273	327.5	149	162.25	259.75	134.25	857.7	238	354.25	846	268.25	392.25	234	262.33	131.5	245	486.3	111.33	373.391
EC:4.2.2.2	Pectate lyase	2204.32	365.23	261.05	106.52	66.3	1556.45	452.15	134.45	305.73	544.5	50.08	45.77	110.1	99.5	185.6	133.47	275.82	46.42	52.47	52.1	762.25	127.1	1388.95	38.82	39.55	295.5	410.97	340.17	373.262
EC:2.1.1.184	23S rRNA (adenine(2085)-N(6))-dimethyltransferase	387.9	162	262	367	132.1	1595.75	250.35	306.85	520.35	43.25	166.15	246.65	466	241.75	656.6	516.85	175.15	474	299.85	424.75	72.75	222	384.45	183.8	163.95	718.6	863.6	114.7	372.113
EC:1.14.19.3	Acyl-CoA 6-desaturase	201.75	150.5	179.17	267.73	141.92	4494.68	147.41	105.59	223.37	95	134	205.83	308.45	267.32	641.74	289.5	242.57	230.49	200.42	145.16	67.25	911.89	87.5	160.17	86.86	82.7	267.8	78.5	371.974
EC:5.3.99.11	2-keto-myo-inositol isomerase	288.64	226.5	413	401.9	237	1025.29	202	448	586	92.5	171	416.64	388.2	164.4	427.9	1120	362.7	563.5	276.14	389.5	39	240.23	146.5	178	275.5	635.7	563.5	121.5	371.455
EC:3.1.3.37	Sedoheptulose-bisphosphatase	546.5	200.5	246.25	394	742.75	883	465.75	167	272.75	168	210.5	147.75	361.75	200	2033.75	421.25	236.5	280.5	319.25	361.75	190	374.25	107.25	156	110.75	97.5	294.5	176.5	363.08
EC:3.5.2.9	5-oxoprolinase (ATP-hydrolyzing)	514.5	173	200.5	323.5	489.5	2036	404.5	141	228	158	180.5	117.5	267	179.5	1885.5	391.5	219	253.5	268.5	302.5	188.5	378.5	92.5	113	89	91.5	265.5	167	361.393
EC:1.3.1.43	Arogenate dehydrogenase	540.5	189.5	229.25	378.5	726.75	1070.5	450.75	161	251.25	139	212.5	146.25	335.75	195	2036.75	408.75	217	278.5	320.25	364.75	167.5	333.75	99.25	155.5	117.75	91.5	278	169.5	359.473
EC:2.5.1.101	N,N'-diacetyllegionaminate synthase	508.83	172.83	223.17	374.83	205.33	3254.67	227.83	158.33	212.12	89	169.33	172.83	283.17	217.84	374.84	498.5	181.16	187.33	192.33	211.5	82.5	604.66	249.33	271.33	224.01	275.84	217.16	123.66	355.866
EC:2.5.1.26	Alkylglycerone-phosphate synthase	334.5	218.15	191.99	442.99	178.15	3459.48	184.98	113.32	244.85	18	153.16	133.33	313.82	268.17	1145.15	570.48	200.49	182.15	243.15	193.35	11	477.33	85.65	169	120.66	69.66	154.15	85.31	355.801
EC:1.14.13.2	4-hydroxybenzoate 3-monooxygenase	263.5	145.67	202.75	320.33	165.45	3859.37	166.28	130.75	200	163	153.42	127.33	266.58	192.25	631	422.03	171.73	172.58	203.75	183.33	125.75	776.67	125.58	171.78	138.75	100	279.08	102.58	355.76
EC:1.11.1.1	NADH peroxidase	266.08	289.16	202.45	356.19	95.27	2121.88	208.41	95.99	169.89	227.45	346.4	234.74	136.47	269.99	364.99	216.67	322.08	244.49	158.8	168.06	164.25	1546.9	184.07	223.53	297.44	271.11	259.04	491.61	354.765
EC:5.5.1.2	3-carboxy-cis,cis-muconate cycloisomerase	284.64	175.31	187.89	321.61	163.59	3506.91	157.71	113.75	223.5	99	141.06	191	304.93	298.53	709.43	370.03	492.73	249.01	262.75	177.47	59.25	495.67	105.58	164.78	140.89	90.28	305.58	95.22	353.146
EC:2.4.1.52	Poly(glycerol-phosphate) alpha-glucosyltransferase	212	228	162.48	297.52	94.44	2129.24	168	102.96	169.92	156.48	238.96	143	122.23	295.67	342.07	294	282	200.29	188.85	163.96	120	1538.96	156.96	138.48	310.44	241.48	898.19	459.48	352.002
EC:3.5.1.54	Allophanate hydrolase	262.03	173.47	194.56	295.68	413.01	3805.28	182.63	99.59	210.42	63	112.64	139.22	304.72	178.1	750.75	327.62	409.44	137.26	226.81	188.72	52.25	689.9	94.42	134.37	116.39	65.65	149.17	78.64	351.991
EC:1.14.13.22	Cyclohexanone monooxygenase	111.25	87	85.08	128.5	85.5	5493.25	77.5	60.75	111.25	31	53	197.75	245.5	256.25	451.58	148.75	241.5	261	240.5	65.25	18.75	902	45.08	82.33	46.08	38.5	170	51.33	349.508
EC:4.1.3.24	Malyl-CoA lyase	542.5	174	219	377	742	714	446.5	148.5	246	138	181.5	142.5	332.5	219	2021.5	462.5	456.5	275.5	323	344.5	182.5	222	89.5	144.5	95.5	91.5	215.5	168.5	347
EC:5.1.3.23	UDP-2,3-diacetamido-2,3-dideoxyglucuronic acid 2-epimerase	299.67	217	361.5	826.5	375.83	472	203.33	288	316.5	100.5	161	365	357	216.5	708.33	966.5	458.5	488.5	337.5	359.5	67.5	123	98	160	334	645	304.5	92.5	346.559
EC:3.4.15.6	Cyanophycinase	169.12	151.38	210	471.12	285.75	1467.75	287.5	187.25	211.38	161	286.88	284.62	308.17	453.92	941.42	199.12	282.12	226.45	448.45	387.75	173.25	418.25	171.75	479.45	298	371.25	155.79	94.95	342.28
EC:1.3.1.31	2-enoate reductase	380.53	183.99	643.1	468.03	434.7	263.43	313.93	399.63	370.46	150.1	261.9	435.66	348.5	259.97	566	227.3	263.5	435.1	451.7	542.53	99.2	115.63	115.2	595.87	312.57	532.64	335.36	70.66	342.042
EC:1.3.1.44	Trans-2-enoyl-CoA reductase (NAD(+))	200.56	177.39	224.97	356.03	245.42	1807.41	216.79	206.5	221	115.5	247.72	267.75	291.6	416.68	801.93	184.7	201.9	219.76	433.75	401.14	109	337.5	145.25	440.7	300.89	257.11	572.5	96.89	339.226
EC:1.3.3.11	Pyrroloquinoline-quinone synthase	374.14	214.33	213.83	410.66	236.94	2092	210.69	150.16	266.96	75	161.83	161.14	354.16	241.92	982.66	545.69	227.26	202.99	287.38	241.51	40.25	354.76	144.49	173.7	156.08	99.33	752.96	121.49	339.082
EC:1.1.1.289	Sorbose reductase	705.5	151.5	770.5	847	547	330	151	668	534	243	174	343	249	125	589.5	284	194	397	237	297	106	34	94.5	215.5	185	617	308	57	337.643
EC:4.1.2.43	3-hexulose-6-phosphate synthase	83.25	408.9	249.9	488.43	752.56	837.19	445.83	74.73	102.37	76.49	236.9	94.16	203.53	157.58	1008.03	221.08	354.92	401.48	252.93	255.97	82	324.99	249.9	157.33	789.72	183.74	312.67	642.74	337.476
EC:1.1.1.287	D-arabinitol dehydrogenase (NADP(+))	705	151	770	846	547	330	151	667	533	243	174	342	249	124	589	284	194	397	237	297	106	34	94	215	185	617	308	57	337.357
EC:3.5.3.18	Dimethylargininase	251.5	183	231	323	235	3531	197	105.5	198	64	194	144.5	254	198.5	506	296	142	161	199	218	61.5	565.5	130	213.5	188	185	236	155	334.518
EC:1.3.1.85	Crotonyl-CoA carboxylase/reductase	560	191	207	382	721	474	438	141.5	255	130	186.5	125	334.5	228	2048.5	463.5	222	277	318	349	168.5	221	79	133	99	86.5	230	165.5	329.786
EC:2.3.2.10	UDP-N-acetylmuramoylpentapeptide-lysine N(6)-alanyltransferase	46.91	233.47	174.6	478.65	754.53	1911.22	353.62	48.95	100.32	101.42	237.05	83.03	125	158.65	514.92	63.73	313.28	338.4	243.8	255.23	111.07	808.37	41.98	73.28	748.4	168.61	62.32	667.07	329.21
EC:3.8.1.5	Haloalkane dehalogenase	228.5	162.83	152.66	297.66	157.32	3898.16	164.49	98.49	156.34	35	115.33	105.16	250.16	209.67	787.83	407.32	393.82	123.83	159.82	159.51	27.5	388.33	66.82	133	85.16	66.83	156.33	75.99	323.709
EC:4.2.2.7	Heparin lyase	660.15	157.5	188.5	383.75	171.1	1427.75	217.35	180.6	210.6	38.25	157.65	171.4	320.5	277	828.1	498.85	182.65	156.25	303.35	338	79.25	251.5	508.95	171.8	187.95	162.35	591.35	125.45	319.568
EC:5.2.1.2	Maleylacetoacetate isomerase	178.5	160	163.5	246	388.75	2997.25	162.5	108.5	185.75	144	127.5	206.5	295	231.75	498.83	187	239.5	231	244.25	136.5	127.75	852	94.83	129	102.08	95.5	187.5	104.5	315.205
EC:1.3.8.12	(2S)-methylsuccinyl-CoA dehydrogenase	491	142	178	289	714	1079	403	139.5	213	136	173.5	115	264.5	181	1824	334	193	244	272	310	179.5	248	75	106	76	75.5	212	150.5	314.929
EC:2.7.1.63	Polyphosphate--glucose phosphotransferase	244.5	129.92	144.08	249.83	120.7	4254.37	134.61	89	162.5	40.25	138.5	95.83	178.83	159.25	491.67	373.78	367.23	109.41	164.75	138.58	39.5	285.92	76.08	95.28	87.75	84.83	270.83	64.58	314.013
EC:1.14.13.83	Precorrin-3B synthase	286	182.75	188.5	315	179.95	3032.7	161.2	111	252.25	28.25	133.5	147.25	268.25	196.75	857.25	381.7	153.9	163.75	227.5	191	15	445	96.5	139.78	105	73.5	266.5	84.08	310.136
EC:1.1.1.219	Dihydrokaempferol 4-reductase	315.28	163.24	224.87	339.78	198.49	1820.24	244.24	174.85	316.75	51	154.24	240.86	375.02	242.3	987.68	407.91	258.58	287.08	283.61	178.7	38.4	248.86	90.54	418.56	90.5	134.32	220.89	90.32	307.04
EC:3.4.19.1	Acylaminoacyl-peptidase	99.5	250.75	205.12	544.88	759.61	1159.31	371.75	49.24	102.98	62.37	247.49	102.75	175.39	202.25	648.35	119.25	340	335.99	287.63	289.24	57.25	322.74	47.49	86.62	760.61	166.12	76.63	659.62	304.676
EC:4.1.1.9	Malonyl-CoA decarboxylase	464.75	127	152.25	278.5	691.75	870.5	404	122.25	207.5	149	176.5	115.25	269.5	165.5	1808.25	296.25	184.5	240.5	263.25	313.75	190	160.5	69.25	100	79	69	221	149.5	297.821
EC:1.8.2.2	Thiosulfate dehydrogenase	197.75	162.83	241.33	345.84	304.5	493	261.58	190.58	242.75	101	136.33	192.83	434.42	480.5	451.17	763.5	121	252.83	163.5	197	62	95.25	99	270.83	194.25	396	1142.33	140	290.496
EC:1.2.1.4	Aldehyde dehydrogenase (NADP(+))	252.25	155.17	186.08	310.66	236.53	2503.32	169.03	109.75	230.98	112	135.67	139.41	226.33	190.75	572.25	269.61	427.79	201.17	215.5	155.41	79.25	496.17	100.58	133.2	98.93	89.5	244.93	81	290.115
EC:2.4.1.57	Phosphatidylinositol alpha-mannosyltransferase	222.5	131.25	147.58	284	132.83	3503.67	114.58	70.17	150.83	38.25	101.5	95.33	220.33	177.08	753.67	374.25	351.33	121.58	150.75	115.75	31.5	308.75	52.92	89.08	62.25	50	211	49.08	289.707
EC:1.2.1.39	Phenylacetaldehyde dehydrogenase	285	181.67	185.08	360.73	182.83	2333.75	162.41	138.17	198.83	81	160.17	120.75	276.11	269.48	597.32	505.58	214.86	165.66	216.5	197.08	38.25	382.72	107.75	189.5	146.5	110.2	167.33	129	289.437
EC:1.6.99.1	NADPH dehydrogenase	183	215	111.83	149	73.5	1717	212.83	103.83	162	171.5	228.5	141.83	151.17	183.67	244.17	189.17	247.67	184.16	126.83	133.83	112.5	1540.5	143	216.5	264	225.5	212	414	287.803
EC:4.1.1.97	2-oxo-4-hydroxy-4-carboxy-5-ureidoimidazoline decarboxylase	212.64	110.31	152.39	273.61	390.84	2450.33	155.21	86.5	167	70	121.31	113.08	201.43	169.53	392.18	299.78	595.23	109.26	166	133.72	31.75	414.92	101.08	121.7	97.14	86.78	590.33	81.64	281.989
EC:3.2.1.184	UDP-N,N'-diacetylbacillosamine 2-epimerase (hydrolyzing)	204.33	147.33	188.67	233.33	151.33	3150.67	189.33	89.33	185.62	82	125.33	115.33	213.67	146.34	329.34	231	115.66	128.33	153.33	162	77	558.66	77.33	244.33	134.01	186.34	176.66	94.66	281.831
EC:1.14.13.142	3-ketosteroid 9-alpha-monooxygenase	62	40	63	87	55	5391	60	29	80	30	52	40	95	51	194	152	49	58	71	81	11	884	25	50	32	25	66	35	281
EC:1.14.14.9	4-hydroxyphenylacetate 3-monooxygenase	235.39	149.23	160.64	275.42	124.89	3012.21	152.59	88	142	51	115.23	94.25	202.96	218.68	493.83	417.83	174.36	128.59	186.25	171.63	31	525.14	95.91	130.5	94.89	74.48	207.49	96.39	280.385
EC:3.1.2.23	4-hydroxybenzoyl-CoA thioesterase	224.25	131.83	133.08	213.16	105.44	3347.36	128.69	72.41	160.51	86	84.83	88.75	192.16	157.67	501.91	250.94	131.06	106.99	155.24	129.26	64	374.83	70.24	106.2	83.33	69.33	555.66	57.49	277.951
EC:2.7.8.28	2-phospho-L-lactate transferase	250.5	147.5	141.08	299	139.58	2897.67	132.08	67.67	170.08	22	105.5	97.58	244.08	186.33	841.42	395.75	355.33	120.83	167.25	140.25	23	290.25	66.92	93.83	77.75	52.5	124.5	56.33	275.234
EC:2.1.3.6	Putrescine carbamoyltransferase	104	104.99	98.33	302.17	315.17	508.66	239	111	83.83	70.5	427.5	204.33	134.5	125.33	236.83	244	78.67	129.67	109.17	221.83	35	75.67	77.17	122.17	143.5	141.5	269.83	2973.5	274.565
EC:5.1.99.3	Allantoin racemase	153.14	109.14	126.31	200.01	119.26	3381.49	216.46	123.84	116.92	69.5	90.31	81.33	201.05	128.6	371.67	343.7	134.77	117.09	118.42	131.8	39.75	543.14	93.17	196.7	127.06	79.15	149	84.47	273.116
EC:6.3.2.31	Coenzyme F420-0:L-glutamate ligase	220.5	130.5	138.08	281	135.58	3058.67	131.08	73.67	159.08	24	96.5	93.58	239.08	176.33	777.42	362.75	358.33	112.83	157.25	130.25	24	290.25	60.92	89.83	75.75	48.5	111.5	56.33	271.913
EC:6.3.2.34	Coenzyme F420-1:gamma-L-glutamate ligase	220.5	130.5	138.08	281	135.58	3058.67	131.08	73.67	159.08	24	96.5	93.58	239.08	176.33	777.42	362.75	358.33	112.83	157.25	130.25	24	290.25	60.92	89.83	75.75	48.5	111.5	56.33	271.913
EC:4.2.1.148	2-methylfumaryl-CoA hydratase	473	126.5	166.33	266.17	680.5	316	396.33	120.83	201.5	139	165	105.33	251	152	1743.5	307.5	175.67	236.33	255.5	300	173.5	206.5	68.5	95.5	69.5	71.5	202.5	145.5	271.821
EC:2.7.7.82	CMP-N,N'-diacetyllegionaminic acid synthase	196.33	136.33	179	216	150.33	3138.67	179.66	84.66	171.33	48	119.33	106.66	204.67	141.34	297.34	214	111.33	122.66	146.33	153	46	546.66	74.33	232.33	130.67	180.34	168.66	93.66	271.058
EC:3.1.31.1	Micrococcal nuclease	147.25	120.17	146	309.58	415.5	940	179.33	148.5	132.25	79	204.17	167	237.5	220.17	707.17	311.58	145.83	165.16	367.33	355.83	94	157.17	74.83	344	180	138.75	850.5	65	264.413
EC:3.4.11.7	Glutamyl aminopeptidase	85.16	80.88	94.55	98.09	94.3	3109.35	68.53	73.69	120.21	96.12	83.2	53.77	131.72	82.39	159.41	96.9	86.78	92.89	73.1	61.29	92.82	1041.77	73.3	80.06	75.34	95.3	1013.61	62.18	263.454
EC:5.5.1.19	Lycopene beta-cyclase	112.64	77	97.75	163	187.25	3778.79	110.08	53.5	87.25	105	82.33	75.89	117.25	72	262.92	180.75	357	85.83	107.39	77.75	79.5	695.18	60.25	72.5	69.75	53.33	95	59	263.424
EC:1.13.11.1	Catechol 1,2-dioxygenase	180	112.5	123.25	201	113.35	2758.7	111.85	96.25	144.2	67	99.75	151.5	240.75	237.25	471.33	262.6	219.9	210.25	213.75	120.5	40.25	446	90.08	117.85	105.08	73	287.05	79.25	263.366
EC:4.2.1.30	Glycerol dehydratase	229.4	139	325.2	261.4	168.4	1561.2	306.2	155.6	194.6	98.2	173.8	94	268	221.6	458	506.6	202	129.2	119.4	159.4	48.4	205.6	134.4	365.4	306.8	141.6	263.4	122	262.814
EC:2.7.7.68	2-phospho-L-lactate guanylyltransferase	243.5	141.5	142.08	285	143.58	2448.67	126.08	61.67	162.08	22	96.5	89.58	218.08	177.33	815.42	379.75	583.33	119.83	165.25	128.25	24	288.25	64.92	87.83	74.75	47.5	109.5	51.33	260.627
EC:1.7.2.5	Nitric-oxide reductase (cytochrome c)	344.25	82.5	76.83	158.34	614.5	1140	356.58	95.41	123.75	181.5	118.5	70.66	152.25	96.5	1341.17	100.5	139.17	187.33	143.83	230.67	206	285.75	46.83	71	46.58	47	616.17	132.5	257.36
EC:2.1.1.17	Phosphatidylethanolamine N-methyltransferase	361.5	200	231.5	417	219	679	189	137	272	16	159	160.5	347	218	1234	472.5	194	167	288	262	12	137	108.5	169	124	81	205	97	255.625
EC:2.1.1.71	Phosphatidyl-N-methylethanolamine N-methyltransferase	361.5	200	231.5	417	219	679	189	137	272	16	159	160.5	347	218	1234	472.5	194	167	288	262	12	137	108.5	169	124	81	205	97	255.625
EC:1.2.1.91	3-oxo-5,6-dehydrosuberyl-CoA semialdehyde dehydrogenase	188.5	135	139.58	224.39	137.24	2987.66	130.07	76.41	145.51	88	107.75	73	208.44	159.82	432.39	325.32	144.69	95.07	131.74	121.84	58.25	401.3	80.4	111.75	84.91	69.03	226.74	72.24	255.609
EC:3.3.2.12	Oxepin-CoA hydrolase	188.5	135	139.58	224.39	137.24	2987.66	130.07	76.41	145.51	88	107.75	73	208.44	159.82	432.39	325.32	144.69	95.07	131.74	121.84	58.25	401.3	80.4	111.75	84.91	69.03	226.74	72.24	255.609
EC:3.1.2.20	Acyl-CoA hydrolase	171.5	188	97	132.5	60	1651	101.5	79.5	161	147	214	126.5	78.5	169.5	219.5	85.5	207	156.5	111	115	80	1473.5	124	124	242	212.5	131.5	414.5	252.643
EC:5.3.3.10	5-carboxymethyl-2-hydroxymuconate Delta-isomerase	171.75	130	131.5	225.9	368.25	1910.35	120.25	99.75	145.2	112	108	168	268.45	249.65	465.23	244	465.9	205	228.75	133.5	84.25	323.55	88.33	117.5	95.83	77.2	218.8	82	251.389
EC:3.1.2.1	Acetyl-CoA hydrolase	117	51.5	58	44.5	29	1248.5	109	1774.5	844.5	36.5	32.5	15	535	20.5	109	35.5	53	571.5	21.5	22	2.5	226	27.5	19.5	54.5	824	116.5	24.5	250.839
EC:1.1.2.8	Alcohol dehydrogenase (cytochrome c)	252	151	153.25	260.5	158.25	2042	120.75	98.5	195.75	23	88.5	112.25	265.75	174	758.75	344.25	167	149.5	195.75	142.75	14	445.75	84.25	134	91.75	55	121	62	245.045
EC:6.3.4.6	Urea carboxylase	182.53	124.47	129.23	210.51	110.68	2820.61	110.46	65.93	145.09	37	61.81	86.55	190.22	141.77	521.59	265.62	365.11	94.92	144.98	96.88	34.25	444.24	61.09	94.21	83.56	44.82	78.17	55.31	242.915
EC:1.13.11.4	Gentisate 1,2-dioxygenase	205	123	108.75	295.5	133.2	542.95	190.95	59	157	61	231.5	119.25	170.25	190.25	643.25	349.45	119.4	94	186.5	125.75	48.25	210.25	52.25	96.7	88.5	93	585	1505	242.318
EC:5.5.1.1	Muconate cycloisomerase	140	99	103.58	161.5	103.28	2751.8	83.45	81.58	114.03	64	84.75	142.16	204.25	214.75	347.5	223.03	196.76	190.59	185.08	93	38.25	443.5	75.41	104.95	85.91	67	260.22	73.25	240.449
EC:4.1.1.83	4-hydroxyphenylacetate decarboxylase	27	36	27	171	132	210	234	6	21	18	474	135	6	72	24	132	18	9	42	78	6	48	21	48	75	147	144	4368	240.321
EC:5.3.3.4	Muconolactone Delta-isomerase	135	94.5	99.25	153	96.95	2717.3	79.45	80.25	112.2	64	84.75	138.5	207.75	204.25	320.33	216.2	193.1	190.25	182.75	90.5	35.25	452	76.08	101.45	83.08	66	255.05	70.25	235.694
EC:4.1.1.86	Diaminobutyrate decarboxylase	181.42	115.34	108.84	209.73	122.58	1946.18	112.08	77.59	147.87	62.33	106.17	149.82	259.45	254.32	423.4	336.5	441.41	185.82	200.92	122.66	36.08	312.89	80.5	106.01	98	67.37	236.3	73.67	234.83
EC:1.13.11.53	Acireductone dioxygenase (Ni(2+)-requiring)	177.92	118.44	118.45	204.29	122.12	2856.87	110.86	89.68	138.84	48	102.78	96.8	171.91	147.47	285.11	267.01	139.38	119.85	114.31	114.77	28	351.57	81.68	120.01	103.62	75.1	163.34	90.95	234.255
EC:1.13.11.54	Acireductone dioxygenase (Fe(2+)-requiring)	177.92	118.44	118.45	204.29	122.12	2856.87	110.86	89.68	138.84	48	102.78	96.8	171.91	147.47	285.11	267.01	139.38	119.85	114.31	114.77	28	351.57	81.68	120.01	103.62	75.1	163.34	90.95	234.255
EC:1.14.13.129	Beta-carotene 3-hydroxylase	136.14	92	120.58	196	202.25	2609.79	117.08	78.5	113.75	115	102.83	97.39	147.25	114.5	327.42	206.25	145.5	115.33	126.39	98.75	83.5	747.18	55.75	79.5	68.59	74.33	121	65	234.198
EC:2.3.1.207	Beta-ketodecanoyl-[acyl-carrier-protein] synthase	124.25	108	114	151.5	92.75	2754.85	74.25	77.25	120.2	61	67.5	161.5	199.75	194.75	326.83	131	180.7	180	182.75	81.5	51.25	603.25	65.83	85	70.33	55.5	179.3	62.5	234.189
EC:2.3.1.20	Diacylglycerol O-acyltransferase	69.25	55.75	60.25	81	62.75	3580.85	64	36.25	63.7	26.25	46	109.5	154.75	144	349.83	125.75	130.2	151.75	132	53.75	15.75	552	29.08	59.58	34.58	30.5	255.8	42.58	232.766
EC:3.5.1.97	Acyl-homoserine-lactone acylase	121	90.5	100.5	153.5	87.2	3662.8	89.7	52	120.2	43	60.5	87	130	104.5	247.5	133.7	93.6	112	100	77.5	28	343	56	79.2	63	60	127.8	62	231.632
EC:1.1.99.3	Gluconate 2-dehydrogenase (acceptor)	198.5	105.49	125.5	227.81	137.3	1597.8	159.8	99.5	127	80	127.99	75.5	192.41	185.3	298.31	532.8	149.49	136	150	146	30	310.6	97.5	128.29	137.5	112.4	695.99	114.5	231.403
EC:4.2.1.41	5-dehydro-4-deoxyglucarate dehydratase	157.25	104.17	98.25	157.83	108.2	2471.12	86.53	77.25	117.75	60	83.67	90.08	144.83	111.25	324.75	147.78	558.23	107.83	103.5	95.58	64.25	633.67	72.08	90.7	81.25	57	85.33	51.5	226.487
EC:2.6.1.102	GDP-perosamine synthase	358.5	196.5	221.5	649.5	129	383	84	330.5	172.5	83	67	180.5	364	257	557	222	179.5	159.5	138	105.5	26	93	73.5	334	150.5	113	673	39.5	226.446
EC:6.4.1.5	Geranoyl-CoA carboxylase	118.5	104	91	170	89.5	3124.5	81.5	79.5	134.5	94	75	105	161.5	122.5	399.66	113	113	102	106.5	108	92.5	343.5	49.66	88	67.66	52	75	48	225.339
EC:2.4.2.44	S-methyl-5'-thioinosine phosphorylase	141	124	108	170	107.5	3230.5	111.5	81	131	15	70.5	111.5	183.5	126.5	268	118.5	110	91	101.5	85.5	15	380	58.5	92	70.5	51	87.5	63	225.125
EC:5.3.3.17	Trans-2,3-dihydro-3-hydroxyanthranilate isomerase	275	138.5	189	285.5	187	848.5	153.5	82	197.5	42	83	128.5	270	177	779	362.5	844.5	124.5	220.5	176	21	136	85.5	101.5	87	62	158.5	72	224.554
EC:2.4.1.80	Ceramide glucosyltransferase	309	117.33	195.83	289.33	175.29	1576.46	176.29	86.99	191.51	13	96.33	103.83	244.66	147.67	875.83	353.29	156.26	100.49	237.82	153.18	5	128.33	81.82	119.8	64.66	56.33	123.33	69.99	223.202
EC:6.3.2.7	UDP-N-acetylmuramoyl-L-alanyl-D-glutamate--L-lysine ligase	71.66	58.38	66.43	80.96	70.69	3077.79	60.28	53.7	74.23	85.5	70.96	33.52	89.58	67.89	111.06	90.65	55.53	60.9	52.97	55.05	86.57	958.53	43.06	61.69	39.73	70.43	417.73	50.06	218.412
EC:2.3.2.17	glycyltransferase	26.25	209.75	142.5	449	715.5	183.75	315	23.25	49.75	32.25	210.75	67.5	90.75	122.75	465.5	22.75	290.75	299.5	220.5	229.5	35.5	38.5	19.25	40.25	727	126.5	327.25	629	218.232
EC:2.6.1.96	4-aminobutyrate--pyruvate transaminase	367.5	84	101.5	180	613.5	563	353	89.5	131.5	107	130.5	74	169	116	1422	130	126	191.5	177.5	249.5	152	61	37	66	47	51	162	119.5	216.857
EC:6.2.1.34	Trans-feruloyl-CoA synthase	147.5	72.83	88.33	194.16	77.24	2788.91	111.49	68.16	111.26	93	71.33	56.5	113.16	91.42	533.16	197.49	106.66	59.99	118.24	77.51	59.75	431.33	57.99	77	66.08	50.33	109.66	40.99	216.838
EC:3.8.1.3	Haloacetate dehalogenase	227.5	147.5	174	268.5	152.4	970.4	142.9	104	190	95	126.5	119	252	183	760	334.4	382.8	136.5	223.5	162	77	222.5	83.5	128.73	83	77	152	83.83	216.409
EC:2.7.1.146	ADP-specific phosphofructokinase	172	167	253.5	196.5	173.5	104	205	249.5	187.5	66.5	84	258	231.5	69.5	295	817	291.5	387.5	220.5	250.5	43	28	66	171	208	563.5	223.5	63	215.929
EC:2.7.1.147	ADP-specific glucokinase	172	167	253.5	196.5	173.5	104	205	249.5	187.5	66.5	84	258	231.5	69.5	295	817	291.5	387.5	220.5	250.5	43	28	66	171	208	563.5	223.5	63	215.929
EC:1.14.13.1	Salicylate 1-monooxygenase	249.25	133	181.75	273.5	149.75	1122	133.5	90.25	194	121	83	117.75	251.5	176	791.75	334.75	375.5	117.5	208.75	171.25	105	128	69.25	109	86.5	52	136	63	215.161
EC:2.3.2.18	glycyltransferase	24.25	203.75	138.5	447	715.5	183.75	314	23.25	27.75	32.25	208.75	67.5	77.75	122.75	455.5	22.75	290.75	298.5	220.5	229.5	34.5	38.5	16.25	40.25	706	119.5	313.25	626	214.232
EC:3.2.2.24	ADP-ribosyl-[dinitrogen reductase] hydrolase	109.75	49	44.5	44	21.5	237.5	110.75	1779.25	841.75	34.5	33.5	33.5	544.75	38.5	107	33.5	69.5	589.5	33.5	27.5	2.5	57.25	27	21	57.25	826	117.5	29	211.455
EC:2.6.1.92	UDP-4-amino-4,6-dideoxy-N-acetyl-beta-L-altrosamine transaminase	104	692.83	221.5	94.17	886	124.5	188.5	301.83	271.83	31.83	142.83	96	359.17	45.5	173	28.5	69.33	346.5	29.5	39	15	881.17	366.5	21.83	31.5	125	13.83	210	211.112
EC:4.1.3.17	4-hydroxy-4-methyl-2-oxoglutarate aldolase	218	124.67	145.75	250.33	122.45	1500.7	147.28	81	143.75	118	120.67	90.25	185.08	170	444.75	371.28	139.23	107.33	149.75	163.58	85	295.92	91.58	125.53	99.75	70.5	172.83	80.33	207.689
EC:1.14.13.40	Anthraniloyl-CoA monooxygenase	169.75	111.5	120.08	210.49	93.44	1829.03	125.52	56.41	123.01	58	79	66.58	182.99	143.67	607.41	299.77	112.39	74.82	130.74	107.09	49	192	57.57	90.2	62.83	53.33	535.49	49.99	206.861
EC:2.4.1.250	D-inositol-3-phosphate glycosyltransferase	160.5	84.92	101.08	179.33	95.83	2562.67	81.91	50.17	105.83	39.25	70.17	58.33	137.16	104.58	478.67	227.58	303.66	84.41	91.75	90.08	29.5	228.42	52.25	59.08	45.25	35	198.83	30.08	206.653
EC:1.8.2.3	Sulfide-cytochrome-c reductase (flavocytochrome c)	142	56	48.5	38.5	24.5	194.5	114	1773	841.5	30.5	35.5	24	530	24	80.5	56.5	51.5	572.5	19.5	31.5	1.5	45	21	17	59	824	98	32	206.643
EC:1.14.13.141	Cholest-4-en-3-one 26-monooxygenase	46.5	32	44	62	57	3826.67	57.5	34	57	15	55	38.83	79	45	186	130	31.5	51.5	44	70.5	3	544	21.5	44.16	18.5	20	77.5	29.66	204.333
EC:1.14.11.2	Procollagen-proline dioxygenase	103	105	106	141	90.7	2405.2	93.2	73.5	101.5	111	98	71.5	168	69.5	216	157.7	68.4	79	97	76	99	690	69.5	81.2	62	65	118	57	202.604
EC:2.4.1.266	Glucosyl-3-phosphoglycerate synthase	130.14	75.72	91.56	173.78	98.81	2583.71	81.18	51.34	104.17	23.25	56.64	68.66	130.02	106.7	391.77	209.42	306.34	83.01	93.42	71.72	7	269.92	58.59	48.59	52.56	32.95	224.17	37.06	202.221
EC:1.4.99.6	D-arginine dehydrogenase	134.5	136.5	121.25	206.5	328.25	1885.5	116.25	61	135.25	107	91.5	83.75	191.25	120	367.25	170.25	87.5	96.5	140.75	124.75	84.5	391.75	62.25	80	61.25	63	106	55	200.33
EC:2.6.1.55	Taurine--2-oxoglutarate transaminase	159	103	120.33	172.99	120.99	1944.33	137.32	132.66	199.01	60	104	109.33	145.99	93.67	269.66	245.32	104.99	132.32	71.99	91.34	33	238	65.32	357.33	77.33	114.33	95.99	59.32	198.531
EC:3.3.2.8	Limonene-1,2-epoxide hydrolase	38	19	39	47	35	3992	31	18	21	28	24	20	37	19	97	70	27	33	38	34	18	704	16	32	14	15	29	20	196.964
EC:2.1.3.1	Methylmalonyl-CoA carboxytransferase	102	47	39.5	26.67	17.5	168	105	1773.33	830	31.5	25.5	15.33	525	16	66.17	19	48.5	563.5	8.83	17.17	1.5	47	20.33	13	49.33	817	93.67	24	196.833
EC:1.14.19.2	Stearoyl-[acyl-carrier-protein] 9-desaturase	141	89	81.5	170.17	187	1984.17	104.33	54.33	106	91	101.83	63.66	157.67	115.67	411.51	221.5	354	107.66	103.66	123.17	86	275	46.33	65.83	55.33	36.33	128.34	44.33	196.654
EC:2.3.3.15	Sulfoacetaldehyde acetyltransferase	87	98	155	215	484	218	234	152	145	83	104	129	332	379	162	624	36	171	85	144	56	48	56	230	152	350	428	112	195.321
EC:2.1.1.196	Cobalt-precorrin-6B (C(15))-methyltransferase (decarboxylating)	183.11	187.88	180	289.13	122.75	821.42	172.83	115.83	148.96	77.5	163.21	108.2	202.75	182.86	290.42	323.82	221.65	127	149.53	136.83	63.5	210.2	128.41	156.4	107.78	167.75	141.53	286.07	195.261
EC:2.1.1.289	Cobalt-precorrin-7 (C(5))-methyltransferase	182.61	187.88	180	289.13	121.25	821.42	170.83	115.83	147.96	77.5	163.21	107.7	202.75	182.86	289.42	323.82	220.65	127	149.53	136.83	63.5	209.2	127.91	155.9	107.78	167.75	141.53	286.07	194.922
EC:2.7.1.95	Kanamycin kinase	199	149	176	155.5	111.5	1057.5	160.5	80	79.5	125	135.5	132.5	148.17	218.17	262.17	319.5	435	155.33	126.83	133.5	100	161	108.5	132	127.5	104	209.17	144	194.512
EC:2.3.1.174	3-oxoadipyl-CoA thiolase	173.5	117	117	202.5	123.5	1638.5	116.5	99	139.5	50	103.5	88.5	180.17	160.67	380.67	262.5	131	123.33	132.83	141.5	17	353	75.5	122.5	93	74	140.17	83	194.28
EC:2.1.1.152	Precorrin-6A synthase (deacetylating)	129.5	95	100.75	150.5	106.25	2197	92.75	59	139.75	23	63	85.25	126.75	105	394.25	153.75	328.5	102	124.75	90.75	13	364.25	52.75	87.83	64.75	52	85	48.33	194.122
EC:5.1.3.5	UDP-arabinose 4-epimerase	318.5	36.5	64	105	361.5	906	293	77.5	88	111	92	41.5	96.5	78	1250.5	98	110.5	176.5	124	189	155	238	34.5	47.5	42.5	30	145.5	113.5	193.714
EC:1.5.1.36	Flavin reductase (NADH)	167.17	117.34	130.17	239.4	140.86	1519.03	120.7	90	137	57.33	123.5	87.66	157.7	155.4	275.73	321.2	176.44	118.16	153.5	129	29.83	263.8	88.5	114.37	133	89.7	168.5	110.5	193.41
EC:1.5.1.33	Pteridine reductase	207.75	119.33	131.16	217.66	124.32	1523.76	153.74	75.74	140.29	37	75.83	88.16	247.91	147.67	697.33	284.82	120.02	93.33	149.32	118.51	22	74.08	76.32	101	62.91	44.33	192.63	65.99	192.604
EC:3.2.1.156	Oligosaccharide reducing-end xylanase	54	70	148	231	124	252	196	197	82	89	263	246	228	250	143	51	136	163	534	542	91	59	76	577	259	217	57	53	192.429
EC:2.3.1.187	Acetyl-S-ACP:malonate ACP transferase	154.03	118.64	125.64	186.28	116.09	1901.55	103.38	96.75	128.7	62	94.64	95.14	163.6	152.03	280.76	208.2	116.6	106.43	126.39	107.14	33.75	310.68	73.83	116.7	89.47	79.28	159.3	77.14	192.291
EC:2.7.7.66	Malonate decarboxylase holo-[acyl-carrier protein] synthase	154.03	118.64	125.64	186.28	116.09	1901.55	103.38	96.75	128.7	62	94.64	95.14	163.6	152.03	280.76	208.2	116.6	106.43	126.39	107.14	33.75	310.68	73.83	116.7	89.47	79.28	159.3	77.14	192.291
EC:3.5.1.115	Mycothiol S-conjugate amidase	124.5	73.92	84.25	144.33	90.5	2556.67	74.58	48.5	94.5	24.25	58.17	53.33	115.33	95.75	402	186.58	301.33	79.58	75.75	70.08	23.5	229.42	47.58	45.08	39.25	28.5	183.33	27.08	192.059
EC:4.1.1.74	Indolepyruvate decarboxylase	189.03	124.39	135.72	270.43	147.97	835.6	131.68	97.58	143.53	66	133.64	92.55	182.55	161.93	350	407.83	183.06	122.02	160.47	145.14	31.75	136.23	92.33	121.25	145.47	89.48	532.72	121.64	191.142
EC:1.1.1.203	Uronate dehydrogenase	146	113	114.33	178	87.43	1632.27	97.6	54.83	126.83	60	64	64.99	126	121.5	443.67	153.93	331.86	100.84	110.83	91	52.5	253.5	61.33	71.6	63.33	49.5	488.67	46	189.476
EC:1.3.8.8	Long-chain-acyl-CoA dehydrogenase	37.5	49	48	54	35.5	2508.1	26.5	24.5	51.2	20	30	168	192.5	201.5	329.66	72	209.2	209	189.5	22	25.5	480.5	21.66	28.33	29.66	24	173.8	25.33	188.801
EC:3.5.1.68	N-formylglutamate deformylase	100	65.5	83.5	122	70.7	2160.7	78.7	60	80.5	153	56.5	57	89.5	71.5	252	125.7	63.9	72.5	78	62	150.5	467	47.5	66.2	50.84	44	509	44.5	188.669
EC:2.3.1.168	Dihydrolipoyllysine-residue (2-methylpropanoyl)transferase	117.5	85.5	113.08	161.83	300.58	1712.5	108.08	56.17	90.08	119	82.5	86.25	141.25	93	184.59	166.92	76.83	89.66	109.58	111.08	93.5	412.25	56.42	60.5	54.25	49	474.5	61	188.121
EC:2.3.1.189	Mycothiol synthase	122.5	65.92	79.25	136.33	87.5	2490.67	68.58	45.5	91.5	38.25	57.17	51.33	115.33	93.75	370	178.58	300.33	76.58	70.75	70.08	29.5	228.42	44.58	45.08	39.25	27.5	185.33	27.08	187.023
EC:6.2.1.14	6-carboxyhexanoate--CoA ligase	86	102.75	152.75	207.5	250	287	202.5	156	148.5	74.5	91.5	127.75	314.5	378	146	622.25	40	172.75	80.75	126.75	44.25	72.75	55.5	232.75	152	351.5	425.25	111.75	186.196
EC:6.3.1.13	ligase	122.5	60.92	75.58	130.33	82.83	2490.67	65.91	44.17	87.83	38.25	57.17	46.33	103.66	92.08	349.67	173.58	297.66	72.91	69.75	69.08	29.5	218.42	44.25	45.08	39.25	23	181.33	27.08	183.528
EC:3.5.99.7	1-aminocyclopropane-1-carboxylate deaminase	163.64	120.14	128.14	179.28	98.84	1550.58	111.96	75.33	157.83	71.33	81.47	95.33	138.85	125.78	386.43	192.2	344.4	105.26	127.5	110.64	45	216.67	72	91.53	72.14	64.11	128.5	64.47	182.834
EC:2.7.8.24	Phosphatidylcholine synthase	190	116	133	208.17	109.5	1573.5	95.5	84.33	136.5	19	73	84.83	182.5	113.5	597.67	244.5	105	97	141.83	139.17	17	238	57.83	93	66.83	39	100.17	57	182.619
EC:3.2.1.11	Dextranase	469.65	65.97	70.6	222.15	101.63	167.22	159.72	78.3	74.17	39.42	110.95	113.93	102	167.9	412.77	404.58	96.52	92.15	235.65	303.73	70.82	125.37	460.68	91.33	137.35	88.12	536.42	97.52	182.022
EC:2.5.1.68	(2Z,6E)-farnesyl diphosphate synthase	109.5	63.42	78.25	125.33	76.5	2327.67	64.58	35.5	92.5	30.25	55.17	53.83	110.33	76.75	301	167.58	529.33	74.58	60.75	62.08	16.5	214.42	41.58	43.25	32.25	26.5	178.33	25.75	181.196
EC:1.3.99.4	3-oxosteroid 1-dehydrogenase	30.5	26	35.75	51.5	33.75	3440.5	39.25	20	45.75	20	32	30.75	70.75	29	120.75	89.75	28.5	35.5	41.75	51.25	8	621.25	17.75	38.5	15.25	14	43	19.5	180.366
EC:1.7.2.4	Nitrous-oxide reductase	330.25	51	69	136.5	594.5	101.5	334.75	75.08	117.08	120.33	110.5	51	160.75	96	1290.33	97.5	124.5	172	133.5	215	157	98.92	33.5	48	29.09	37.5	152.5	103.5	180.039
EC:4.1.1.82	Phosphonopyruvate decarboxylase	107.5	72.66	66.33	143.26	86.66	505.69	154.69	310.83	305.01	47.23	194.03	90.33	41.03	64.34	135.43	140.86	78.6	318.32	54.96	84.64	22	32.07	95.83	42.54	66	182	96.33	1478.16	179.19
EC:3.4.15.1	Peptidyl-dipeptidase A	99.5	74.33	97.91	140.66	73.07	2548.16	76.74	47.49	69.09	41	58.33	58.91	120.41	72.17	228.08	169.07	83.82	65.33	78.57	75.26	32.5	344.08	45.57	71	47.41	35.83	105.33	42.99	178.665
EC:4.2.1.129	Squalene--hopanol cyclase	241.5	98	147.99	231.33	163.69	491.7	122.2	75.49	150.99	13	81.67	92.31	197	111.5	739.84	275.02	821.88	96.52	165.99	119.5	5.33	104.33	70.99	94.86	58.82	41	138.51	47.66	178.522
EC:5.4.99.17	Squalene--hopene cyclase	241.5	98	147.99	231.33	163.69	491.7	122.2	75.49	150.99	13	81.67	92.31	197	111.5	739.84	275.02	821.88	96.52	165.99	119.5	5.33	104.33	70.99	94.86	58.82	41	138.51	47.66	178.522
EC:4.1.1.68	5-oxopent-3-ene-1,2,5-tricarboxylate decarboxylase	189.5	97	133	233.8	125.2	1084.2	101.2	100	128	141	116	73	170.4	183.3	281.3	347.2	145.8	109	147	136	92	163.6	82	122.7	109.5	83.4	150	105	176.789
EC:5.3.3.1	Steroid Delta-isomerase	29.25	22	34	44.5	36	3434	38.75	24.25	29.25	19	32	28	60.75	30.5	102.5	77	27	36	35	53.5	10	537.25	12	35	14.25	17	47	22	174.562
EC:3.6.3.44	Xenobiotic-transporting ATPase	119.25	121.39	123.75	412.08	62.38	580.62	124.35	40.09	43.26	124.12	206.14	147.18	86.31	173.7	224.85	177.87	134.02	117.69	69.03	73.6	109.45	235.51	77.11	139.14	67.81	84.92	907.91	93.32	174.173
EC:3.1.6.8	Cerebroside-sulfatase	403	28	40.33	255.93	404.13	35.83	113.5	275.83	79.33	32.4	81.87	92.16	23.7	38	184.1	828.16	31.36	29.34	274.63	347.8	18.33	41.73	696.33	17	101.66	9.5	313.67	18	171.986
EC:4.2.1.109	Methylthioribulose 1-phosphate dehydratase	142.28	81.97	83.14	160.51	98.81	2011.83	93.43	65.34	91.67	39	81.64	71.47	132.39	113.02	221.34	239.84	107.04	74.59	78.64	83.8	22	185.4	66.34	93.17	84.31	58.65	150.17	70.64	171.515
EC:1.3.1.25	1,6-dihydroxycyclohexa-2,4-diene-1-carboxylate dehydrogenase	123.5	85	89.25	136.5	86.95	1430.3	68.45	70.25	100.7	45	77.75	128.5	188.75	194.75	269.83	191.2	182.1	178.25	157.75	84.5	23.25	258	69.08	92.45	78.58	58	243.55	68.25	170.73
EC:4.2.1.103	Cyclohexyl-isocyanide hydratase	189	119	127	253	113	996	134	75.5	168	29	94	80	193.5	128	579	276.5	99	96	164	137	13.5	238	53	90	72.34	64.5	112	67.5	170.048
EC:1.1.1.281	GDP-4-dehydro-6-deoxy-D-mannose reductase	165.5	111.5	81.83	183.5	524.33	617.5	579.5	45.16	128.33	25.33	222.83	42.99	194.5	104.83	398.84	101.33	118.66	149.17	96.66	295.67	5	190	37.16	60.5	34.49	29.5	146.84	30.5	168.641
EC:1.7.2.1	Nitrite reductase (NO-forming)	141.25	92.5	82	175.5	310.5	1168.5	112.75	53.75	114.75	49	72	69.5	148.75	110.5	377.5	144.5	94	60	94.5	110	29	268.75	48	78.5	56.09	41.5	540	41	167.307
EC:1.1.3.46	4-hydroxymandelate oxidase	101.5	64.83	74.24	81.83	87.57	1238.66	54.4	36.16	83.59	59	52.83	53.58	120.74	77	272.58	127.74	761.66	61.65	70.74	65.76	59	343.58	51.91	54.33	42.58	32.33	506.16	28.82	166.599
EC:1.2.1.28	Benzaldehyde dehydrogenase (NAD(+))	130	60	68.5	158	68.2	1498.37	62.7	27.5	94	20	50.5	115.83	168.5	171	464	213.7	380.9	142.5	168.5	70.5	15	210.5	36.5	63.7	38.5	32	105	28	166.514
EC:1.4.3.21	Primary-amine oxidase	177.75	110.34	112.5	219.16	113.25	946.25	110.41	70.25	115	28	99.84	66	182.41	134.75	495	329.16	358.16	97.66	125.25	122.16	12.25	130.59	66.66	107.33	89	52	122.66	61.33	166.254
EC:5.4.2.9	Phosphoenolpyruvate mutase	92.5	61.66	50	113.66	65.86	463.69	140.69	310.83	298.01	40.83	183.83	83.33	33.83	57.34	111.83	106.86	63.4	311.32	52.16	62.84	16	28.67	87.83	36.54	61	179	66.33	1468.16	166
EC:3.1.3.8	3-phytase	98	141.5	115.25	121	69.25	1808	83.58	44.5	97.25	66.5	72.33	71.25	127.75	98	216.42	161.25	90	69.83	87.25	70.25	59.5	464.25	53.25	78.5	51.59	50.33	119.5	53	165.681
EC:2.4.1.87	N-acetyllactosaminide 3-alpha-galactosyltransferase	393	25	30	242	393	20	113	272	76	30	79	89	20	34	147	815	27	26	271	346	16	34	692	13	99	6	309	18	165.536
EC:1.2.3.3	Pyruvate oxidase	125.83	125.08	126.57	256.82	56.21	900.11	122.58	46.48	44.29	109.24	152.64	124.32	88.86	122.99	178.26	163.75	134	107.98	71.93	66.13	99.67	189.31	76.14	117.73	69.05	79.4	731.09	95.4	163.638
EC:4.4.1.19	Phosphosulfolactate synthase	162.5	103	99	235.83	201	579.5	138.5	103.5	172.5	59.5	92.5	85	173.5	166.7	538	246.87	136.7	145.8	139.5	115.33	66	360.2	46	125.2	69.04	82	88.83	46.2	163.507
EC:4.2.1.83	4-oxalmesaconate hydratase	146	99	114.75	163.5	91.65	1380.9	115.65	70.5	90.25	111	89.5	69.75	141.75	113.5	274.75	251.65	109.3	77	97.75	120.25	78.5	274.75	69.75	95.73	71.75	60	128	61.83	163.168
EC:1.14.99.50	Gamma-glutamyl hercynylcysteine S-oxide synthase	162.5	94.5	96.5	211	91	1287.17	82.5	44.5	117.5	10	71.5	64.83	166	133	504.5	282.5	320.5	92.5	109	91	6	215	41.5	67.16	52.5	30	84.5	37.16	163.083
EC:1.1.1.90	Aryl-alcohol dehydrogenase	105.5	70.99	79.33	197.17	84.17	1687.26	82	55.5	77.03	47.5	76	53.33	95	137.33	189.33	282.5	102.37	67.17	90.67	92.33	41	288.17	59.17	81.33	89	53	180.13	72.66	162.034
EC:2.4.1.10	Levansucrase	160	168.97	180.85	249.73	39.95	363.3	199.78	36.7	35.65	179	184.47	170.45	94.08	143.9	216.25	258.98	213.53	180.73	94.55	106.98	166.4	214.62	110.48	161.2	108.15	104.6	229.73	158.4	161.837
EC:1.1.1.122	D-threo-aldose 1-dehydrogenase	157.64	87.81	124.22	195.11	96.92	1056.58	97.04	55.67	125.58	30	64.31	72.08	133.26	101.11	444.35	159.28	560.56	71.09	115.25	97.72	16.5	200.42	54.75	84.7	76.73	48.78	112.33	58.64	160.658
EC:2.3.1.122	Trehalose O-mycolyltransferase	31	17.75	33.75	41	32.5	3039.5	35.75	22.5	21	19.25	33	17.5	45	22.75	92.5	69.75	20.5	39.75	30.75	37.75	4.5	536.75	13.75	32.25	12.75	12.5	137	23.75	159.875
EC:3.1.3.77	Acireductone synthase	129.78	69.47	78.64	155.18	96.31	1948.83	87.43	59.84	84.17	37	72.64	66.97	118.22	103.85	214.17	227.17	99.04	62.26	77.81	74.47	19	129.4	59.84	88.17	81.81	52.65	111.17	65.14	159.658
EC:3.2.1.130	Glycoprotein endo-alpha-1,2-mannosidase	455.15	59.5	50.5	186.75	84.1	45.75	145.35	73.6	65.6	37.25	89.65	103.4	79.5	152	382.1	377.85	86.65	69.25	217.35	286	68.25	32	448.95	78.8	122.95	75.35	501.35	82.45	159.193
EC:3.5.4.40	Aminodeoxyfutalosine deaminase	166	71.5	86	155.5	89.5	1840.17	84.5	33.5	112	5	56.5	49.33	122	72.5	442	202.5	310	58.5	93	72	3	44	48	50.83	39	24	82.5	30.83	158.72
EC:3.5.1.103	deacetylase	131.5	64.25	67.58	132	63.83	1918.67	56.58	34.17	87.83	31.25	56.5	44.33	103.33	75.08	318.67	178.25	284.33	64.58	68.75	70.75	14.5	193.75	42.92	47.08	35.25	22.5	178	27.08	157.618
EC:4.2.1.153	3-methylfumaryl-CoA hydratase	122	80.5	91	165	52.9	1730.9	79.4	37	116	82	57	46.5	117.5	102.5	430.5	147.9	76.8	63	117	72.5	64.5	262	37.5	60.9	48	28	95	24.5	157.439
EC:2.7.1.166	3-deoxy-D-manno-octulosonic acid kinase	114.67	76.34	68.17	136	83.16	1490.33	75	52	99.5	49.33	52	63.16	116	116	239.83	137.5	90.84	57.16	98	77.5	30.83	251	44	64.67	59	54.5	538	46.5	156.464
EC:1.1.1.67	Mannitol 2-dehydrogenase	347.65	53.5	80.25	185	70.1	1402.25	70.1	86.6	48.6	24	70.65	81.4	118.5	97	149.1	318.6	79.9	91.25	71.6	90.5	20.5	208.75	180.95	51.55	109.45	24.1	161.85	53.45	155.255
EC:1.2.1.46	Formaldehyde dehydrogenase	154.5	93.67	101.33	183.83	89.53	1233.2	84.36	54.17	122.33	18	58.67	68	141.16	114.33	429.17	218.53	331.56	92.66	130.5	89.33	10	191.67	42	80.7	56	40	60.33	43.5	154.751
EC:2.5.1.57	N-acylneuraminate-9-phosphate synthase	196.5	101	125.5	190	90	1356.5	72.5	106	137	8	63.5	69.5	233	115	428	108	93.5	83.5	79.5	56	28.5	168.5	59	80.5	57	85.5	83.5	44.5	154.268
EC:2.1.1.104	Caffeoyl-CoA O-methyltransferase	127	64	80.83	159.5	312	1676.5	89	27.5	79	21	67.5	48	98	77	300.5	163.5	303	61	71	74.5	18	66	35	43.5	38	54	94.5	28.5	152.78
EC:4.2.3.130	Tetraprenyl-beta-curcumene synthase	55.5	51	115	191.5	139	76.5	123.5	110.5	66.5	53.5	183.5	149.5	138.5	307.5	571.5	22	78.5	112	318	319.5	64.5	111	100	341.5	195.5	156	71	34	152.018
EC:2.1.1.44	L-histidine N(alpha)-methyltransferase	154.5	94	87	208.5	76	1285.17	81	44	116	10	70.5	55.83	156	127	503.5	280.5	84.5	85.5	110	91	4	208	40.5	66.66	54.5	30	73	37.66	151.244
EC:2.4.2.12	Nicotinamide phosphoribosyltransferase	88.18	48.72	51.17	74.62	32.36	1548.92	73.45	311.83	304.41	79.66	38.88	45.42	58.75	48	117.41	64.82	74.06	322.78	45.01	40.75	59.33	273.1	97.75	38.99	42.34	139.75	84.42	23.12	151
EC:1.1.1.328	Nicotine blue oxidoreductase	169.5	99.17	88.5	202.33	86	1059.17	76.83	40	120.5	14	65.17	61.83	143.33	125	532.5	275.83	326.83	85.83	108	85.33	23	31.67	46.83	66.83	59.5	24	76.33	38.33	147.576
EC:2.1.1.245	Co-methyltransferase	144.5	116	99.5	171.5	94	658.5	153	151	204.5	57.5	79	155	174	124.7	205.5	189.7	97.7	184.8	112.5	101	61.5	87.7	58	144.2	121.7	138	119	54.2	144.936
EC:1.3.99.5	3-oxo-5-alpha-steroid 4-dehydrogenase (acceptor)	19.5	11	26	29	20	2982	20.5	9	21	19	16	12.5	28	11	59	49	16.5	20.5	27	28.5	8	529	8.5	19.5	8.5	10	23.5	12	144.429
EC:3.5.3.7	Guanidinobutyrase	115	77.5	91	133.5	81.7	1522.8	64.7	68	90.7	60	70.5	57	108.5	103.5	169.5	180.2	90.1	82	87.5	83.5	26.5	230.5	57.5	83.2	65.5	57	129.3	57	144.418
EC:1.1.98.2	Glucose-6-phosphate dehydrogenase (coenzyme-F420)	164	91.5	84.5	201	79	1027.5	98	42	93.5	9	65.5	48	134	117	590.5	310.5	100	75	127	84.5	7	208	25	79	47	29	61.5	37	144.125
EC:1.14.14.12	3-hydroxy-9,10-secoandrosta-1,3,5(10)-triene-9,17-dione monooxygenase	52.5	32	41	71	36	2422	41.5	25	58	16	34	33.5	67	45	216	101	39.5	33.5	52	56.5	8	357	18.5	40.5	28.5	18	51.5	18	143.321
EC:1.20.4.3	Mycoredoxin	93	49.92	56.58	103.33	56.33	1917.17	50.91	29.67	77.33	23.25	48.17	35.83	80.16	67.58	228.17	141.08	279.16	58.41	44.25	53.58	10	197.92	34.75	38.08	28.75	17.5	165.83	24.58	143.26
EC:5.2.1.1	Maleate isomerase	152.5	87.5	92	213.5	303.7	524.2	118.7	35.5	120	69	65	59.5	145	103.5	412	198.2	68.4	82	116.5	108	54	86	61.5	80.7	58.5	32	524.5	36	143.139
EC:3.2.1.58	Glucan 1,3-beta-glucosidase	87.5	49.5	37	133	76.5	434.5	127.5	42	54	10.5	229.5	71	55.5	68	187	188	54	22.5	83	77	7	83.5	31	48.5	59	81.5	121	1483	142.929
EC:4.1.1.7	Benzoylformate decarboxylase	214.5	119	107	263.5	94.5	310.5	119	74	158.5	8	96.5	81	194.5	166.5	706.5	322.5	113.5	99.5	154.5	130	5	21	42	99.83	79	43	121	45.33	142.488
EC:1.18.1.1	Rubredoxin--NAD(+) reductase	83.25	73	56.5	87	54.75	1360.35	43.25	53.75	104.7	41.5	36.5	136.5	164.75	155.75	259.83	69.5	151.2	171.5	150.75	50.5	33.25	308.25	33.33	50.5	41.83	35.5	133.8	41.5	142.243
EC:3.4.24.40	Serralysin	124.17	87	125.59	227.49	118.34	975.96	102.79	71.84	139.67	20	100.17	69.08	118.17	94.41	280.03	213.17	124.54	91.12	120.42	120.75	17	60.47	69.09	88.84	112.84	61.21	139.67	108.84	142.238
EC:3.5.3.13	Formimidoylglutamate deiminase	104.64	83.97	86.64	145.28	62.34	1197.24	81.46	42.01	91	73	52.64	42.33	97.85	90.78	310.94	158.87	63.57	66.59	88.67	72.97	62.5	155.17	33.51	50.04	49.65	45.45	523.67	44.81	142.057
EC:4.2.1.104	Cyanase	185	78.5	119.5	212	103.7	566.2	106.2	72.5	142	47	79.5	75	185	119	554.5	240.2	102.9	100	155	118	36.5	113	63.5	82.2	60	46	123.5	65	141.121
EC:2.3.1.48	Histone acetyltransferase	54.5	60	57.5	165.5	124	289	141	27	37	24	232.5	81	82.5	84.5	181.5	133.5	39.5	39.5	62	85.5	19.5	25.5	55.5	59.5	92	74.5	104.5	1510.5	140.821
EC:1.1.1.306	S-(hydroxymethyl)mycothiol dehydrogenase	80.5	47.92	53.25	98.33	55.5	1840.67	47.58	23.5	78.5	11.25	47.17	35.33	78.33	64.75	220	130.58	279.33	60.58	51.75	50.08	4.5	201.42	39.58	36.08	29.25	12.5	166.33	25.08	138.201
EC:1.1.9.1	Alcohol dehydrogenase (azurin)	58	75.5	63	88.5	65.5	1975	53	48.5	86	18	45	59.5	107.5	63.5	205.5	66.5	62.5	44	54	64	13	249.5	35.5	51.5	33	23	60.5	24.5	135.482
EC:2.5.1.44	Homospermidine synthase	188	110	126	216	108	425	103	66	145	5	77.5	74	181	121	654	232.5	99	79	148	140	3	75	53	91	65	41	103	52	135.036
EC:3.1.3.93	L-galactose 1-phosphate phosphatase	270	25	26	51	560	7	292	57	53	104	85	17	80	30	1116	22	80	150	88	177	150	58	10	13	16	18	117	92	134.429
EC:3.1.1.73	Feruloyl esterase	118.25	71.5	85.5	138	81.65	1007.65	88.15	62.75	76.5	82	80.5	54	124.75	108.75	287	195.4	85.8	67	84.75	103	57.25	153.25	56	80.4	75	58	109	51.5	130.118
EC:3.1.27.3	Ribonuclease T(1)	63	41.67	57.5	70.33	39.2	1688.7	47.53	44.5	57.5	107	49.17	25.5	68.33	39	172	103.03	41.23	42.33	49.5	36.83	104.5	445.17	40.83	36.7	36.5	35	49.83	25	129.192
EC:2.3.1.204	Octanoyl-[GcvH]:protein N-octanoyltransferase	65.83	54.16	47.83	67.31	44.16	1214.32	28.66	40.5	42.16	20.33	58.66	26.49	79.5	45.16	95.81	52.67	47.33	45.33	39.5	37.32	14	271.66	31.83	37.66	25.83	35.99	993.33	22.49	128.065
EC:2.1.1.67	Thiopurine S-methyltransferase	91	73	59	105.5	301	1331.7	68.5	37	81.4	35.5	46.5	61.5	94.5	69.5	162.5	85.5	66.4	77	89	61.5	32.5	218	32.5	43	36.5	28	150.1	40	127.789
EC:1.13.11.16	3-carboxyethylcatechol 2,3-dioxygenase	93.5	45	58.75	109.5	63.25	1489	56.25	47.75	52	34	57.25	34	80.75	81.75	137	178.5	62.5	48.25	61.75	66.5	11.25	243.5	41.25	64.91	54.25	40	145.25	47.91	125.199
EC:3.5.3.4	Allantoicase	80	37.83	54.83	97.66	47.14	1669.48	43.89	33.16	71.26	19	42.33	27.33	63.66	56.92	196.16	131.39	260.46	44.49	68.74	53.01	9.25	201.83	20.99	35.9	31.08	24.33	59.16	23.99	125.188
EC:1.1.3.8	L-gulonolactone oxidase	107	70.5	57	143	53	1321.5	57.5	30	65.5	15	38.5	38	100	87	386.5	190.5	64	59	81	54.5	18	193	27	54.33	34	22	43	25.33	122.702
EC:2.7.1.8	Glucosamine kinase	90.28	81.61	80.7	121.56	294.9	1269.45	92.81	40.34	63.42	27	39.28	44.08	106.12	79.73	225.45	98.62	63.24	27.69	71.42	80.36	21	178.42	32.09	39.04	33.2	27.73	76.67	27.45	122.631
EC:2.7.1.76	Deoxyadenosine kinase	105	109.75	104.75	226.5	38	440	115.5	29	31.5	104.5	136.5	108.75	65.17	110.67	158.67	168.25	121	109.08	52.08	65.75	95.25	143.75	68.5	99.75	64	68.5	380.92	85.75	121.673
EC:6.1.2.1	D-alanine--(R)-lactate ligase	76	49	43	147	73	75	116	17	45	7	184	65	52	76	253	180	49	30	68	60	5	32	16	46	43	61	67	1471	121.643
EC:2.4.1.288	decaprenol beta-1,5/1,6-galactofuranosyltransferase	31	16.42	33.75	44.33	25.5	2124.5	24.08	15.5	40	16.25	21.67	14.5	49.33	20.75	110.5	68.08	23.83	33.08	33.75	29.08	5.5	369.42	19.08	28.25	18.75	12.5	125.33	15.75	120.374
EC:1.3.1.86	Crotonyl-CoA reductase	93.5	55.5	58	105	78	1239.17	44	29	69.5	12	35.5	43.83	76	71	297.5	126.5	515.5	52.5	51	46	19	32	36.5	29.16	31.5	18	63.5	17.66	119.511
EC:3.7.1.14	2-hydroxy-6-oxonona-2,4-dienedioate hydrolase	83	41	54	102.67	65	1485	51	46.33	44	32	57	37.33	76	68	125.67	172	60	46	50.33	67.67	8	242	41.33	64.33	52.33	38	82.67	46.33	119.25
EC:3.5.1.49	Formamidase	64	46.17	74	115.83	42.2	1399.2	68.53	43.5	78.5	7	53.67	62	80.33	68	272	94.53	52.73	41.33	76	63.33	6.5	236.67	36.33	73.7	31	35	60.83	34	118.46
EC:1.10.3.12	Menaquinol oxidase (H(+)-transporting)	70	58	50	60.66	22	848	32	46	47	24	52	14	67	38	58	110.34	37	40	20	53.66	24	273	46	24	19	28	1112.66	22	117.726
EC:2.7.1.72	Streptomycin 6-kinase	137.5	75.17	78	143.33	309.5	567	90.83	28	115	29	64.67	54.5	113.83	100.5	278	182.33	301.33	64.33	100	97.33	28	53.67	31.83	49	48	21	79.83	41	117.231
EC:4.2.2.3	Poly(beta-D-mannuronate) lyase	59	92	71.25	95.5	58.75	1544	45.41	49	85.75	16	37.16	49.25	64.25	60.5	124.09	39.75	71.5	52.66	48.75	51.75	8	300.25	36.25	39	45.75	33.66	33	24	115.58
EC:1.2.1.60	5-carboxymethyl-2-hydroxymuconic-semialdehyde dehydrogenase	115.75	60.67	80	146.73	73.95	655.45	68.78	66.5	79.75	74	74.42	51.25	116.78	111.9	261.65	208.78	100.43	74.58	96.25	88.58	48	111.97	53.83	76.95	65	47.2	165.58	60.25	115.535
EC:5.1.3.25	dTDP-L-rhamnose 4-epimerase	116.5	61.5	79.83	107	99	240.17	51.5	30.5	79.5	11	49.5	51.83	119	92	316.5	166.5	995.5	71.5	75	80	4	31	48.5	43.83	39.5	36	97.5	37.83	115.428
EC:6.2.1.32	Anthranilate--CoA ligase	78.25	69.67	73	102.83	54.7	752.37	68.28	37.75	67.75	54	42.17	46.83	105.58	93	292	124.03	53.73	41.83	79	63.83	46	163.42	38.83	54.2	35.25	40	507.33	32	114.915
EC:1.4.1.23	Valine dehydrogenase (NAD(+))	61	39	42	75.5	41	1682.17	28.5	15	62	7	29.5	29.33	51	45	154.5	94.5	269	37	40	36.5	2	188	26	21.83	20	13	44.5	17.33	113.291
EC:1.1.5.8	Quinate dehydrogenase (quinone)	87.89	43	55.5	99.4	58.75	737.04	54.25	48.25	48.5	36	61	105.64	152.45	155.15	181.4	190.5	155.7	149	126.89	69.5	22.25	147.98	43.5	60.5	60.5	44.2	120	52	113.098
EC:3.4.24.71	Endothelin-converting enzyme 1	166	66	103.67	153	93.33	469	97.33	45.5	73	47	40	49.33	126.83	73	482	179.5	80.33	47.33	130	82	25.5	182	52	57.66	30	38.5	78	47.83	111.273
[truncated: 583 more rows]
