# Supplementary material for: In silico dysbiosis-associated neuroprotective metabolite insufficiency in Alzheimer’s disease
Source: Open Med (Wars). 2026 Jul 25;21(1):20261484. doi: 10.1515/med-2026-1484 (PMC13398440; doi:10.1515/med-2026-1484)
Supplement: Supplementary file 13 — Supplementary Material [file j_med-2026-1484_suppl_013.xlsx]

## Sheet: Sheet1
Table S12. Elucidation of Kyoto Encyclopedia of Genes and Genomes (KEGG) enzymatic profiles of mouse oral microbiome that revealed a subset of enzymes demonstrating remarkable prevalence (> 6000 in abundance) across the two genotypic variants under scrutiny, while concurrently exhibiting diminished representation or complete absence within the gut microbiome. These enzymes demonstrate a reduction…
Enzyme EC	Abundant enzyme	Pathway ID	KEGG Pathway
*EC:6.2.1.1	Acetate--CoA ligase	map00010	Glycolysis / Gluconeogenesis
*EC:1.1.1.27	L-lactate dehydrogenase
EC:2.3.1.61	Dihydrolipoyllysine-residue succinyltransferase	map00020	Citrate cycle (TCA cycle)
EC:2.7.1.12	Gluconokinase	map00030	Pentose phosphate pathway
EC:4.1.2.9	Phosphoketolase
EC:4.2.1.12	Phosphogluconate dehydratase
EC:1.1.1.17	Mannitol-1-phosphate 5-dehydrogenase	map00051	Fructose and mannose metabolism
EC:5.3.1.26	Galactose-6-phosphate isomerase	map00052	Galactose metabolism
EC:3.1.2.21	Dodecanoyl-[acyl-carrier-protein] hydrolase	map00061	Fatty acid biosynthesis
EC:5.3.3.14	Trans-2-decenoyl-[acyl-carrier-protein] isomerase
EC:1.3.8.6	Glutaryl-CoA dehydrogenase (ETF)	map00071	Fatty acid degradation
EC:1.13.11.27	4-hydroxyphenylpyruvate dioxygenase	map00130	Ubiquinone and other terpenoid-quinone biosynthesis
EC:2.1.1.222	2-polyprenyl-6-hydroxyphenol methylase
EC:2.1.1.64	3-demethylubiquinol 3-O-methyltransferase
EC:3.1.6.1	Arylsulfatase	map00140	Steroid hormone biosynthesis
*EC:1.10.2.2 (EC:7.1.1.8)	Quinol--cytochrome-c reductase	map00190	Oxidative phosphorylation
EC:2.6.1.2	Alanine transaminase	map00220	Arginine biosynthesis
*EC:1.4.1.2	Glutamate dehydrogenase
EC:1.7.1.7	GMP reductase	map00230	Purine metabolism
EC:3.5.2.17	Hydroxyisourate hydrolase
EC:2.7.1.83	Pseudouridine kinase	map00240	Pyrimidine metabolism
EC:2.6.1.19	4-aminobutyrate--2-oxoglutarate transaminase	map00250	Alanine, aspartate and glutamate metabolism
EC:2.6.1.2	Alanine transaminase
*EC:1.4.1.2	Glutamate dehydrogenase
*EC:1.1.99.1	Choline dehydrogenase	map00260	Glycine, serine and threonine metabolism
EC:2.6.1.57	Aromatic-amino-acid transaminase	map00270	Cysteine and methionine metabolism
EC:6.3.2.3	Glutathione synthase
*EC:1.1.1.27	L-lactate dehydrogenase
EC:1.2.1.27	Methylmalonate-semialdehyde dehydrogenase (CoA acylating)	map00280	Valine, leucine and isoleucine degradation
EC:1.2.4.4	3-methyl-2-oxobutanoate dehydrogenase (2-methylpropanoyl-transferring)
EC:1.3.8.4	Isovaleryl-CoA dehydrogenase
EC:2.3.3.10	Hydroxymethylglutaryl-CoA synthase
EC:2.8.3.5	3-oxoacid CoA-transferase
EC:4.2.1.18	Methylglutaconyl-CoA hydratase
EC:6.4.1.4	Methylcrotonoyl-CoA carboxylase
EC:2.6.1.66	Valine--pyruvate transaminase	map00290	Valine, leucine and isoleucine biosynthesis
EC:2.6.1.57	Aromatic-amino-acid transaminase	map00300	Lysine biosynthesis
EC:1.3.8.6	Glutaryl-CoA dehydrogenase (ETF)	map00310	Lysine degradation
EC:2.3.1.61	Dihydrolipoyllysine-residue succinyltransferase
EC:2.6.1.21	D-amino-acid transaminase
EC:2.6.1.21	D-amino-acid transaminase	map00330	Arginine and proline metabolism
EC:3.4.11.5	Prolyl aminopeptidase
EC:3.5.2.10	Creatininase
EC:4.1.1.17	Ornithine decarboxylase
EC:4.3.1.12	Ornithine cyclodeaminase
EC:3.5.1.118	Gamma-glutamyl hercynylcysteine S-oxide hydrolase	map00340	Histidine metabolism
EC:1.13.11.27	4-hydroxyphenylpyruvate dioxygenase	map00350	Tyrosine metabolism
EC:2.6.1.57	Aromatic-amino-acid transaminase
EC:3.7.1.2	Fumaryl acetoacetase
EC:4.1.2.52	4-hydroxy-2-oxoheptanedioate aldolase (HpaI)
EC:1.13.11.27	4-hydroxyphenylpyruvate dioxygenase	map00360	Phenylalanine metabolism
EC:2.6.1.21	D-amino-acid transaminase
EC:2.6.1.57	Aromatic-amino-acid transaminase
EC:2.3.1.174	3-oxoadipyl-CoA thiolase
EC:3.1.1.45	Carboxymethylene butenolidase	map00361	Chlorocyclohexane and chlorobenzene degradation
EC:1.3.8.6	Glutaryl-CoA dehydrogenase (ETF)	map00362	Benzoate degradation
EC:2.3.1.174	3-oxoadipyl-CoA thiolase
EC:2.8.3.6	3-oxoadipate CoA-transferase
EC:5.3.2.6	2-hydroxymuconate tautomerase
EC:3.1.1.45	Carboxymethylene butenolidase	map00364	Fluorobenzoate degradation
EC:1.3.8.6	Glutaryl-CoA dehydrogenase (ETF)	map00380	Tryptophan metabolism
EC:2.3.1.61	Dihydrolipoyllysine-residue succinyltransferase (OADH)
EC:3.5.1.9	Arylformamidase
EC:3.7.1.3	Kynureninase
EC:2.6.1.57	Aromatic-amino-acid transaminase	map00400	Phenylalanine, tyrosine and tryptophan biosynthesis
EC:2.6.1.57	Aromatic-amino-acid transaminase	map00401	Novobiocin biosynthesis
EC:1.14.19.9	Tryptophan 7-halogenase	map00404	Staurosporine biosynthesis
EC:1.2.1.18	Malonate-semialdehyde dehydrogenase (acetylating)	map00410	β-Alanine metabolism
EC:2.6.1.19	4-aminobutyrate--2-oxoglutarate transaminase
EC:1.14.11.17	Taurine dioxygenase	map00430	Taurine and hypotaurine metabolism
*EC:1.4.1.2	Glutamate dehydrogenase
EC:2.6.1.21	D-amino-acid transaminase	map00470	D-Amino acid metabolism
EC:4.1.1.17	Ornithine decarboxylase	map00480	Glutathione metabolism
EC:6.3.2.3	Glutathione synthase
*EC:1.8.1.7	Glutathione-disulfide reductase
EC:2.4.1.8	Maltose phosphorylase	map00500	Starch and sucrose metabolism
EC:2.7.1.170	Anhydro-N-acetylmuramic acid kinase	map00520	Amino sugar and nucleotide sugar metabolism
EC:2.7.1.167	D-glycero-beta-D-manno-heptose-7-phosphate kinase	map00540	Lipopolysaccharide biosynthesis
EC:2.7.7.70	D-glycero-beta-D-manno-heptose 1-phosphate adenylyltransferase
EC:2.7.1.66	Undecaprenol kinase	map00550	Peptidoglycan biosynthesis
EC:2.7.8.20	Phosphatidylglycerol--membrane-oligosaccharide glycerophosphotransferase	map00552	Teichoic acid biosynthesis
EC:2.7.8.20	Phosphatidylglycerol--membrane-oligosaccharide glycerophosphotransferase	map00561	Glycerolipid metabolism
EC:1.2.1.18	Malonate-semialdehyde dehydrogenase (acetylating)	map00562	Inositol phosphate metabolism
EC:3.1.4.3	Phospholipase C
EC:3.1.1.5	Lysophospholipase	map00564	Glycerophospholipid metabolism
EC:3.1.4.3	Phospholipase C
EC:3.1.1.7	acetylcholinesterase
EC:3.1.4.3	Phospholipase C	map00565	Ether lipid metabolism
EC:3.1.6.1	Arylsulfatase	map00600	Sphingolipid metabolism
EC:1.1.2.3	L-lactate dehydrogenase (cytochrome)	map00620	Pyruvate metabolism
EC:2.3.3.9	Malate synthase
EC:4.1.1.31	Phosphoenolpyruvate carboxylase
*EC:2.3.1.54	Formate C-acetyltransferase
*EC:6.2.1.1	Acetate--CoA ligase
*EC:1.1.1.27	L-lactate dehydrogenase
EC:5.3.2.6	2-hydroxymuconate tautomerase	map00621	Dioxin degradation
EC:5.3.2.6	2-hydroxymuconate tautomerase	map00622	Xylene degradation
EC:3.1.1.45	Carboxymethylene butenolidase	map00623	Toluene degradation
EC:2.3.3.9	Malate synthase	map00630	Glyoxylate and dicarboxylate metabolism
EC:3.5.1.9	Arylformamidase
EC:4.1.3.1	Isocitrate lyase
EC:5.3.1.22	Hydroxypyruvate isomerase
*EC:6.2.1.1	Acetate--CoA ligase
EC:2.8.3.16	Formyl-CoA transferase
EC:1.2.1.18	Malonate-semialdehyde dehydrogenase (acetylating)	map00640	Propanoate metabolism
EC:1.2.1.27	Methylmalonate-semialdehyde dehydrogenase (CoA acylating)
EC:1.2.4.4	3-methyl-2-oxobutanoate dehydrogenase (2-methylpropanoyl-transferring)
EC:2.6.1.19	4-aminobutyrate--2-oxoglutarate transaminase
EC:4.2.1.99	2-methylisocitrate dehydratase
*EC:2.3.1.54	Formate C-acetyltransferase
*EC:6.2.1.1	Acetate--CoA ligase
*EC:1.1.1.27	L-lactate dehydrogenase
EC:3.7.1.2	Fumaryl acetoacetase	map00643	Styrene degradation
EC:1.1.1.30	3-hydroxybutyrate dehydrogenase	map00650	Butanoate metabolism
EC:2.3.3.10	Hydroxymethylglutaryl-CoA synthase
EC:2.6.1.19	4-aminobutyrate--2-oxoglutarate transaminase
EC:2.8.3.5	3-oxoacid CoA-transferase
*EC:2.3.1.54	Formate C-acetyltransferase
*EC:2.7.2.7	Butyrate kinase
EC:1.1.1.284	S-(hydroxymethyl)glutathione dehydrogenase	map00680	Methane metabolism
EC:3.1.2.12	S-formylglutathione hydrolase
EC:4.1.1.31	Phosphoenolpyruvate carboxylase
*EC:6.2.1.1	Acetate--CoA ligase
EC:2.6.1.2	Alanine transaminase	map00710	Carbon fixation by Calvin cycle
EC:4.1.1.31	Phosphoenolpyruvate carboxylase
EC:4.1.1.31	Phosphoenolpyruvate carboxylase	map00720	Other carbon fixation pathways
*EC:6.2.1.1	Acetate--CoA ligase
EC:1.4.3.19	Glycine oxidase	map00730	Thiamine metabolism
EC:1.2.4.4	3-methyl-2-oxobutanoate dehydrogenase (2-methylpropanoyl-transferring)	map00785	Lipoic acid metabolism
EC:2.3.1.61	Dihydrolipoyllysine-residue succinyltransferase
EC:4.2.1.96	4a-hydroxytetrahydrobiopterin dehydratase	map00790	Folate biosynthesis
EC:4.3.99.3	7-carboxy-7-deazaguanine synthase
EC:2.3.3.10	Hydroxymethylglutaryl-CoA synthase	map00900	Terpenoid backbone biosynthesis
EC:2.7.1.36	Mevalonate kinase
EC:2.7.4.2	Phosphomevalonate kinase
EC:4.1.1.33	Diphosphomevalonate decarboxylase
EC:5.3.3.2	Isopentenyl-diphosphate Delta-isomerase
*EC:1.1.1.88	Hydroxymethylglutaryl-CoA reductase
EC:2.5.1.32	15-cis-phytoene synthase	map00906	Carotenoid biosynthesis
EC:1.7.1.15	Nitrite reductase (NirBD)	map00910	Nitrogen metabolism
*EC:1.4.1.2	Glutamate dehydrogenase
EC:1.14.11.17	Taurine dioxygenase	map00920	Sulfur metabolism
EC:1.8.1.2	Assimilatory sulfite reductase (CysJI)
EC:2.6.1.57	Aromatic-amino-acid transaminase	map00950	Isoquinoline alkaloid biosynthesis
EC:2.6.1.57	Aromatic-amino-acid transaminase	map00960	Tropane, piperidine and pyridine alkaloid biosynthesis
EC:1.14.19.1	Stearoyl-CoA 9-desaturase	map01040	Biosynthesis of unsaturated fatty acids
*EC:3.4.24.11 (K01389)	Neprilysin (neutral endopeptidase or NEP)	map05010	Alzheimer's disease
EC:1.1.1.125	2-deoxy-D-gluconate 3-dehydrogenase	NA	NA
EC:1.11.1.10	Chloride peroxidase
EC:1.11.1.24	thioredoxin-dependent peroxiredoxin
EC:1.14.11.47	50S ribosomal protein L16 3-hydroxylase
EC:1.3.99.16	Isoquinoline 1-oxidoreductase
EC:2.1.1.172	16S rRNA (guanine(1207)-N(2))-methyltransferase
EC:2.1.1.266	23S rRNA (adenine(2030)-N(6))-methyltransferase
EC:2.1.1.298	Ribosomal protein L3 N(5)-glutamine methyltransferase
EC:2.1.1.35	tRNA (uracil(54)-C(5))-methyltransferase
EC:2.1.1.61	tRNA (5-methylaminomethyl-2-thiouridylate)-methyltransferase
EC:2.3.2.3	Lysyltransferase
EC:2.3.2.8	Arginyltransferase
EC:2.7.7.42	[Glutamate--ammonia-ligase] adenylyltransferase
EC:2.7.7.59	[Protein-PII] uridylyltransferase
EC:2.7.7.65	Diguanylate cyclase
EC:3.1.13.5	Ribonuclease D
EC:3.1.2.6	Hydroxyacylglutathione hydrolase
EC:3.1.3.41	4-nitrophenylphosphatase
EC:3.1.3.90	Maltose 6'-phosphate phosphatase
EC:3.1.7.2	Guanosine-3',5'-bis(diphosphate) 3'-diphosphatase
EC:3.4.17.11	Glutamate carboxypeptidase
EC:3.4.19.3	Pyroglutamyl-peptidase I
EC:3.4.19.5	Beta-aspartyl-peptidase
EC:3.4.21.83	Oligopeptidase B
EC:3.4.24.70	Oligopeptidase A
EC:3.5.1.87	N-carbamoyl-L-amino-acid hydrolase
EC:3.5.3.8	Formimidoylglutamase
EC:3.6.1.41	Bis(5'-nucleosyl)-tetraphosphatase (symmetrical)
EC:3.6.3.32	Quaternary-amine-transporting ATPase
EC:4.1.2.22	Fructose-6-phosphate phosphoketolase
EC:4.1.3.4	Hydroxymethylglutaryl-CoA lyase
EC:4.1.99.3	Deoxyribodipyrimidine photo-lyase
EC:3.1.1.7	acetylcholinesterase
EC:6.5.1.3	RNA ligase (ATP)
EC:6.5.1.6	DNA ligase (ATP or NAD(+))
EC:6.5.1.7	DNA ligase (ATP, ADP or GTP)

## Sheet: Sheet3
EC:1.13.11.27
EC:2.1.1.222	2-polyprenyl-6-hydroxyphenol methylase
EC:2.1.1.64	3-demethylubiquinol 3-O-methyltransferase
EC:3.1.6.1	Arylsulfatase
*EC:1.10.2.2 (EC:7.1.1.8)	Quinol--cytochrome-c reductase
EC:2.6.1.2	Alanine transaminase
*EC:1.4.1.2	Glutamate dehydrogenase
EC:1.7.1.7	GMP reductase
EC:3.5.2.17	Hydroxyisourate hydrolase
EC:2.7.1.83	Pseudouridine kinase
EC:2.6.1.19	4-aminobutyrate--2-oxoglutarate transaminase
EC:2.6.1.2	Alanine transaminase
*EC:1.4.1.2	Glutamate dehydrogenase
*EC:1.1.99.1	Choline dehydrogenase
EC:2.6.1.57	Aromatic-amino-acid transaminase
EC:6.3.2.3	Glutathione synthase
*EC:1.1.1.27	L-lactate dehydrogenase
EC:1.2.1.27	Methylmalonate-semialdehyde dehydrogenase (CoA acylating)
EC:1.2.4.4	3-methyl-2-oxobutanoate dehydrogenase (2-methylpropanoyl-transferring)
EC:1.3.8.4	Isovaleryl-CoA dehydrogenase
EC:2.3.3.10	Hydroxymethylglutaryl-CoA synthase
EC:2.8.3.5	3-oxoacid CoA-transferase
EC:4.2.1.18	Methylglutaconyl-CoA hydratase
EC:6.4.1.4	Methylcrotonoyl-CoA carboxylase
EC:2.6.1.66	Valine--pyruvate transaminase
EC:2.6.1.57	Aromatic-amino-acid transaminase
EC:1.3.8.6	Glutaryl-CoA dehydrogenase (ETF)
EC:2.3.1.61	Dihydrolipoyllysine-residue succinyltransferase
EC:2.6.1.21	D-amino-acid transaminase
EC:2.6.1.21	D-amino-acid transaminase
EC:3.4.11.5	Prolyl aminopeptidase
EC:3.5.2.10	Creatininase
EC:4.1.1.17	Ornithine decarboxylase
EC:4.3.1.12	Ornithine cyclodeaminase
EC:3.5.1.118	Gamma-glutamyl hercynylcysteine S-oxide hydrolase
EC:1.13.11.27	4-hydroxyphenylpyruvate dioxygenase
EC:2.6.1.57	Aromatic-amino-acid transaminase
EC:3.7.1.2	Fumarylacetoacetase
EC:4.1.2.52	4-hydroxy-2-oxoheptanedioate aldolase (HpaI)
EC:1.13.11.27	4-hydroxyphenylpyruvate dioxygenase
EC:2.6.1.21	D-amino-acid transaminase
EC:2.6.1.57	Aromatic-amino-acid transaminase
EC:5.3.3.18	2-(1,2-epoxy-1,2-dihydrophenyl)acetyl-CoA isomerase
EC:3.1.1.45	Carboxymethylenebutenolidase
EC:1.3.8.6	Glutaryl-CoA dehydrogenase (ETF)
EC:2.8.3.6	3-oxoadipate CoA-transferase
EC:5.3.2.6	2-hydroxymuconate tautomerase
EC:3.1.1.45	Carboxymethylenebutenolidase
EC:1.3.8.6	Glutaryl-CoA dehydrogenase (ETF)
EC:2.3.1.61	Dihydrolipoyllysine-residue succinyltransferase (OADH)
EC:3.5.1.9	Arylformamidase
EC:3.7.1.3	Kynureninase
EC:2.6.1.57	Aromatic-amino-acid transaminase
EC:2.6.1.57	Aromatic-amino-acid transaminase
EC:1.14.19.9	Tryptophan 7-halogenase
EC:1.2.1.18	Malonate-semialdehyde dehydrogenase (acetylating)
EC:2.6.1.19	4-aminobutyrate--2-oxoglutarate transaminase
EC:1.14.11.17	Taurine dioxygenase
*EC:1.4.1.2	Glutamate dehydrogenase
EC:2.6.1.21	D-amino-acid transaminase
EC:4.1.1.17	Ornithine decarboxylase
EC:6.3.2.3	Glutathione synthase
*EC:1.8.1.7	Glutathione-disulfide reductase
EC:2.4.1.8	Maltose phosphorylase
EC:2.7.1.170	Anhydro-N-acetylmuramic acid kinase
EC:2.7.1.167	D-glycero-beta-D-manno-heptose-7-phosphate kinase
EC:2.7.7.70	D-glycero-beta-D-manno-heptose 1-phosphate adenylyltransferase
EC:2.7.1.66	Undecaprenol kinase
EC:2.7.8.20	Phosphatidylglycerol--membrane-oligosaccharide glycerophosphotransferase
EC:2.7.8.20	Phosphatidylglycerol--membrane-oligosaccharide glycerophosphotransferase
EC:1.2.1.18	Malonate-semialdehyde dehydrogenase (acetylating)
EC:3.1.4.3	Phospholipase C
EC:3.1.1.5	Lysophospholipase
EC:3.1.4.3	Phospholipase C
EC:3.1.1.7	acetylcholinesterase
EC:3.1.4.3	Phospholipase C
EC:3.1.6.1	Arylsulfatase
EC:1.1.2.3	L-lactate dehydrogenase (cytochrome)
EC:2.3.3.9	Malate synthase
EC:4.1.1.31	Phosphoenolpyruvate carboxylase
*EC:2.3.1.54	Formate C-acetyltransferase
*EC:6.2.1.1	Acetate--CoA ligase
*EC:1.1.1.27	L-lactate dehydrogenase
EC:5.3.2.6	2-hydroxymuconate tautomerase
EC:5.3.2.6	2-hydroxymuconate tautomerase
EC:3.1.1.45	Carboxymethylenebutenolidase
EC:2.3.3.9	Malate synthase
EC:3.5.1.9	Arylformamidase
EC:4.1.3.1	Isocitrate lyase
EC:5.3.1.22	Hydroxypyruvate isomerase
*EC:6.2.1.1	Acetate--CoA ligase
EC:2.8.3.16	Formyl-CoA transferase
EC:1.2.1.18	Malonate-semialdehyde dehydrogenase (acetylating)
EC:1.2.1.27	Methylmalonate-semialdehyde dehydrogenase (CoA acylating)
EC:1.2.4.4	3-methyl-2-oxobutanoate dehydrogenase (2-methylpropanoyl-transferring)
EC:2.6.1.19	4-aminobutyrate--2-oxoglutarate transaminase
EC:4.2.1.99	2-methylisocitrate dehydratase
*EC:2.3.1.54	Formate C-acetyltransferase
*EC:6.2.1.1	Acetate--CoA ligase
*EC:1.1.1.27	L-lactate dehydrogenase
EC:3.7.1.2	Fumarylacetoacetase
EC:1.1.1.30	3-hydroxybutyrate dehydrogenase
EC:2.3.3.10	Hydroxymethylglutaryl-CoA synthase
EC:2.6.1.19	4-aminobutyrate--2-oxoglutarate transaminase
EC:2.8.3.5	3-oxoacid CoA-transferase
*EC:2.3.1.54	Formate C-acetyltransferase
*EC:2.7.2.7	Butyrate kinase
EC:1.1.1.284	S-(hydroxymethyl)glutathione dehydrogenase
EC:3.1.2.12	S-formylglutathione hydrolase
EC:4.1.1.31	Phosphoenolpyruvate carboxylase
*EC:6.2.1.1	Acetate--CoA ligase
EC:2.6.1.2	Alanine transaminase
EC:4.1.1.31	Phosphoenolpyruvate carboxylase
EC:4.1.1.31	Phosphoenolpyruvate carboxylase
*EC:6.2.1.1	Acetate--CoA ligase
EC:1.4.3.19	Glycine oxidase
EC:1.2.4.4	3-methyl-2-oxobutanoate dehydrogenase (2-methylpropanoyl-transferring)
EC:2.3.1.61	Dihydrolipoyllysine-residue succinyltransferase
EC:4.2.1.96	4a-hydroxytetrahydrobiopterin dehydratase
EC:4.3.99.3	7-carboxy-7-deazaguanine synthase
EC:2.3.3.10	Hydroxymethylglutaryl-CoA synthase
EC:2.7.1.36	Mevalonate kinase
EC:2.7.4.2	Phosphomevalonate kinase
EC:4.1.1.33	Diphosphomevalonate decarboxylase
EC:5.3.3.2	Isopentenyl-diphosphate Delta-isomerase
*EC:1.1.1.88	Hydroxymethylglutaryl-CoA reductase
EC:2.5.1.32	15-cis-phytoene synthase
EC:1.7.1.15	Nitrite reductase (NirBD)
*EC:1.4.1.2	Glutamate dehydrogenase
EC:1.14.11.17	Taurine dioxygenase
EC:1.8.1.2	Assimilatory sulfite reductase (CysJI)
EC:2.6.1.57	Aromatic-amino-acid transaminase
EC:2.6.1.57	Aromatic-amino-acid transaminase
EC:1.14.19.1	Stearoyl-CoA 9-desaturase
*EC:3.4.24.11 (K01389)	Neprilysin (neutral endopeptidase or NEP)
*EC:3.4.23.46 (K04521)	beta-secretase

## Sheet: Sheet4
*EC:1.1.1.27
*EC:1.1.1.88
*EC:1.1.99.1
*EC:1.10.2.2 (EC:7.1.1.8)
*EC:1.4.1.2
*EC:1.8.1.7
*EC:2.3.1.54
*EC:2.7.2.7
*EC:3.4.23.46 (K04521)
*EC:3.4.24.11 (K01389)
*EC:6.2.1.1
EC:1.1.1.17
EC:1.1.1.284
EC:1.1.1.30
EC:1.1.2.3
EC:1.13.11.27
EC:1.14.11.17
EC:1.14.19.1
EC:1.14.19.9
EC:1.2.1.18
EC:1.2.1.27
EC:1.2.4.4
EC:1.3.8.4
EC:1.3.8.6
EC:1.4.3.19
EC:1.7.1.15
EC:1.7.1.7
EC:1.8.1.2
EC:2.1.1.222
EC:2.1.1.64
EC:2.3.1.174
EC:2.3.1.61
EC:2.3.3.10
EC:2.3.3.9
EC:2.4.1.8
EC:2.5.1.32
EC:2.6.1.19
EC:2.6.1.2
EC:2.6.1.21
EC:2.6.1.57
EC:2.6.1.66
EC:2.7.1.12
EC:2.7.1.167
EC:2.7.1.170
EC:2.7.1.36
EC:2.7.1.66
EC:2.7.1.83
EC:2.7.4.2
EC:2.7.7.70
EC:2.7.8.20
EC:2.8.3.16
EC:2.8.3.5
EC:2.8.3.6
EC:3.1.1.45
EC:3.1.1.5
EC:3.1.1.7
EC:3.1.2.12
EC:3.1.2.21
EC:3.1.4.3
EC:3.1.6.1
EC:3.4.11.5
EC:3.5.1.118
EC:3.5.1.9
EC:3.5.2.10
EC:3.5.2.17
EC:3.7.1.2
EC:3.7.1.3
EC:4.1.1.17
EC:4.1.1.31
EC:4.1.1.33
EC:4.1.2.52
EC:4.1.2.9
EC:4.1.3.1
EC:4.2.1.12
EC:4.2.1.18
EC:4.2.1.96
EC:4.2.1.99
EC:4.3.1.12
EC:4.3.99.3
EC:5.3.1.22
EC:5.3.1.26
EC:5.3.2.6
EC:5.3.3.14
EC:5.3.3.2
EC:6.3.2.3
EC:6.4.1.4
EC:1.1.1.125
EC:1.11.1.10
EC:1.11.1.24
EC:1.14.11.47
EC:1.3.99.16
EC:2.1.1.172
EC:2.1.1.266
EC:2.1.1.298
EC:2.1.1.35
EC:2.1.1.61
EC:2.3.2.3
EC:2.3.2.8
EC:2.7.7.42
EC:2.7.7.59
EC:2.7.7.65
EC:3.1.13.5
EC:3.1.2.6
EC:3.1.3.41
EC:3.1.3.90
EC:3.1.7.2
EC:3.4.17.11
EC:3.4.19.3
EC:3.4.19.5
EC:3.4.21.83
EC:3.4.24.70
EC:3.5.1.87
EC:3.5.3.8
EC:3.6.1.41
EC:3.6.3.32
EC:4.1.2.22
EC:4.1.3.4
EC:4.1.99.3
EC:3.1.1.7
EC:6.5.1.3
EC:6.5.1.6
EC:6.5.1.7
