# Supplementary material for: In silico dysbiosis-associated neuroprotective metabolite insufficiency in Alzheimer’s disease
Source: Open Med (Wars). 2026 Jul 25;21(1):20261484. doi: 10.1515/med-2026-1484 (PMC13398440; doi:10.1515/med-2026-1484)
Supplement: Supplementary file 14 — Supplementary Material [file j_med-2026-1484_suppl_014.xlsx]

## Sheet: Table S13
Table S13. False discovery rate–adjusted comparison of inferred enzyme (EC) abundances between WT and APP/PS1 oral microbiomes. EC entries highlighted in red denote enzymes with highly abundant inferred representation in the oral microbiome of the WT cohort.
Enzyme EC	median(Healthy)	IQR(Healthy)	median(Patients)	IQR(Patients)	p.value	FDR-adjusted
EC:1.1.1.1	0.245998	0.04909	0.141543	0.078834	0.000794	0.015776
EC:1.1.1.100	0.391616	0.028281	0.360339	0.038015	0.055617	0.106317
EC:1.1.1.103	0.012772	0.003	0.009008	0.007998	0.049736	0.098551
EC:1.1.1.105	2.7e-05	9.4e-05	1.2e-05	2.1e-05	0.34464	0.427147
EC:1.1.1.108	0.003966	0.003667	0.002569	0.003341	0.35189	0.427147
EC:1.1.1.11	0.000877	0.001047	9.9e-05	0.000212	0.006743	0.032156
EC:1.1.1.122	0.005451	0.003447	0.001026	0.002172	0.001729	0.019157
EC:1.1.1.125	0.017328	0.010281	0.005173	0.013466	0.006743	0.032156
EC:1.1.1.130	0.005488	0.005196	0.003687	0.003587	0.035045	0.078754
EC:1.1.1.132	0.00061	0.000716	0.00015	0.000305	0.09348	0.151591
EC:1.1.1.133	0.123081	0.018055	0.139718	0.027245	0.055617	0.106317
EC:1.1.1.136	0.002258	0.000758	0.00156	0.001739	0.401263	0.470818
EC:1.1.1.137	0.003687	0.00272	0.00036	0.001584	0.009146	0.0371
EC:1.1.1.14	0.046541	0.018571	0.055817	0.03777	0.227321	0.306072
EC:1.1.1.140	0.006379	0.003917	0.000984	0.003689	0.004162	0.025256
EC:1.1.1.157	0.086554	0.021709	0.073023	0.04686	0.26491	0.344398
EC:1.1.1.159	0.006861	0.002762	0.008398	0.014715	0.401263	0.470818
EC:1.1.1.163	0.000336	0.000277	4e-05	0.000144	0.001923	0.02012
EC:1.1.1.169	0.086246	0.020524	0.066744	0.035214	0.049736	0.098551
EC:1.1.1.17	0.03337	0.021395	0.007208	0.012444	0.000421	0.015776
EC:1.1.1.173	0.006451	0.003548	0.00016	0.003216	0.002244	0.020735
EC:1.1.1.179	0.000261	0.000632	6.1e-05	0.000306	0.476287	0.549296
EC:1.1.1.18	0.018587	0.006816	0.008688	0.019689	0.227321	0.306072
EC:1.1.1.193	0.102272	0.010292	0.114096	0.038513	0.306426	0.386416
EC:1.1.1.2	0.000362	0.000586	0.000116	0.00048	0.765137	0.821961
EC:1.1.1.202	0.000656	0.000911	0.000257	0.000526	0.163552	0.236821
EC:1.1.1.203	0.005279	0.00396	0.001014	0.002257	0.016203	0.049703
EC:1.1.1.205	0.153471	0.012771	0.161173	0.009874	0.035045	0.078754
EC:1.1.1.206	0.000741	0.000946	0.00014	0.000386	0.147743	0.219789
EC:1.1.1.21	4e-06	1.3e-05	6.7e-05	0.000134	0.007386	0.034163
EC:1.1.1.215	0.012996	0.004499	0.002066	0.009969	0.003519	0.023768
EC:1.1.1.216	3e-06	1.4e-05	7e-06	1.2e-05	0.228304	0.306654
EC:1.1.1.219	0.006839	0.004502	0.002629	0.004246	0.076664	0.131156
EC:1.1.1.22	0.130566	0.01384	0.150373	0.020269	0.009146	0.0371
EC:1.1.1.23	0.109295	0.014782	0.116906	0.02628	0.910026	0.939123
EC:1.1.1.25	0.153294	0.016973	0.176909	0.014363	0.002963	0.022521
EC:1.1.1.251	0.001404	0.000478	0.000273	0.000606	0.000794	0.015776
EC:1.1.1.26	0.013268	0.006288	0.002187	0.009151	0.0106	0.040147
EC:1.1.1.261	0.007421	0.004073	0.003561	0.004284	0.039482	0.084626
EC:1.1.1.262	0.073094	0.015397	0.105138	0.03681	0.001729	0.019157
EC:1.1.1.264	0.003061	0.002969	0.000416	0.001443	0.000131	0.015776
EC:1.1.1.267	0.11085	0.015774	0.14939	0.028801	0.000646	0.015776
EC:1.1.1.27	0.000179	0.000448	3.1e-05	0.00011	0.007675	0.034163
EC:1.1.1.271	0.038196	0.010975	0.111417	0.071309	0.000131	0.015776
EC:1.1.1.275	1e-06	5e-06	2.2e-05	2.3e-05	0.02801	0.069309
EC:1.1.1.276	0.000336	0.000622	7.6e-05	0.000202	0.024124	0.062909
EC:1.1.1.28	0.061087	0.020306	0.060573	0.021495	0.511239	0.58029
EC:1.1.1.281	0.002099	0.001273	0.00162	0.001069	0.667331	0.729934
EC:1.1.1.282	0.001044	0.000984	0.000229	0.00059	0.031025	0.073269
EC:1.1.1.284	0.038951	0.022348	0.009778	0.01766	0.006743	0.032156
EC:1.1.1.287	0.000653	0.000752	0.001271	0.001822	0.227321	0.306072
EC:1.1.1.289	0.000305	0.000922	0.000917	0.000962	0.270073	0.349682
EC:1.1.1.29	0.062799	0.020414	0.108052	0.036048	0.006743	0.032156
EC:1.1.1.290	0.022239	0.008254	0.035824	0.035721	0.103523	0.164676
EC:1.1.1.292	8e-06	0.000155	4e-06	1.2e-05	0.374565	0.449337
EC:1.1.1.3	0.149692	0.012675	0.155375	0.012056	0.178112	0.252808
EC:1.1.1.30	0.034604	0.01658	0.004376	0.014915	0.006743	0.032156
EC:1.1.1.302	0.000865	0.001043	0.001625	0.002179	0.024124	0.062909
EC:1.1.1.303	0.003999	0.003115	0.000948	0.003054	0.031025	0.073269
EC:1.1.1.304	0.010848	0.011536	0.005972	0.010187	0.24563	0.325606
EC:1.1.1.305	0.003554	0.001857	0.003734	0.004011	0.945946	0.968562
EC:1.1.1.306	0.001086	0.001563	0.00049	0.001574	0.163552	0.236821
EC:1.1.1.307	3e-05	0.000303	2e-06	5e-06	0.04533	0.093733
EC:1.1.1.308	0.000826	0.001261	0.000304	0.000794	0.163552	0.236821
EC:1.1.1.31	0.083673	0.025128	0.023939	0.03989	0.001729	0.019157
EC:1.1.1.310	0.000443	0.001105	0.000258	0.000416	0.35189	0.427147
EC:1.1.1.312	0.000947	0.001169	0.000148	0.001321	0.089031	0.146615
EC:1.1.1.313	0.000226	0.000318	4.4e-05	8.2e-05	0.038647	0.084626
EC:1.1.1.320	0.001199	0.002185	0.001069	0.001262	0.768812	0.821961
EC:1.1.1.327	3e-06	1.4e-05	1e-05	1.3e-05	0.204144	0.283434
EC:1.1.1.328	0.000786	0.000778	0.000427	0.000565	0.448245	0.521075
EC:1.1.1.333	0.001153	0.000796	0.00017	0.00063	0.027396	0.067865
EC:1.1.1.335	0.002783	0.001904	0.006023	0.003942	0.000338	0.015776
EC:1.1.1.336	0.012104	0.008123	0.006323	0.006065	0.006743	0.032156
EC:1.1.1.337	0.000294	0.000569	0.000151	0.000732	0.581327	0.648605
EC:1.1.1.339	0.00104	0.001672	0.000192	0.000678	0.036537	0.081941
EC:1.1.1.34	3.7e-05	0.000317	3e-06	1.4e-05	0.026956	0.067865
EC:1.1.1.343	0.07085	0.013943	0.055208	0.022192	0.035045	0.078754
EC:1.1.1.346	0.013352	0.008287	0.004723	0.013199	0.039482	0.084626
EC:1.1.1.35	0.076745	0.045722	0.02016	0.04134	0.004162	0.025256
EC:1.1.1.350	0.00321	0.001679	0.000883	0.002745	0.021187	0.057965
EC:1.1.1.36	0.02314	0.009725	0.00253	0.013123	0.018554	0.053523
EC:1.1.1.363	0.082418	0.01272	0.05134	0.031778	0.007866	0.034163
EC:1.1.1.367	0.002337	0.001792	0.001988	0.001285	0.223244	0.305471
EC:1.1.1.369	0.018587	0.006816	0.008688	0.019689	0.227321	0.306072
EC:1.1.1.37	0.080376	0.021641	0.106851	0.057579	0.031025	0.073269
EC:1.1.1.370	0.001186	0.001204	0.000403	0.001169	0.190119	0.268909
EC:1.1.1.371	3e-06	2.1e-05	0.000135	0.000282	0.008181	0.035377
EC:1.1.1.373	0.001096	0.001091	0.000258	0.00085	0.055617	0.106317
EC:1.1.1.376	3e-06	1e-05	2e-06	1.8e-05	1	1
EC:1.1.1.377	0.006451	0.003548	0.00016	0.003216	0.002244	0.020735
EC:1.1.1.378	0.006451	0.003548	0.00016	0.003216	0.002244	0.020735
EC:1.1.1.38	0.075564	0.019327	0.066977	0.022209	0.193579	0.269606
EC:1.1.1.380	0.00502	0.002344	0.002964	0.00312	0.039482	0.084626
EC:1.1.1.381	0.007486	0.001999	0.008466	0.011857	0.981969	0.995831
EC:1.1.1.385	2e-06	3e-06	2e-06	2e-06	0.690648	0.754327
EC:1.1.1.4	0.003999	0.003115	0.000948	0.003054	0.031025	0.073269
EC:1.1.1.40	0.078914	0.021466	0.099658	0.043922	0.062042	0.113718
EC:1.1.1.41	0.006488	0.003675	0.005881	0.002596	0.910026	0.939123
EC:1.1.1.42	0.113408	0.013599	0.088586	0.06491	0.031025	0.073269
EC:1.1.1.43	0.000363	0.000727	8.3e-05	0.00029	0.084839	0.1401
EC:1.1.1.44	0.07085	0.013943	0.055208	0.022192	0.035045	0.078754
EC:1.1.1.47	0.00643	0.003939	0.004856	0.004066	0.26491	0.344398
EC:1.1.1.48	0.004037	0.003908	0.000322	0.002486	0.004384	0.02653
EC:1.1.1.49	0.082418	0.01272	0.05134	0.031778	0.007866	0.034163
EC:1.1.1.51	0.000965	0.001038	0.000141	0.000226	0.002078	0.02012
EC:1.1.1.53	0.002776	0.005265	0.0008	0.003091	0.044369	0.091916
EC:1.1.1.56	0.001109	0.00102	9.9e-05	0.000217	0.002609	0.02168
EC:1.1.1.57	0.021244	0.005097	0.022086	0.017181	0.874287	0.90983
EC:1.1.1.58	0.024088	0.007129	0.04329	0.027723	0.0106	0.040147
EC:1.1.1.6	0.034544	0.013259	0.0192	0.017019	0.018554	0.053523
EC:1.1.1.60	0.035456	0.007168	0.017019	0.022024	0.014108	0.046272
EC:1.1.1.61	0.006121	0.0068	0.00619	0.008445	0.83879	0.880295
EC:1.1.1.65	1.6e-05	7e-05	8e-06	1.3e-05	0.269022	0.34954
EC:1.1.1.67	0.00208	0.001139	0.000926	0.001623	0.149881	0.220611
EC:1.1.1.69	0.054589	0.017043	0.074284	0.038906	0.009146	0.0371
EC:1.1.1.76	0.010848	0.011536	0.005972	0.010187	0.24563	0.325606
EC:1.1.1.77	0.033645	0.009906	0.031073	0.028843	0.768812	0.821961
EC:1.1.1.79	0.017801	0.005491	0.002679	0.011102	0.005761	0.029976
EC:1.1.1.8	4e-06	5e-06	7e-05	7e-05	0.00083	0.015776
EC:1.1.1.81	0.037244	0.016174	0.009755	0.017307	0.004162	0.025256
EC:1.1.1.83	0.015995	0.007656	0.003142	0.00725	0.031025	0.073269
EC:1.1.1.85	0.115949	0.014345	0.120565	0.026571	0.874287	0.90983
EC:1.1.1.86	0.119333	0.019666	0.118211	0.012541	0.427387	0.497799
EC:1.1.1.88	0.030596	0.019228	0.010978	0.010223	0.006743	0.032156
EC:1.1.1.9	0.001577	0.003427	0.00026	0.001609	0.006743	0.032156
EC:1.1.1.90	0.002456	0.001528	0.001721	0.001718	0.306426	0.386416
EC:1.1.1.91	0.000816	0.000427	0.000217	0.000376	0.0106	0.040147
EC:1.1.1.93	0.015995	0.007656	0.003142	0.00725	0.031025	0.073269
EC:1.1.1.94	0.141786	0.009866	0.154881	0.016743	0.012248	0.043572
EC:1.1.1.95	0.166475	0.014239	0.190071	0.009507	0.000971	0.015776
EC:1.1.2.3	0.033874	0.018571	0.004471	0.01513	0.000646	0.015776
EC:1.1.2.4	0.014781	0.005634	0.002863	0.005383	0.016203	0.049703
EC:1.1.2.6	7e-06	0.000372	1.9e-05	4.5e-05	0.549911	0.617321
EC:1.1.2.7	2.7e-05	0.000776	0.000124	0.000224	0.35189	0.427147
EC:1.1.2.8	0.004772	0.003257	0.001055	0.00227	0.005761	0.029976
EC:1.1.3.15	0.031057	0.011711	0.036435	0.033451	0.981969	0.995831
EC:1.1.3.17	7.5e-05	0.000231	7e-06	2.5e-05	0.076008	0.131156
EC:1.1.3.21	0.006487	0.006154	0.00044	0.004756	0.003519	0.023768
EC:1.1.3.41	0.000291	0.000619	0.000108	0.000247	0.78276	0.835269
EC:1.1.3.45	2e-06	6.4e-05	2e-06	8e-06	0.539262	0.608099
EC:1.1.3.46	0.008395	0.004305	0.000443	0.003536	0.002963	0.022521
EC:1.1.3.47	0.000295	0.000411	9.7e-05	6e-05	0.024338	0.063319
EC:1.1.3.48	0.000458	0.000931	0.000898	0.0005	0.178112	0.252808
EC:1.1.3.6	0.001747	0.001633	0.000967	0.003438	0.57142	0.638191
EC:1.1.3.8	0.000285	0.000763	0.000329	0.000456	0.454438	0.525459
EC:1.1.5.2	0.014586	0.005431	0.002145	0.010712	0.004906	0.027246
EC:1.1.5.3	0.116159	0.026696	0.099248	0.02009	0.055617	0.106317
EC:1.1.5.4	0.014854	0.010009	0.012331	0.015001	0.511239	0.58029
EC:1.1.5.6	0.00386	0.003388	0.000785	0.003422	0.031025	0.073269
EC:1.1.5.8	0.001566	0.000982	0.000332	0.002076	0.178112	0.252808
EC:1.1.9.1	0.000744	0.001482	0.00036	0.001448	0.462179	0.533578
EC:1.1.98.2	0.00045	0.000545	0.000155	0.000408	0.73446	0.793231
EC:1.1.98.3	0.001153	0.000796	0.000175	0.000626	0.035045	0.078754
EC:1.1.99.1	0.033078	0.013881	0.006313	0.018166	0.003519	0.023768
EC:1.1.99.2	5.1e-05	0.000148	0.000134	0.000288	0.154281	0.226489
EC:1.1.99.21	0.000624	0.000815	6.5e-05	0.000136	0.002813	0.022521
EC:1.1.99.28	0.002033	0.001337	0.000116	0.001026	0.001433	0.017729
EC:1.1.99.3	0.003737	0.0074	0.000477	0.000838	0.002244	0.020735
EC:1.1.99.31	0.000209	0.000533	0.000101	5.3e-05	0.062042	0.113718
EC:1.10.2.2	0.005999	0.00174	0.00149	0.003265	0.000523	0.015776
EC:1.10.3.11	3e-06	1.4e-05	2.6e-05	4.9e-05	0.020116	0.057656
EC:1.10.3.12	0.007548	0.013422	0.000482	0.002399	0.009146	0.0371
EC:1.10.3.3	3.6e-05	0.000183	8e-06	2.4e-05	0.24088	0.322574
EC:1.10.9.1	4.8e-05	0.000605	7.2e-05	0.000397	0.629392	0.697341
EC:1.11.1.1	0.006072	0.010452	0.003446	0.004265	0.24563	0.325606
EC:1.11.1.10	0.019299	0.010993	0.00999	0.015446	0.055617	0.106317
EC:1.11.1.15	0.28928	0.029013	0.327039	0.069944	0.024124	0.062909
EC:1.11.1.19	0.000669	0.000728	0.000175	0.000732	0.069496	0.122831
EC:1.11.1.21	0.032052	0.015541	0.006949	0.015914	0.002486	0.020735
EC:1.11.1.5	0.035936	0.017715	0.018957	0.024394	0.027396	0.067865
EC:1.11.1.6	0.051883	0.031958	0.036661	0.032459	0.039482	0.084626
EC:1.11.1.9	0.092232	0.030369	0.070922	0.040169	0.024124	0.062909
EC:1.11.2.4	0.003132	0.004278	0.001575	0.003033	0.376095	0.449337
EC:1.12.1.2	0.001658	0.003137	0.003157	0.003539	0.24563	0.325606
EC:1.12.1.3	0.076972	0.031398	0.092927	0.033445	0.178112	0.252808
EC:1.12.2.1	4.9e-05	0.001191	0.001427	0.00114	0.009146	0.0371
EC:1.12.5.1	0.000579	0.001257	0.004489	0.012731	0.002078	0.02012
EC:1.12.7.2	0.011633	0.006718	0.009487	0.004498	0.910026	0.939123
EC:1.12.98.1	0.001172	0.00089	0.000347	0.000926	0.113919	0.177909
EC:1.12.99.6	0.029956	0.010095	0.046668	0.036295	0.084928	0.1401
EC:1.13.11.1	0.005141	0.002953	0.00095	0.003467	0.021187	0.057965
EC:1.13.11.11	0.023408	0.014356	0.003981	0.013677	0.01584	0.049703
EC:1.13.11.14	3.4e-05	3.1e-05	8.3e-05	7.5e-05	0.022904	0.062332
EC:1.13.11.15	0.002036	0.001484	0.00033	0.000713	0.004711	0.027246
EC:1.13.11.16	0.001073	0.000962	0.000261	0.000348	0.003522	0.023768
EC:1.13.11.2	0.011284	0.007461	0.001835	0.004472	0.001183	0.015776
EC:1.13.11.24	0.000527	0.001698	4.9e-05	0.000429	0.04086	0.08716
EC:1.13.11.25	0.000379	0.001245	0.000159	0.00029	0.634669	0.700053
EC:1.13.11.27	0.03427	0.021323	0.006731	0.016296	0.0106	0.040147
EC:1.13.11.3	0.0108	0.006292	0.002572	0.005804	0.093868	0.151591
EC:1.13.11.37	0.000806	0.001011	0.000145	0.000432	0.093868	0.151591
EC:1.13.11.39	3e-06	1.4e-05	7e-06	1.2e-05	0.228304	0.306654
EC:1.13.11.4	0.003042	0.002263	0.001857	0.003444	0.149881	0.220611
EC:1.13.11.41	4.1e-05	0.000196	7e-06	5.1e-05	0.269482	0.349682
EC:1.13.11.49	0.006846	0.005604	0.00191	0.005492	0.055617	0.106317
EC:1.13.11.5	0.019669	0.016331	0.003175	0.010872	0.022923	0.062332
EC:1.13.11.52	0.000395	0.000205	0.000146	0.000152	0.017951	0.053523
EC:1.13.11.53	0.003229	0.002002	0.000492	0.003022	0.055617	0.106317
EC:1.13.11.54	0.003229	0.002002	0.000492	0.003022	0.055617	0.106317
EC:1.13.11.57	0.000352	0.000509	0.000112	0.000194	0.056475	0.10756
EC:1.13.11.6	0.001744	0.001061	0.000273	0.001158	0.044369	0.091916
EC:1.13.11.75	2e-05	0.000277	3.9e-05	4.1e-05	0.519249	0.589026
EC:1.13.11.79	0.004181	0.001507	0.001285	0.00264	0.04086	0.08716
EC:1.13.11.8	0.002765	0.004238	0.000423	0.0031	0.062042	0.113718
EC:1.13.11.80	1e-06	6e-06	1.3e-05	1.4e-05	0.132237	0.201845
EC:1.13.11.9	0.000473	0.00057	7.6e-05	0.000166	0.007166	0.03392
EC:1.13.12.16	0.060153	0.02523	0.023314	0.028449	0.027396	0.067865
EC:1.13.12.3	0.000496	0.000694	0.000117	0.000252	0.129398	0.197919
EC:1.13.12.4	0.000191	0.000406	0.000109	0.000204	0.768812	0.821961
EC:1.13.99.1	5.3e-05	0.000129	0.00011	0.000343	0.24563	0.325606
EC:1.14.11.1	0.001093	0.002125	0.000201	0.000983	0.076664	0.131156
EC:1.14.11.17	0.019716	0.009725	0.004619	0.018827	0.014108	0.046272
EC:1.14.11.18	0.000726	0.000991	0.000134	0.00045	0.049736	0.098551
EC:1.14.11.2	0.01328	0.005901	0.00057	0.006992	0.009146	0.0371
EC:1.14.11.33	0.013912	0.005541	0.002088	0.009731	0.005761	0.029976
EC:1.14.11.47	0.020762	0.012345	0.003822	0.015024	0.000794	0.015776
EC:1.14.12.1	0.001471	0.002148	0.000128	0.0009	0.021187	0.057965
EC:1.14.12.10	0.004492	0.004872	0.000931	0.002424	0.0106	0.040147
EC:1.14.12.15	1e-05	0.000222	7e-06	1.4e-05	0.289413	0.36999
EC:1.14.12.19	0.000195	0.000638	2.7e-05	4.5e-05	0.076412	0.131156
EC:1.14.12.7	2e-06	1.4e-05	2e-06	3e-06	0.870051	0.90983
EC:1.14.13.1	0.00513	0.00362	0.000807	0.002358	0.007866	0.034163
EC:1.14.13.107	0.000535	0.000741	0.000164	0.000385	0.285176	0.364783
EC:1.14.13.113	0.000953	0.001142	0.000173	0.000428	0.002963	0.022521
EC:1.14.13.114	0.000103	0.000419	1.3e-05	2.9e-05	0.004022	0.025256
EC:1.14.13.127	0.014891	0.006226	0.001768	0.006314	0.016203	0.049703
EC:1.14.13.129	0.012663	0.006324	0.002478	0.008869	0.014108	0.046272
EC:1.14.13.141	0.000162	0.000832	0.000244	0.000367	0.667331	0.729934
EC:1.14.13.142	0.001352	0.001033	0.000657	0.000738	0.113919	0.177909
EC:1.14.13.148	0.00062	0.001298	2.1e-05	7.8e-05	0.04549	0.093976
EC:1.14.13.149	0.011202	0.005524	0.003338	0.007717	0.039482	0.084626
EC:1.14.13.151	9e-05	0.000204	9e-06	4.5e-05	0.045047	0.093234
EC:1.14.13.165	0.002072	0.002755	0.000333	0.000796	0.027396	0.067865
EC:1.14.13.172	0.000593	0.001146	9e-05	0.000439	0.035045	0.078754
EC:1.14.13.2	0.012559	0.006296	0.001986	0.005334	0.007866	0.034163
EC:1.14.13.20	1.1e-05	0.000352	1e-05	1.5e-05	0.92656	0.955076
EC:1.14.13.22	0.001805	0.000996	0.000699	0.001272	0.044369	0.091916
EC:1.14.13.23	2e-06	1.4e-05	2e-06	3e-06	0.761267	0.820591
EC:1.14.13.40	0.003938	0.002471	0.000676	0.003535	0.076664	0.131156
EC:1.14.13.59	0.002698	0.001513	0.00016	0.001058	0.021187	0.057965
EC:1.14.13.7	0.000787	0.000494	9.3e-05	0.000147	0.002244	0.020735
EC:1.14.13.70	0.000123	0.000705	7.3e-05	7.8e-05	0.346164	0.427147
EC:1.14.13.81	0.000178	0.000331	4.9e-05	9.8e-05	0.066039	0.120056
EC:1.14.13.82	0.01201	0.011879	0.002036	0.005879	0.001183	0.015776
EC:1.14.13.83	0.002486	0.001695	0.000882	0.001831	0.049736	0.098551
EC:1.14.13.84	0.000582	0.000634	0.000129	0.000158	0.039482	0.084626
EC:1.14.13.9	0.001828	0.000733	0.000568	0.002646	0.227321	0.306072
EC:1.14.14.1	0.000973	0.000459	0.000235	0.000391	0.039482	0.084626
EC:1.14.14.12	0.001076	0.002024	0.000316	0.000384	0.193579	0.269606
EC:1.14.14.5	0.015819	0.005708	0.003482	0.012477	0.024124	0.062909
EC:1.14.14.8	0.000553	0.00065	4.1e-05	0.000287	0.00164	0.019157
EC:1.14.14.9	0.004001	0.00287	0.00054	0.001283	0.000971	0.015776
EC:1.14.15.3	0.002205	0.00105	0.000664	0.001688	0.044369	0.091916
EC:1.14.15.7	0.001515	0.002038	0.000298	0.001929	0.193579	0.269606
EC:1.14.15.9	5e-06	2.1e-05	3e-06	8e-06	0.30367	0.386416
EC:1.14.16.1	0.022104	0.011142	0.001757	0.012301	0.012248	0.043572
EC:1.14.17.3	3e-05	5.2e-05	4e-06	1.9e-05	0.030237	0.073269
EC:1.14.18.1	0.00211	0.001462	9.1e-05	0.000794	0.000646	0.015776
EC:1.14.18.3	2.7e-05	0.000342	1.7e-05	2e-05	0.519879	0.589026
EC:1.14.19.1	0.107843	0.012554	0.049423	0.050848	0.000971	0.015776
EC:1.14.19.11	0.021798	0.019161	0.00446	0.012199	0.027396	0.067865
EC:1.14.19.2	0.001527	0.001558	0.000764	0.001933	0.401263	0.470818
EC:1.14.19.3	0.004662	0.002174	0.001382	0.004858	0.125092	0.191859
EC:1.14.19.8	2e-06	3e-06	8e-06	1.1e-05	0.061018	0.113718
EC:1.14.19.9	0.045067	0.028991	0.001498	0.023074	0.001183	0.015776
EC:1.14.99.39	2.7e-05	0.000342	1.7e-05	2e-05	0.519879	0.589026
EC:1.14.99.44	0.001273	0.003322	0.000118	0.000687	0.035045	0.078754
EC:1.14.99.46	0.006665	0.0042	0.000584	0.00473	0.001729	0.019157
EC:1.14.99.48	0.001839	0.004884	0.000188	0.001102	0.039482	0.084626
EC:1.14.99.50	0.000826	0.000959	0.000651	0.001299	0.981969	0.995831
EC:1.15.1.1	0.162991	0.026411	0.156891	0.011881	0.700611	0.761474
EC:1.15.1.2	0.029794	0.010314	0.035408	0.026593	0.149881	0.220611
EC:1.16.1.1	0.00251	0.002648	0.000458	0.00098	0.004906	0.027246
EC:1.16.1.3	0.002587	0.003645	0.000573	0.001693	0.024124	0.062909
EC:1.16.1.9	0.001974	0.00169	0.000356	0.00137	0.027396	0.067865
EC:1.16.3.1	0.070164	0.013336	0.055841	0.017547	0.093868	0.151591
EC:1.16.3.2	0.050057	0.012789	0.106765	0.067351	0.007866	0.034163
EC:1.16.8.1	0.000301	0.000791	4.7e-05	0.000102	0.056509	0.10756
EC:1.17.1.1	0.014683	0.008283	0.002638	0.008107	0.006743	0.032156
EC:1.17.1.2	0.120802	0.017448	0.164382	0.03848	0.001183	0.015776
EC:1.17.1.4	0.064238	0.015866	0.034084	0.055159	0.113919	0.177909
EC:1.17.1.8	0.150129	0.007173	0.160965	0.01451	0.007866	0.034163
EC:1.17.2.1	0.001566	0.001473	0.000189	0.000442	0.004906	0.027246
EC:1.17.4.1	0.243553	0.020511	0.241078	0.058856	0.401263	0.470818
EC:1.17.4.2	0.123683	0.043841	0.176071	0.031339	0.009146	0.0371
EC:1.17.7.1	0.111102	0.016321	0.14912	0.028622	0.000794	0.015776
EC:1.17.7.3	0.111102	0.016321	0.14912	0.028622	0.000794	0.015776
EC:1.17.99.1	0.000764	0.001781	0.000142	0.000329	0.035045	0.078754
EC:1.17.99.6	0.072631	0.013087	0.078175	0.053568	0.306426	0.386416
EC:1.18.1.1	0.00431	0.004072	0.001014	0.001955	0.000971	0.015776
EC:1.18.1.2	0.092371	0.010219	0.096926	0.017277	0.35189	0.427147
EC:1.18.1.3	0.020733	0.008685	0.003301	0.008805	0.035045	0.078754
EC:1.18.1.7	0.000228	0.000424	6.5e-05	0.000111	0.080767	0.13647
EC:1.18.6.1	0.011996	0.00515	0.01199	0.009642	0.634669	0.700053
EC:1.2.1.10	0.066001	0.027731	0.032558	0.030529	0.003519	0.023768
EC:1.2.1.11	0.149331	0.006657	0.154941	0.013971	0.125092	0.191859
EC:1.2.1.12	0.159158	0.010475	0.168249	0.017356	0.328667	0.410742
EC:1.2.1.17	0.039267	0.018543	0.010476	0.023041	0.039482	0.084626
EC:1.2.1.18	0.151468	0.025288	0.183771	0.019535	0.001729	0.019157
EC:1.2.1.19	0.002983	0.001795	0.000726	0.003076	0.049736	0.098551
EC:1.2.1.2	0.074689	0.018632	0.064114	0.058017	0.227321	0.306072
EC:1.2.1.20	0.079404	0.039583	0.023287	0.037636	0.009146	0.0371
EC:1.2.1.21	0.006258	0.005477	0.004778	0.00647	0.24563	0.325606
EC:1.2.1.22	0.006258	0.005477	0.004778	0.00647	0.24563	0.325606
EC:1.2.1.24	0.001986	0.001723	0.000509	0.001957	0.04086	0.08716
EC:1.2.1.26	0.039267	0.018543	0.010476	0.023041	0.039482	0.084626
EC:1.2.1.27	0.059458	0.015578	0.027616	0.028232	0.002078	0.02012
EC:1.2.1.28	0.002239	0.001295	0.000556	0.000943	0.021187	0.057965
EC:1.2.1.3	0.115483	0.033999	0.085633	0.022442	0.069048	0.122331
EC:1.2.1.32	0.002713	0.001693	0.000378	0.002344	0.084928	0.1401
EC:1.2.1.38	0.108784	0.012355	0.116743	0.027013	0.667331	0.729934
EC:1.2.1.39	0.003147	0.00373	0.000793	0.002513	0.062042	0.113718
EC:1.2.1.4	0.007186	0.003497	0.001651	0.007094	0.103523	0.164676
EC:1.2.1.41	0.126183	0.01775	0.11338	0.031488	0.049736	0.098551
EC:1.2.1.43	0.001025	0.001467	0.001164	0.001	0.35189	0.427147
EC:1.2.1.46	0.001348	0.001276	0.000258	0.000851	0.049736	0.098551
EC:1.2.1.5	0.000278	0.000284	5.1e-05	9.8e-05	0.031025	0.073269
EC:1.2.1.54	0.00123	0.001164	0.000344	0.001107	0.084928	0.1401
EC:1.2.1.58	1e-06	5e-06	1e-05	1.8e-05	0.037446	0.083896
EC:1.2.1.59	2e-06	1.4e-05	1e-06	2e-06	0.174482	0.250853
EC:1.2.1.60	0.00273	0.001954	0.000385	0.000983	0.002078	0.02012
EC:1.2.1.68	0.016646	0.008255	0.00178	0.007936	0.012248	0.043572
EC:1.2.1.70	0.06678	0.015641	0.060626	0.038215	0.26491	0.344398
EC:1.2.1.71	0.013763	0.007116	0.00178	0.010131	0.001183	0.015776
EC:1.2.1.72	0.003535	0.006781	0.000795	0.003181	0.0106	0.040147
EC:1.2.1.76	0.001427	0.001607	0.002046	0.003304	0.055617	0.106317
EC:1.2.1.77	1.9e-05	0.000487	8e-06	2.1e-05	0.102625	0.164676
EC:1.2.1.79	0.079404	0.039583	0.023287	0.037636	0.009146	0.0371
EC:1.2.1.8	0.016254	0.011475	0.003139	0.017359	0.031025	0.073269
EC:1.2.1.81	4e-06	1.1e-05	3.5e-05	8.6e-05	0.092403	0.151591
EC:1.2.1.85	0.002713	0.001693	0.000378	0.002344	0.084928	0.1401
EC:1.2.1.87	0.004015	0.003715	0.004337	0.005239	0.26491	0.344398
EC:1.2.1.88	0.058067	0.027412	0.029208	0.033115	0.021187	0.057965
EC:1.2.1.9	0.002871	0.001901	0.002782	0.002657	0.634669	0.700053
EC:1.2.1.91	0.0036	0.00208	0.000765	0.003217	0.039482	0.084626
EC:1.2.3.3	0.005092	0.005089	0.00251	0.001954	0.031025	0.073269
EC:1.2.4.1	0.159183	0.03185	0.046164	0.080216	0.004162	0.025256
EC:1.2.4.2	0.053335	0.019464	0.010614	0.030782	0.000794	0.015776
EC:1.2.4.4	0.036977	0.034439	0.013606	0.021253	0.009146	0.0371
EC:1.2.5.1	0.008989	0.006053	0.004946	0.007034	0.069048	0.122331
EC:1.2.7.1	0.118813	0.032753	0.198257	0.070538	0.001729	0.019157
EC:1.2.7.11	0.133315	0.031668	0.306665	0.249929	0.000523	0.015776
EC:1.2.7.3	0.201298	0.058773	0.476328	0.411226	0.000421	0.015776
EC:1.2.7.4	0.012674	0.0109	0.004917	0.005408	0.049736	0.098551
EC:1.2.7.5	0.002367	0.002811	0.002585	0.001754	0.511239	0.58029
EC:1.2.7.8	0.0694	0.012832	0.057373	0.021258	0.285176	0.364783
EC:1.2.98.1	2e-05	5.2e-05	2.7e-05	5.2e-05	0.395113	0.467697
EC:1.2.99.2	0.073737	0.031932	0.054471	0.061312	0.401263	0.470818
EC:1.2.99.5	0.004273	0.001959	0.005209	0.004377	0.328667	0.410742
EC:1.2.99.7	0.001756	0.002105	0.001051	0.000515	0.482401	0.552627
EC:1.2.99.8	7e-06	8e-06	0.000127	0.000226	0.00066	0.015776
EC:1.20.1.1	0.000251	0.000513	4.2e-05	9.1e-05	0.00506	0.028012
EC:1.20.4.1	0.180714	0.011107	0.131493	0.040245	0.000167	0.015776
EC:1.20.4.3	0.000784	0.0008	0.000465	0.000919	0.193579	0.269606
EC:1.20.9.1	1.2e-05	0.000104	6e-06	9e-06	0.392246	0.466381
EC:1.21.4.1	0.010102	0.006492	0.004417	0.003369	0.035045	0.078754
EC:1.21.4.2	0.01587	0.007892	0.009327	0.007321	0.103523	0.164676
EC:1.21.4.4	0.003677	0.002492	0.00326	0.001857	0.700611	0.761474
EC:1.21.98.1	0.004419	0.002686	0.00722	0.006231	0.005761	0.029976
EC:1.3.1.1	0.00744	0.008216	0.003389	0.002895	0.004906	0.027246
EC:1.3.1.10	0.083217	0.015894	0.095419	0.038822	0.069048	0.122331
EC:1.3.1.104	3.8e-05	0.000377	6e-06	8e-06	0.000727	0.015776
EC:1.3.1.106	0.023428	0.009028	0.016967	0.009581	0.018554	0.053523
EC:1.3.1.12	0.104034	0.012898	0.091149	0.04856	0.137068	0.205418
EC:1.3.1.14	0.084476	0.020703	0.12784	0.041058	0.004162	0.025256
EC:1.3.1.20	0.000261	0.000632	6.1e-05	0.000306	0.476287	0.549296
EC:1.3.1.22	0.008973	0.003654	0.021386	0.024126	0.027396	0.067865
EC:1.3.1.25	0.002156	0.002292	0.00045	0.001015	0.007866	0.034163
EC:1.3.1.28	0.00306	0.003317	0.000607	0.003559	0.035045	0.078754
EC:1.3.1.31	0.003738	0.004942	0.004986	0.004268	0.945045	0.968562
EC:1.3.1.32	0.000298	0.000733	0.000141	0.000114	0.147577	0.219789
EC:1.3.1.33	0.000165	0.000556	3.9e-05	0.000123	0.908536	0.939123
EC:1.3.1.34	0.011918	0.017968	0.003662	0.010287	0.016203	0.049703
EC:1.3.1.43	0.006568	0.002328	0.001087	0.002153	0.018554	0.053523
EC:1.3.1.44	0.004365	0.008956	0.000993	0.001578	0.002078	0.02012
EC:1.3.1.45	0.000647	0.001771	0.000349	0.000703	0.803613	0.850188
EC:1.3.1.49	0.000277	0.00034	1.9e-05	0.000144	0.003028	0.022782
EC:1.3.1.53	9e-06	0.00011	3e-06	1e-05	0.240364	0.32227
EC:1.3.1.54	0.023428	0.009028	0.016967	0.009581	0.018554	0.053523
EC:1.3.1.58	3e-06	1.4e-05	7e-06	1.2e-05	0.228304	0.306654
EC:1.3.1.64	2e-06	1.8e-05	2e-06	3e-06	0.925646	0.9548
EC:1.3.1.74	0.000235	0.000448	8.7e-05	0.000131	0.482401	0.552627
EC:1.3.1.75	2e-06	6e-06	3e-06	1.2e-05	0.533164	0.603025
EC:1.3.1.76	0.062894	0.016291	0.054231	0.027582	0.103523	0.164676
EC:1.3.1.83	0.000173	0.00033	5.6e-05	0.00016	0.214633	0.294509
EC:1.3.1.85	0.003409	0.002051	0.000857	0.002709	0.076664	0.131156
EC:1.3.1.86	0.000607	0.000919	0.000331	0.000606	0.747697	0.806354
EC:1.3.1.9	0.159081	0.014831	0.156346	0.016053	0.83879	0.880295
EC:1.3.1.98	0.143753	0.011707	0.155074	0.018579	0.024124	0.062909
EC:1.3.3.11	0.004428	0.003711	0.001367	0.00341	0.049736	0.098551
EC:1.3.3.14	2e-06	6.4e-05	2e-06	8e-06	0.539262	0.608099
EC:1.3.3.3	0.035125	0.01646	0.006761	0.019973	0.002963	0.022521
EC:1.3.3.4	0.011824	0.007675	0.021906	0.028098	0.084928	0.1401
EC:1.3.3.5	1e-05	0.000153	1.3e-05	2.7e-05	0.659931	0.727198
EC:1.3.3.6	0.000907	0.000501	0.000416	0.001115	0.227321	0.306072
EC:1.3.4.1	3.9e-05	0.000233	0.000286	0.000268	0.076775	0.131156
EC:1.3.5.1	0.157344	0.016867	0.182537	0.081682	0.113919	0.177909
EC:1.3.5.2	0.043356	0.024216	0.024142	0.024768	0.009146	0.0371
EC:1.3.5.3	0.009529	0.004099	0.004177	0.009475	0.093868	0.151591
EC:1.3.5.4	0.213535	0.024673	0.237762	0.070864	0.076664	0.131156
EC:1.3.5.6	2.2e-05	0.000332	0.000122	0.000167	0.227321	0.306072
EC:1.3.7.7	0.000589	0.001075	0.000155	0.000305	0.076664	0.131156
EC:1.3.7.9	9.7e-05	0.000467	3.7e-05	0.000121	1	1
EC:1.3.8.1	0.034784	0.010055	0.026423	0.016416	0.069048	0.122331
EC:1.3.8.12	0.004091	0.001053	0.000933	0.001704	0.014108	0.046272
EC:1.3.8.2	0.000584	0.002483	7.9e-05	0.000606	0.053566	0.105633
EC:1.3.8.4	0.026986	0.012037	0.002661	0.01232	0.006743	0.032156
EC:1.3.8.6	0.030303	0.023121	0.006382	0.016488	0.007866	0.034163
EC:1.3.8.7	0.087079	0.039543	0.01321	0.041409	0.044369	0.091916
EC:1.3.8.8	0.001659	0.00104	0.000417	0.001339	0.055617	0.106317
EC:1.3.98.1	0.0276	0.016953	0.021995	0.007683	0.135305	0.205418
EC:1.3.99.12	1.8e-05	0.000221	0.000122	0.000165	0.069496	0.122831
EC:1.3.99.16	0.052802	0.020978	0.008827	0.028972	0.027396	0.067865
EC:1.3.99.22	0.220552	0.020583	0.241572	0.047838	0.149881	0.220611
EC:1.3.99.23	8.1e-05	0.000381	8.2e-05	0.000235	0.461872	0.533578
EC:1.3.99.26	0.018508	0.009254	0.004383	0.010974	0.000421	0.015776
EC:1.3.99.27	0.00017	0.000327	5.1e-05	0.000102	0.066039	0.120056
EC:1.3.99.28	0.018508	0.009254	0.004383	0.010974	0.000421	0.015776
EC:1.3.99.29	0.018508	0.009254	0.004383	0.010974	0.000421	0.015776
EC:1.3.99.31	0.018508	0.009254	0.004383	0.010974	0.000421	0.015776
EC:1.3.99.32	0.000381	1e-06	5e-06	1.7e-05	0.02977	0.073176
EC:1.3.99.33	0.002679	0.012004	0.007003	0.010325	0.285176	0.364783
EC:1.3.99.35	0.00051	0.000991	0.000153	0.000304	0.093868	0.151591
EC:1.3.99.4	0.000624	0.001663	0.00028	0.000334	0.540927	0.608099
EC:1.3.99.5	0.000176	0.000631	0.000159	0.000171	0.713148	0.773967
EC:1.3.99.8	0.000137	0.000246	0.00021	0.000171	0.161036	0.236094
EC:1.4.1.1	0.055615	0.018961	0.053398	0.014982	0.540927	0.608099
EC:1.4.1.11	0.003299	0.002295	0.003281	0.002612	0.73446	0.793231
EC:1.4.1.13	0.225628	0.030835	0.268436	0.05397	0.001183	0.015776
EC:1.4.1.14	0.225628	0.030835	0.268436	0.05397	0.001183	0.015776
EC:1.4.1.16	0.040257	0.013572	0.097443	0.064787	0.000971	0.015776
EC:1.4.1.18	0.000202	0.000989	8.7e-05	0.000136	0.662255	0.728868
EC:1.4.1.2	0.003304	0.003449	0.000162	0.002314	0.001183	0.015776
EC:1.4.1.20	0.000381	6e-06	4e-06	1.1e-05	0.290609	0.371306
EC:1.4.1.21	0.007413	0.00202	0.00739	0.003903	0.73446	0.793231
EC:1.4.1.22	0.022221	0.016895	0.004384	0.01249	0.024124	0.062909
EC:1.4.1.23	0.000166	0.000285	0.000213	0.000521	0.093868	0.151591
EC:1.4.1.24	5.1e-05	0.000743	0.000891	0.000518	0.024124	0.062909
EC:1.4.1.3	0.017902	0.009819	0.007023	0.015783	0.055617	0.106317
EC:1.4.1.4	0.108996	0.018005	0.165063	0.061277	0.012248	0.043572
EC:1.4.1.9	0.011231	0.008185	0.002222	0.009795	0.049736	0.098551
EC:1.4.3.10	0.000419	0.000679	7.4e-05	0.000102	0.062725	0.114687
EC:1.4.3.12	0.026162	0.012139	0.003984	0.0118	0.018554	0.053523
EC:1.4.3.16	0.095224	0.019273	0.116065	0.033742	0.024124	0.062909
EC:1.4.3.19	0.010275	0.005336	0.003355	0.006331	0.005761	0.029976
EC:1.4.3.21	0.001655	0.000986	0.000538	0.001466	0.024124	0.062909
EC:1.4.3.3	9e-06	6.4e-05	7.4e-05	0.00021	0.076775	0.131156
EC:1.4.3.4	0.017315	0.006982	0.004453	0.01688	0.069048	0.122331
EC:1.4.3.5	0.04295	0.023899	0.020368	0.022809	0.005761	0.029976
EC:1.4.4.2	0.103386	0.03539	0.147937	0.08831	0.012248	0.043572
EC:1.4.7.1	0.032892	0.009733	0.033412	0.023096	0.83879	0.880295
EC:1.4.9.1	0.001497	0.002652	0.000311	0.000487	0.328667	0.410742
EC:1.4.99.5	0.000577	0.001223	5.3e-05	0.000171	0.012248	0.043572
EC:1.4.99.6	0.003567	0.002091	0.000698	0.00254	0.069048	0.122331
EC:1.5.1.1	0.00075	0.001401	7.9e-05	0.000615	0.102719	0.164676
EC:1.5.1.10	1.3e-05	0.000204	1.9e-05	0.000198	0.222991	0.305413
EC:1.5.1.2	0.135787	0.006202	0.123259	0.029484	0.0106	0.040147
EC:1.5.1.20	0.103693	0.019601	0.119462	0.015543	0.002963	0.022521
EC:1.5.1.21	0.000886	0.000878	7.8e-05	0.000523	0.056509	0.10756
EC:1.5.1.24	0.000399	0.003992	3.4e-05	6.9e-05	0.022904	0.062332
EC:1.5.1.28	0.00406	0.00397	0.002857	0.002933	0.306426	0.386416
EC:1.5.1.3	0.131797	0.009246	0.131658	0.03314	0.83879	0.880295
EC:1.5.1.33	0.003525	0.0022	0.000602	0.00131	0.014108	0.046272
EC:1.5.1.34	0.004445	0.00318	0.001864	0.003102	0.009146	0.0371
EC:1.5.1.36	0.003837	0.002295	0.000705	0.001947	0.000523	0.015776
EC:1.5.1.38	0.018017	0.010249	0.013175	0.016292	0.163552	0.236821
EC:1.5.1.39	0.015123	0.011996	0.062924	0.06431	0.016203	0.049703
EC:1.5.1.41	0.002587	0.003645	0.000573	0.001693	0.024124	0.062909
EC:1.5.1.47	1.3e-05	0.000127	3.9e-05	4.1e-05	0.147743	0.219789
EC:1.5.1.5	0.144321	0.011459	0.155444	0.016699	0.021187	0.057965
EC:1.5.1.7	0.045217	0.009166	0.085231	0.054772	0.005761	0.029976
EC:1.5.3.1	0.027441	0.02176	0.006648	0.015103	0.035045	0.078754
EC:1.5.3.19	0.001078	0.000778	0.000287	0.000394	0.031025	0.073269
EC:1.5.5.1	0.028921	0.012184	0.003355	0.014183	0.016203	0.049703
EC:1.5.5.2	0.038557	0.016581	0.008091	0.025029	0.002963	0.022521
EC:1.5.8.3	3e-06	3.9e-05	3e-06	5e-06	0.792046	0.844773
EC:1.5.8.4	0.001177	0.003426	7.5e-05	0.000205	0.035045	0.078754
EC:1.5.98.2	4.1e-05	0.000269	2.8e-05	6.6e-05	0.80025	0.850188
EC:1.5.99.6	6.8e-05	0.000195	4.8e-05	0.00021	1	1
EC:1.6.1.1	0.005947	0.007279	0.001389	0.005912	0.016203	0.049703
EC:1.6.1.2	0.114462	0.027959	0.024235	0.071263	0.002078	0.02012
EC:1.6.2.4	0.00058	0.000515	0.000127	0.000235	0.005761	0.029976
EC:1.6.5.2	0.045556	0.024987	0.019295	0.030817	0.012248	0.043572
EC:1.6.5.3	0.715429	0.126229	0.976032	0.440681	0.002486	0.020735
EC:1.6.5.5	0.070143	0.030263	0.015734	0.033298	0.016203	0.049703
EC:1.6.99.1	0.008404	0.01051	0.001845	0.003667	0.039482	0.084626
EC:1.6.99.3	0.116673	0.01598	0.116578	0.035898	1	1
EC:1.7.1.13	0.070993	0.008591	0.088561	0.047271	0.035045	0.078754
EC:1.7.1.15	0.049114	0.018958	0.008621	0.034669	0.014108	0.046272
EC:1.7.1.7	0.040778	0.019353	0.012821	0.015728	0.000971	0.015776
EC:1.7.2.1	0.004195	0.002558	0.000447	0.002092	0.012248	0.043572
EC:1.7.2.2	0.014298	0.008196	0.040524	0.047892	0.016203	0.049703
EC:1.7.2.3	0.007324	0.003889	0.002714	0.003458	0.000213	0.015776
EC:1.7.2.4	0.000987	0.001298	0.000266	0.000738	0.125092	0.191859
EC:1.7.2.5	0.003211	0.002961	0.00038	0.001868	0.014108	0.046272
EC:1.7.2.6	1.9e-05	0.000183	1.6e-05	1.3e-05	0.662298	0.728868
EC:1.7.3.3	0.000607	0.000686	0.000229	0.000477	0.135305	0.205418
EC:1.7.7.1	0.008795	0.00803	0.003113	0.004184	0.002078	0.02012
EC:1.7.7.2	0.000173	0.000359	7.6e-05	0.000214	0.382595	0.456613
EC:1.7.99.1	0.065925	0.017528	0.097646	0.056694	0.044369	0.091916
EC:1.7.99.4	0.092972	0.024338	0.037511	0.058099	0.001183	0.015776
EC:1.8.1.14	0.000967	0.002867	8.9e-05	0.000778	0.062042	0.113718
EC:1.8.1.15	0.00096	0.001315	0.000218	0.000647	0.035045	0.078754
EC:1.8.1.2	0.068245	0.04842	0.010481	0.040178	0.002078	0.02012
EC:1.8.1.4	0.170062	0.031586	0.158754	0.028914	0.376095	0.449337
EC:1.8.1.7	0.046867	0.016323	0.010448	0.021341	0.000213	0.015776
EC:1.8.1.8	0.092002	0.031309	0.093767	0.051637	0.667331	0.729934
EC:1.8.1.9	0.264172	0.043269	0.241856	0.041201	0.093868	0.151591
EC:1.8.2.1	2.5e-05	8.7e-05	8e-06	1.8e-05	0.269745	0.349682
EC:1.8.2.2	0.002472	0.002998	0.001097	0.002203	0.055617	0.106317
EC:1.8.2.3	5e-05	0.00023	0.000175	0.000198	0.076856	0.131156
EC:1.8.3.1	9.2e-05	0.000274	1e-05	5.9e-05	0.097782	0.157683
EC:1.8.4.11	0.15276	0.015244	0.138677	0.018067	0.000971	0.015776
EC:1.8.4.12	0.134272	0.016934	0.129279	0.018891	0.540927	0.608099
EC:1.8.5.2	0.005009	0.006252	0.002885	0.002592	0.076664	0.131156
EC:1.8.5.3	0.005165	0.003869	0.005808	0.004857	0.945946	0.968562
EC:1.8.7.1	0.003086	0.002345	0.001406	0.004117	0.163552	0.236821
EC:1.8.7.2	1.2e-05	0.000156	1e-05	1.1e-05	0.3336	0.416673
EC:1.8.98.1	0.016826	0.014778	0.023552	0.012322	0.285176	0.364783
EC:1.8.99.2	0.009816	0.002749	0.007959	0.005447	0.511239	0.58029
EC:1.8.99.3	5.1e-05	0.001191	0.001798	0.001023	0.003519	0.023768
EC:1.8.99.5	5.1e-05	0.001191	0.001798	0.001023	0.003519	0.023768
EC:1.9.3.1	0.200882	0.098944	0.053126	0.113229	0.027396	0.067865
EC:1.97.1.4	0.318532	0.0978	0.388752	0.052234	0.014108	0.046272
EC:1.97.1.9	0.012563	0.007052	0.007026	0.006415	0.044369	0.091916
EC:2.1.1.10	0.018328	0.013021	0.010098	0.007814	0.125092	0.191859
EC:2.1.1.104	0.001448	0.000651	0.000339	0.00122	0.049736	0.098551
EC:2.1.1.107	0.124418	0.03277	0.085263	0.065681	0.024124	0.062909
EC:2.1.1.11	0.000222	0.000219	5.1e-05	9.7e-05	0.01584	0.049703
EC:2.1.1.113	5e-05	0.000527	0.000124	0.000196	0.306426	0.386416
EC:2.1.1.13	0.138926	0.021289	0.148371	0.012123	0.178112	0.252808
EC:2.1.1.130	0.030274	0.006595	0.024023	0.013277	0.044369	0.091916
EC:2.1.1.131	0.038203	0.004749	0.039555	0.020531	0.83879	0.880295
EC:2.1.1.132	0.032932	0.008035	0.03795	0.017198	0.055617	0.106317
EC:2.1.1.133	0.03844	0.005979	0.03957	0.020442	0.945946	0.968562
EC:2.1.1.14	0.048043	0.01798	0.027023	0.033092	0.007866	0.034163
EC:2.1.1.144	0.007593	0.002272	0.002364	0.00397	0.006743	0.032156
EC:2.1.1.148	0.017585	0.0082	0.019458	0.014459	0.700611	0.761474
EC:2.1.1.151	0.030053	0.006786	0.023412	0.013529	0.039482	0.084626
EC:2.1.1.152	0.001978	0.001294	0.000539	0.001264	0.021187	0.057965
EC:2.1.1.157	3e-06	3e-06	1.5e-05	3.1e-05	0.004032	0.025256
EC:2.1.1.163	0.089841	0.014318	0.119074	0.059318	0.062042	0.113718
EC:2.1.1.166	0.037615	0.015346	0.011664	0.020258	0.003519	0.023768
EC:2.1.1.17	0.003325	0.001864	0.000971	0.00116	0.018554	0.053523
EC:2.1.1.170	0.141099	0.011884	0.154239	0.018367	0.016203	0.049703
EC:2.1.1.171	0.054391	0.018737	0.045332	0.026896	0.039482	0.084626
EC:2.1.1.173	0.010794	0.010549	0.002061	0.007189	0.000421	0.015776
EC:2.1.1.174	0.002346	0.003651	0.000383	0.001354	0.014108	0.046272
EC:2.1.1.176	0.137166	0.012307	0.082322	0.066101	0.001183	0.015776
EC:2.1.1.177	0.132175	0.010075	0.151567	0.023603	0.024124	0.062909
EC:2.1.1.178	0.002007	0.002136	0.001618	0.001206	0.178112	0.252808
EC:2.1.1.180	0.010549	5e-06	2.4e-05	0.000102	0.020091	0.057656
EC:2.1.1.181	0.008893	0.016491	0.002706	0.0036	0.002078	0.02012
EC:2.1.1.182	0.141765	0.012723	0.154322	0.017867	0.021187	0.057965
EC:2.1.1.184	0.001798	0.001234	0.001466	0.001289	0.981969	0.995831
EC:2.1.1.185	0.134319	0.005901	0.125715	0.014672	0.055617	0.106317
EC:2.1.1.186	0.007968	0.01164	0.001452	0.005474	0.000971	0.015776
EC:2.1.1.187	0.043762	0.019158	0.022032	0.008447	0.002078	0.02012
EC:2.1.1.189	0.006778	0.003775	0.000986	0.004128	0.001433	0.017729
EC:2.1.1.190	0.162344	0.014447	0.179667	0.016335	0.006743	0.032156
EC:2.1.1.191	0.132833	0.013956	0.176013	0.026307	0.002078	0.02012
EC:2.1.1.192	0.130871	0.02059	0.154365	0.014421	0.003519	0.023768
EC:2.1.1.193	0.135919	0.011186	0.144235	0.019041	0.076664	0.131156
EC:2.1.1.195	0.03579	0.00993	0.038504	0.017452	0.540927	0.608099
EC:2.1.1.196	0.005076	0.00759	0.000491	0.001913	6e-05	0.015776
EC:2.1.1.197	0.034756	0.013208	0.042762	0.015486	0.209978	0.288833
EC:2.1.1.198	0.174087	0.009051	0.197736	0.051323	0.018554	0.053523
EC:2.1.1.199	0.155095	0.006925	0.165493	0.012405	0.0106	0.040147
EC:2.1.1.200	0.009801	0.011099	0.001367	0.007564	0.000971	0.015776
EC:2.1.1.201	0.089841	0.014318	0.119074	0.059318	0.062042	0.113718
EC:2.1.1.207	0.109494	0.008015	0.086859	0.046042	0.005761	0.029976
EC:2.1.1.210	0.00017	0.000369	5.3e-05	9.8e-05	0.129398	0.197919
EC:2.1.1.217	0.059039	0.020994	0.051231	0.025433	0.137068	0.205418
EC:2.1.1.219	0.005249	0.003985	0.002436	0.003857	0.018554	0.053523
EC:2.1.1.220	0.005249	0.003985	0.002436	0.003857	0.018554	0.053523
EC:2.1.1.222	0.03768	0.0148	0.006507	0.019976	0.000421	0.015776
EC:2.1.1.223	0.044366	0.014239	0.101634	0.067603	0.005761	0.029976
EC:2.1.1.224	3.8e-05	0.000189	0.000281	0.001105	0.022867	0.062332
EC:2.1.1.226	0.092297	0.028871	0.082229	0.04766	0.26491	0.344398
EC:2.1.1.227	0.092297	0.028871	0.082229	0.04766	0.26491	0.344398
EC:2.1.1.228	0.142225	0.011797	0.154328	0.018431	0.018554	0.053523
EC:2.1.1.242	0.013001	0.009927	0.002452	0.00611	0.000131	0.015776
EC:2.1.1.245	0.005283	0.006281	0.00084	0.001218	0.007866	0.034163
EC:2.1.1.246	0.000824	0.001725	0.000614	0.000935	0.482401	0.552627
EC:2.1.1.250	0.003771	0.007418	0.000852	0.00307	0.73446	0.793231
EC:2.1.1.255	0.009927	2e-06	8e-06	1.7e-05	0.00204	0.02012
EC:2.1.1.257	3e-06	1e-05	6e-06	9e-06	0.295736	0.37764
EC:2.1.1.258	0.002825	0.003137	0.00051	0.000572	0.009146	0.0371
EC:2.1.1.264	0.010794	0.010549	0.002061	0.007189	0.000421	0.015776
EC:2.1.1.265	0.00983	0.009825	0.00276	0.00867	0.007866	0.034163
EC:2.1.1.266	0.033521	0.016038	0.005994	0.01522	0.000646	0.015776
EC:2.1.1.269	5e-06	0.000483	5e-06	8e-06	0.27385	0.352931
EC:2.1.1.271	0.03844	0.005979	0.03957	0.020442	0.945946	0.968562
EC:2.1.1.289	0.005109	0.007594	0.000493	0.001945	4.5e-05	0.015776
EC:2.1.1.294	1.6e-05	3.3e-05	8.5e-05	9.7e-05	0.001776	0.019388
EC:2.1.1.295	5e-06	2e-05	7e-06	7e-06	0.693241	0.756788
EC:2.1.1.297	0.140607	0.009732	0.154923	0.014798	0.000971	0.015776
EC:2.1.1.298	0.021579	0.011004	0.004572	0.013112	0.000971	0.015776
EC:2.1.1.33	0.137359	0.015591	0.151243	0.0231	0.163552	0.236821
EC:2.1.1.34	0.007508	0.011486	0.007083	0.003406	0.700611	0.761474
EC:2.1.1.35	0.021914	0.01807	0.011099	0.01595	0.062042	0.113718
EC:2.1.1.37	0.161928	0.048133	0.247785	0.073111	0.002486	0.020735
EC:2.1.1.43	3e-06	4e-06	1.9e-05	5.3e-05	0.002731	0.022521
EC:2.1.1.44	0.000622	0.00088	0.000637	0.000941	0.57142	0.638191
EC:2.1.1.45	0.117525	0.007932	0.122658	0.029564	0.26491	0.344398
EC:2.1.1.5	6e-06	0.000233	2e-06	1e-05	0.059319	0.112333
EC:2.1.1.61	0.029255	0.013848	0.00504	0.014203	0.000646	0.015776
EC:2.1.1.63	0.152189	0.011711	0.158957	0.00609	0.163552	0.236821
EC:2.1.1.64	0.03768	0.0148	0.006507	0.019976	0.000421	0.015776
EC:2.1.1.67	0.001497	0.000605	0.000191	0.001077	0.012248	0.043572
EC:2.1.1.71	0.003325	0.001864	0.000971	0.00116	0.018554	0.053523
EC:2.1.1.72	0.466536	0.054362	0.542087	0.181507	0.062042	0.113718
EC:2.1.1.74	0.050204	0.022954	0.02576	0.028755	0.005761	0.029976
EC:2.1.1.77	0.06288	0.022799	0.03201	0.033398	0.049736	0.098551
EC:2.1.1.79	0.086117	0.026404	0.021263	0.059082	0.007866	0.034163
EC:2.1.1.80	0.100316	0.025317	0.10639	0.072123	0.83879	0.880295
EC:2.1.1.95	1e-05	0.000131	1e-05	2.3e-05	0.36895	0.44534
EC:2.1.2.1	0.143512	0.007927	0.158565	0.014057	0.004162	0.025256
EC:2.1.2.10	0.076146	0.022372	0.091864	0.045259	0.062042	0.113718
EC:2.1.2.11	0.091751	0.017775	0.109169	0.037495	0.039482	0.084626
EC:2.1.2.13	0.003554	0.001857	0.003734	0.004011	0.945946	0.968562
EC:2.1.2.2	0.182265	0.012494	0.186649	0.021537	0.511239	0.58029
EC:2.1.2.3	0.154144	0.014688	0.186107	0.053282	0.018554	0.053523
EC:2.1.2.5	0.018188	0.005553	0.037977	0.050084	0.002486	0.020735
EC:2.1.2.9	0.145338	0.006509	0.158533	0.017152	0.004906	0.027246
EC:2.1.3.1	3.1e-05	0.000309	5.8e-05	0.000191	0.505024	0.577652
EC:2.1.3.11	0.014933	0.005737	0.028493	0.016779	0.084928	0.1401
EC:2.1.3.2	0.136644	0.014519	0.154145	0.022627	0.005761	0.029976
EC:2.1.3.3	0.095749	0.014348	0.079518	0.042325	0.227321	0.306072
EC:2.1.3.6	0.000632	0.001365	0.00145	0.002074	0.093868	0.151591
EC:2.1.3.9	0.000757	0.00109	0.000135	0.000479	0.206325	0.285928
EC:2.1.4.1	0.000282	0.000712	0.000392	0.000476	0.94503	0.968562
EC:2.10.1.1	0.068001	0.019972	0.055206	0.050787	0.137068	0.205418
EC:2.2.1.1	0.268286	0.038091	0.286778	0.066554	0.113919	0.177909
EC:2.2.1.10	6e-06	2.2e-05	5.6e-05	0.000106	0.056205	0.107349
EC:2.2.1.2	0.104255	0.019154	0.067012	0.041507	0.024124	0.062909
EC:2.2.1.6	0.358823	0.030136	0.36114	0.101209	0.874287	0.90983
EC:2.2.1.7	0.132734	0.020208	0.167264	0.041742	0.012248	0.043572
EC:2.2.1.9	0.041493	0.016864	0.064337	0.066086	0.084928	0.1401
EC:2.3.1.1	0.10589	0.012566	0.100634	0.051499	0.35189	0.427147
EC:2.3.1.101	0.000182	0.000752	8.4e-05	0.000103	0.662429	0.728868
EC:2.3.1.109	0.016094	0.004933	0.003257	0.011301	0.004162	0.025256
EC:2.3.1.117	0.073696	0.018825	0.031889	0.034316	0.000338	0.015776
EC:2.3.1.118	0.008332	0.006735	0.002991	0.008561	0.018554	0.053523
EC:2.3.1.12	0.085073	0.008537	0.029048	0.041185	0.002486	0.020735
EC:2.3.1.122	0.000576	0.001302	0.000181	0.000256	0.113919	0.177909
EC:2.3.1.128	0.232052	0.02952	0.156112	0.091127	0.000269	0.015776
EC:2.3.1.129	0.08153	0.01505	0.14166	0.109	0.012248	0.043572
EC:2.3.1.15	0.245727	0.016301	0.190065	0.090218	0.005761	0.029976
EC:2.3.1.157	0.102519	0.015538	0.051159	0.051844	0.000338	0.015776
EC:2.3.1.16	0.042881	0.031472	0.015147	0.028518	0.009146	0.0371
EC:2.3.1.168	0.012304	0.010616	0.002082	0.005506	0.000794	0.015776
EC:2.3.1.174	0.004256	0.001907	0.000865	0.001474	0.003519	0.023768
EC:2.3.1.178	0.000432	0.000583	0.000105	0.000163	0.076664	0.131156
EC:2.3.1.179	0.14414	0.017143	0.156915	0.005866	0.004906	0.027246
EC:2.3.1.18	0.02148	0.010469	0.026623	0.02628	0.519993	0.589026
EC:2.3.1.180	0.16304	0.018699	0.189219	0.033141	0.035045	0.078754
EC:2.3.1.181	0.052575	0.023179	0.034297	0.027746	0.021187	0.057965
EC:2.3.1.182	0.011598	0.004887	0.028241	0.020992	0.004906	0.027246
EC:2.3.1.183	0.104604	0.017442	0.095391	0.024664	0.069048	0.122331
EC:2.3.1.184	0.001186	0.001229	0.000286	0.000479	0.005761	0.029976
EC:2.3.1.187	0.003789	0.001871	0.00069	0.005042	0.044369	0.091916
EC:2.3.1.189	0.001687	0.001602	0.0007	0.001562	0.098058	0.158014
EC:2.3.1.19	0.026791	0.004941	0.038327	0.018844	0.016203	0.049703
EC:2.3.1.191	0.069628	0.02552	0.090511	0.047812	0.093868	0.151591
EC:2.3.1.193	0.006235	0.011738	0.000955	0.003646	0.000523	0.015776
EC:2.3.1.20	0.002331	0.003292	0.000512	0.001052	0.035045	0.078754
EC:2.3.1.201	0.005751	0.002439	0.012363	0.007985	0.000646	0.015776
EC:2.3.1.202	0.000111	0.000679	0.002034	0.006143	0.001017	0.015776
EC:2.3.1.203	0.000217	0.000822	0.000228	0.000237	0.981669	0.995831
EC:2.3.1.207	0.012663	0.007188	0.000903	0.005038	0.002486	0.020735
EC:2.3.1.210	0.004753	0.003236	0.000763	0.002942	0.000646	0.015776
EC:2.3.1.222	0.000227	0.000324	4.5e-05	8.1e-05	0.093868	0.151591
EC:2.3.1.223	0.0011	0.001364	0.000268	0.000368	0.038647	0.084626
EC:2.3.1.228	0.001269	0.001576	0.000278	0.00058	0.002963	0.022521
EC:2.3.1.229	0.001269	0.001576	0.000278	0.00058	0.002963	0.022521
EC:2.3.1.234	0.161501	0.023571	0.166019	0.011831	0.26491	0.344398
EC:2.3.1.235	2e-06	4e-06	8e-06	1.8e-05	0.016804	0.051267
EC:2.3.1.241	0.088278	0.02717	0.104625	0.039646	0.137068	0.205418
EC:2.3.1.242	0.002125	0.00171	0.00052	0.001685	0.049736	0.098551
EC:2.3.1.243	0.005932	0.002899	0.000913	0.003419	0.000971	0.015776
EC:2.3.1.28	0.03177	0.005674	0.043942	0.022782	0.044369	0.091916
EC:2.3.1.29	0.048476	0.02096	0.059128	0.033582	0.044369	0.091916
EC:2.3.1.30	0.144682	0.010712	0.141914	0.00943	0.227321	0.306072
EC:2.3.1.31	0.046188	0.027549	0.0141	0.020676	0.006743	0.032156
EC:2.3.1.35	0.075569	0.012229	0.078861	0.042771	0.83879	0.880295
EC:2.3.1.39	0.134958	0.008952	0.154464	0.018066	0.002486	0.020735
EC:2.3.1.40	0.013226	0.004034	0.001501	0.010147	0.000338	0.015776
EC:2.3.1.41	0.049959	0.016684	0.036859	0.044092	0.193579	0.269606
EC:2.3.1.46	0.084488	0.018285	0.128861	0.038144	0.014108	0.046272
EC:2.3.1.47	0.072142	0.021964	0.09007	0.020393	0.014108	0.046272
EC:2.3.1.48	0.000489	0.000649	0.000353	0.000311	0.910026	0.939123
EC:2.3.1.51	0.197766	0.02224	0.201047	0.018746	0.768812	0.821961
EC:2.3.1.53	0.136547	0.040467	0.147146	0.055035	0.511239	0.58029
EC:2.3.1.54	0.02194	0.010902	0.004685	0.01315	0.001183	0.015776
EC:2.3.1.57	0.053525	0.021573	0.082844	0.070765	0.113919	0.177909
EC:2.3.1.59	1e-06	5e-06	2.4e-05	3.5e-05	0.009851	0.0396
EC:2.3.1.60	7e-06	1.1e-05	6e-06	6e-06	0.981441	0.995831
EC:2.3.1.61	0.063525	0.028687	0.022443	0.032574	0.002486	0.020735
EC:2.3.1.7	5e-06	5.7e-05	1.2e-05	2.5e-05	0.368422	0.444943
EC:2.3.1.79	0.118775	0.02839	0.152123	0.030086	0.014108	0.046272
EC:2.3.1.8	0.123983	0.024016	0.175366	0.042235	0.005761	0.029976
EC:2.3.1.81	0.003795	0.002754	0.003451	0.001309	0.874287	0.90983
EC:2.3.1.82	0.003148	0.002827	0.000886	0.001259	0.014108	0.046272
EC:2.3.1.89	0.016105	0.013412	0.007812	0.006887	0.004162	0.025256
EC:2.3.1.9	0.240924	0.065175	0.107441	0.092568	0.005761	0.029976
EC:2.3.2.10	0.005572	0.007881	0.000617	0.004686	0.002486	0.020735
EC:2.3.2.13	2.6e-05	9.1e-05	8e-06	3.6e-05	0.11238	0.177909
EC:2.3.2.16	0.000968	0.002867	9e-05	0.000776	0.066002	0.120056
EC:2.3.2.17	0.00158	0.003193	0.000414	0.00131	0.018554	0.053523
EC:2.3.2.18	0.00158	0.003193	0.000414	0.00131	0.018554	0.053523
EC:2.3.2.2	0.07713	0.034208	0.019121	0.03832	0.004162	0.025256
EC:2.3.2.3	0.025219	0.017728	0.006968	0.01332	0.003519	0.023768
EC:2.3.2.4	1e-05	1e-05	7e-06	1.1e-05	0.800008	0.850188
EC:2.3.2.5	4.8e-05	0.000416	2e-05	4.6e-05	0.141201	0.210902
EC:2.3.2.6	0.04187	0.020589	0.017877	0.025313	0.003519	0.023768
EC:2.3.2.8	0.02859	0.010609	0.017248	0.020102	0.062042	0.113718
EC:2.3.3.1	0.127517	0.019199	0.111753	0.061801	0.26491	0.344398
EC:2.3.3.10	0.025579	0.024452	0.008408	0.010066	0.003519	0.023768
EC:2.3.3.13	0.141505	0.009285	0.133138	0.027451	0.511239	0.58029
EC:2.3.3.14	0.003897	0.003432	0.000994	0.001754	0.006743	0.032156
EC:2.3.3.15	0.00077	0.000959	0.000705	0.000666	1	1
EC:2.3.3.5	0.017826	0.010173	0.002662	0.009861	0.000794	0.015776
EC:2.3.3.8	2.1e-05	3.7e-05	3.1e-05	2.1e-05	0.394919	0.467697
EC:2.3.3.9	0.035842	0.016881	0.006984	0.018101	0.001729	0.019157
EC:2.4.1.1	0.154131	0.035387	0.174715	0.01312	0.137068	0.205418
EC:2.4.1.10	0.001423	0.002072	0.001497	0.001587	0.803613	0.850188
EC:2.4.1.11	0.003019	0.00322	0.006949	0.003645	0.000523	0.015776
EC:2.4.1.12	0.005224	0.004499	0.003959	0.003114	0.149881	0.220611
EC:2.4.1.129	0.067323	0.016855	0.053005	0.022521	0.024124	0.062909
EC:2.4.1.13	1e-05	0.000122	1.1e-05	2.4e-05	0.853861	0.894295
EC:2.4.1.14	0.000174	0.000287	4.3e-05	9e-05	0.206325	0.285928
EC:2.4.1.144	0.00344	0.003009	0.010253	0.015155	0.002486	0.020735
EC:2.4.1.15	0.033879	0.010005	0.03352	0.016319	0.667331	0.729934
EC:2.4.1.161	6.4e-05	0.000373	7e-06	2.8e-05	0.181322	0.2572
EC:2.4.1.173	4e-06	9.9e-05	3e-06	7e-06	0.373955	0.449337
EC:2.4.1.18	0.132935	0.024675	0.165281	0.022352	0.012248	0.043572
EC:2.4.1.180	0.005263	0.00343	0.002102	0.003182	0.006743	0.032156
EC:2.4.1.182	0.069071	0.016076	0.089538	0.047856	0.055617	0.106317
EC:2.4.1.187	0.050753	0.010155	0.041039	0.022188	0.35189	0.427147
EC:2.4.1.20	0.012559	0.009067	0.014665	0.016574	0.227321	0.306072
EC:2.4.1.208	0.00985	0.007398	0.003903	0.004432	0.003519	0.023768
EC:2.4.1.21	0.116139	0.016144	0.137201	0.027076	0.055617	0.106317
EC:2.4.1.211	0.018883	0.005319	0.017344	0.021208	0.602685	0.668416
EC:2.4.1.212	0.000981	0.001051	0.000623	0.001623	0.454438	0.525459
EC:2.4.1.213	6.3e-05	0.000273	2.8e-05	4.5e-05	0.370133	0.446362
EC:2.4.1.227	0.142516	0.011225	0.154213	0.019112	0.035045	0.078754
EC:2.4.1.230	0.001126	0.002716	0.00218	0.003643	0.076664	0.131156
EC:2.4.1.245	0.000157	0.000451	0.000249	0.00045	0.198195	0.27569
EC:2.4.1.246	5e-05	9.5e-05	1e-05	3.3e-05	0.139509	0.208514
EC:2.4.1.247	0.000262	0.000315	0.000349	0.000453	0.198195	0.27569
EC:2.4.1.25	0.094879	0.018502	0.130159	0.031758	0.027396	0.067865
EC:2.4.1.250	0.001773	0.002049	0.000775	0.001504	0.062042	0.113718
EC:2.4.1.252	3.8e-05	0.000191	1.5e-05	2e-05	0.214382	0.294509
EC:2.4.1.264	1.7e-05	0.000108	3e-06	9e-06	0.402348	0.471843
EC:2.4.1.266	0.001549	0.001097	0.000447	0.000987	0.069048	0.122331
EC:2.4.1.276	1e-05	3.9e-05	1.8e-05	2.2e-05	0.394595	0.467697
EC:2.4.1.279	4.9e-05	0.00019	0.000322	0.001093	0.01584	0.049703
EC:2.4.1.280	0.006039	0.005098	0.009926	0.014847	0.004162	0.025256
EC:2.4.1.281	0.00929	0.002644	0.00739	0.002635	0.027396	0.067865
EC:2.4.1.287	0.000695	0.001239	0.000186	0.000243	0.0106	0.040147
EC:2.4.1.288	0.001248	0.001663	0.000547	0.001006	0.084928	0.1401
EC:2.4.1.289	0.000597	0.000973	0.000229	0.000742	0.427387	0.497799
EC:2.4.1.291	0.000471	0.000549	0.000206	0.000244	0.311956	0.392807
EC:2.4.1.319	0.013514	0.005647	0.048754	0.05603	0.027396	0.067865
EC:2.4.1.320	0.013514	0.005647	0.048754	0.05603	0.027396	0.067865
EC:2.4.1.321	0.000137	0.000546	1.9e-05	4.6e-05	0.004057	0.025256
EC:2.4.1.325	0.004753	0.003236	0.000763	0.002942	0.000646	0.015776
EC:2.4.1.4	0.012848	0.007682	0.014025	0.013874	0.540927	0.608099
EC:2.4.1.44	5e-06	1e-05	2.2e-05	0.000184	0.016806	0.051267
EC:2.4.1.46	7.1e-05	0.000131	3.7e-05	0.000181	0.602685	0.668416
EC:2.4.1.5	0.000107	0.000243	8.3e-05	0.000109	0.926771	0.955076
EC:2.4.1.52	0.011869	0.008431	0.005738	0.009796	0.084928	0.1401
EC:2.4.1.56	1e-06	2e-06	2e-06	5e-06	0.705943	0.766895
EC:2.4.1.57	0.002867	0.001685	0.001404	0.002313	0.209978	0.288833
EC:2.4.1.58	0.00111	0.000871	0.000293	0.000795	0.024124	0.062909
EC:2.4.1.60	0.000277	0.00034	1.9e-05	0.000144	0.003028	0.022782
EC:2.4.1.64	0.005888	0.00526	0.005182	0.006079	0.803613	0.850188
EC:2.4.1.7	0.014436	0.007583	0.006524	0.007857	0.006743	0.032156
EC:2.4.1.8	0.018162	0.009434	0.004122	0.014303	0.004906	0.027246
EC:2.4.1.80	0.001745	0.001849	0.000832	0.001272	0.149881	0.220611
EC:2.4.1.81	0.019071	0.019502	0.010977	0.007288	0.084928	0.1401
EC:2.4.1.83	0.06449	0.020196	0.129988	0.062589	0.000421	0.015776
EC:2.4.2.1	0.133299	0.025853	0.148914	0.030689	0.178112	0.252808
EC:2.4.2.10	0.161854	0.016178	0.177514	0.02079	0.006743	0.032156
EC:2.4.2.12	0.005118	0.003316	0.000429	0.00214	0.005761	0.029976
EC:2.4.2.14	0.175793	0.022699	0.214872	0.045382	0.004162	0.025256
EC:2.4.2.17	0.10585	0.012153	0.111532	0.02152	0.910026	0.939123
EC:2.4.2.18	0.10018	0.011163	0.101821	0.016287	0.981969	0.995831
EC:2.4.2.19	0.092867	0.014914	0.110663	0.037006	0.076664	0.131156
EC:2.4.2.2	0.050468	0.014984	0.024834	0.018424	0.000646	0.015776
EC:2.4.2.21	0.069201	0.011626	0.078037	0.016907	0.049736	0.098551
EC:2.4.2.22	0.084674	0.0205	0.096768	0.029241	0.285176	0.364783
EC:2.4.2.28	0.008379	0.004197	0.005576	0.007744	0.427387	0.497799
EC:2.4.2.29	0.14076	0.01087	0.153188	0.016251	0.021187	0.057965
EC:2.4.2.3	0.052874	0.013207	0.119758	0.058539	0.003519	0.023768
EC:2.4.2.37	1.1e-05	0.000101	5e-06	1.4e-05	0.39401	0.467697
EC:2.4.2.4	0.009383	0.003195	0.002547	0.00948	0.055617	0.106317
EC:2.4.2.43	0.002088	0.001861	0.000839	0.00169	0.049736	0.098551
EC:2.4.2.44	0.001167	0.001238	0.000376	0.001437	0.35189	0.427147
EC:2.4.2.45	0.001154	0.000903	0.000175	0.000656	0.027396	0.067865
EC:2.4.2.46	0.000456	0.000761	0.000123	0.000103	0.027396	0.067865
EC:2.4.2.47	0.000552	0.000704	0.000121	0.000108	0.027396	0.067865
EC:2.4.2.52	0.017251	0.007824	0.008909	0.01143	0.035045	0.078754
EC:2.4.2.53	0.012053	0.005642	0.015949	0.010783	0.038647	0.084626
EC:2.4.2.6	0.013384	0.01995	0.005497	0.009491	0.137068	0.205418
EC:2.4.2.7	0.124507	0.012235	0.141159	0.022394	0.044369	0.091916
EC:2.4.2.8	0.138929	0.016458	0.142044	0.026364	0.285176	0.364783
EC:2.4.2.9	0.19598	0.027817	0.172336	0.021136	0.004906	0.027246
EC:2.4.99.12	0.065054	0.019922	0.08811	0.048234	0.031025	0.073269
EC:2.4.99.13	0.065054	0.019922	0.08811	0.048234	0.031025	0.073269
EC:2.4.99.14	0.065054	0.019922	0.08811	0.048234	0.031025	0.073269
EC:2.4.99.15	0.065054	0.019922	0.08811	0.048234	0.031025	0.073269
EC:2.4.99.16	0.006419	0.001986	0.002015	0.004985	0.014108	0.046272
EC:2.4.99.17	0.153818	0.01461	0.215978	0.092555	0.012248	0.043572
EC:2.4.99.18	5.2e-05	0.000449	0.00092	0.00072	0.001017	0.015776
EC:2.5.1.1	0.145516	0.006433	0.15783	0.01532	0.0106	0.040147
EC:2.5.1.10	0.145516	0.006433	0.15783	0.01532	0.0106	0.040147
EC:2.5.1.101	0.002772	0.001332	0.002902	0.002405	0.803613	0.850188
EC:2.5.1.105	0.023963	0.006027	0.02759	0.019873	0.193579	0.269606
EC:2.5.1.120	0.004497	0.003515	0.007237	0.006144	0.012248	0.043572
EC:2.5.1.15	0.111023	0.011548	0.131281	0.030707	0.0106	0.040147
EC:2.5.1.16	0.048882	0.008944	0.040615	0.01985	0.113919	0.177909
EC:2.5.1.17	0.130236	0.020476	0.152668	0.016423	0.002486	0.020735
EC:2.5.1.18	0.186014	0.06314	0.033753	0.097041	0.004906	0.027246
EC:2.5.1.19	0.131013	0.017474	0.152948	0.020791	0.007866	0.034163
EC:2.5.1.21	0.001159	0.001676	0.000184	0.000436	0.030785	0.073269
EC:2.5.1.26	0.001104	0.001388	0.001182	0.002129	0.83879	0.880295
EC:2.5.1.29	0.111755	0.019886	0.13867	0.031083	0.004906	0.027246
EC:2.5.1.3	0.15041	0.017478	0.16223	0.047802	0.049736	0.098551
EC:2.5.1.30	0.083212	0.038571	0.05739	0.026358	0.039482	0.084626
EC:2.5.1.31	0.149078	0.007317	0.158085	0.011813	0.039482	0.084626
EC:2.5.1.31	0.037474	0.015966	0.007353	0.020121	0.062042	0.113718
EC:2.5.1.32	0.03974	0.020972	0.012295	0.022452	0.004906	0.027246
EC:2.5.1.39	0.04695	0.025158	0.035641	0.029484	0.069048	0.122331
EC:2.5.1.44	0.001311	0.001067	0.000429	0.000246	0.02905	0.071723
EC:2.5.1.47	0.20105	0.014652	0.18825	0.031924	0.055617	0.106317
EC:2.5.1.48	0.035245	0.012989	0.01126	0.023458	0.004162	0.025256
EC:2.5.1.54	0.168941	0.035753	0.12073	0.06504	0.005761	0.029976
EC:2.5.1.55	0.068545	0.015868	0.088488	0.047842	0.055617	0.106317
EC:2.5.1.56	0.008796	0.008317	0.008288	0.001865	0.427387	0.497799
EC:2.5.1.57	0.000253	0.001149	0.000619	0.001205	0.306426	0.386416
EC:2.5.1.6	0.152193	0.013843	0.164892	0.009311	0.002078	0.02012
EC:2.5.1.61	0.082527	0.013933	0.069348	0.046659	0.137068	0.205418
EC:2.5.1.62	0.000175	0.000327	5.4e-05	0.000135	0.102813	0.164676
EC:2.5.1.68	0.001693	0.001306	0.000592	0.001673	0.076664	0.131156
EC:2.5.1.7	0.192615	0.02875	0.201493	0.031658	0.73446	0.793231
EC:2.5.1.72	0.090191	0.015661	0.109929	0.037516	0.062042	0.113718
EC:2.5.1.74	0.072493	0.024165	0.085129	0.062679	0.306426	0.386416
EC:2.5.1.75	0.162496	0.01301	0.213609	0.100379	0.012248	0.043572
EC:2.5.1.76	0.00112	0.001466	0.002874	0.003345	0.007866	0.034163
EC:2.5.1.78	0.105838	0.013438	0.118473	0.039441	0.137068	0.205418
EC:2.5.1.9	0.098225	0.014284	0.113971	0.039533	0.163552	0.236821
EC:2.5.1.90	0.066646	0.018433	0.091294	0.046265	0.027396	0.067865
EC:2.5.1.96	0.000584	0.002483	7.9e-05	0.000606	0.053566	0.105633
EC:2.5.1.97	0.003676	0.001968	0.011985	0.028687	0.000794	0.015776
EC:2.6.1.1	0.137467	0.022783	0.223983	0.114547	0.001433	0.017729
EC:2.6.1.102	0.002471	0.002632	0.004569	0.007679	0.113919	0.177909
EC:2.6.1.103	0.000193	0.000408	3.2e-05	8.3e-05	0.160577	0.235576
EC:2.6.1.109	0.000111	0.00028	7.4e-05	0.00018	0.190301	0.268909
EC:2.6.1.11	0.108792	0.012575	0.11495	0.022978	0.768812	0.821961
EC:2.6.1.13	0.00957	0.010053	0.010435	0.010267	0.511239	0.58029
EC:2.6.1.16	0.15637	0.012567	0.158535	0.00789	0.328667	0.410742
EC:2.6.1.17	0.078548	0.022566	0.068288	0.03805	0.306426	0.386416
EC:2.6.1.18	0.016568	0.004329	0.002349	0.007664	0.016203	0.049703
EC:2.6.1.19	0.024894	0.013419	0.011697	0.017327	0.014108	0.046272
EC:2.6.1.2	0.040261	0.017894	0.007096	0.02647	0.002078	0.02012
EC:2.6.1.21	0.022956	0.016584	0.006894	0.01359	0.004162	0.025256
EC:2.6.1.22	0.00654	0.00489	0.002491	0.004564	0.012248	0.043572
EC:2.6.1.36	0.000618	0.001353	0.000164	0.000535	0.209978	0.288833
EC:2.6.1.37	0.011973	0.005409	0.025735	0.02247	0.039482	0.084626
EC:2.6.1.42	0.162423	0.00758	0.164678	0.009986	0.328667	0.410742
EC:2.6.1.44	0.002825	0.001856	0.001477	0.001132	0.024124	0.062909
EC:2.6.1.45	0.002825	0.001857	0.001477	0.000595	0.018554	0.053523
EC:2.6.1.48	0.000706	0.000929	0.000144	0.000596	0.062042	0.113718
EC:2.6.1.51	0.002825	0.001857	0.001477	0.000595	0.018554	0.053523
EC:2.6.1.52	0.124778	0.013189	0.131245	0.026771	0.163552	0.236821
EC:2.6.1.55	0.001544	0.00102	0.000382	0.001259	0.076664	0.131156
EC:2.6.1.57	0.024763	0.007768	0.005946	0.013904	0.002078	0.02012
EC:2.6.1.59	0.01375	0.004551	0.016089	0.010963	0.376095	0.449337
EC:2.6.1.62	0.06049	0.013683	0.066448	0.019124	0.018554	0.053523
EC:2.6.1.66	0.04354	0.018023	0.008086	0.029625	0.002078	0.02012
EC:2.6.1.76	0.010856	0.004734	0.001773	0.008896	0.002078	0.02012
EC:2.6.1.77	0.000182	0.000731	0.000762	0.000494	0.021187	0.057965
EC:2.6.1.81	0.003289	0.002966	0.000442	0.002422	0.006743	0.032156
EC:2.6.1.82	0.002155	0.001986	0.001352	0.001527	0.125092	0.191859
EC:2.6.1.83	0.056171	0.00822	0.08777	0.035812	0.002486	0.020735
EC:2.6.1.84	0.000617	0.00079	0.000205	0.000364	0.062042	0.113718
EC:2.6.1.85	0.105736	0.017294	0.095825	0.020225	0.149881	0.220611
EC:2.6.1.86	3e-06	1.1e-05	6.2e-05	0.000264	0.000583	0.015776
EC:2.6.1.87	0.002005	0.001705	0.000507	0.001679	0.035045	0.078754
EC:2.6.1.9	0.165025	0.015565	0.158759	0.007349	0.209978	0.288833
EC:2.6.1.92	0.000259	0.000652	0.00204	0.006348	0.000971	0.015776
EC:2.6.1.96	0.001321	0.001451	0.000306	0.000554	0.021187	0.057965
EC:2.6.1.98	0.001877	0.001762	0.003451	0.00502	0.009421	0.038077
EC:2.6.99.2	0.057925	0.018936	0.06833	0.014117	0.103523	0.164676
EC:2.7.1.1	0.001917	0.002288	0.001357	0.001153	0.57142	0.638191
EC:2.7.1.100	0.00365	0.002591	0.002956	0.005229	0.667331	0.729934
EC:2.7.1.107	0.085503	0.012297	0.071753	0.023191	0.018554	0.053523
EC:2.7.1.11	0.217281	0.021442	0.253217	0.041696	0.009146	0.0371
EC:2.7.1.113	0.002783	0.002738	0.000267	0.000633	0.006252	0.032081
EC:2.7.1.119	7.5e-05	0.000195	2.7e-05	2.4e-05	0.240816	0.322574
EC:2.7.1.12	0.03574	0.016235	0.010622	0.018878	0.000971	0.015776
EC:2.7.1.13	0.000244	0.000815	7.7e-05	0.00027	0.550239	0.617321
EC:2.7.1.130	0.06712	0.015406	0.088228	0.048045	0.055617	0.106317
EC:2.7.1.14	0.001584	0.001838	0.000561	0.000712	0.401263	0.470818
EC:2.7.1.144	0.013227	0.008966	0.004015	0.009904	0.027396	0.067865
EC:2.7.1.146	0.000599	0.000631	0.001106	0.000954	0.163552	0.236821
EC:2.7.1.147	0.000599	0.000631	0.001106	0.000954	0.163552	0.236821
EC:2.7.1.148	0.126818	0.014258	0.150879	0.023214	0.002486	0.020735
EC:2.7.1.15	0.10247	0.016806	0.079775	0.04428	0.069048	0.122331
EC:2.7.1.156	0.068464	0.004838	0.082921	0.020586	0.016203	0.049703
EC:2.7.1.16	0.019384	0.009927	0.018578	0.018001	0.328667	0.410742
EC:2.7.1.16	0.015837	0.011188	0.005287	0.01219	0.014108	0.046272
EC:2.7.1.162	0.000511	0.001858	0.000204	0.000833	0.084928	0.1401
EC:2.7.1.165	0.000103	0.000191	8.4e-05	0.000244	1	1
EC:2.7.1.166	0.005134	0.006704	0.000441	0.001549	0.000101	0.015776
EC:2.7.1.167	0.081718	0.042892	0.023811	0.041299	0.007866	0.034163
EC:2.7.1.168	0.006341	0.002708	0.004992	0.005822	0.285176	0.364783
EC:2.7.1.17	0.080735	0.023567	0.076611	0.042669	0.700611	0.761474
EC:2.7.1.170	0.031459	0.02225	0.010302	0.018163	0.002486	0.020735
EC:2.7.1.175	0.000506	0.001026	0.000235	0.000314	0.26491	0.344398
EC:2.7.1.176	0.001498	0.0035	0.000393	0.000994	0.376095	0.449337
EC:2.7.1.177	0.002061	0.001792	0.000213	0.000598	0.000269	0.015776
EC:2.7.1.181	1.6e-05	3.3e-05	8.5e-05	9.7e-05	0.001776	0.019388
EC:2.7.1.182	4e-06	2.4e-05	1e-05	6.5e-05	0.204956	0.284384
EC:2.7.1.184	0.001672	0.000947	0.001468	0.001183	0.376095	0.449337
EC:2.7.1.19	0.004721	0.003314	0.001041	0.003249	0.012248	0.043572
EC:2.7.1.2	0.180866	0.031603	0.204171	0.026234	0.039482	0.084626
EC:2.7.1.20	0.012319	0.004897	0.003832	0.007201	0.014108	0.046272
EC:2.7.1.21	0.085868	0.009234	0.083476	0.046608	0.945946	0.968562
EC:2.7.1.23	0.146849	0.006654	0.155399	0.016776	0.049736	0.098551
EC:2.7.1.24	0.143762	0.009499	0.165854	0.044083	0.062042	0.113718
EC:2.7.1.25	0.037287	0.013336	0.040164	0.018765	0.427387	0.497799
EC:2.7.1.26	0.144707	0.006942	0.156094	0.021451	0.044369	0.091916
EC:2.7.1.27	0.000148	0.000465	5.1e-05	8.7e-05	0.358054	0.432892
EC:2.7.1.29	0.008697	0.013517	0.004666	0.007586	0.076664	0.131156
EC:2.7.1.30	0.126862	0.015231	0.08948	0.047445	0.001729	0.019157
EC:2.7.1.31	0.106561	0.019626	0.116504	0.026448	0.209978	0.288833
EC:2.7.1.33	0.153993	0.007628	0.177119	0.021843	0.003519	0.023768
EC:2.7.1.35	0.093513	0.024836	0.080784	0.039373	0.103523	0.164676
EC:2.7.1.36	0.029823	0.020209	0.009956	0.00978	0.004906	0.027246
EC:2.7.1.37	2e-06	0.000184	3e-06	6e-06	0.962131	0.983782
EC:2.7.1.39	0.106587	0.013323	0.052152	0.045233	0.000213	0.015776
EC:2.7.1.4	0.160278	0.011125	0.174513	0.046664	0.482401	0.552627
EC:2.7.1.40	0.153785	0.011087	0.149597	0.017636	1	1
EC:2.7.1.45	0.093825	0.03499	0.112438	0.037288	0.328667	0.410742
EC:2.7.1.47	0.000244	0.000436	4.6e-05	0.000109	0.025829	0.066963
EC:2.7.1.48	0.135316	0.016483	0.20301	0.107454	0.024124	0.062909
EC:2.7.1.49	0.120633	0.015526	0.122366	0.013773	0.83879	0.880295
EC:2.7.1.5	0.033809	0.011781	0.062235	0.033271	0.009146	0.0371
EC:2.7.1.50	0.049484	0.01386	0.031772	0.012653	0.000269	0.015776
EC:2.7.1.51	0.008779	0.006135	0.004259	0.003392	0.039482	0.084626
EC:2.7.1.52	0.000467	0.001105	0.000423	0.000436	0.634669	0.700053
EC:2.7.1.53	0.006975	0.002689	0.002779	0.003309	0.003519	0.023768
EC:2.7.1.55	0.001123	0.001369	0.000308	0.000413	0.004906	0.027246
EC:2.7.1.56	0.075847	0.021279	0.061072	0.026236	0.031025	0.073269
EC:2.7.1.59	0.006027	0.002779	0.000907	0.003164	0.000794	0.015776
EC:2.7.1.6	0.102843	0.020486	0.125545	0.030368	0.076664	0.131156
EC:2.7.1.60	0.00537	0.002487	0.000654	0.00174	1e-05	0.007423
EC:2.7.1.63	0.005307	0.004606	0.001582	0.005267	0.012248	0.043572
EC:2.7.1.66	0.024389	0.024897	0.006226	0.010082	0.000646	0.015776
EC:2.7.1.69	0.464193	0.118746	0.165855	0.207157	0.000646	0.015776
EC:2.7.1.72	0.001135	0.001044	0.00024	0.000365	0.285176	0.364783
EC:2.7.1.73	0.002125	0.001919	0.000509	0.001671	0.049736	0.098551
EC:2.7.1.74	0.002783	0.002738	0.000267	0.000633	0.006252	0.032081
EC:2.7.1.76	0.004894	0.003437	0.002067	0.001901	0.044369	0.091916
EC:2.7.1.8	0.00228	0.001543	0.000277	0.001531	0.007866	0.034163
EC:2.7.1.82	0.023796	0.025441	0.009876	0.012224	0.021187	0.057965
EC:2.7.1.83	0.063338	0.033313	0.051286	0.029033	0.012248	0.043572
EC:2.7.1.85	0.000226	0.000346	4.6e-05	8e-05	0.025829	0.066963
EC:2.7.1.89	0.002125	0.001707	0.000538	0.001678	0.049736	0.098551
EC:2.7.1.90	0.018258	0.008464	0.057777	0.083151	0.024124	0.062909
EC:2.7.1.92	0.008891	0.002712	0.004909	0.005692	0.149881	0.220611
EC:2.7.1.95	0.003962	0.002782	0.002613	0.001954	0.113919	0.177909
EC:2.7.10.1	8.1e-05	0.000262	8.5e-05	0.000163	0.854138	0.894295
EC:2.7.10.2	7.3e-05	0.000187	2.9e-05	2.4e-05	0.04086	0.08716
EC:2.7.11.1	0.319172	0.0607	0.281335	0.09894	0.193579	0.269606
EC:2.7.11.5	0.014557	0.005337	0.002856	0.00998	0.002963	0.022521
EC:2.7.13.1	0.001061	0.001128	0.000104	0.00038	0.01908	0.054944
EC:2.7.13.3	0.883394	0.069906	0.835389	0.296533	0.209978	0.288833
EC:2.7.14.1	0.011413	0.010213	0.007977	0.00598	0.076664	0.131156
EC:2.7.2.1	0.144026	0.033761	0.164891	0.018489	0.24563	0.325606
EC:2.7.2.11	0.125795	0.017219	0.11278	0.031492	0.049736	0.098551
EC:2.7.2.15	0.002058	0.001503	0.000379	0.001471	0.014108	0.046272
EC:2.7.2.2	0.054529	0.009815	0.049578	0.027047	0.24563	0.325606
EC:2.7.2.3	0.142203	0.011249	0.154358	0.018377	0.024124	0.062909
EC:2.7.2.4	0.209975	0.02762	0.237066	0.09448	0.24563	0.325606
EC:2.7.2.7	0.011085	0.004179	0.00138	0.005485	0.012248	0.043572
EC:2.7.2.71	0.028538	0.00511	0.041274	0.02176	0.035045	0.078754
EC:2.7.2.8	0.106729	0.011871	0.115334	0.024199	0.83879	0.880295
EC:2.7.3.9	0.120568	0.028416	0.079126	0.051059	0.002486	0.020735
EC:2.7.4.1	0.094765	0.011561	0.103884	0.009818	0.084928	0.1401
EC:2.7.4.14	0.155107	0.01315	0.177611	0.02592	0.014108	0.046272
EC:2.7.4.16	0.071196	0.017089	0.09624	0.045441	0.016203	0.049703
EC:2.7.4.2	0.023036	0.020211	0.008216	0.009391	0.004906	0.027246
EC:2.7.4.22	0.017411	0.008094	0.00393	0.010885	0.016203	0.049703
EC:2.7.4.23	0.003734	0.002668	0.000882	0.002234	0.000646	0.015776
EC:2.7.4.3	0.14258	0.011223	0.154686	0.019408	0.021187	0.057965
EC:2.7.4.6	0.091216	0.021255	0.053586	0.025233	0.018554	0.053523
EC:2.7.4.7	0.120633	0.015526	0.122366	0.013773	0.83879	0.880295
EC:2.7.4.8	0.154092	0.015963	0.158846	0.015633	0.482401	0.552627
EC:2.7.4.9	0.103102	0.012853	0.053717	0.049844	0.000421	0.015776
EC:2.7.6.1	0.179104	0.02118	0.192792	0.019192	0.190301	0.268909
EC:2.7.6.2	0.0862	0.029259	0.088882	0.018759	0.700611	0.761474
EC:2.7.6.3	0.126636	0.020797	0.174691	0.081508	0.027396	0.067865
EC:2.7.6.5	0.277323	0.04992	0.32908	0.048971	0.014108	0.046272
EC:2.7.7.1	0.011128	0.007793	0.003242	0.007305	0.005761	0.029976
EC:2.7.7.13	0.103873	0.018322	0.155623	0.068949	0.000269	0.015776
EC:2.7.7.15	0.001139	0.001266	0.001486	0.001208	0.227321	0.306072
EC:2.7.7.18	0.139749	0.020636	0.155482	0.02128	0.021187	0.057965
EC:2.7.7.19	0.062168	0.014537	0.065678	0.021802	0.667331	0.729934
EC:2.7.7.2	0.144707	0.006942	0.156094	0.021451	0.044369	0.091916
EC:2.7.7.23	0.107498	0.016217	0.07215	0.047261	0.003519	0.023768
EC:2.7.7.24	0.115602	0.017632	0.146372	0.024795	0.031025	0.073269
EC:2.7.7.27	0.161175	0.046229	0.116494	0.074762	0.062042	0.113718
EC:2.7.7.3	0.143336	0.011116	0.154787	0.016808	0.016203	0.049703
EC:2.7.7.33	0.01836	0.005796	0.02128	0.018417	0.178112	0.252808
EC:2.7.7.38	0.071602	0.014593	0.091749	0.048584	0.076664	0.131156
EC:2.7.7.39	0.014257	0.015068	0.008821	0.005256	0.039482	0.084626
EC:2.7.7.4	0.122967	0.041983	0.077429	0.07079	0.125092	0.191859
EC:2.7.7.41	0.149257	0.006359	0.156473	0.012357	0.076664	0.131156
EC:2.7.7.42	0.041525	0.011637	0.009727	0.025008	0.002078	0.02012
EC:2.7.7.43	0.015152	0.009484	0.023791	0.030243	0.027396	0.067865
EC:2.7.7.47	0.003103	0.001593	0.002576	0.001794	1	1
EC:2.7.7.49	0.013114	0.008417	0.008671	0.005304	0.178112	0.252808
EC:2.7.7.53	0.007639	0.005335	0.004439	0.007557	0.193579	0.269606
EC:2.7.7.58	0.003068	0.002969	0.000658	0.003365	0.035045	0.078754
EC:2.7.7.59	0.039897	0.011565	0.009993	0.026013	0.002486	0.020735
EC:2.7.7.6	0.538891	0.039022	0.543374	0.020297	0.803613	0.850188
EC:2.7.7.60	0.141962	0.024065	0.200246	0.058939	0.000971	0.015776
EC:2.7.7.61	0.00942	0.009465	0.0064	0.008327	0.076664	0.131156
EC:2.7.7.62	0.068464	0.004838	0.082921	0.020586	0.014108	0.046272
EC:2.7.7.63	0.068551	0.022668	0.074254	0.031835	0.376095	0.449337
EC:2.7.7.65	0.029615	0.008642	0.003923	0.015319	0.000523	0.015776
EC:2.7.7.66	0.003789	0.001871	0.00069	0.005042	0.044369	0.091916
EC:2.7.7.67	1e-06	1e-05	4.6e-05	9.2e-05	0.015625	0.049703
EC:2.7.7.68	0.001456	0.002049	0.001146	0.001561	0.535009	0.604805
EC:2.7.7.7	1.35162	0.069013	1.45072	0.15401	0.031025	0.073269
EC:2.7.7.70	0.046912	0.02016	0.020951	0.023233	0.004906	0.027246
EC:2.7.7.71	0.003109	0.001557	0.001701	0.002994	0.306426	0.386416
EC:2.7.7.72	0.099855	0.016594	0.083437	0.037448	0.018554	0.053523
EC:2.7.7.73	0.011798	0.005762	0.006347	0.00552	0.021187	0.057965
EC:2.7.7.74	8.7e-05	0.000409	1e-05	7.3e-05	0.221146	0.303259
EC:2.7.7.75	0.016684	0.005303	0.013794	0.013905	0.227321	0.306072
EC:2.7.7.76	0.037214	0.007765	0.022897	0.027623	0.055617	0.106317
EC:2.7.7.77	0.04455	0.016287	0.032667	0.031298	0.049736	0.098551
EC:2.7.7.8	0.130783	0.015071	0.150809	0.017792	0.007866	0.034163
EC:2.7.7.81	7.7e-05	0.000281	2.7e-05	2.8e-05	0.782615	0.835269
EC:2.7.7.82	0.001503	0.000998	0.001264	0.001574	0.803613	0.850188
EC:2.7.7.83	0.004693	0.004285	0.008715	0.011488	0.0106	0.040147
EC:2.7.7.85	0.076483	0.02839	0.057077	0.035629	0.055617	0.106317
EC:2.7.7.87	0.138416	0.010305	0.141285	0.020457	0.35189	0.427147
EC:2.7.8.12	0.015901	0.008748	0.0067	0.005609	0.021187	0.057965
EC:2.7.8.13	0.142629	0.011876	0.155438	0.015838	0.009146	0.0371
EC:2.7.8.14	0.003867	0.004168	0.001401	0.002657	0.084839	0.1401
EC:2.7.8.20	0.041766	0.038314	0.018271	0.017121	0.009146	0.0371
EC:2.7.8.24	0.001913	0.001088	0.000566	0.001122	0.044369	0.091916
EC:2.7.8.26	0.067544	0.006699	0.079569	0.022676	0.018554	0.053523
EC:2.7.8.28	0.001798	0.002358	0.001071	0.00189	0.511239	0.58029
EC:2.7.8.31	2e-06	1.2e-05	3e-06	9e-06	1	1
EC:2.7.8.33	0.053182	0.016539	0.027599	0.020216	0.000131	0.015776
EC:2.7.8.34	4.3e-05	0.000209	2.4e-05	1.8e-05	0.301153	0.383897
EC:2.7.8.36	5e-05	0.000354	9.9e-05	9.5e-05	0.981643	0.995831
EC:2.7.8.37	0.022165	0.014412	0.00715	0.005613	0.014108	0.046272
EC:2.7.8.41	0.028784	0.009626	0.015459	0.013873	0.062042	0.113718
EC:2.7.8.5	0.125903	0.017211	0.101043	0.057751	0.031025	0.073269
EC:2.7.8.6	0.004572	0.002008	0.001999	0.001643	0.001729	0.019157
EC:2.7.8.7	0.085323	0.01412	0.041439	0.042685	0.001183	0.015776
EC:2.7.8.8	0.084486	0.02028	0.103336	0.036592	0.055617	0.106317
EC:2.7.9.1	0.080245	0.014464	0.125653	0.041264	0.000971	0.015776
EC:2.7.9.2	0.026215	0.013587	0.027584	0.021282	0.57142	0.638191
EC:2.7.9.3	0.046433	0.008317	0.039373	0.020987	0.055617	0.106317
EC:2.8.1.1	0.063294	0.027053	0.015186	0.035635	0.001183	0.015776
EC:2.8.1.10	0.075662	0.012517	0.062493	0.023314	0.031025	0.073269
EC:2.8.1.12	0.036331	0.023161	0.026359	0.026826	0.069048	0.122331
EC:2.8.1.2	0.048476	0.019213	0.01328	0.029933	0.002078	0.02012
EC:2.8.1.6	0.106217	0.015267	0.114962	0.021114	0.57142	0.638191
EC:2.8.1.7	0.309752	0.0411	0.280415	0.047577	0.103523	0.164676
EC:2.8.1.8	0.069934	0.022806	0.075239	0.029023	0.401263	0.470818
EC:2.8.2.22	0.002264	0.00357	0.001339	0.001147	0.227321	0.306072
EC:2.8.3.1	0.010472	0.007841	0.010228	0.009147	0.482401	0.552627
EC:2.8.3.10	0.011364	0.007622	0.008044	0.009431	0.049736	0.098551
EC:2.8.3.12	0.007921	0.004145	0.006317	0.009937	0.667331	0.729934
EC:2.8.3.16	0.020931	0.008258	0.007144	0.008721	0.006252	0.032081
EC:2.8.3.17	0.000173	0.000384	0.000612	0.001431	0.014108	0.046272
EC:2.8.3.18	0.009808	0.007921	0.00338	0.00398	0.009146	0.0371
EC:2.8.3.19	0.004628	0.002601	0.003583	0.003053	0.209978	0.288833
EC:2.8.3.20	5.3e-05	6.2e-05	0.000163	8.4e-05	0.01007	0.040118
EC:2.8.3.21	0.001262	0.000755	0.000597	0.000747	0.055617	0.106317
EC:2.8.3.22	0.000225	0.000414	0.000103	0.000278	0.768812	0.821961
EC:2.8.3.5	0.068642	0.04912	0.011443	0.032012	0.0106	0.040147
EC:2.8.3.6	0.025964	0.01642	0.003573	0.009836	0.002078	0.02012
EC:2.8.3.8	0.02526	0.014397	0.016576	0.015592	0.193579	0.269606
EC:2.8.3.9	0.02403	0.012832	0.016068	0.015717	0.26491	0.344398
EC:2.8.4.2	0.000372	0.000608	8.5e-05	0.000454	0.089075	0.146615
EC:2.8.4.3	0.114841	0.014505	0.152307	0.027265	0.000971	0.015776
EC:2.8.4.4	0.09662	0.016098	0.133016	0.038994	0.001433	0.017729
EC:2.8.4.5	0.077717	0.01678	0.126629	0.049453	0.003519	0.023768
EC:2.9.1.1	0.02055	0.006642	0.019686	0.01717	0.511239	0.58029
EC:3.1.1.1	0.010547	0.010104	0.002917	0.008036	0.035045	0.078754
EC:3.1.1.11	0.019869	0.013207	0.015678	0.008841	0.193579	0.269606
EC:3.1.1.15	0.001413	0.000876	0.000146	0.001604	0.125092	0.191859
EC:3.1.1.17	0.019332	0.008597	0.003392	0.009317	0.016203	0.049703
EC:3.1.1.22	0.001767	0.001664	0.000133	0.000544	0.055617	0.106317
EC:3.1.1.24	0.018227	0.00775	0.003399	0.00733	0.018554	0.053523
EC:3.1.1.27	3e-06	1.4e-05	7e-06	1.2e-05	0.228304	0.306654
EC:3.1.1.29	0.144656	0.01125	0.154548	0.017188	0.035045	0.078754
EC:3.1.1.3	0.008893	0.004796	0.002511	0.003806	0.035045	0.078754
EC:3.1.1.31	0.093913	0.012208	0.086144	0.023345	0.227321	0.306072
EC:3.1.1.32	0.015218	0.007905	0.028573	0.022744	0.035045	0.078754
EC:3.1.1.4	0.015218	0.007905	0.028573	0.022744	0.035045	0.078754
EC:3.1.1.41	0.009043	0.00778	0.005542	0.002552	0.093868	0.151591
EC:3.1.1.45	0.054401	0.018638	0.011664	0.025409	0.009146	0.0371
EC:3.1.1.5	0.054503	0.021809	0.009299	0.01853	1.4e-05	0.007795
EC:3.1.1.53	0.044855	0.018026	0.123061	0.101347	0.024124	0.062909
EC:3.1.1.57	0.001102	0.001169	0.000153	0.001318	0.09348	0.151591
EC:3.1.1.61	0.090415	0.024613	0.098046	0.069535	0.768812	0.821961
EC:3.1.1.7	0.00119	0.000999	0.000236	0.000655	0.009146	0.0371
EC:3.1.1.75	0.02295	0.008448	0.002103	0.011416	0.012248	0.043572
EC:3.1.1.81	2e-06	8e-06	7e-06	4e-06	0.248535	0.329065
EC:3.1.1.85	0.027463	0.018011	0.042545	0.024242	0.113919	0.177909
EC:3.1.11.1	0.017898	0.013021	0.003881	0.011303	0.001729	0.019157
EC:3.1.11.2	0.163671	0.009103	0.163834	0.006742	0.768812	0.821961
EC:3.1.11.5	0.156128	0.01318	0.143243	0.017494	0.018554	0.053523
EC:3.1.11.6	0.281411	0.025835	0.3032	0.0324	0.024124	0.062909
EC:3.1.12.1	0.028878	0.009633	0.034403	0.017004	0.227321	0.306072
EC:3.1.13.1	0.018632	0.006416	0.004438	0.011603	0.002486	0.020735
EC:3.1.13.3	0.104803	0.017412	0.129184	0.036431	0.007866	0.034163
EC:3.1.13.5	0.042842	0.010404	0.010355	0.028882	0.001433	0.017729
EC:3.1.2.1	0.000509	0.001471	0.000306	0.000622	0.78276	0.835269
EC:3.1.2.12	0.030495	0.009061	0.004113	0.015913	0.000523	0.015776
EC:3.1.2.20	0.006187	0.009146	0.001627	0.003714	0.193579	0.269606
EC:3.1.2.21	0.020144	0.01996	0.007039	0.010743	0.005761	0.029976
EC:3.1.2.23	0.004131	0.003627	0.001008	0.003454	0.062042	0.113718
EC:3.1.2.26	2.7e-05	0.000164	2e-05	4.4e-05	0.981669	0.995831
EC:3.1.2.28	0.004594	0.002746	0.001319	0.002369	0.014108	0.046272
EC:3.1.2.29	7e-06	0.000269	3.5e-05	4.5e-05	0.182342	0.258482
EC:3.1.2.30	0.000137	0.000252	8e-06	2.2e-05	0.000179	0.015776
EC:3.1.2.6	0.040869	0.013255	0.007185	0.020061	0.000213	0.015776
EC:3.1.21.1	0.003798	0.003648	0.003102	0.003661	0.178112	0.252808
EC:3.1.21.2	0.077848	0.017138	0.092166	0.032422	0.24563	0.325606
EC:3.1.21.3	0.33265	0.062253	0.433574	0.212023	0.039482	0.084626
EC:3.1.21.4	0.007182	0.003871	0.013763	0.010415	0.000101	0.015776
EC:3.1.21.5	0.035148	0.022653	0.017031	0.012543	0.002486	0.020735
EC:3.1.21.7	0.004009	0.002238	0.001138	0.004755	0.076664	0.131156
EC:3.1.22.4	0.098228	0.020776	0.110587	0.039779	0.26491	0.344398
EC:3.1.26.11	0.097297	0.012516	0.141303	0.044395	0.009146	0.0371
EC:3.1.26.12	0.043735	0.010275	0.012477	0.027164	0.002486	0.020735
EC:3.1.26.3	0.141919	0.011374	0.154269	0.018349	0.027396	0.067865
EC:3.1.26.4	0.299169	0.023805	0.314029	0.024084	0.209978	0.288833
EC:3.1.26.5	0.14101	0.010189	0.153595	0.019588	0.021187	0.057965
EC:3.1.26.8	0.047565	0.021589	0.023843	0.017802	0.001729	0.019157
EC:3.1.27.1	0.010107	0.005245	0.001757	0.006341	0.002486	0.020735
EC:3.1.27.3	0.007905	0.006553	0.000427	0.003895	0.004162	0.025256
EC:3.1.27.6	0.001974	0.00169	0.000354	0.001369	0.027396	0.067865
EC:3.1.3.1	0.098974	0.017476	0.07855	0.028755	0.076664	0.131156
EC:3.1.3.10	0.003084	0.004422	0.000648	0.002586	0.014108	0.046272
EC:3.1.3.11	0.124955	0.01759	0.138262	0.024258	0.069048	0.122331
EC:3.1.3.12	0.03297	0.009399	0.030899	0.015069	0.910026	0.939123
EC:3.1.3.15	0.108056	0.015445	0.12754	0.046446	0.084928	0.1401
EC:3.1.3.16	0.167798	0.0248	0.132597	0.070402	0.209978	0.288833
EC:3.1.3.18	0.240466	0.033776	0.309887	0.049983	0.000646	0.015776
EC:3.1.3.2	0.024077	0.005879	0.017333	0.020584	0.306426	0.386416
EC:3.1.3.23	0.013192	0.008728	0.002965	0.01039	0.016203	0.049703
EC:3.1.3.25	0.110217	0.02194	0.080935	0.037996	0.018554	0.053523
EC:3.1.3.26	0.004814	0.002469	0.002425	0.002257	0.007866	0.034163
EC:3.1.3.27	0.052882	0.025305	0.035562	0.027882	0.000794	0.015776
EC:3.1.3.3	0.102703	0.024471	0.114443	0.021744	0.401263	0.470818
EC:3.1.3.37	0.006634	0.003106	0.001108	0.002361	0.0106	0.040147
EC:3.1.3.4	0.006652	0.006143	0.000919	0.003902	0.000523	0.015776
EC:3.1.3.41	0.025753	0.02319	0.007215	0.009246	0.001183	0.015776
EC:3.1.3.45	0.061134	0.010134	0.086252	0.052598	0.027396	0.067865
EC:3.1.3.48	0.2234	0.039267	0.258369	0.03573	0.103523	0.164676
EC:3.1.3.5	0.128099	0.026902	0.157405	0.093898	0.113919	0.177909
EC:3.1.3.6	0.034646	0.00951	0.042839	0.021503	0.125092	0.191859
EC:3.1.3.7	0.142878	0.011774	0.169982	0.038784	0.004162	0.025256
EC:3.1.3.70	0.001471	0.004041	0.000534	0.001056	0.076664	0.131156
EC:3.1.3.71	0.006167	0.002866	0.003677	0.004954	0.103523	0.164676
EC:3.1.3.73	0.066008	0.007913	0.07883	0.013874	0.044369	0.091916
EC:3.1.3.77	0.002457	0.002746	0.000446	0.001583	0.056509	0.10756
EC:3.1.3.79	5e-05	9.5e-05	1e-05	3.3e-05	0.139509	0.208514
EC:3.1.3.8	0.011584	0.006847	0.000746	0.005182	0.001729	0.019157
EC:3.1.3.81	0.006651	0.006143	0.000916	0.003902	0.000523	0.015776
EC:3.1.3.82	0.042871	0.007205	0.034461	0.024841	0.076664	0.131156
EC:3.1.3.83	0.042871	0.007205	0.034461	0.024841	0.076664	0.131156
EC:3.1.3.87	3.6e-05	0.000901	7e-06	8e-06	0.013885	0.046272
EC:3.1.3.89	0.013088	0.007055	0.011972	0.008542	0.376095	0.449337
EC:3.1.3.90	0.025869	0.018641	0.003717	0.009124	0.006743	0.032156
EC:3.1.3.93	2.1e-05	0.000172	2.3e-05	6.5e-05	0.872029	0.90983
EC:3.1.30.1	0.000103	0.000623	2.1e-05	4e-05	0.394595	0.467697
EC:3.1.31.1	0.003569	0.004304	0.001138	0.003639	0.137068	0.205418
EC:3.1.4.14	0.002583	0.003655	0.000554	0.001699	0.024124	0.062909
EC:3.1.4.16	0.034646	0.00951	0.042839	0.021503	0.125092	0.191859
EC:3.1.4.17	6.2e-05	0.000555	2.7e-05	0.00013	0.908511	0.939123
EC:3.1.4.3	0.103733	0.01588	0.088519	0.032781	0.0106	0.040147
EC:3.1.4.31	0.022365	0.00951	0.003321	0.017643	0.035045	0.078754
EC:3.1.4.37	2e-06	0.000184	3e-06	6e-06	0.962131	0.983782
EC:3.1.4.46	0.188871	0.018527	0.155915	0.031663	0.002963	0.022521
EC:3.1.4.52	0.009117	0.004736	0.000791	0.007285	0.003519	0.023768
EC:3.1.4.55	0.038913	0.008565	0.066346	0.070737	0.069048	0.122331
EC:3.1.5.1	0.106496	0.014219	0.132993	0.033056	0.000646	0.015776
EC:3.1.6.1	0.147674	0.027743	0.18914	0.029371	0.000646	0.015776
EC:3.1.6.12	0.000322	0.000446	1.8e-05	3.8e-05	0.269285	0.349678
EC:3.1.6.6	0.004092	0.004788	0.00615	0.00736	0.24563	0.325606
EC:3.1.6.8	0.00021	0.000954	0.000483	0.001307	0.214633	0.294509
EC:3.1.7.2	0.02076	0.005159	0.014335	0.013468	0.001729	0.019157
EC:3.11.1.1	0.013996	0.00449	0.027201	0.013126	0.009146	0.0371
EC:3.11.1.2	0.000107	0.000566	1.8e-05	2.8e-05	0.135198	0.205418
EC:3.13.1.3	1.4e-05	3.9e-05	1.3e-05	3.7e-05	1	1
EC:3.2.1.1	0.086085	0.025374	0.116129	0.087966	0.069048	0.122331
EC:3.2.1.10	0.038907	0.010581	0.03402	0.037461	0.73446	0.793231
EC:3.2.1.11	0.000926	0.000755	0.00088	0.001334	0.768812	0.821961
EC:3.2.1.122	0.021643	0.015849	0.013453	0.018619	0.113919	0.177909
EC:3.2.1.123	2.1e-05	6.3e-05	3.8e-05	0.000102	0.407626	0.477781
EC:3.2.1.130	0.000171	0.000206	0.000316	0.000599	0.084839	0.1401
EC:3.2.1.132	0.000171	0.000365	0.000519	0.001461	0.027378	0.067865
EC:3.2.1.135	0.001037	0.000987	0.001535	0.001493	0.35189	0.427147
EC:3.2.1.136	0.000871	0.000927	0.000547	0.000551	0.306426	0.386416
EC:3.2.1.139	0.010742	0.003611	0.005643	0.004623	0.005761	0.029976
EC:3.2.1.14	0.014701	0.009188	0.007373	0.010369	0.069048	0.122331
EC:3.2.1.141	0.005415	0.002968	0.00165	0.004164	0.062042	0.113718
EC:3.2.1.15	0.000462	0.000557	8.7e-05	0.000247	0.103523	0.164676
EC:3.2.1.156	0.002163	0.001449	0.00086	0.001752	0.014108	0.046272
EC:3.2.1.165	6.3e-05	0.000678	0.000249	0.000333	0.149881	0.220611
EC:3.2.1.17	0.031709	0.018826	0.011602	0.016681	0.002486	0.020735
EC:3.2.1.170	0.000738	0.00107	0.000896	0.001049	0.209978	0.288833
EC:3.2.1.172	0.022915	0.012247	0.024756	0.016659	0.26491	0.344398
EC:3.2.1.177	0.042493	0.012721	0.029915	0.023751	0.149881	0.220611
EC:3.2.1.18	0.02229	0.010906	0.076284	0.071567	0.007866	0.034163
EC:3.2.1.180	0.016634	0.012244	0.01673	0.01988	0.454438	0.525459
EC:3.2.1.183	0.000419	0.000435	4.3e-05	0.000185	0.007174	0.03392
EC:3.2.1.184	0.002695	0.002203	0.00294	0.002506	0.602685	0.668416
EC:3.2.1.185	0.000228	0.000499	5e-05	0.000342	0.482401	0.552627
EC:3.2.1.187	4.4e-05	0.000166	2.2e-05	0.000101	1	1
EC:3.2.1.20	0.147946	0.010543	0.164649	0.037824	0.103523	0.164676
EC:3.2.1.21	0.273721	0.065043	0.466125	0.211415	0.0106	0.040147
EC:3.2.1.22	0.136715	0.02578	0.208193	0.094624	0.007866	0.034163
EC:3.2.1.23	0.290523	0.042285	0.478063	0.198001	0.006743	0.032156
EC:3.2.1.24	0.029485	0.012452	0.027647	0.03342	0.803613	0.850188
EC:3.2.1.25	0.022281	0.007703	0.031452	0.027335	0.093868	0.151591
EC:3.2.1.26	0.091761	0.036479	0.072369	0.055167	0.149881	0.220611
EC:3.2.1.28	0.006663	0.002755	0.001421	0.004972	0.016203	0.049703
EC:3.2.1.3	0.007435	0.00386	0.0004	0.003201	0.003519	0.023768
EC:3.2.1.31	0.013361	0.004169	0.021363	0.018027	0.007866	0.034163
EC:3.2.1.35	0.011305	0.006219	0.036233	0.044165	0.004906	0.027246
EC:3.2.1.37	0.016879	0.008063	0.01249	0.006711	0.016203	0.049703
EC:3.2.1.4	0.06988	0.032471	0.048728	0.034485	0.113919	0.177909
EC:3.2.1.40	0.023423	0.007612	0.023913	0.014198	0.667331	0.729934
EC:3.2.1.41	0.038543	0.011793	0.050202	0.043585	0.306426	0.386416
EC:3.2.1.45	0.015978	0.004817	0.027469	0.016553	0.012248	0.043572
EC:3.2.1.50	0.009941	0.006181	0.023672	0.017914	0.016203	0.049703
EC:3.2.1.51	0.115538	0.024174	0.250049	0.199299	0.024124	0.062909
EC:3.2.1.52	0.181351	0.044732	0.303975	0.139744	0.004162	0.025256
EC:3.2.1.54	1e-06	3e-06	2e-06	5e-06	0.22176	0.303914
EC:3.2.1.55	0.052394	0.01854	0.062298	0.033593	0.602685	0.668416
EC:3.2.1.58	0.00284	0.003529	0.001142	0.001411	0.039482	0.084626
EC:3.2.1.64	0.000102	0.000123	3.6e-05	4.2e-05	0.175154	0.251417
EC:3.2.1.65	0.001995	0.001114	0.001495	0.001599	0.149881	0.220611
EC:3.2.1.70	0.016726	0.005821	0.005888	0.006331	0.001183	0.015776
EC:3.2.1.78	0.018712	0.006366	0.025293	0.021319	0.26491	0.344398
EC:3.2.1.8	0.018811	0.007804	0.006961	0.0142	0.007866	0.034163
EC:3.2.1.80	0.015517	0.004173	0.035648	0.039062	0.049736	0.098551
EC:3.2.1.82	6.8e-05	0.000189	0.001057	0.00153	0.005432	0.029943
EC:3.2.1.85	0.014697	0.013333	0.00559	0.007073	0.014108	0.046272
EC:3.2.1.86	0.209274	0.092924	0.115706	0.096245	0.009146	0.0371
EC:3.2.1.89	0.036153	0.012811	0.039494	0.010396	0.482401	0.552627
EC:3.2.1.91	0.000177	0.000245	0.000133	0.000184	0.818271	0.865035
EC:3.2.1.93	0.024947	0.006921	0.00931	0.013894	4.5e-05	0.015776
EC:3.2.1.96	0.002253	0.003105	0.000762	0.00217	0.062042	0.113718
EC:3.2.1.97	0.000741	0.000844	0.000225	0.000638	0.454438	0.525459
EC:3.2.1.99	0.013217	0.003159	0.0067	0.005169	0.000523	0.015776
EC:3.2.2.1	0.040643	0.024103	0.020736	0.015609	0.002486	0.020735
EC:3.2.2.20	0.083112	0.01263	0.069696	0.029537	0.055617	0.106317
EC:3.2.2.21	0.074835	0.020571	0.034452	0.058847	0.049736	0.098551
EC:3.2.2.23	0.081276	0.015771	0.029054	0.042005	0.002963	0.022521
EC:3.2.2.24	0.000173	0.000251	0.000151	0.000343	0.910026	0.939123
EC:3.2.2.26	0.002562	0.000982	0.003609	0.001876	0.021187	0.057965
EC:3.2.2.27	0.120668	0.010395	0.155203	0.057766	0.149881	0.220611
EC:3.2.2.30	0.000282	0.000648	0.002042	0.006348	0.001183	0.015776
EC:3.2.2.4	0.040592	0.010998	0.045663	0.01747	0.227321	0.306072
EC:3.2.2.8	0.002001	0.001411	0.001694	0.001752	0.602685	0.668416
EC:3.2.2.9	0.1226	0.014567	0.12658	0.023755	0.803613	0.850188
EC:3.3.1.1	0.046973	0.017102	0.04089	0.024966	0.26491	0.344398
EC:3.3.2.1	0.003193	0.003166	0.00062	0.003915	0.044369	0.091916
EC:3.3.2.12	0.0036	0.00208	0.000765	0.003217	0.039482	0.084626
EC:3.3.2.8	0.001371	0.001368	0.000338	0.000462	0.021187	0.057965
EC:3.3.2.9	4.1e-05	0.000507	1.6e-05	2.9e-05	0.729963	0.79183
EC:3.4.11.1	0.076748	0.01667	0.037006	0.041295	0.006743	0.032156
EC:3.4.11.10	0.002112	0.001841	0.000207	0.002496	0.035045	0.078754
EC:3.4.11.14	0.001011	0.001521	0.001519	0.001369	0.57142	0.638191
EC:3.4.11.18	0.200799	0.008637	0.234688	0.035985	0.024124	0.062909
EC:3.4.11.19	0.004068	0.00139	0.00281	0.003885	0.540927	0.608099
EC:3.4.11.2	0.072079	0.018676	0.028852	0.02975	0.004162	0.025256
EC:3.4.11.21	0.032432	0.007859	0.027834	0.019338	0.83879	0.880295
EC:3.4.11.23	0.005835	0.011758	0.000944	0.003111	0.000523	0.015776
EC:3.4.11.24	2e-06	1.2e-05	3.4e-05	3.6e-05	0.023872	0.062909
EC:3.4.11.4	0.10036	0.025343	0.124587	0.054766	0.084928	0.1401
EC:3.4.11.5	0.033947	0.011139	0.012263	0.021983	0.007866	0.034163
EC:3.4.11.6	0.000377	0.000537	8.9e-05	0.000121	0.190301	0.268909
EC:3.4.11.7	0.011406	0.012499	0.001103	0.006498	0.000971	0.015776
EC:3.4.11.9	0.169273	0.009936	0.197014	0.060197	0.049736	0.098551
EC:3.4.13.19	0.054533	0.007231	0.052473	0.027112	0.634669	0.700053
EC:3.4.13.21	0.01453	0.015163	0.013041	0.009432	0.803613	0.850188
EC:3.4.13.22	0.03283	0.0058	0.050968	0.038839	0.021187	0.057965
EC:3.4.13.9	0.069796	0.025956	0.023377	0.030417	0.000213	0.015776
EC:3.4.14.11	0.016055	0.021003	0.007999	0.008507	0.044369	0.091916
EC:3.4.14.12	5e-06	0.00049	7e-06	2.7e-05	0.962709	0.983916
EC:3.4.14.4	0.018471	0.008008	0.060979	0.084442	0.004906	0.027246
EC:3.4.14.5	0.059813	0.012658	0.103942	0.110047	0.049736	0.098551
EC:3.4.15.1	0.007519	0.00656	0.000673	0.004096	0.002963	0.022521
EC:3.4.15.5	0.061366	0.016097	0.106219	0.093332	0.049736	0.098551
EC:3.4.15.6	0.007716	0.004192	0.000797	0.006003	0.039482	0.084626
EC:3.4.16.4	0.367466	0.050995	0.330906	0.088434	0.163552	0.236821
EC:3.4.17.11	0.026304	0.016386	0.007073	0.014283	0.007866	0.034163
EC:3.4.17.13	0.04825	0.014403	0.042442	0.016642	0.26491	0.344398
EC:3.4.17.18	0.000135	0.000397	2.1e-05	0.00013	0.016851	0.051267
EC:3.4.17.19	0.014225	0.008545	0.008903	0.005673	0.007866	0.034163
EC:3.4.17.21	0.00014	0.000965	0.000294	0.000432	0.35189	0.427147
EC:3.4.19.1	0.007297	0.002949	0.000791	0.00394	0.000794	0.015776
EC:3.4.19.11	0.009316	0.005587	0.00369	0.006391	0.044369	0.091916
EC:3.4.19.13	0.07713	0.034208	0.019121	0.03832	0.004162	0.025256
EC:3.4.19.3	0.021782	0.007351	0.007411	0.010554	0.001183	0.015776
EC:3.4.19.5	0.026778	0.0079	0.006857	0.017916	0.004162	0.025256
EC:3.4.21.100	0.000404	0.000491	4.1e-05	0.000196	0.00715	0.03392
EC:3.4.21.102	0.185506	0.029141	0.281751	0.190742	0.021187	0.057965
EC:3.4.21.105	0.034604	0.016375	0.035062	0.020775	0.634669	0.700053
EC:3.4.21.107	0.134084	0.029175	0.128663	0.072325	0.482401	0.552627
EC:3.4.21.116	0.04022	0.010387	0.03984	0.021095	0.874287	0.90983
EC:3.4.21.19	0.000588	0.002483	7.9e-05	0.000603	0.053599	0.105633
EC:3.4.21.26	0.03366	0.016897	0.016344	0.020223	0.014108	0.046272
EC:3.4.21.41	3e-06	7.5e-05	0	3e-06	0.089174	0.146669
EC:3.4.21.53	0.147939	0.02015	0.163131	0.007851	0.001183	0.015776
EC:3.4.21.62	2.2e-05	0.000425	5e-06	1.3e-05	0.031615	0.074583
EC:3.4.21.66	0.000373	0.000597	4e-05	0.000258	0.025829	0.066963
EC:3.4.21.72	0.00042	0.001007	7.3e-05	6.3e-05	0.135252	0.205418
EC:3.4.21.81	7e-06	1.7e-05	0.000149	0.000152	0.015768	0.049703
EC:3.4.21.83	0.026239	0.013574	0.007161	0.019639	0.000794	0.015776
EC:3.4.21.88	0.11402	0.019352	0.091574	0.041925	0.027396	0.067865
EC:3.4.21.89	0.249207	0.027947	0.273756	0.042725	0.044369	0.091916
EC:3.4.21.92	0.17043	0.008709	0.192887	0.034821	0.002078	0.02012
EC:3.4.21.96	0.003928	0.00594	0.0021	0.004464	0.062042	0.113718
EC:3.4.22.40	0.064383	0.02188	0.092756	0.085391	0.069048	0.122331
EC:3.4.22.70	0.199624	0.106191	0.145921	0.133689	0.178112	0.252808
EC:3.4.23.36	0.154429	0.012064	0.179602	0.03255	0.003519	0.023768
EC:3.4.23.43	0.133682	0.01652	0.125424	0.065495	0.103523	0.164676
EC:3.4.23.46	0.003329	0.004785	0.000615	0.001217	0.006702	0.032156
EC:3.4.23.51	0.002125	0.001742	0.000644	0.001308	0.027396	0.067865
EC:3.4.24.1	2e-05	3.9e-05	2.1e-05	3.5e-05	0.872168	0.90983
EC:3.4.24.11	0.055702	0.012631	0.013196	0.039556	0.001183	0.015776
EC:3.4.24.15	0.001517	0.000589	0.000141	0.001119	0.036537	0.081941
EC:3.4.24.25	0.000669	0.000672	7.7e-05	0.000597	0.232164	0.311651
EC:3.4.24.26	0.000669	0.000673	7.7e-05	0.000597	0.312023	0.392807
EC:3.4.24.28	1e-06	5e-06	3e-06	7e-06	0.398684	0.470818
EC:3.4.24.29	0.000204	0.000384	1.7e-05	3.1e-05	0.021561	0.058916
EC:3.4.24.3	2.7e-05	0.00027	1.5e-05	5e-05	0.214319	0.294509
EC:3.4.24.40	0.001295	0.000939	0.000598	0.001464	0.346164	0.427147
EC:3.4.24.55	0.005682	0.003256	0.000826	0.003097	0.001183	0.015776
EC:3.4.24.71	0.001502	0.001447	0.000508	0.001723	0.26022	0.342905
EC:3.4.24.75	0.000584	0.002483	7.9e-05	0.000606	0.053566	0.105633
EC:3.4.24.77	5e-06	1e-05	3.1e-05	4.8e-05	0.012773	0.045295
EC:3.4.24.78	0.038883	0.006708	0.038262	0.020658	0.910026	0.939123
EC:3.4.24.84	0.015404	0.006518	0.013874	0.014364	0.700611	0.761474
EC:3.4.25.1	0.002396	0.002638	0.001088	0.001798	0.285176	0.364783
EC:3.4.25.2	0.062051	0.015376	0.035005	0.033426	0.006743	0.032156
EC:3.5.1.1	0.131922	0.009832	0.157034	0.034076	0.014108	0.046272
EC:3.5.1.10	0.049187	0.017554	0.047126	0.012156	0.511239	0.58029
EC:3.5.1.100	3.9e-05	6.2e-05	0.000128	0.000121	0.002997	0.022702
EC:3.5.1.101	0.000507	0.000523	4.2e-05	0.000215	0.004711	0.027246
EC:3.5.1.103	0.001089	0.001165	0.000559	0.001536	0.306426	0.386416
EC:3.5.1.105	0.011924	0.006604	0.003484	0.005274	0.000646	0.015776
EC:3.5.1.106	0.000153	0.000456	2.1e-05	3.7e-05	0.00073	0.015776
EC:3.5.1.107	0.000242	0.000628	2.5e-05	0.000143	0.0106	0.040147
EC:3.5.1.108	0.069971	0.016489	0.095581	0.047662	0.049736	0.098551
EC:3.5.1.11	0.013101	0.008874	0.002869	0.009543	0.031025	0.073269
EC:3.5.1.110	0.005495	0.002578	0.000611	0.003057	0.001183	0.015776
EC:3.5.1.115	0.001734	0.001439	0.000699	0.001673	0.103523	0.164676
EC:3.5.1.116	7e-06	4.3e-05	4.9e-05	9.2e-05	0.311691	0.392807
EC:3.5.1.118	0.026364	0.011991	0.004426	0.018243	0.004162	0.025256
EC:3.5.1.15	5.6e-05	0.000325	5e-06	1.7e-05	0.049361	0.098551
EC:3.5.1.16	0.042418	0.016839	0.045745	0.015099	0.395243	0.467697
EC:3.5.1.19	0.018743	0.010322	0.005189	0.016038	0.016203	0.049703
EC:3.5.1.2	0.036047	0.019009	0.036856	0.018068	0.768812	0.821961
EC:3.5.1.23	0.000115	0.000192	0.000121	0.000554	0.634669	0.700053
EC:3.5.1.24	0.066741	0.024184	0.084735	0.04553	0.014108	0.046272
EC:3.5.1.25	0.112934	0.023813	0.078422	0.051137	0.044369	0.091916
EC:3.5.1.26	0.009501	0.006703	0.004327	0.006282	0.009146	0.0371
EC:3.5.1.28	0.327413	0.039726	0.31036	0.058344	0.401263	0.470818
EC:3.5.1.32	0.045665	0.013602	0.014959	0.018639	0.003519	0.023768
EC:3.5.1.38	0.000883	0.000756	0.000213	0.000872	0.093868	0.151591
EC:3.5.1.4	0.067336	0.022859	0.015626	0.038213	0.016203	0.049703
EC:3.5.1.41	3.2e-05	0.000179	3e-06	9e-06	0.043634	0.091916
EC:3.5.1.42	0.122506	0.013526	0.149219	0.022878	0.000646	0.015776
EC:3.5.1.44	0.04339	0.007049	0.042201	0.020691	0.667331	0.729934
EC:3.5.1.46	0.002841	0.001986	0.000327	0.001399	0.021187	0.057965
EC:3.5.1.47	0.019176	0.018605	0.007005	0.00952	0.003519	0.023768
EC:3.5.1.49	0.002142	0.001894	0.000668	0.001607	0.178112	0.252808
EC:3.5.1.5	0.097954	0.044995	0.023977	0.053585	0.007866	0.034163
EC:3.5.1.53	0.036202	0.012159	0.078266	0.059916	0.000523	0.015776
EC:3.5.1.54	0.003472	0.001631	0.000762	0.004759	0.193579	0.269606
EC:3.5.1.56	0.000628	0.000666	0.000193	0.00014	0.010049	0.040118
EC:3.5.1.59	8e-06	2.4e-05	0	3e-06	0.01855	0.053523
EC:3.5.1.68	0.00918	0.003357	0.000476	0.00556	0.007866	0.034163
EC:3.5.1.77	0.000258	0.000397	7.3e-05	0.000164	0.129293	0.197919
EC:3.5.1.78	0.00195	0.001686	0.000437	0.001332	0.012248	0.043572
EC:3.5.1.81	0.006866	0.004376	0.007808	0.006545	0.910026	0.939123
EC:3.5.1.82	0.000208	0.000209	8.6e-05	0.000127	0.301153	0.383897
EC:3.5.1.86	0.000253	0.000201	2.7e-05	0.000125	0.006217	0.032081
EC:3.5.1.87	0.022561	0.007829	0.008144	0.017247	0.069048	0.122331
EC:3.5.1.88	0.212104	0.022009	0.197651	0.016366	0.027396	0.067865
EC:3.5.1.9	0.020535	0.012213	0.006405	0.016196	0.035045	0.078754
EC:3.5.1.94	0.000811	0.001097	0.00016	0.000386	0.049736	0.098551
EC:3.5.1.96	0.004184	0.006782	0.0008	0.003195	0.006743	0.032156
EC:3.5.1.97	0.006406	0.00301	0.000589	0.005165	0.024124	0.062909
EC:3.5.2.1	0.024242	0.009249	0.014379	0.016057	0.049736	0.098551
EC:3.5.2.10	0.114969	0.019533	0.06875	0.050693	0.012248	0.043572
EC:3.5.2.12	9.6e-05	0.000209	4.4e-05	4.3e-05	0.346032	0.427147
EC:3.5.2.14	0.013663	0.013246	0.005291	0.011184	0.069048	0.122331
EC:3.5.2.15	0.000238	0.000132	0.000316	0.000421	0.178112	0.252808
EC:3.5.2.17	0.020061	0.010166	0.002635	0.011104	0.002963	0.022521
EC:3.5.2.18	0.000254	0.000228	0.000342	0.000226	0.511239	0.58029
EC:3.5.2.2	0.024232	0.00838	0.018501	0.016594	0.084928	0.1401
EC:3.5.2.3	0.168585	0.013407	0.174932	0.016224	0.069048	0.122331
EC:3.5.2.5	0.005742	0.004106	0.002502	0.002782	0.016203	0.049703
EC:3.5.2.7	0.054694	0.020089	0.056888	0.034075	0.454438	0.525459
EC:3.5.2.9	0.006013	0.00318	0.001351	0.003869	0.031025	0.073269
EC:3.5.3.1	0.021249	0.008366	0.018138	0.010787	0.285176	0.364783
EC:3.5.3.11	0.040411	0.010121	0.030071	0.009096	0.069048	0.122331
EC:3.5.3.12	0.01908	0.005241	0.01199	0.013276	0.069048	0.122331
EC:3.5.3.13	0.003308	0.002009	0.000548	0.00242	0.084839	0.1401
EC:3.5.3.17	0.000549	0.00052	4.5e-05	0.000271	0.014108	0.046272
EC:3.5.3.18	0.000836	0.000524	0.00055	0.000258	0.038647	0.084626
EC:3.5.3.23	0.013406	0.00687	0.001767	0.010038	0.000794	0.015776
EC:3.5.3.26	0.004256	0.003143	0.001317	0.002096	0.004906	0.027246
EC:3.5.3.3	0.000576	0.00121	0.000107	0.000112	0.227321	0.306072
EC:3.5.3.4	0.002067	0.001492	0.0004	0.001312	0.035045	0.078754
EC:3.5.3.6	0.015769	0.007742	0.007654	0.00934	0.014108	0.046272
EC:3.5.3.7	0.000977	0.000848	0.000246	0.000666	0.019096	0.054944
EC:3.5.3.9	0.012109	0.011402	0.003039	0.004115	0.000971	0.015776
EC:3.5.4.1	0.017781	0.01072	0.005541	0.012416	0.004906	0.027246
EC:3.5.4.10	0.154144	0.014688	0.186107	0.052442	0.018554	0.053523
EC:3.5.4.12	0.100099	0.022452	0.12885	0.043619	0.014108	0.046272
EC:3.5.4.13	0.044628	0.016	0.029425	0.037582	0.069048	0.122331
EC:3.5.4.16	0.121015	0.011271	0.136054	0.02317	0.049736	0.098551
EC:3.5.4.19	0.108854	0.017588	0.115997	0.022631	0.874287	0.90983
EC:3.5.4.2	0.03249	0.012169	0.024155	0.016092	0.062042	0.113718
EC:3.5.4.25	0.122739	0.016409	0.13408	0.035168	0.26491	0.344398
EC:3.5.4.26	0.102265	0.010306	0.113583	0.038416	0.306426	0.386416
EC:3.5.4.27	0.000184	0.000752	7.8e-05	9.9e-05	0.540927	0.608099
EC:3.5.4.28	0.023206	0.003704	0.029618	0.012859	0.004906	0.027246
EC:3.5.4.3	0.034267	0.011515	0.018721	0.01762	0.016203	0.049703
EC:3.5.4.31	0.023206	0.003704	0.029618	0.012859	0.004906	0.027246
EC:3.5.4.32	0.00089	0.00067	0.00016	0.00032	0.004906	0.027246
EC:3.5.4.33	0.122518	0.014811	0.138833	0.025983	0.016203	0.049703
EC:3.5.4.39	5.1e-05	0.000148	0.000134	0.000288	0.154281	0.226489
EC:3.5.4.4	0.070501	0.024926	0.017763	0.045348	0.000646	0.015776
EC:3.5.4.40	0.000224	0.000787	0.0004	0.00051	0.270073	0.349682
EC:3.5.4.5	0.104317	0.019128	0.131524	0.038534	0.016203	0.049703
EC:3.5.4.9	0.144321	0.011459	0.155444	0.016699	0.021187	0.057965
EC:3.5.5.1	0.014016	0.00623	0.002627	0.006782	0.004906	0.027246
EC:3.5.5.7	0.001028	0.001411	0.000226	0.000322	0.125092	0.191859
EC:3.5.99.10	0.099832	0.012756	0.147998	0.038953	0.002963	0.022521
EC:3.5.99.2	0.020089	0.014864	0.006771	0.0079	0.000269	0.015776
EC:3.5.99.3	0.000605	0.00087	0.001438	0.00206	0.137068	0.205418
EC:3.5.99.5	0.001414	0.000832	0.000227	0.001169	0.062725	0.114687
EC:3.5.99.6	0.131504	0.039875	0.211018	0.069593	0.004162	0.025256
EC:3.5.99.7	0.002878	0.004867	0.001022	0.002569	0.027396	0.067865
EC:3.6.1.1	0.197484	0.0132	0.19428	0.010345	0.395243	0.467697
EC:3.6.1.11	0.126181	0.007777	0.110705	0.0219	0.012248	0.043572
EC:3.6.1.13	0.118616	0.01127	0.089531	0.046879	0.005761	0.029976
EC:3.6.1.15	0.001998	0.002263	0.000948	0.003006	0.765168	0.821961
EC:3.6.1.22	0.061663	0.014428	0.07397	0.022038	0.069048	0.122331
EC:3.6.1.23	0.134531	0.01402	0.153093	0.020685	0.007866	0.034163
EC:3.6.1.25	0.002586	0.003259	0.00063	0.001795	0.016203	0.049703
EC:3.6.1.26	0.002018	0.001514	0.000503	0.001436	0.031025	0.073269
EC:3.6.1.27	0.310744	0.024942	0.318677	0.038411	0.055617	0.106317
EC:3.6.1.31	0.110565	0.019683	0.112694	0.020374	0.454438	0.525459
EC:3.6.1.40	0.126181	0.007777	0.110705	0.0219	0.012248	0.043572
EC:3.6.1.41	0.021736	0.013377	0.005253	0.012544	0.000971	0.015776
EC:3.6.1.45	0.00586	0.003208	0.005844	0.006936	0.768812	0.821961
EC:3.6.1.54	0.051161	0.017726	0.079495	0.059468	0.027396	0.067865
EC:3.6.1.55	0.232297	0.043023	0.217986	0.065851	0.093868	0.151591
EC:3.6.1.63	0.006568	0.004245	0.002131	0.001336	0.014108	0.046272
EC:3.6.1.65	0.001974	0.001726	0.000354	0.001369	0.027396	0.067865
EC:3.6.1.66	0.161111	0.015855	0.219023	0.091038	0.002963	0.022521
EC:3.6.1.7	0.067908	0.025925	0.050894	0.038247	0.113919	0.177909
EC:3.6.1.8	0.01943	0.011716	0.005658	0.014076	0.002963	0.022521
EC:3.6.3.12	0.138266	0.030043	0.153647	0.034292	0.137068	0.205418
EC:3.6.3.14	0.381803	0.020135	0.401118	0.047289	0.055617	0.106317
EC:3.6.3.16	0.005234	0.002929	0.003561	0.003076	0.328667	0.410742
EC:3.6.3.17	0.25458	0.041682	0.271106	0.091156	0.981969	0.995831
EC:3.6.3.2	0.015437	0.004468	0.016891	0.011943	0.700611	0.761474
EC:3.6.3.20	0.017406	0.004086	0.002825	0.012207	0.018554	0.053523
EC:3.6.3.21	0.212006	0.04569	0.173227	0.104168	0.084928	0.1401
EC:3.6.3.24	0.010292	0.005793	0.011894	0.018993	0.401263	0.470818
EC:3.6.3.25	0.039806	0.012011	0.01151	0.026181	0.012248	0.043572
EC:3.6.3.27	0.135734	0.023826	0.111195	0.071682	0.039482	0.084626
EC:3.6.3.28	0.021506	0.009736	0.008498	0.013534	0.002963	0.022521
EC:3.6.3.29	0.052598	0.015292	0.045569	0.024575	0.113919	0.177909
EC:3.6.3.3	0.12379	0.028117	0.124061	0.015426	0.945946	0.968562
EC:3.6.3.30	0.059619	0.021587	0.027761	0.038987	0.021187	0.057965
EC:3.6.3.31	0.082557	0.021466	0.060359	0.030574	0.039482	0.084626
EC:3.6.3.32	0.028167	0.015384	0.011717	0.011324	0.001183	0.015776
EC:3.6.3.33	0.002583	0.003655	0.000568	0.001692	0.024124	0.062909
EC:3.6.3.34	0.279517	0.021253	0.255752	0.020761	0.000646	0.015776
EC:3.6.3.36	0.00392	0.001137	0.001315	0.004204	0.049736	0.098551
EC:3.6.3.4	0.086643	0.015	0.113744	0.041969	0.009146	0.0371
EC:3.6.3.40	0.032951	0.018948	0.031969	0.023272	0.768812	0.821961
EC:3.6.3.41	0.024717	0.008865	0.007418	0.014494	0.001729	0.019157
EC:3.6.3.44	0.005071	0.006192	0.002824	0.001464	0.027396	0.067865
EC:3.6.3.5	0.12379	0.028117	0.124061	0.015426	0.945946	0.968562
EC:3.6.3.54	0.135729	0.027384	0.106862	0.067301	0.027396	0.067865
EC:3.6.3.55	0.002363	0.000705	0.001915	0.00127	0.482401	0.552627
EC:3.6.3.6	2e-05	8.8e-05	2.4e-05	5.9e-05	0.945022	0.968562
EC:3.6.3.8	0.127266	0.037066	0.157708	0.032796	0.044369	0.091916
EC:3.6.3.9	1e-05	1e-05	7e-06	1.1e-05	0.800008	0.850188
EC:3.6.4.12	1.34537	0.12822	1.46511	0.208953	0.035045	0.078754
EC:3.6.4.13	0.321912	0.052415	0.228145	0.069805	0.000167	0.015776
EC:3.7.1.12	0.037443	0.007552	0.040048	0.01831	0.874287	0.90983
EC:3.7.1.14	0.000768	0.000778	0.0002	0.000244	0.002963	0.022521
EC:3.7.1.17	0.00046	0.001227	0.000223	0.00046	0.448307	0.521075
EC:3.7.1.2	0.040445	0.024412	0.004581	0.022495	0.014108	0.046272
EC:3.7.1.20	0.020456	0.007928	0.00322	0.009941	0.004162	0.025256
EC:3.7.1.22	0.009118	0.003075	0.00491	0.006782	0.137068	0.205418
EC:3.7.1.3	0.022842	0.017265	0.003986	0.01147	0.012248	0.043572
EC:3.7.1.5	0.000594	0.000885	0.000107	0.000125	0.01395	0.046272
EC:3.7.1.9	0.000208	0.001208	1.5e-05	1.6e-05	0.014759	0.048265
EC:3.8.1.2	0.048113	0.02085	0.019071	0.027816	0.007866	0.034163
EC:3.8.1.3	0.004321	0.003653	0.000902	0.001808	0.112873	0.177909
EC:3.8.1.5	0.004301	0.00216	0.001262	0.00348	0.062725	0.114687
EC:4.1.1.11	0.071237	0.012751	0.093223	0.045072	0.027396	0.067865
EC:4.1.1.12	0.013218	0.006451	0.022781	0.017455	0.113919	0.177909
EC:4.1.1.15	0.014	0.015801	0.027217	0.018476	0.163552	0.236821
EC:4.1.1.17	0.04462	0.013163	0.008932	0.023028	0.000794	0.015776
EC:4.1.1.18	0.008064	0.005367	0.003394	0.007861	0.069048	0.122331
EC:4.1.1.19	0.056424	0.006947	0.088001	0.056997	0.003519	0.023768
EC:4.1.1.2	0.001091	0.00095	0.000155	0.000123	0.002408	0.020735
EC:4.1.1.20	0.154456	0.007374	0.160797	0.016162	0.093868	0.151591
EC:4.1.1.22	0.000594	0.000975	0.000419	0.000511	0.700611	0.761474
EC:4.1.1.23	0.14506	0.012034	0.154755	0.014062	0.227321	0.306072
EC:4.1.1.28	0.000349	0.001147	0.000552	0.000756	0.401263	0.470818
EC:4.1.1.3	0.126175	0.034477	0.148236	0.049525	0.376095	0.449337
EC:4.1.1.31	0.057326	0.018402	0.023303	0.035428	0.002486	0.020735
EC:4.1.1.32	0.025648	0.009527	0.011923	0.016687	0.084928	0.1401
EC:4.1.1.33	0.029826	0.020228	0.009954	0.009882	0.003519	0.023768
EC:4.1.1.35	0.0117	0.003338	0.015942	0.008079	0.014108	0.046272
EC:4.1.1.36	0.137931	0.010215	0.149	0.019428	0.093868	0.151591
EC:4.1.1.37	0.07607	0.029242	0.064092	0.038561	0.069048	0.122331
EC:4.1.1.39	0.002109	0.0045	0.001004	0.00064	0.069048	0.122331
EC:4.1.1.4	0.003252	0.002476	0.000599	0.001427	0.006743	0.032156
EC:4.1.1.41	2e-06	4e-06	8e-06	9e-06	0.04974	0.098551
EC:4.1.1.44	0.065457	0.013313	0.082741	0.026668	0.018554	0.053523
EC:4.1.1.45	0.001819	0.001372	0.000456	0.001522	0.039482	0.084626
EC:4.1.1.46	0.000288	0.000613	0.000129	0.000284	0.462179	0.533578
EC:4.1.1.47	0.002541	0.001765	0.000742	0.001318	0.002078	0.02012
EC:4.1.1.48	0.10138	0.0138	0.106348	0.020221	0.306426	0.386416
EC:4.1.1.49	0.079306	0.010116	0.115039	0.05087	0.006743	0.032156
EC:4.1.1.5	0.021658	0.015832	0.010551	0.012074	0.001729	0.019157
EC:4.1.1.50	0.020311	0.007897	0.01222	0.009617	0.018554	0.053523
EC:4.1.1.55	0.000157	0.000235	3.9e-05	7e-05	0.112873	0.177909
EC:4.1.1.64	0.000599	0.001324	0.000104	0.000628	0.163552	0.236821
EC:4.1.1.65	0.084789	0.019196	0.111972	0.047963	0.006743	0.032156
EC:4.1.1.68	0.003293	0.00271	0.000394	0.001121	0.002486	0.020735
EC:4.1.1.7	0.001892	0.001636	0.000592	0.00331	0.24563	0.325606
EC:4.1.1.70	0.004445	0.003413	0.00381	0.003293	0.550239	0.617321
EC:4.1.1.71	0.000592	0.000877	0.000131	0.000465	0.129398	0.197919
EC:4.1.1.73	0.015995	0.007656	0.003142	0.00725	0.031025	0.073269
EC:4.1.1.74	0.00326	0.002812	0.000495	0.00153	0.044369	0.091916
EC:4.1.1.75	1.5e-05	3e-05	6.7e-05	6.1e-05	0.001396	0.017729
EC:4.1.1.77	0.001848	0.001958	0.000371	0.000848	0.031025	0.073269
EC:4.1.1.79	1.2e-05	1.5e-05	1.6e-05	1.8e-05	0.345569	0.427147
EC:4.1.1.8	0.002026	0.000922	0.001668	0.001087	0.667331	0.729934
EC:4.1.1.81	0.041753	0.009932	0.028505	0.01357	0.024124	0.062909
EC:4.1.1.82	0.00146	0.001831	0.000596	0.000608	0.004162	0.025256
EC:4.1.1.83	0.000904	0.001878	0.001227	0.003627	0.260024	0.342905
EC:4.1.1.85	0.011623	0.014889	0.001166	0.007771	0.000646	0.015776
EC:4.1.1.86	0.006615	0.00255	0.000701	0.002374	1e-05	0.007423
EC:4.1.1.87	0.007669	0.00372	0.001356	0.010269	0.049736	0.098551
EC:4.1.1.9	0.001452	0.001484	0.000728	0.000554	0.093868	0.151591
EC:4.1.1.96	0.047157	0.010212	0.086043	0.05306	0.009146	0.0371
EC:4.1.1.97	0.005766	0.008634	0.000893	0.001816	0.004162	0.025256
EC:4.1.1.98	0.07032	0.023646	0.069596	0.04783	0.482401	0.552627
EC:4.1.2.13	0.196237	0.017038	0.224289	0.039554	0.035045	0.078754
EC:4.1.2.14	0.101749	0.022164	0.0979	0.028299	0.874287	0.90983
EC:4.1.2.17	0.041899	0.006933	0.045176	0.038359	0.137068	0.205418
EC:4.1.2.19	0.01531	0.00512	0.012516	0.009471	0.193579	0.269606
EC:4.1.2.20	0.00629	0.003744	0.005141	0.003912	0.093868	0.151591
EC:4.1.2.21	0.009854	0.00611	0.002122	0.006717	0.004906	0.027246
EC:4.1.2.22	0.020056	0.01339	0.016349	0.010018	0.137068	0.205418
EC:4.1.2.25	0.106607	0.011792	0.126692	0.033066	0.084928	0.1401
EC:4.1.2.29	0.001789	0.004063	0.00025	0.000989	0.039482	0.084626
EC:4.1.2.4	0.112361	0.013663	0.145104	0.040006	0.014108	0.046272
EC:4.1.2.41	0.000668	0.000841	0.00011	0.000284	0.001433	0.017729
EC:4.1.2.43	0.003066	0.003802	0.000878	0.001505	0.003519	0.023768
EC:4.1.2.44	0.000775	0.000821	0.000229	0.000443	0.149881	0.220611
EC:4.1.2.5	0.085718	0.023596	0.081175	0.039181	0.376095	0.449337
EC:4.1.2.50	0.086466	0.022127	0.08046	0.019299	0.910026	0.939123
EC:4.1.2.52	0.07544	0.02209	0.052257	0.036122	0.014108	0.046272
EC:4.1.2.53	0.001387	0.000733	0.000271	0.00068	0.006743	0.032156
EC:4.1.2.57	0.001158	0.001527	0.000282	0.000989	0.050814	0.100589
EC:4.1.2.9	0.015213	0.007735	0.002228	0.010601	0.006743	0.032156
EC:4.1.2.91	0.020056	0.01339	0.016349	0.010018	0.137068	0.205418
EC:4.1.3.1	0.032563	0.019046	0.005768	0.015958	0.002486	0.020735
EC:4.1.3.16	2.2e-05	7.5e-05	0.000299	0.000261	0.007166	0.03392
EC:4.1.3.17	0.003138	0.002127	0.000675	0.001862	0.049736	0.098551
EC:4.1.3.24	0.003216	0.002519	0.00087	0.003312	0.076664	0.131156
EC:4.1.3.25	0.004866	0.004106	0.001278	0.003245	0.049736	0.098551
EC:4.1.3.27	0.209337	0.030926	0.235872	0.034551	0.031025	0.073269
EC:4.1.3.3	0.046856	0.019318	0.056507	0.032596	0.178112	0.252808
EC:4.1.3.30	0.018039	0.01284	0.003434	0.009495	0.000794	0.015776
EC:4.1.3.34	0.041818	0.012523	0.015333	0.028557	0.021187	0.057965
EC:4.1.3.36	0.038252	0.016562	0.062988	0.069695	0.125092	0.191859
EC:4.1.3.38	0.068385	0.017121	0.064155	0.027415	0.981969	0.995831
EC:4.1.3.39	0.013062	0.00674	0.007705	0.011539	0.137068	0.205418
EC:4.1.3.4	0.037123	0.023316	0.008932	0.016207	0.018554	0.053523
EC:4.1.3.40	0.018674	0.008079	0.003308	0.011258	0.001183	0.015776
EC:4.1.3.42	0.101745	0.022162	0.097835	0.028388	0.910026	0.939123
EC:4.1.3.43	4.3e-05	0.00015	6.9e-05	0.000274	0.175213	0.251417
EC:4.1.3.45	0.000757	0.000933	8.7e-05	0.000372	0.113919	0.177909
EC:4.1.3.46	3e-06	7e-06	9e-06	1.8e-05	0.096448	0.155645
EC:4.1.99.1	0.015433	0.009641	0.011051	0.005218	0.323148	0.406582
EC:4.1.99.12	0.107152	0.014299	0.122032	0.036368	0.076664	0.131156
EC:4.1.99.14	0.015621	0.009062	0.009514	0.005325	0.035045	0.078754
EC:4.1.99.16	6e-06	0.000111	4.9e-05	6.7e-05	0.146466	0.218326
EC:4.1.99.17	0.077821	0.010934	0.077305	0.0182	0.667331	0.729934
EC:4.1.99.18	0.131113	0.036471	0.092989	0.084858	0.016203	0.049703
EC:4.1.99.19	0.065926	0.010794	0.069476	0.022223	0.803613	0.850188
EC:4.1.99.2	0.000374	0.000809	0.000666	0.001561	0.223308	0.305471
EC:4.1.99.20	3e-06	8e-06	1.2e-05	3.1e-05	0.026851	0.067865
EC:4.1.99.3	0.052908	0.030862	0.013162	0.0255	0.004162	0.025256
EC:4.2.1.1	0.105951	0.028474	0.076134	0.064089	0.021187	0.057965
EC:4.2.1.10	0.13246	0.015236	0.152503	0.018987	0.006743	0.032156
EC:4.2.1.101	0.000668	0.000841	0.00011	0.000284	0.001433	0.017729
EC:4.2.1.103	0.003146	0.001419	0.000848	0.001479	0.016203	0.049703
EC:4.2.1.104	0.001913	0.00198	0.000556	0.001551	0.031025	0.073269
EC:4.2.1.106	2.7e-05	0.000164	2e-05	4.4e-05	0.981669	0.995831
EC:4.2.1.107	2.4e-05	3.7e-05	7e-05	8.9e-05	0.01006	0.040118
EC:4.2.1.108	0.000516	0.000581	0.00011	0.000165	0.069048	0.122331
EC:4.2.1.109	0.003506	0.00145	0.000621	0.001788	0.031025	0.073269
EC:4.2.1.11	0.152483	0.014758	0.162388	0.008839	0.004906	0.027246
EC:4.2.1.113	0.014204	0.00869	0.002825	0.011242	0.003519	0.023768
EC:4.2.1.115	0.003528	0.002986	0.004343	0.006139	0.910026	0.939123
EC:4.2.1.118	8.8e-05	7.4e-05	8e-06	2.5e-05	0.034451	0.078754
EC:4.2.1.119	2.4e-05	3.7e-05	7e-05	8.9e-05	0.01006	0.040118
EC:4.2.1.12	0.025152	0.008828	0.00351	0.014236	0.002486	0.020735
EC:4.2.1.120	0.007562	0.006771	0.009103	0.008921	0.149881	0.220611
EC:4.2.1.126	0.050727	0.019721	0.066428	0.038523	0.137068	0.205418
EC:4.2.1.129	0.001594	0.001209	0.000674	0.000986	0.163552	0.236821
EC:4.2.1.130	0.001238	0.001434	0.000237	0.000715	0.0106	0.040147
EC:4.2.1.131	0.00017	0.000327	5.1e-05	0.000102	0.066039	0.120056
EC:4.2.1.132	0.000146	0.000661	0.000159	0.000409	0.730354	0.791869
EC:4.2.1.137	1.6e-05	7.1e-05	3e-06	4e-06	0.037903	0.084626
EC:4.2.1.141	0.000207	0.000758	0.000258	0.000451	0.26491	0.344398
EC:4.2.1.144	1e-06	6e-06	3e-06	1.3e-05	0.497103	0.568884
EC:4.2.1.147	0.001044	0.001177	0.000172	0.000351	0.014108	0.046272
EC:4.2.1.148	0.003422	0.001802	0.000779	0.001714	0.016203	0.049703
EC:4.2.1.149	0.002731	0.001994	0.001274	0.000891	0.001729	0.019157
EC:4.2.1.151	0.004624	0.002759	0.007357	0.006658	0.004162	0.025256
EC:4.2.1.153	0.00223	0.000823	0.000495	0.00143	0.044369	0.091916
EC:4.2.1.17	0.150311	0.053626	0.100242	0.067711	0.018554	0.053523
EC:4.2.1.18	0.031905	0.020968	0.006801	0.015419	0.014108	0.046272
EC:4.2.1.19	0.106467	0.011441	0.112336	0.024839	0.981969	0.995831
EC:4.2.1.2	0.194072	0.019513	0.207417	0.02995	0.007866	0.034163
EC:4.2.1.20	0.246102	0.025106	0.298523	0.055579	0.002078	0.02012
EC:4.2.1.22	0.019116	0.006752	0.004391	0.017617	0.021187	0.057965
EC:4.2.1.24	0.078787	0.016738	0.06511	0.048871	0.137068	0.205418
EC:4.2.1.25	0.000233	0.00037	4.9e-05	0.000256	0.048122	0.098551
EC:4.2.1.28	0.003775	0.004567	0.004485	0.004597	0.35189	0.427147
EC:4.2.1.3	0.141182	0.027706	0.106686	0.070904	0.014108	0.046272
EC:4.2.1.30	0.001494	0.002031	0.000865	0.001489	0.26491	0.344398
EC:4.2.1.32	0.005082	0.004603	0.003156	0.002091	0.062042	0.113718
EC:4.2.1.33	0.245501	0.028748	0.240802	0.044283	0.874287	0.90983
EC:4.2.1.35	0.24197	0.029269	0.240651	0.045332	0.981969	0.995831
EC:4.2.1.40	0.008753	0.007012	0.005679	0.008241	0.076664	0.131156
EC:4.2.1.41	0.010808	0.006571	0.000746	0.005552	0.012248	0.043572
EC:4.2.1.42	0.00752	0.003527	0.004197	0.004379	0.103523	0.164676
EC:4.2.1.43	0.000122	0.000253	2.6e-05	2e-05	0.040722	0.08716
EC:4.2.1.44	0.012777	0.005126	0.005391	0.011431	0.103523	0.164676
EC:4.2.1.45	0.018041	0.006523	0.021455	0.017516	0.137068	0.205418
EC:4.2.1.46	0.14913	0.022849	0.15846	0.014236	0.125092	0.191859
EC:4.2.1.47	0.049186	0.013178	0.116168	0.051474	7e-06	0.007423
EC:4.2.1.49	0.056935	0.01894	0.060021	0.03304	0.427387	0.497799
EC:4.2.1.5	1.2e-05	0.000116	0.000237	0.000175	0.009421	0.038077
EC:4.2.1.51	0.128426	0.014952	0.149763	0.016151	0.000971	0.015776
EC:4.2.1.53	0.037952	0.019206	0.021756	0.014547	0.004162	0.025256
EC:4.2.1.55	0.007632	0.004241	0.0044	0.003997	0.039482	0.084626
EC:4.2.1.56	9.3e-05	0.000388	0.000102	0.000243	0.645801	0.71198
EC:4.2.1.57	0.000658	0.000973	0.000133	0.000574	0.084928	0.1401
EC:4.2.1.59	0.164737	0.003305	0.162533	0.017103	0.803613	0.850188
EC:4.2.1.6	0.008133	0.005934	0.00535	0.006064	0.049736	0.098551
EC:4.2.1.68	0.004616	0.006026	0.000547	0.003049	0.005761	0.029976
EC:4.2.1.7	0.048232	0.018634	0.062404	0.030147	0.113919	0.177909
EC:4.2.1.75	0.112094	0.018745	0.143589	0.023878	0.002963	0.022521
EC:4.2.1.77	0.000597	0.00063	7.2e-05	9.6e-05	0.069496	0.122831
EC:4.2.1.79	0.006197	0.005727	0.001528	0.005194	0.007866	0.034163
EC:4.2.1.8	0.061899	0.018613	0.075229	0.027619	0.193579	0.269606
EC:4.2.1.80	0.009337	0.005798	0.001259	0.004734	0.0106	0.040147
EC:4.2.1.83	0.002754	0.001746	0.001063	0.001997	0.062042	0.113718
EC:4.2.1.84	0.002693	0.002103	0.001112	0.001593	0.482401	0.552627
EC:4.2.1.9	0.148724	0.013929	0.137162	0.038992	0.803613	0.850188
EC:4.2.1.90	0.008942	0.003981	0.001464	0.004234	0.000523	0.015776
EC:4.2.1.91	0.020899	0.01437	0.014444	0.019603	0.021187	0.057965
EC:4.2.1.91	0.002492	0.001594	0.001403	0.001775	0.035045	0.078754
EC:4.2.1.93	0.032462	0.013646	0.005579	0.019439	0.027396	0.067865
EC:4.2.1.96	0.024431	0.021115	0.00447	0.021022	0.006743	0.032156
EC:4.2.1.99	0.055785	0.026654	0.011244	0.023361	0.009146	0.0371
EC:4.2.2.1	0.004175	0.006898	0.001678	0.006231	0.163552	0.236821
EC:4.2.2.10	1.4e-05	0.000194	9e-05	0.000259	0.080767	0.13647
EC:4.2.2.17	0.00017	0.000448	7.5e-05	0.000157	0.634669	0.700053
EC:4.2.2.2	0.001124	0.001434	0.000418	0.001085	0.227321	0.306072
EC:4.2.2.20	0.003349	0.00246	0.003948	0.002849	0.26491	0.344398
EC:4.2.2.21	0.003349	0.00246	0.003948	0.002849	0.26491	0.344398
EC:4.2.2.23	0.008418	0.00406	0.009229	0.003259	0.768812	0.821961
EC:4.2.2.3	0.001819	0.001055	0.00069	0.001772	0.076664	0.131156
EC:4.2.2.5	0.001785	0.002999	0.002437	0.002237	0.511239	0.58029
EC:4.2.2.6	0.005623	0.002852	0.002449	0.006663	0.306426	0.386416
EC:4.2.2.7	0.002838	0.003359	0.003622	0.002833	0.613212	0.679753
EC:4.2.2.8	0.004219	0.006617	0.006293	0.005377	0.490629	0.561764
EC:4.2.3.1	0.135852	0.012246	0.123577	0.043015	0.35189	0.427147
EC:4.2.3.12	0.086466	0.022127	0.08046	0.019299	0.910026	0.939123
EC:4.2.3.130	6.5e-05	0.001097	2.5e-05	2.6e-05	0.02861	0.070715
EC:4.2.3.22	6e-06	0.000111	4.9e-05	6.7e-05	0.146466	0.218326
EC:4.2.3.3	0.0782	0.012217	0.088555	0.037388	0.376095	0.449337
EC:4.2.3.4	0.131123	0.015183	0.149938	0.014716	0.004906	0.027246
EC:4.2.3.5	0.130057	0.015612	0.151166	0.018808	0.0106	0.040147
EC:4.2.3.75	6e-06	0.000111	4.9e-05	6.7e-05	0.146466	0.218326
EC:4.2.99.18	0.273023	0.023265	0.241907	0.032416	0.004906	0.027246
EC:4.2.99.20	0.011045	0.006262	0.001803	0.007597	0.001433	0.017729
EC:4.2.99.21	0.011932	0.00483	0.001319	0.006464	0.000421	0.015776
EC:4.3.1.1	0.039028	0.017554	0.052746	0.027845	0.004162	0.025256
EC:4.3.1.12	0.023096	0.009002	0.007327	0.018338	0.084928	0.1401
EC:4.3.1.12	0.002068	0.001748	0.000451	0.000809	0.009146	0.0371
EC:4.3.1.14	0.003751	0.005003	0.005678	0.003677	0.482401	0.552627
EC:4.3.1.15	0.016273	0.007754	0.010535	0.005959	0.055617	0.106317
EC:4.3.1.17	0.174677	0.024085	0.165	0.024354	0.26491	0.344398
EC:4.3.1.18	0.009344	0.007163	0.002282	0.005287	0.014108	0.046272
EC:4.3.1.19	0.153989	0.019991	0.100986	0.07473	0.002963	0.022521
EC:4.3.1.2	0.001949	0.002002	0.000931	0.002519	0.227321	0.306072
EC:4.3.1.3	0.064551	0.018748	0.068531	0.037153	0.454438	0.525459
EC:4.3.1.4	0.009137	0.006342	0.029997	0.042351	0.004162	0.025256
EC:4.3.1.7	0.022654	0.010849	0.020368	0.01851	0.511239	0.58029
EC:4.3.2.1	0.138652	0.012403	0.128348	0.031506	0.076664	0.131156
EC:4.3.2.2	0.144795	0.009809	0.15861	0.014283	0.003519	0.023768
EC:4.3.2.3	0.008508	0.005126	0.003082	0.00478	0.002486	0.020735
EC:4.3.3.6	0.052343	0.019197	0.061241	0.046082	0.427387	0.497799
EC:4.3.3.7	0.208258	0.017868	0.216944	0.024201	0.401263	0.470818
EC:4.3.99.3	0.022097	0.016849	0.008311	0.013679	0.000794	0.015776
EC:4.4.1.1	0.015731	0.00666	0.004705	0.01568	0.084928	0.1401
EC:4.4.1.11	0.012631	0.006218	0.005043	0.004359	0.001183	0.015776
EC:4.4.1.14	1e-06	3e-06	2e-06	6e-06	0.299385	0.38208
EC:4.4.1.15	0.007223	0.003302	0.005826	0.007041	0.376095	0.449337
EC:4.4.1.16	0.090998	0.014052	0.097419	0.044645	0.427387	0.497799
EC:4.4.1.19	0.00168	0.00163	0.000767	0.002649	0.83879	0.880295
EC:4.4.1.2	0.002497	0.003067	0.000215	0.000387	0.004162	0.025256
EC:4.4.1.21	0.078747	0.022089	0.115407	0.038572	0.024124	0.062909
EC:4.4.1.22	0.00017	0.00041	3.6e-05	2.8e-05	0.167954	0.241624
EC:4.4.1.24	0.001213	0.002117	0.00211	0.001151	0.26491	0.344398
EC:4.4.1.25	0.007158	0.003453	0.002077	0.005563	0.055617	0.106317
EC:4.4.1.3	3e-06	3.9e-05	3e-06	5e-06	0.962136	0.983782
EC:4.4.1.5	0.13592	0.026477	0.146801	0.029438	0.227321	0.306072
EC:4.4.1.8	0.188959	0.023985	0.216245	0.038964	0.039482	0.084626
EC:4.6.1.1	0.031426	0.009287	0.015944	0.025122	0.039482	0.084626
EC:4.6.1.12	0.111639	0.015886	0.150482	0.029296	0.000794	0.015776
EC:4.6.1.13	0.000712	0.000559	0.000268	0.000801	0.227321	0.306072
EC:4.6.1.2	4e-06	3.9e-05	4e-06	1.7e-05	0.74321	0.802292
EC:4.7.1.1	0.005541	0.003607	0.001766	0.001233	0.006252	0.032081
EC:4.99.1.1	0.066878	0.015595	0.042884	0.039595	0.035045	0.078754
EC:4.99.1.3	0.041969	0.011732	0.030403	0.017316	0.035045	0.078754
EC:4.99.1.4	0.066263	0.018123	0.056549	0.027788	0.125092	0.191859
EC:4.99.1.5	0.000159	0.000263	5.8e-05	7.3e-05	0.163552	0.236821
EC:5.1.1.1	0.178895	0.01999	0.189777	0.019272	0.027396	0.067865
EC:5.1.1.13	0.040505	0.017448	0.022788	0.017868	0.014108	0.046272
EC:5.1.1.17	0.001423	0.001657	0.000447	0.001021	0.154281	0.226489
EC:5.1.1.18	0.00291	0.004055	0.002759	0.002564	0.874287	0.90983
EC:5.1.1.3	0.141954	0.009315	0.152731	0.016704	0.076664	0.131156
EC:5.1.1.4	0.003542	0.003287	0.001682	0.002357	0.055617	0.106317
EC:5.1.1.7	0.125954	0.011252	0.12894	0.017976	0.427387	0.497799
EC:5.1.1.8	0.001579	0.001897	0.000525	0.002134	0.062042	0.113718
EC:5.1.2.2	9.9e-05	0.000186	2.7e-05	2.4e-05	0.065965	0.120056
EC:5.1.3.1	0.152469	0.009125	0.1616	0.017166	0.016203	0.049703
EC:5.1.3.10	0.000886	0.000764	0.000267	0.000367	0.016203	0.049703
EC:5.1.3.13	0.109443	0.012999	0.144832	0.028145	0.000646	0.015776
EC:5.1.3.14	0.105576	0.026588	0.127182	0.050295	0.055617	0.106317
EC:5.1.3.15	0.027062	0.011977	0.002548	0.013144	0.000269	0.015776
EC:5.1.3.2	0.208899	0.011337	0.226635	0.0129	0.0106	0.040147
EC:5.1.3.20	0.021657	0.005314	0.017679	0.012542	0.125092	0.191859
EC:5.1.3.22	0.005245	0.002581	0.00396	0.003919	0.227321	0.306072
EC:5.1.3.23	0.001018	0.000655	0.001067	0.0012	0.334528	0.417597
EC:5.1.3.24	0.001038	0.000973	0.000287	0.000366	0.016203	0.049703
EC:5.1.3.25	0.001188	0.001247	0.000295	0.000302	0.034525	0.078754
EC:5.1.3.29	0.013765	0.004987	0.0074	0.007584	0.009146	0.0371
EC:5.1.3.3	0.140837	0.023024	0.211555	0.117947	0.018554	0.053523
EC:5.1.3.30	0.006067	0.0043	0.004405	0.003179	0.395243	0.467697
EC:5.1.3.31	0.006067	0.0043	0.004405	0.003179	0.395243	0.467697
EC:5.1.3.32	0.023155	0.006838	0.02585	0.006701	0.376095	0.449337
EC:5.1.3.4	0.061367	0.021414	0.052338	0.030542	0.178112	0.252808
EC:5.1.3.5	0.003485	0.003445	0.00036	0.002298	0.006743	0.032156
EC:5.1.3.6	0.024029	0.008993	0.014864	0.013324	0.035045	0.078754
EC:5.1.3.7	0.006725	0.004957	0.013343	0.012786	0.021187	0.057965
EC:5.1.3.8	0.014363	0.00837	0.05562	0.051133	0.002078	0.02012
EC:5.1.3.9	0.063089	0.03169	0.042662	0.037612	0.062042	0.113718
EC:5.1.99.1	0.040804	0.009295	0.050251	0.010834	0.014108	0.046272
EC:5.1.99.3	0.003667	0.003303	0.002125	0.003445	0.227321	0.306072
EC:5.1.99.4	0.01111	0.004764	0.001718	0.006363	0.031025	0.073269
EC:5.1.99.6	0.081802	0.016607	0.130923	0.043061	0.000971	0.015776
EC:5.2.1.1	0.002621	0.001848	0.000831	0.000406	0.021187	0.057965
EC:5.2.1.13	2e-06	4e-06	1e-05	1.4e-05	0.075483	0.131156
EC:5.2.1.2	0.014845	0.006818	0.000824	0.007357	0.009146	0.0371
EC:5.2.1.4	0.023148	0.01154	0.003178	0.011613	0.018554	0.053523
EC:5.2.1.8	0.729525	0.081875	0.811164	0.38533	0.163552	0.236821
EC:5.3.1.1	0.152411	0.007244	0.181585	0.038538	0.016203	0.049703
EC:5.3.1.12	0.040394	0.011414	0.090994	0.060797	0.005761	0.029976
EC:5.3.1.13	0.075864	0.017156	0.091139	0.0525	0.178112	0.252808
EC:5.3.1.14	0.016212	0.003278	0.0131	0.0066	0.24563	0.325606
EC:5.3.1.16	0.104443	0.012515	0.109778	0.027122	0.83879	0.880295
EC:5.3.1.17	0.031911	0.011795	0.036992	0.016655	0.193579	0.269606
EC:5.3.1.22	0.028555	0.017303	0.008436	0.017011	0.002963	0.022521
EC:5.3.1.23	0.022471	0.005766	0.025785	0.009038	0.049736	0.098551
EC:5.3.1.24	0.117704	0.007977	0.123559	0.011662	0.049736	0.098551
EC:5.3.1.25	0.015694	0.007339	0.011142	0.008147	0.084928	0.1401
EC:5.3.1.26	0.00321	0.004175	0.000418	0.000865	0.0106	0.040147
EC:5.3.1.27	0.029283	0.026983	0.009087	0.016597	0.031025	0.073269
EC:5.3.1.27	0.007611	0.003743	0.004712	0.004941	0.024124	0.062909
EC:5.3.1.28	0.046456	0.013653	0.050812	0.031142	0.83879	0.880295
EC:5.3.1.29	4e-06	1.3e-05	3.5e-05	4.2e-05	0.047724	0.098409
EC:5.3.1.30	0.010015	0.001653	0.005997	0.006625	0.113919	0.177909
EC:5.3.1.31	0.000126	0.000822	5.9e-05	9.2e-05	0.270073	0.349682
EC:5.3.1.4	0.039166	0.011439	0.045517	0.021637	0.945946	0.968562
EC:5.3.1.5	0.023626	0.013973	0.016382	0.010141	0.076664	0.131156
EC:5.3.1.6	0.164236	0.010097	0.169079	0.014335	0.049736	0.098551
EC:5.3.1.8	0.124476	0.015777	0.12874	0.037887	0.57142	0.638191
EC:5.3.1.9	0.1523	0.009382	0.162994	0.014057	0.004162	0.025256
EC:5.3.2.5	0.000692	0.000863	0.000946	0.00075	0.427387	0.497799
EC:5.3.2.6	0.04404	0.024241	0.019643	0.021952	0.006743	0.032156
EC:5.3.2.8	0.001077	0.000932	0.00021	0.000833	0.049736	0.098551
EC:5.3.3.1	0.000546	0.0012	0.000208	0.000414	0.370198	0.446362
EC:5.3.3.10	0.005308	0.003977	0.000816	0.002424	0.003519	0.023768
EC:5.3.3.14	0.024636	0.019212	0.004069	0.018112	0.000971	0.015776
EC:5.3.3.17	0.002267	0.001264	0.000702	0.001205	0.093868	0.151591
EC:5.3.3.18	0.02327	0.009212	0.006036	0.013828	0.039482	0.084626
EC:5.3.3.2	0.047018	0.025951	0.014784	0.015511	0.000971	0.015776
EC:5.3.3.3	0.007562	0.006771	0.009103	0.008921	0.149881	0.220611
EC:5.3.3.4	0.003217	0.002021	0.000752	0.001887	0.016203	0.049703
EC:5.3.3.8	0.005901	0.010925	0.000849	0.003576	0.002486	0.020735
EC:5.3.4.1	0.025229	0.018075	0.020763	0.022889	0.113919	0.177909
EC:5.3.99.10	0.001128	0.002622	0.000124	0.000729	0.0106	0.040147
EC:5.3.99.11	0.002394	0.002024	0.001498	0.001633	0.24563	0.325606
EC:5.4.1.3	0.000548	0.000677	0.000121	0.000202	0.190241	0.268909
EC:5.4.2.10	0.118589	0.01674	0.091206	0.053628	0.012248	0.043572
EC:5.4.2.11	0.104125	0.026508	0.089134	0.037038	0.35189	0.427147
EC:5.4.2.12	0.335332	0.078067	0.378036	0.046847	0.193579	0.269606
EC:5.4.2.2	0.142329	0.017428	0.162528	0.010697	0.001433	0.017729
EC:5.4.2.6	0.022242	0.018803	0.01655	0.009767	0.076664	0.131156
EC:5.4.2.7	0.061955	0.015069	0.045442	0.028793	0.069048	0.122331
EC:5.4.2.8	0.084944	0.020749	0.104861	0.043769	0.027396	0.067865
EC:5.4.2.9	0.001571	0.001288	0.000633	0.000696	0.004162	0.025256
EC:5.4.3.2	0.016814	0.007779	0.014951	0.006106	0.73446	0.793231
EC:5.4.3.3	0.004287	0.003796	0.005019	0.003258	0.427387	0.497799
EC:5.4.3.5	0.00119	0.0018	0.002384	0.001831	0.193579	0.269606
EC:5.4.3.8	0.080979	0.021615	0.068723	0.03841	0.24563	0.325606
EC:5.4.4.2	0.040963	0.025377	0.063246	0.071096	0.193579	0.269606
EC:5.4.99.1	0.003201	0.004124	0.001515	0.004022	0.175213	0.251417
EC:5.4.99.12	0.164519	0.009801	0.184991	0.032032	0.024124	0.062909
EC:5.4.99.15	0.004774	0.002415	0.001517	0.005162	0.137068	0.205418
EC:5.4.99.16	0.011623	0.007249	0.004152	0.010215	0.039482	0.084626
EC:5.4.99.17	0.001594	0.001209	0.000674	0.000986	0.163552	0.236821
EC:5.4.99.18	0.141006	0.010246	0.15303	0.016263	0.031025	0.073269
EC:5.4.99.19	0.111089	0.017208	0.074505	0.042299	0.000421	0.015776
EC:5.4.99.2	0.0982	0.040352	0.11174	0.027493	0.401263	0.470818
EC:5.4.99.20	0.01248	0.016892	0.002489	0.010009	0.001433	0.017729
EC:5.4.99.21	0.050083	0.014427	0.040593	0.034608	0.084928	0.1401
EC:5.4.99.22	0.127581	0.007242	0.123183	0.023006	0.945946	0.968562
EC:5.4.99.23	0.307671	0.032199	0.411415	0.130251	0.009146	0.0371
EC:5.4.99.24	0.076755	0.014125	0.06891	0.0356	0.227321	0.306072
EC:5.4.99.25	0.141568	0.012459	0.154209	0.018289	0.014108	0.046272
EC:5.4.99.26	0.019045	0.012053	0.002901	0.012328	0.000269	0.015776
EC:5.4.99.27	0.010759	0.009843	0.010771	0.007339	0.401263	0.470818
EC:5.4.99.28	0.063338	0.033313	0.051286	0.029033	0.012248	0.043572
EC:5.4.99.5	0.172652	0.02803	0.191341	0.022432	0.178112	0.252808
EC:5.4.99.60	0.03752	0.005309	0.03979	0.019791	1	1
EC:5.4.99.61	0.03752	0.005309	0.03979	0.019791	1	1
EC:5.4.99.62	0.036506	0.016431	0.011464	0.015332	0.002963	0.022521
EC:5.4.99.9	0.0519	0.015981	0.071351	0.027842	0.009146	0.0371
EC:5.5.1.1	0.004154	0.002607	0.000755	0.002227	0.0106	0.040147
EC:5.5.1.19	0.008821	0.00529	0.001969	0.007117	0.035045	0.078754
EC:5.5.1.2	0.005577	0.002319	0.001726	0.003278	0.076664	0.131156
EC:5.5.1.4	0.019283	0.005287	0.036123	0.023282	0.027396	0.067865
EC:5.99.1.2	0.356822	0.04403	0.520681	0.154031	0.003519	0.023768
EC:5.99.1.3	0.373128	0.052384	0.396798	0.069099	0.039482	0.084626
EC:6.1.1.1	0.147653	0.009572	0.158732	0.017136	0.049736	0.098551
EC:6.1.1.10	0.150016	0.008262	0.15706	0.01601	0.039482	0.084626
EC:6.1.1.11	0.142615	0.011348	0.154452	0.018339	0.035045	0.078754
EC:6.1.1.12	0.153275	0.014353	0.174011	0.022334	0.004906	0.027246
EC:6.1.1.13	0.038235	0.043415	0.017951	0.021299	0.012248	0.043572
EC:6.1.1.14	0.206003	0.015584	0.192768	0.017096	0.002078	0.02012
EC:6.1.1.15	0.143899	0.008544	0.15519	0.020205	0.044369	0.091916
EC:6.1.1.16	0.142842	0.011687	0.154623	0.015945	0.007866	0.034163
EC:6.1.1.17	0.126571	0.016364	0.162652	0.025904	0.000131	0.015776
EC:6.1.1.18	0.084388	0.019979	0.126376	0.054471	0.004162	0.025256
EC:6.1.1.19	0.145894	0.006353	0.160183	0.016446	0.014108	0.046272
EC:6.1.1.2	0.148641	0.009754	0.154831	0.015892	0.055617	0.106317
EC:6.1.1.20	0.285569	0.022519	0.311779	0.035402	0.016203	0.049703
EC:6.1.1.21	0.143	0.007212	0.154434	0.018123	0.031025	0.073269
EC:6.1.1.22	0.101022	0.012262	0.129813	0.044802	0.069048	0.122331
EC:6.1.1.23	0.008594	0.005252	0.010349	0.008514	0.35189	0.427147
EC:6.1.1.24	0.02807	0.02761	0.01017	0.011246	0.000794	0.015776
EC:6.1.1.3	0.147017	0.008295	0.156474	0.013704	0.009146	0.0371
EC:6.1.1.4	0.142873	0.011034	0.15451	0.018254	0.024124	0.062909
EC:6.1.1.5	0.142841	0.011881	0.154445	0.018024	0.018554	0.053523
EC:6.1.1.6	0.162551	0.007848	0.162951	0.010221	0.981969	0.995831
EC:6.1.1.7	0.164236	0.012745	0.174943	0.013016	0.209978	0.288833
EC:6.1.1.9	0.143708	0.01193	0.15538	0.017755	0.012248	0.043572
EC:6.1.2.1	0.000676	0.000889	0.00103	0.000761	0.376095	0.449337
EC:6.2.1.1	0.097885	0.022485	0.100562	0.043493	0.602685	0.668416
EC:6.2.1.13	0.000114	0.000456	2.8e-05	8.8e-05	0.74753	0.806354
EC:6.2.1.14	0.002524	0.002924	0.000951	0.000872	0.024124	0.062909
EC:6.2.1.16	0.013847	0.003952	0.002099	0.007219	0.039482	0.084626
EC:6.2.1.17	0.015886	0.003914	0.002133	0.008137	0.002963	0.022521
EC:6.2.1.18	1.6e-05	0.000148	0.000134	0.000286	0.076815	0.131156
EC:6.2.1.2	5e-06	6.6e-05	8e-06	1.3e-05	0.548814	0.616654
EC:6.2.1.20	0.013839	0.004633	0.00156	0.010234	0.000421	0.015776
EC:6.2.1.22	0.01075	0.007644	0.005851	0.008865	0.014108	0.046272
EC:6.2.1.25	0.000803	0.000646	0.000126	0.000298	0.003522	0.023768
EC:6.2.1.26	0.033702	0.017308	0.05097	0.04121	0.093868	0.151591
EC:6.2.1.27	0.000144	0.000209	4.6e-05	5.6e-05	0.26022	0.342905
EC:6.2.1.3	0.213732	0.044654	0.277608	0.10006	0.0106	0.040147
EC:6.2.1.30	0.054338	0.00937	0.05855	0.020567	0.73446	0.793231
EC:6.2.1.31	4.5e-05	5.5e-05	6.9e-05	5.7e-05	0.088856	0.146471
EC:6.2.1.32	0.002868	0.002403	0.000397	0.001651	0.016851	0.051267
EC:6.2.1.34	0.006159	0.005709	0.000811	0.002428	0.01007	0.040118
EC:6.2.1.5	0.119403	0.026592	0.059261	0.070452	0.004906	0.027246
EC:6.2.1.9	0.000367	0.000861	0.0001	0.000149	0.401263	0.470818
EC:6.3.1.1	0.077963	0.023301	0.116797	0.044378	0.007866	0.034163
EC:6.3.1.10	0.069532	0.014449	0.065156	0.03618	0.454438	0.525459
EC:6.3.1.11	0.001645	0.001315	0.000253	0.000792	0.032609	0.076847
EC:6.3.1.12	0.012619	0.011028	0.008303	0.006411	0.193579	0.269606
EC:6.3.1.13	0.001687	0.001602	0.00069	0.001568	0.084928	0.1401
EC:6.3.1.2	0.256163	0.021235	0.307663	0.047761	0.001729	0.019157
EC:6.3.1.5	0.046621	0.018315	0.026325	0.018752	0.000167	0.015776
EC:6.3.1.8	0.00195	0.001686	0.000437	0.001332	0.012248	0.043572
EC:6.3.2.1	0.091644	0.015622	0.105029	0.040893	0.084928	0.1401
EC:6.3.2.10	0.143518	0.012171	0.154481	0.017613	0.125092	0.191859
EC:6.3.2.12	0.165279	0.022194	0.178931	0.024227	0.044369	0.091916
EC:6.3.2.13	0.157199	0.017089	0.166181	0.013208	0.328667	0.410742
EC:6.3.2.17	0.165279	0.022194	0.178931	0.024227	0.044369	0.091916
EC:6.3.2.2	0.082145	0.04236	0.020356	0.044836	0.001433	0.017729
EC:6.3.2.29	0.02428	0.012382	0.00149	0.012899	0.012248	0.043572
EC:6.3.2.3	0.033179	0.013217	0.006027	0.017011	0.001729	0.019157
EC:6.3.2.30	0.02428	0.012382	0.00149	0.012899	0.012248	0.043572
EC:6.3.2.31	0.001937	0.002374	0.001022	0.00194	0.376095	0.449337
EC:6.3.2.32	0.000842	0.00138	0.000771	0.001133	0.768812	0.821961
EC:6.3.2.34	0.001937	0.002374	0.001022	0.00194	0.376095	0.449337
EC:6.3.2.35	0.003681	0.003878	0.004575	0.003831	0.209978	0.288833
EC:6.3.2.4	0.151866	0.013898	0.164524	0.010915	0.004906	0.027246
EC:6.3.2.43	1e-05	4e-05	6e-06	1e-05	0.240364	0.32227
EC:6.3.2.5	0.137978	0.010006	0.149095	0.019473	0.084928	0.1401
EC:6.3.2.6	0.144962	0.006077	0.154151	0.016318	0.044369	0.091916
EC:6.3.2.7	0.010729	0.009665	0.000783	0.006481	0.000794	0.015776
EC:6.3.2.8	0.150078	0.010497	0.156842	0.014553	0.069048	0.122331
EC:6.3.2.9	0.143357	0.011799	0.154502	0.016901	0.016203	0.049703
EC:6.3.3.1	0.150755	0.00984	0.156119	0.011167	0.093868	0.151591
EC:6.3.3.2	0.128843	0.012222	0.140502	0.033951	0.193579	0.269606
EC:6.3.3.3	0.060337	0.016986	0.056582	0.010036	0.285176	0.364783
EC:6.3.4.13	0.154556	0.010548	0.156638	0.007192	0.634669	0.700053
EC:6.3.4.14	0.130839	0.009133	0.085731	0.0565	0.0106	0.040147
EC:6.3.4.15	0.14492	0.01112	0.154113	0.012298	0.014108	0.046272
EC:6.3.4.18	0.087042	0.027644	0.024314	0.041394	0.000269	0.015776
EC:6.3.4.19	0.143634	0.011567	0.154747	0.016412	0.021187	0.057965
EC:6.3.4.2	0.141444	0.010745	0.154156	0.017723	0.0106	0.040147
EC:6.3.4.20	0.073188	0.011728	0.083252	0.049235	0.193579	0.269606
EC:6.3.4.21	0.120085	0.022341	0.112855	0.015994	0.768812	0.821961
EC:6.3.4.3	0.099148	0.034687	0.122518	0.032963	0.021187	0.057965
EC:6.3.4.4	0.142659	0.00953	0.1554	0.017509	0.014108	0.046272
EC:6.3.4.5	0.132153	0.007372	0.120947	0.030139	0.031025	0.073269
EC:6.3.4.6	0.002481	0.001277	0.000495	0.003421	0.125092	0.191859
EC:6.3.5.1	0.091529	0.019985	0.133872	0.030505	6e-05	0.015776
EC:6.3.5.10	0.058501	0.01148	0.053951	0.027239	0.511239	0.58029
EC:6.3.5.11	0.050105	0.009378	0.0492	0.023579	0.57142	0.638191
EC:6.3.5.2	0.159371	0.007814	0.161776	0.016977	0.306426	0.386416
EC:6.3.5.3	0.210999	0.048665	0.203873	0.035301	0.306426	0.386416
EC:6.3.5.4	0.139772	0.022467	0.159525	0.048939	0.137068	0.205418
EC:6.3.5.5	0.329456	0.032273	0.397516	0.077275	0.007866	0.034163
EC:6.3.5.6	0.315434	0.067225	0.259414	0.189469	0.285176	0.364783
EC:6.3.5.7	0.31565	0.068643	0.261982	0.188771	0.24563	0.325606
EC:6.3.5.9	0.050105	0.009378	0.0492	0.023579	0.57142	0.638191
EC:6.4.1.1	0.06161	0.021497	0.113917	0.058141	0.001729	0.019157
EC:6.4.1.2	0.3352	0.025089	0.219555	0.157507	0.001183	0.015776
EC:6.4.1.3	0.059067	0.012443	0.024338	0.04124	0.076664	0.131156
EC:6.4.1.4	0.025836	0.0196	0.003648	0.009905	0.001729	0.019157
EC:6.4.1.5	0.003242	0.002818	0.000639	0.003057	0.069048	0.122331
EC:6.4.1.6	4e-06	2.7e-05	1e-05	1.4e-05	0.410242	0.480594
EC:6.5.1.1	0.053538	0.021458	0.028528	0.043163	0.076664	0.131156
EC:6.5.1.2	0.148089	0.011848	0.164604	0.006813	0.003519	0.023768
EC:6.5.1.3	0.01741	0.007006	0.015707	0.01599	0.328667	0.410742
EC:6.5.1.4	0.003242	0.001327	0.002076	0.002474	0.076664	0.131156
EC:6.5.1.6	0.029574	0.016985	0.01764	0.021177	0.062042	0.113718
EC:6.5.1.7	0.029574	0.016985	0.01764	0.021177	0.062042	0.113718
[truncated: 2 more rows]
