# Supplementary material for: In silico dysbiosis-associated neuroprotective metabolite insufficiency in Alzheimer’s disease
Source: Open Med (Wars). 2026 Jul 25;21(1):20261484. doi: 10.1515/med-2026-1484 (PMC13398440; doi:10.1515/med-2026-1484)
Supplement: Supplementary file 15 — Supplementary Material [file j_med-2026-1484_suppl_015.xlsx]

## Sheet: NSTI
Table S14. PICRUSt-based functional prediction of weighted NSTI scores for oral microbiomes of wild-type and APP/PS1 transgenic male mice.
Group	Sample_ID	Weighted NSTI_scores
WT	SRR13371563	0.0865646
	SRR13371564	0.0725486
	SRR13371565	0.106059
	SRR13371566	0.0947333
	SRR13371567	0.0231545
	SRR13371568	0.0143723
	SRR13371569	0.0836131
	SRR13371570	0.0717675
	SRR13371571	0.111092
	SRR13371572	0.107972
	SRR13371573	0.115507
	SRR13371574	0.0973882
	SRR13371575	0.0912172
	SRR13371577	0.0107495
APP/PS1	SRR13371578	0.0149286
	SRR13371579	0.0247608
	SRR13371580	0.0255405
	SRR13371581	0.0376006
	SRR13371582	0.0279186
	SRR13371583	0.0265019
	SRR13371584	0.0428656
	SRR13371585	0.0259667
	SRR13371586	0.0150834
	SRR13371587	0.0596444
	SRR13371588	0.00996658
	SRR13371589	0.0010537
	SRR13371590	0.0364469
	SRR13371591	0.028075
